# Supplementary material for: Integrated network pharmacology and metabolomics to reveal the mechanism of Pinellia ternata inhibiting non-small cell lung cancer cells
Source: BMC Complement Med Ther. 2024 Jul 11;24:263. doi: 10.1186/s12906-024-04574-3 (PMC11238457; doi:10.1186/s12906-024-04574-3)
Supplement: Supplementary file 6 — Supplementary Material 6 [file 12906_2024_4574_MOESM6_ESM.xlsx]

## Sheet: Sheet1
lung cancer cells
A549											NCI-H460
Measurement count: 1 Filter: 490						IC50=0.29					Measurement count: 1 Filter: 490				IC50=0.30
		PTE											PTE
	Blank	0	0.0125	0.025	0.05	0.1	0.2	0.4	0.8			Blank	0	0.0125	0.025	0.05	0.1	0.2	0.4	0.8
A	0.039	0.04	0.04	0.039	0.042	0.04	0.04	0.042	0.042		A	0.041	0.04	0.039	0.041	0.04	0.04	0.04	0.04	0.04
B	0.039	2.057	1.607	1.401	1.331	1.236	1.115	1.012	0.909		B	0.042	1.045	0.862	0.83	0.731	0.661	0.587	0.511	0.457
C	0.041	2.169	1.656	1.539	1.403	1.247	1.119	1.041	0.947		C	0.041	0.991	0.879	0.724	0.776	0.624	0.597	0.524	0.457
D	0.039	2.197	1.565	1.508	1.324	1.306	1.148	1.062	0.898		D	0.04	1.038	0.84	0.754	0.754	0.634	0.575	0.504	0.445
E	0.041	2.014	1.627	1.452	1.334	1.294	1.095	0.985	0.872		E	0.042	1.013	0.828	0.79	0.709	0.622	0.573	0.482	0.423
F	0.039	2.033	1.592	1.411	1.367	1.236	1.116	1.032	0.915		F	0.04	1.056	0.845	0.8	0.758	0.639	0.601	0.469	0.431
G	0.041	2.122	1.605	1.435	1.345	1.226	1.162	0.969	0.874		G	0.04	1.049	0.808	0.796	0.793	0.64	0.561	0.474	0.421
H	0.042	0.043	0.053	0.046	0.046	0.042	0.051	0.047	0.041		H	0.041	0.044	0.042	0.043	0.043	0.042	0.042	0.044	0.043
