# Supplementary material for: Integrated network pharmacology and metabolomics to reveal the mechanism of Pinellia ternata inhibiting non-small cell lung cancer cells
Source: BMC Complement Med Ther. 2024 Jul 11;24:263. doi: 10.1186/s12906-024-04574-3 (PMC11238457; doi:10.1186/s12906-024-04574-3)
Supplement: Supplementary file 7 — Supplementary Material 7 [file 12906_2024_4574_MOESM7_ESM.xlsx]

## Sheet: Sheet1
BEAS-2B
Measurement count: 1 Filter: 490
		PTE
	Blank	0	0.0125	0.025	0.05	0.1	0.2	0.4
A	0.032	0.023	0.026	0.021	0.037	0.038	0.038	0.026
B	0.041	1.169	1.068	1.077	1.069	0.998	0.999	0.879
C	0.022	1.101	1.131	1.09	1.018	1.006	0.941	0.914
D	0.037	1.163	1.115	1.083	1.013	0.989	0.978	0.946
E	0.036	1.057	1.052	1.038	1.054	1.005	0.965	0.889
F	0.03	1.048	1.103	1.087	1.048	0.997	0.965	0.938
