# Supplementary material for: Integrated network pharmacology and metabolomics to reveal the mechanism of Pinellia ternata inhibiting non-small cell lung cancer cells
Source: BMC Complement Med Ther. 2024 Jul 11;24:263. doi: 10.1186/s12906-024-04574-3 (PMC11238457; doi:10.1186/s12906-024-04574-3)
Supplement: Supplementary file 8 — Supplementary Material 8 [file 12906_2024_4574_MOESM8_ESM.xlsx]

## Sheet: Sheet1
2068 metabolites in the lung cancer cells of 4 groups
Index	Compounds	Class I	Class II	Formula	Level	score	CAS	PTE-A1	PTE-A2	PTE-A3	PTE-A4	PTE-A5	PTE-A6	PTE-N1	PTE-N2	PTE-N3	PTE-N4	PTE-N5	PTE-N6	Ctrl-A1	Ctrl-A2	Ctrl-A3	Ctrl-A4	Ctrl-A5	Ctrl-A6	Ctrl-N1	Ctrl-N2	Ctrl-N3	Ctrl-N4	Ctrl-N5	Ctrl-N6	VIP
ZINC968246	p-Cymene	Others	Hydrocarbon derivatives	C10H14	2	0.6819	99-87-6	0.655	0.519	75.087	1.171	1.132	1.259	0.874	0.552	0.593	0.691	0.854	0.74	69.182	39.369	1.248	1.029	1.526	1.403	0.613	1.054	0.811	0.334	1.007	2.389	0.639785
MW0103076	Valproic acid	Organic acid and Its derivatives	Organic acid and Its derivatives	C8H16O2	2	0.717	99-66-1	4893.91	4960.68	7297.76	4826.35	4710.74	5354.75	4017.05	3699.04	5412.45	4066.16	4139.37	4232.91	7894.83	7255.31	6489.34	5733.92	4223.91	5338.91	4222.5	4915.71	4562.84	4379.26	6329.5	5099.4	1.13243
MW0124165	Fosthiazate	Heterocyclic compounds	Heterocyclic compounds	C9H18NO3PS2	2	0.8422	98886-44-3	0.565	4.321	125.676	2.28	4.194	3.5	0.5	1.239	2.609	1.01	1.374	1.294	136.088	152.737	6.185	0.264	1.387	2.135	0.83	3.661	2.595	0.342	10.744	3.911	0.506318
MW0052908	Finasteride	Heterocyclic compounds	Heterocyclic compounds	C23H36N2O2	2	0.6232	98319-26-7	85734.4	117085	85256.7	23648.3	110790	66063.3	62765	74237.3	76572.9	96072.7	89002.2	87111.3	21586.5	31444.9	39307.8	109161	75326.7	84684.9	14313.2	109259	30273.7	61854.4	92721.2	104420	0.913696
MW0154557	N-Butyl-11-[(7R,8R,9S,13S,14S,17S)-3,17-dihydroxy-13-methyl-7,8,9,11,12,13,14,15,16,17-decahydro-6H-cyclopenta[A]phenanthren-7-YL]-N-methylundecanamide	Hormones and hormone related compounds	Hormones and hormone related compounds	C34H55NO3	3	0.5766	98007-99-9	1.32645e+06	1.38475e+06	1.40509e+06	1.32546e+06	1.36712e+06	1.46754e+06	1.05997e+06	1.02508e+06	1.13279e+06	1.14373e+06	1.15951e+06	1.07946e+06	1.32934e+06	1.47367e+06	1.34709e+06	1.64522e+06	1.3163e+06	1.37861e+06	1.20015e+06	1.29559e+06	1.18711e+06	1.34018e+06	1.29185e+06	1.88565e+06	1.31645
MW0126293	Pyrazinamide	Organic acid and Its derivatives	Organic acid and Its derivatives	C5H5N3O	2	0.8026	98-96-4	20217	20144	22468.1	20640.5	21832.7	23679.3	1647.62	2203.49	2132.83	1652.7	1917.47	2553.01	17129.6	17430	18028.4	22077.9	18495.2	18741.2	1708.09	1592.68	1638.6	1930.91	837.48	1160.69	0.286507
MW0169549	Niacinamide	Alcohol and amines	Amines	C6H6N2O	1	0.8907	98-92-0	283544	284046	314713	282210	300652	337885	25468	34842.1	31627.8	25230.8	28493.7	36479.6	233867	241900	250628	313138	260736	261919	27390.8	27165	26788.1	26889.8	18219.2	20096.6	0.232675
MW0113853	Acetophenone	Aldehyde,Ketones,Esters	Ketones	C8H8O	2	0.7099	98-86-2	14024.6	12818.5	12835.8	13815.5	19184.5	19471.1	11038.6	9902.2	15500.1	10555.4	9846.98	9830.59	19500.5	12589.7	20913.8	14891.7	12068.4	16020.7	12504.7	10925.5	11016.7	10968	11246.6	13449.6	0.39039
MEDP0525	N-Acetyl-L-alanine	Amino acid and Its metabolites	Amino acid derivatives	C5H9NO3	2	0.7239	97-69-8	134634	95204.5	155137	142872	160034	168496	123910	111321	109923	111137	108317	115171	116919	126982	126025	142377	125091	135540	132328	151654	131979	131425	141465	135545	0.500472
MW0016414	Carvyl acetate	Aldehyde,Ketones,Esters	Esters	C12H18O2	2	0.7208	97-42-7	0.537	0.819	28.625	3.079	1.206	2.086	0.94	0.171	1.641	1.717	1.445	2.353	29.09	17.901	2.262	0.241	3.144	1.169	0.656	2.36	1.796	1.35	3.074	4.478	0.665777
MW0009611	Pyridaben	Benzene and substituted derivatives	Benzene and substituted derivatives	C19H25ClN2OS	2	0.8277	96489-71-3	35757.9	39051.6	38371.7	35343.2	36706.9	36212.5	30091.9	27596.9	34815.5	32525.5	29434.6	29377.1	44316	43439.9	41128.4	44732	42166.8	43689.4	29009.3	33523.8	32142.5	31157.4	36483.6	51111.7	1.49902
MW0114476	Formyl-5-hydroxykynurenamine	Alcohol and amines	Amines	C10H12N2O3	3	0.8503	958733-17-0	4027.5	3853.69	4685.51	3992.27	4069.19	3987.71	2297.36	1730.35	2428.43	2654.47	2501.99	2346.1	5969.54	4923.15	5194.09	5677.95	4540.42	4423.19	2833.6	3958.61	2845.51	2636.55	2139.18	2826.45	1.05447
MW0157377	Teleocidin B-1	Benzene and substituted derivatives	Benzene and substituted derivatives	C28H41N3O2	3	0.8528	95044-71-6	22741	21586.2	25157.3	25052.7	26680.7	27201.2	18347.8	19563.3	18917	20569.6	19951.6	21320.2	23188.8	26287	25888.9	28209.1	24880.5	26859.8	19389.5	23073.7	22053.5	18748.9	21931.8	24053.3	0.762589
MW0145223	N-(2-hydroxyethyl-1,1,2,2-d4)-5Z,8Z,11Z,14Z-eicosatetraenamide	Alcohol and amines	Amines	C22H37NO2	2	0.8207	946524-40-9	30534.4	30453.4	33113.6	31484.6	34620.3	34979.7	78690.8	79118.2	89750	72893.8	75850.2	91117.3	17073.8	16672.5	25179.9	7.962	16980	16692.1	51935.5	36331.4	51527.5	32775.1	35671.2	27670.7	1.16056
MW0110913	Anandamide	Alcohol and amines	Amines	C22H37NO2	2	0.8926	94421-68-8	335083	339891	332541	344499	361404	390138	604534	576808	629281	604516	583412	617702	263879	486922	434344	437929	391437	422538	285928	362346	313120	277739	357467	318402	1.45344
MW0111241	Palmitoleoyl Ethanolamide	FA	Others	C18H35NO2	2	0.6783	94421-67-7	2307.6	2028.16	3408.02	3857.12	4140.5	4226.89	1000.11	1473.45	1148.76	1019.5	714.712	1489.59	1105.74	1306.33	1630.9	1273.76	1682.24	1264.53	1380.17	1013.61	711.796	978.776	943.481	815.551	1.59827
MW0063564	C24:1 Sphingomyelin	SL	SM	C47H93N2O6P	2	0.9193	94359-13-4	6897.48	6629.85	1272.71	5584.99	8236.07	28505.2	39817.8	40751.5	51723	59974.9	57440.3	47584.4	3829.77	5260.11	3861.03	8231.63	7973.15	9721.72	18285.9	21407.2	13848.2	25874.8	57428.3	55989.3	0.508085
MW0110701	20-HETE ethanolamide	Alcohol and amines	Amines	C22H37NO3	2	0.7439	942069-11-6	1429.98	1649.45	1285.69	1625.36	1373.3	1528.4	1971.5	2400.46	2387.73	1511.61	3066.8	2158.53	438.907	574.119	43.434	1021.06	367.808	237.602	157.386	9.151	94.789	25.108	13.303	17.531	2.50384
MW0006458	Butylparaben	Benzene and substituted derivatives	Benzene and substituted derivatives	C11H14O3	2	0.7382	94-26-8	74762.3	83751.5	105029	101020	112732	132091	89275.1	82096.8	81911	74029.6	69106.5	54338.5	118928	98943.9	95693.5	109878	77131.1	82794.5	83267.5	76766.3	73317.5	64768.8	91304.9	116891	0.27505
MW0161667	N-Caffeoyl serotonin	Alcohol and amines	Amines	C19H18N2O4	3	0.9826	928765-97-3	12940.9	13298.3	15614.6	13714.1	14512.2	14489.8	11083.5	11735.3	11847	11069.2	11698.3	12306.5	11156.3	13004.1	12800.3	14627.6	12572.7	14258.2	12851	14073.5	13350	13318.9	13584.9	14996.4	0.593836
MW0014042	cis-3-Hexen-1-ol	Organic acid and Its derivatives	Organic acid and Its derivatives	C6H12O	2	0.8491	928-96-1	8436.18	8357.2	9017.79	3617.82	22096.9	9175.93	7882.96	7319.97	8436.54	8657.44	7463.46	5119.3	8364.53	6967.32	6762.98	3916.42	8089.55	6017.93	7810.98	5904.18	4915.06	6051.2	9530.82	7395.84	0.871959
MW0108870	N-Octadecyl-N'-propyl-sulfamide	Alcohol and amines	Amines	C21H46N2O2S	2	0.6878	925891-74-3	22828.5	13728.3	15501.3	13653.2	13847.5	13734.8	10491.3	11517.5	11931.2	10819.5	10705.2	19261.6	29951.9	16268.5	14672.1	16740.9	15573.4	15206.1	11302	12003.7	11914.1	13556.6	13009.5	16829.8	0.759074
MW0054030	Ipomeatetrahydrofuran	Aldehyde,Ketones,Esters	Ketones	C15H28O3	3	0.6104	92448-62-9	0.845	0.055	18.175	1.275	0.337	0.141	0.215	0.699	0.724	0.837	0.339	0.131	14.079	7.096	0.744	0.059	0.482	0.755	0.71	0.589	0.587	0.189	1.189	0.506	0.551082
MW0127102	Demeton-S-methyl	Others	Others	C6H15O3PS2	2	0.7548	919-86-8	102741	108989	99964.9	99543.1	108965	114474	59612	59298.3	60776.6	57383.1	54383.8	61085.3	52494.9	103008	59394.5	112373	92533	100592	50139.6	91099.3	81353.8	28651.4	76852.4	80396.2	0.398119
MW0054942	methylcarbamyl PAF	GP	PC	C26H55N2O7P	2	0.9006	91575-58-5	3517.35	2558.18	3194.43	2980.45	3950.18	3054.1	2309.67	1480.47	2117.67	2880.78	1831.35	2629.56	2421.98	2647.17	2955.7	2522.44	2639.59	3033.13	2653.24	2478.71	2597.14	1983.13	2242.95	3754.44	0.00707999
MEDP1315	Quinoline	Heterocyclic compounds	Heterocyclic compounds	C9H7N	1	0.7484	91-22-5	5758.14	5973.58	4349.94	5594.62	8234.68	11081.3	13129.8	14651.9	12009.7	6688.91	14781.7	11867.1	5096.68	8849.43	6886.63	11638	7168.53	10244.2	7962.35	7656.17	8814.51	6324.95	6745.24	7940.23	0.600454
MW0147474	Chymostatin	Others	Others	C31H41N7O6	2	0.9164	9076-44-2	1140.13	1343.62	1348.86	1050.83	1020.11	1851.82	1384.42	1151.78	1000.96	777.457	712.207	1164.94	962.162	1607.69	1291.16	1286.98	1359.43	1410.85	1238.22	1344.41	836.364	1103.85	1215.12	996.144	0.393105
MW0063233	Pubescenol	Benzene and substituted derivatives	Benzene and substituted derivatives	C28H42O6	3	0.6252	90685-93-1	289468	328079	144617	305050	311046	313026	239056	250902	273958	282562	263177	269652	301219	184212	325468	335997	118656	220519	267553	296496	285081	280334	217229	177951	0.594385
MW0115115	Phenethyl rutinoside	Benzene and substituted derivatives	Benzene and substituted derivatives	C20H30O10	2	0.8758	88510-08-1	19807.5	21357.9	19032.9	21984.3	19567.8	23928.9	13260.1	12215	13970	18900.4	12898.6	15314.5	16526.1	25354.7	13232.1	15534.4	11520.3	12304.8	18728.4	15150.2	22049.2	20423.2	18478.8	47018.2	0.208576
MW0009449	Phthalic acid	Organic acid and Its derivatives	Organic acid and Its derivatives	C8H6O4	2	0.9725	88-99-3	124258	55634.9	89525.7	92456.3	103525	104353	116244	205740	204521	111804	130401	88182.7	52024.4	115323	77597.8	112264	94953.3	113915	69055	84481.9	78662.9	123620	92681.8	51212.5	1.27234
MW0146619	(2R,4S)-2-{(R)-carboxy[(phenylacetyl)amino]methyl}-5,5-dimethyl-1,3-thiazolidine-4-carboxylic acid	Organic acid and Its derivatives	Organic acid and Its derivatives	C16H20N2O5S	3	0.5706	87492-68-0	119941	134731	30120.2	456.854	117.627	133.478	99901.8	94288.6	98615.4	104439	102393	109756	35854.3	17188.4	491.991	119043	133.888	86.524	125012	124252	115724	118125	113619	121106	0.0141698
MW0106072	Butanoic acid, 4-((1,2-dioxohexadecyl)amino)-, ethyl ester	Organic acid and Its derivatives	Organic acid and Its derivatives	C22H41NO4	2	0.9045	873079-69-7	1984.12	2587.03	2500.95	2093.82	2031.49	2851.29	1418.88	1251.41	1404.93	1555.31	1206.61	1919.56	1519.25	3084.44	490.323	1559.33	1013.84	2163.15	1584.07	1923.17	1918.94	1821.29	1707.68	1620.73	0.771819
MW0169545	N-[(3S)-Tetrahydro-2-oxo-3-furanyl]hexadecanamide	Amino acid and Its metabolites	Amino acid derivatives	C20H37NO3	2	0.9302	87206-01-7	4057.07	4975.53	3807.99	3946.83	3806.23	5323.17	3087.33	2360.95	2609.18	2995.71	2444.17	3384.32	2164.57	3824.32	1441.73	2906.89	1914.4	3669.81	3101.42	3491.38	3468.07	3626.19	2982.51	3141.82	1.16372
MW0124410	Indoleacetic acid	Organic acid and Its derivatives	Organic acid and Its derivatives	C10H9NO2	3	0.998	87-51-4	2375.23	2668.29	2382.39	2582.26	2727.3	2777.64	1911.2	1875.56	2172.24	1771.11	1530.51	1705.23	1768.79	2677.4	2343.52	2748.21	2037.25	2368.66	1968.38	2272.78	1759.26	1934.13	2475.63	2247.82	0.041336
MW0009001	N-Cyclopropyl-11-(2-hexyl-5-hydroxyphenoxy)undecanamide	Benzene and substituted derivatives	Phenolics	C26H43NO3	2	0.8936	869376-90-9	35637.3	35201.9	55916	48669.7	33555.7	36710.4	33602.8	31117.4	45767.6	48467	42934.6	31907.2	29146.5	32905.8	29683.2	34370.1	31528.4	28580.4	49141.1	42626	43885.5	42682	39333.2	46149.2	0.602626
MW0107564	Ile-gly	Amino acid and Its metabolites	Small Peptide	C8H16N2O3	3	0.8231	868-28-0	515.717	359.765	884.966	681.481	737.751	1118.43	1523.49	1405.47	1199.83	1583.76	6175.71	6093.03	1147.38	1036.61	1706.41	1315.98	1438.54	2156.12	6611.73	10672.6	8118.91	5906.03	8475.48	10977.8	1.54037
MW0012936	1-Oleoyl-2-acetyl-sn-glycerol	GL	DG	C23H42O5	2	0.9581	86390-77-4 | 92282-11-6	22174.6	23419.5	25700.2	20731.5	20904.3	21507.7	17372.5	18876.9	22678.2	20950	16937.5	17556.2	33069.3	30130.8	29902.3	32579.7	28340.1	26295.6	17526.8	19752.8	16683.8	19292	21877.1	27579.1	1.44088
MW0054645	Mactraxanthin	Aldehyde,Ketones,Esters	Esters	C40H60O6	3	0.6244	86105-69-3	38024.6	38919	44777.8	37401.9	39196.9	37404.2	31085.6	31829.3	34288.1	34641.5	31123.4	31317.7	45653.2	43911.1	42714.2	43686.3	42827.8	41582.1	34923.6	38193.8	32998.3	35336.3	36073.8	49675.2	1.55877
MEDP1904	LPE(18:2/0:0)	GP	LPE	C23H44NO7P	1	0.8932	85046-18-0	3234.84	4970.35	3826.98	3832.7	3392.65	3655.59	9546.02	8973.06	8360.33	10952.9	9830.31	8929.29	1763.82	2112.01	4788.85	2089.04	1539.28	1786.67	1822.38	2299.85	1735.62	1860.51	1738.2	1701.56	2.50207
MW0169728	Pyridoxamine	Heterocyclic compounds	Heterocyclic compounds	C8H12N2O2	1	0.5145	85-87-0	6081.27	7408.61	8354.74	6607.84	7467.26	8242.91	5300.81	5310.86	5501.58	4874.86	5164.29	5049.86	5633.81	6485.74	6251.41	7120.8	6161.15	6393.06	6589.83	7174.15	6224.41	6309.01	6586.28	6370.1	0.366911
MW0159921	[(2R,3S,4R,5R)-5-(2-amino-6-oxo-3H-purin-9-yl)-3,4-dihydroxyoxolan-2-yl]methyl dihydrogen phosphate	Others	Others	C10H14N5O8P	3	0.9769	85-32-5	434.483	1273.22	2203.69	1598.05	2452.34	3290.01	637.229	418.099	230.211	1418.46	950.821	978.959	2216.66	3455.96	2034.23	3944.77	1871.55	3121.19	325.768	153.376	125.676	295.344	233.586	166.29	0.483211
MW0013609	2-Octenyl butyrate	Organic acid and Its derivatives	Organic acid and Its derivatives	C12H22O2	3	0.5348	84642-60-4	18093.7	19351	25803	18243.4	19733.1	17774.2	14157.8	14509.3	13156.2	14168.4	17210.9	12435.3	18939.3	20109.1	18418.3	23791.6	17535.4	27036.9	24350.3	17535.5	19347.1	16124.6	14106.4	16454.5	1.02123
MW0112945	fluorobenzoylpropionic acid	Organic acid and Its derivatives	Organic acid and Its derivatives	C10H8F2O3	2	0.6696	84313-94-0	1014.8	1814.14	1283.84	1049.99	832.434	1567.52	8.612	11.185	146.948	157.423	22.945	7.284	4350.33	1071.43	3809.39	1833.32	2737.42	3829.92	272.268	910.519	298.277	651.111	1260.46	1518.49	1.66158
MEDL01942	Dibutyl phthalate	Benzene and substituted derivatives	Benzene and substituted derivatives	C16H22O4	1	0.9778	84-74-2	1.51466e+06	1.60793e+06	1.53303e+06	1.56003e+06	1.60974e+06	1.65403e+06	1.33312e+06	1.21218e+06	1.2543e+06	1.26623e+06	1.24616e+06	1.24065e+06	1.45884e+06	1.50971e+06	1.48114e+06	1.68962e+06	1.48771e+06	1.82053e+06	1.36709e+06	1.64479e+06	1.51384e+06	1.2957e+06	1.45503e+06	1.70022e+06	1.10898
MW0004446	4,4'-Methylenebis(2-methylaniline)	Benzene and substituted derivatives	Benzene and substituted derivatives	C15H18N2	2	0.6285	838-88-0	0.056	0.196	28.522	0.263	0.156	0.089	0.08	0.085	0.059	0.05	0.111	0.032	30.356	18.352	1.059	0.214	1.034	0.831	0.095	0.034	0.249	0.05	2.089	2.791	1.28547
MW0007147	Fexofenadine	Heterocyclic compounds	Heterocyclic compounds	C32H39NO4	2	0.9069	83799-24-0 | 138452-21-8	2059.75	3190.25	4511.24	2253.11	1800.64	2367.45	4157.51	4286.2	4026.12	5922.5	6463.83	4500.3	4637.75	2350.95	3211.18	4477.85	2570	2723.02	2092.74	1783.07	2154.28	1873.24	2684.55	3154.03	0.996483
MW0054320	Leukotriene B4 dimethylamide	FA	Oxidized lipids	C22H37NO3	2	0.9266	83024-92-4	13359.4	13582.1	13637.1	12880.1	13179.5	20244.1	56741.4	60302	58209.9	53477.2	57073.8	58825.3	1027.72	1149.82	2369.62	3.634	1603.67	1204.52	54285.2	63846.2	37664.4	47287.4	56236.4	64680.7	1.23558
MW0169786	Rotenone	Heterocyclic compounds	Heterocyclic compounds	C23H22O6	2	0.6211	83-79-4	9.839	0.316	236.88	12.283	0.817	6.276	1.228	6.188	3.412	1.916	2.584	5.43	444.933	322.813	7.938	2.945	1.487	1.241	0.1	6.671	0.636	0.788	38.101	5.344	0.247441
MW0049216	Deoxycholic acid	Bile acids	Bile acids	C24H40O4	2	0.7496	83-44-3	16006.3	46618.4	21911.1	26630.4	27491	40525.2	14538	10150	11436	12327.3	9677.72	10203.1	134.088	119.413	68.631	16646.3	19250.2	17858.8	22350.8	21764.3	15126.2	65173.9	63251.4	9578.01	1.09137
MW0132598	3',4'-Dimethoxy-2'-hydroxychalcone	Aldehyde,Ketones,Esters	Ketones	C17H16O4	2	0.721	82964-34-9 | 7478-65-1	22849.1	28737.3	26951.7	24808.6	26856.3	26213.1	18161.5	17039.7	16665.1	14478.9	14844.1	15033.7	20838	23460.1	23966.3	24047.5	20758.3	24134.4	19844.8	24587.9	21080	18626.6	23304.3	20239.6	0.567875
MW0006357	Bifenthrin	Benzene and substituted derivatives	Benzene and substituted derivatives	C23H22ClF3O2	2	0.688	82657-04-3	3777.93	5904.36	13121.4	4569.62	2685.8	3256.68	1362.04	1611.53	1224.69	1250.81	1063.43	1378.59	14535	17154.6	8681.11	11520.9	6468.97	8741.46	3377.66	1344.64	1891.86	2409.64	4863.27	3311.8	1.37585
MW0013368	28-Homobrassinolide	Aldehyde,Ketones,Esters	Esters	C29H50O6	3	0.8222	82373-95-3 | 74174-44-0	93503.9	98317.3	105853	99306.8	102592	118683	90483.1	77617.2	81480.4	77562.6	76729.6	84929.9	85787.1	101495	94800.4	108737	87201.7	102221	85809	98148.6	90409.7	79821.4	97711.6	91703	0.206388
MEDN0604	Tetradecanedioic acid	FA	FFA	C14H26O4	2	0.5608	821-38-5	1.569	0.364	75.814	1.726	0.701	1.535	1.136	3.188	0.538	1.645	0.742	0.677	86.884	43.509	3.685	1.225	2.212	2.501	0.502	2.227	1.19	0.473	7.544	6.269	0.955466
MW0005881	8-Anilino-1-naphthalenesulfonic acid	Benzene and substituted derivatives	Benzene and substituted derivatives	C16H13NO3S	2	0.7424	82-76-8	394.263	469.11	5266.24	643.089	493.756	386.928	286.945	287.653	306.011	327.512	340.213	383.485	6165.74	5214.99	768.634	420.884	444.264	521.321	392.296	354.337	462.164	488.687	1393.17	773.387	0.969346
MW0126952	Visnagin	Heterocyclic compounds	Heterocyclic compounds	C13H10O4	2	0.6961	82-57-5	1041.31	1218.49	3615.59	1137.2	734.835	1169.81	1245.26	846.71	1047.34	877.776	1025.87	1148.76	3170.84	2493.14	1390.59	1017.1	973.504	1053.66	839.192	1217.04	797.766	1040.92	1666.34	940.859	0.429932
MW0126871	Tridemorph	Heterocyclic compounds	Heterocyclic compounds	C19H39NO	2	0.9286	81412-43-3	67782.7	65218.5	67893.6	68276.7	75084.8	72923.3	72191.1	72378.6	66680.6	73218.7	65795.2	78051.3	58935.3	47377.9	29959.5	148235	5.122	101538	189358	95215.7	98556.3	261487	97536.4	79758.7	0.459217
MW0107123	Roxadustat	Benzene and substituted derivatives	Benzene and substituted derivatives	C19H16N2O5	2	0.6754	808118-40-3	1.152	2.259	70.71	5.957	1.307	1.676	0.513	0.331	0.335	0.512	0.312	0.58	139.743	128.255	14.428	5.468	4.762	2.635	0.303	1.338	0.792	1.128	8.8	2.195	1.21955
MEDP0827	3,5,5-Trimethyl-2-cyclohexen-1-one	Aldehyde,Ketones,Esters	Ketones	C9H14O	1	0.8399	78-59-1	21288.3	27023.2	45743	21432.5	22902.8	25455.4	16586.8	14580.2	18640.7	19937.8	18125.4	18405.2	52931.7	45378.9	23013	23708.6	20416.8	23926.6	21337.7	23240.2	22578.5	22059.2	24980.9	21680.3	0.972404
MW0123716	Dinaciclib	Heterocyclic compounds	Heterocyclic compounds	C21H28N6O2	2	0.802	779353-01-4	3119.36	3790.57	4431.97	3190.23	3937.88	4279.1	4135.91	3268.56	3950.16	3964.25	3853.62	4097.5	2617.64	3443.5	2867.37	4182.87	3230.21	4030.03	4426.32	5308.07	5062.26	4655.79	6022.9	6138.74	0.591425
MW0003626	3,4-Dihydroxymandelic acid	Benzene and substituted derivatives	Phenolics	C8H8O5	2	0.9533	775-01-9	2.28308e+06	2.34198e+06	2.39903e+06	2.38119e+06	2.4398e+06	2.52169e+06	1.97902e+06	1.82117e+06	1.90729e+06	1.88541e+06	1.88418e+06	1.87742e+06	2.26001e+06	2.35852e+06	2.26337e+06	2.56374e+06	2.1864e+06	2.76802e+06	2.04336e+06	2.48332e+06	2.2774e+06	1.95659e+06	2.19188e+06	2.57889e+06	1.12816
MW0053902	1-O-Hexadecyl-2-acetyl-sn-glycerol	GL	DG	C21H42O4	2	0.8889	77133-35-8	10293	12989.8	13658.5	10963	7821.64	11713.7	13371.5	13059.6	12550.4	11485.7	11877.8	12827.2	23334.6	19155.9	17564.4	19936.4	13903.1	14588.3	6425.62	5020.44	5997.53	6906.82	9880.52	6584.01	0.230457
MW0106413	Dicyclomine	Others	Others	C19H35NO2	2	0.8327	77-19-0	31142.6	31102.7	34891	31333.3	33006	34508.7	118483	75304.5	76297.5	74136.1	71817.1	130631	23699.2	30636.5	26600.8	7.27	10.714	30048.6	33124.3	10.406	30663.5	4.073	11.705	32089.4	1.76914
MW0000166	Camptothecin	Others	Others	C20H16N2O4	2	0.8578	7689-03-4 | 251316-95-7	54093	55860.7	61730.6	57275.7	63081.5	62849.6	48297.3	49192.2	51274.3	47462.9	47522.9	51873.3	46401.2	50816	55243.9	62618.1	51031.4	58060.7	53337.6	56292.6	54949.6	55246.4	55763.4	60926	0.19587
MW0007422	Isoproterenol	Hormones and hormone related compounds	Hormones and hormone related compounds	C11H17NO3	1	0.7482	7683-59-2	9367.58	8273.1	10140.6	9869.13	10221.2	11739.9	8737.72	8177.86	8444.87	9250.92	7521.29	7875.94	8861.22	10879.9	9118.63	10205.4	9052.48	8349.73	9043.56	9343.55	9487.76	8774.5	8554.85	856.585	0.64501
MEDP1348	LPC(16:1/0:0)	GP	LPC	C24H48NO7P	1	0.7808	76790-27-7	40097.2	56844.6	48391.3	40300.1	37768.2	50042.2	28986.5	28640	28183	23276.2	26735.9	31136.9	55509.3	45866.3	72282	82593.4	54771	71082	14789.3	13123.9	13441	14423.9	16930.1	15217.4	0.381469
MW0009631	Quizalofop	Benzene and substituted derivatives	Benzene and substituted derivatives	C17H13ClN2O4	2	0.9029	76578-12-6	6298.99	7026.75	7400.84	4577.74	6395.89	6652.33	5225.05	4519.69	4550.05	4145.69	4509.95	5785.79	3789.01	5989.09	4783.61	6149.83	4981.43	4544.83	4918.13	5376.47	5555.01	5154.54	6943.57	5794.98	0.451142
MW0117290	Dimethylone	Benzene and substituted derivatives	Benzene and substituted derivatives	C12H15NO3	2	0.683	765231-58-1	9716.35	10671.3	10887.9	10405.7	10729.5	12138.1	6951.08	7318.44	4347.7	7162.01	6142.53	7055.92	8782.96	9573.76	9096.76	10389.5	8663.66	9738.52	8409.54	10110.2	8941.45	9088.71	9276.23	9743.91	0.753911
MW0111287	Sphinganine	SL	SPH	C18H39NO2	1	0.8083	764-22-7	143954	143449	134488	144566	180779	161686	55450.5	50122.1	57899.1	69152.9	51909.5	68515.1	53312.6	82561.5	104124	157347	138300	170071	125049	213409	139341	145021	141734	131561	0.948347
MW0143235	4-[2,2-Dichloro-1-(4-methoxyphenyl)ethenyl]phenol	Benzene and substituted derivatives	Benzene and substituted derivatives	C15H12Cl2O2	3	0.7428	75938-34-0	5343.55	5024.65	5055.51	5055.08	5333.28	5529.66	4711.35	4486.09	4700.33	4525.06	4112.03	4760.83	5051.25	5514.85	5961.88	6913.33	5023.77	6192.59	4458.12	5330.85	5314.92	4571.57	4422.34	6088.13	1.26644
MW0169283	2-Amino-1-phenylethanol	Alcohol and amines	Alcohols	C8H11NO	1	0.9027	7568-93-6	299335	284000	336130	295395	336271	355778	343804	250639	322818	348267	287523	333889	267454	312116	286101	353510	290755	328515	328172	392752	305907	288549	313184	332515	0.0343814
MW0168563	3,3'-Diamino-4,4'-dihydroxydiphenyl Sulfone	Benzene and substituted derivatives	Benzene and substituted derivatives	C12H12N2O4S	2	0.854	7545-50-8	1601.3	1819.17	19488.1	2445.1	1522.37	1660.14	1203.48	1166.83	1276.65	1295.8	1256.91	1479.06	22915.1	19551.9	2946.32	1778.32	1754.5	1721.62	1754.46	1484.63	1537.96	1924.18	5085.65	3163.85	0.982588
MW0114952	N-Acetyl-D-glucosamine	Carbohydrates and Its metabolites	Sugar derivatives	C8H15NO6	3	0.9574	7512-17-6	64.86	301.616	299.699	137.838	65.315	371.32	125.052	108.387	136.545	41.583	124.572	119.378	254.028	111.168	179.988	137.753	304.261	142.083	1348.68	1056.3	980.704	859.391	921.419	2076.76	1.82996
MW0105709	Arginine	Amino acid and Its metabolites	Amino acids	C6H14N4O2	1	0.5523	74-79-3	14400.1	14410.2	17981.3	14588.4	15549.3	22367.7	12217	12447.3	9101.14	11720.6	14952.9	11778.5	31192	31250.7	35419.7	48078.2	32527.1	40585.9	26546.5	35361.7	24708.6	26542.5	31295.3	33877.9	2.83984
MW0132744	Sinapic acid	Organic acid and Its derivatives	Organic acid and Its derivatives	C11H12O5	2	0.5358	7362-37-0	1.963	2.044	228.942	15.395	1.498	1.952	1.126	1.21	1.463	2.662	1.24	1.085	357.906	315.208	34.288	3.862	4.182	7.1	2.86	1.306	1.385	2.758	45.925	0.863	0.983454
MW0144894	Allopumiliotoxin 267a	Alkaloids	Alkaloids	C16H29NO2	3	0.6807	73376-38-2	1676.57	559.787	4456.38	1613.21	2664.26	7550.73	5607.35	5872.81	6512.22	1768.22	6054.34	4782.01	3459.09	737.71	4341.54	123.004	2272.73	685.384	5659.36	9665.94	9287.18	9866.3	2686.36	4545.54	0.286283
MW0105438	Adenine	Nucleotide and Its metabolites	Nucleotide and Its metabolites	C5H5N5	3	0.8337	73-24-5	21156	12102.3	13169.4	7013.3	12681.1	11522.1	11000.1	10813	10320.9	12638.9	5981.37	10192.1	16097.4	19407.5	8714.88	16545.6	9987.92	19456.2	5841.74	6475.36	8475.33	10039.2	8117.38	7434.81	0.186746
MW0013003	1-Stearoyl-2-linoleoyl-sn-glycero-3-phosphoethanolamine	GP	PE	C41H78NO8P	2	0.948	7266-53-7	110740	119267	77297.5	101806	104823	79132.4	37910.7	25357.3	35998.6	61595.6	91320.1	89541.8	42899.4	51828.6	3197.34	43006.6	45519.1	129815	73653.5	72387.3	62764.4	74895.8	30031.9	71816.3	0.987584
MW0137884	Dehydrocarpaine I	Heterocyclic compounds	Heterocyclic compounds	C28H48N2O4	3	0.8039	72362-02-8	31913	37844.6	39517.2	39368.9	34864.8	44655.2	30577.1	30207.5	31359.4	29352.9	30886.2	32231.4	31476.6	36838.9	33890.8	41974.3	34137.8	37858.9	32544.7	39232.5	37133.9	30498.2	38174.9	35707.6	0.507042
MW0137280	Aflatoxin B2 alpha	Heterocyclic compounds	Heterocyclic compounds	C17H14O6	2	0.9351	7220-81-7	320.547	356.013	4129.35	515.658	307.511	290.909	239.435	214.862	263.9	213.129	261.997	371.697	5055.15	4300.23	852.201	354.116	364.684	403.461	323.873	272.588	189.752	367.97	1137.8	633.531	0.956489
MW0010027	L-Valine	Amino acid and Its metabolites	Amino acids	C5H11NO2	1	0.946	72-18-4	29826.3	30202.8	41258.3	38107.6	36965.9	41401.3	22264.6	30751.3	26708.1	47455.1	22223.7	49172.5	30662.1	32571.4	24336.5	33755.9	31531.8	35116.7	38295.4	43318.4	37876.9	35988.5	35423.7	37851.9	0.0519646
MW0141372	13-Azaprostanoic acid	FA	FFA	C19H37NO2	2	0.8997	71629-07-7	45552.4	50878.1	51610.1	52582.4	48343.5	61601.9	106205	119997	113398	115141	116350	112279	9578.11	25545.2	21749.4	39824.7	39686.2	33498.5	69050.4	77562.9	51058.2	63457	70893.5	76943.2	1.68128
MW0143778	6beta-(Dimethylamino)-3beta,5-dihydroxy-5alpha-pregnan-20-one	Aldehyde,Ketones,Esters	Ketones	C23H39NO3	3	0.7699	7144-27-6	26745.1	27463.4	29338.9	26985.7	27312	32155.5	96737.8	95639.4	103791	95403.6	95657.7	122921	25725.9	29453.2	28875	7.891	11.63	32617.6	35956.3	11.295	33285	4.421	12.705	34832.9	1.74093
MW0115593	1,1,1-Trichloroethane	Others	Hydrocarbon derivatives	C2H3Cl3	3	0.7342	71-55-6	1.07775e+06	2.58855e+06	1.36922e+06	2.49633e+06	1.29381e+06	1.24341e+06	844691	947945	1.05959e+06	1.04241e+06	870814	953194	1.07098e+06	1.32304e+06	2.25591e+06	2.32781e+06	1.11099e+06	1.03788e+06	1.0444e+06	1.11211e+06	962513	2.02545e+06	1.12387e+06	1.02336e+06	0.225775
MW0157486	Thermospermine	Alcohol and amines	Amines	C10H26N4	3	0.6235	70862-11-2	96.085	76.302	372.73	98.866	107.312	48.496	51.205	48.625	88.06	36.546	52.842	52.069	433.245	341.356	70.834	79.252	82.226	66.516	34.158	80.268	70.477	59.387	105.126	58.869	0.539755
MW0054480	Lyngbic acid	FA	FFA	C15H28O3	2	0.7173	70607-97-5	2.796	0.162	91.744	0.335	2.48	0.084	0.066	0.04	2.714	1.63	1.585	0.164	173.846	55.157	1.767	2.737	1.332	0.541	0.299	0.097	2.249	0.064	3.876	3.186	0.80045
MW0193993	Iodotyrosine	Amino acid and Its metabolites	Amino acid derivatives	C9H10INO3	2	0.7096	70-78-0	18208.6	16557.5	19491.7	20425	18286.8	19696.7	9418.54	9893.77	10368.4	12948.7	9465.72	9785.62	17137	11654.4	14947.6	18959.1	8666.14	19117	14492.3	17320.4	16642.7	6249.83	18049.8	15412.7	0.117206
MW0007289	Halofantrine	Benzene and substituted derivatives	Benzene and substituted derivatives	C26H30Cl2F3NO	2	0.7771	69756-53-2	7345.28	7985.34	7708.52	7690.2	7629.4	7532.26	5095.75	4863.23	5259.9	4139.02	4496.4	5014.43	8116.42	8758.23	8688.74	9409.4	8609.66	8702.13	5726.68	6674.15	5709.59	5089.68	5537.9	4689.51	0.868616
MW0127047	Gamma-Caprolactone	Aldehyde,Ketones,Esters	Esters	C6H10O2	1	0.9545	695-06-7	24913	27784.4	47882.1	27102.1	28034.2	29561.4	25061.8	23619.5	26483	26778	25053.4	25264.6	47962.4	46794.1	29565.2	30047.8	26868.1	27329.7	28171.9	29287.9	27764.3	24988.7	32752.2	31690.5	1.01781
MW0142831	3beta-Cyclopentyl-5alpha-androstan-17beta-ol	Alcohol and amines	Alcohols	C24H40O	3	0.8502	6944-47-4	37866.6	41750.8	44877.7	40389.4	43102.5	41959.3	34450.1	35364.6	35689.4	31142.6	35349.5	32977.5	33210.2	39274.3	43974.2	45736	38175.9	40063.8	37031.9	39995.1	37058.5	32944.9	39794.6	40313.4	0.40714
MW0052468	Dodecanedioic acid	FA	FFA	C12H22O4	2	0.7107	693-23-2	0.57	0.114	13.561	0.623	0.294	0.2	0.201	0.543	0.62	0.124	0.248	0.169	33.472	21.821	0.91	0.417	0.509	1.132	0.721	0.693	0.672	0.312	2.238	3.26	1.4692
MW0108342	Monocrotophos	Organic acid and Its derivatives	Phosphoric acids	C7H14NO5P	2	0.6843	6923-22-4	20.628	15.854	325.739	48.6	10.564	12.017	18.453	14.113	9.694	6.57	11.824	7.584	580.507	544.658	94.261	59.308	22.517	41.032	6.568	15.885	12.103	17.808	95.405	21.195	1.19972
MW0003729	3,8-Dihydroxy-1-methylanthraquinone-2-carboxylic acid	Benzene and substituted derivatives	Benzene and substituted derivatives	C16H10O6	2	0.8301	69119-31-9	165.723	180.004	4267.76	581.146	153.57	149.045	178.423	63.848	118.774	110.51	122.945	98.673	6874.7	5944.4	1203.88	301.321	321.543	229.493	129.747	142.32	142.94	131.153	1084.51	302.211	1.11544
MW0170017	Xanthine	Nucleotide and Its metabolites	Nucleotide and Its metabolites	C5H4N4O2	1	0.6217	69-89-6	107884	118236	123706	118536	129166	144176	103453	88777.2	109248	92552	90422.1	100127	99258.5	104609	101408	127169	95096	109023	104806	125396	109258	106780	113930	120386	0.0873049
MW0009710	Salicylic acid	Benzene and substituted derivatives	Benzene and substituted derivatives	C7H6O3	2	0.9337	69-72-7	39104.1	37685.2	37399.4	39665.5	42597.1	44806.4	34512.1	30202.8	33626.7	32169.9	32932.5	33565.7	37963.5	39758.5	39839	43793.5	37067	45660.7	33882.8	39835.1	40804.6	31269.8	37077.3	42870.3	0.963798
MW0124314	Himbacine	Heterocyclic compounds	Heterocyclic compounds	C22H35NO2	2	0.9028	6879-74-9	7563.11	7041.26	7815.52	7571.06	8417.68	13366	9766.08	10712.2	14073.1	11914.1	13219.2	12484.9	62.098	21.915	17129.6	14.226	18.024	34.218	19.003	3.408	4.338	17.597	52.784	24.08	2.75925
MW0107794	Leu-Gly	Amino acid and Its metabolites	Small Peptide	C8H16N2O3	3	0.7946	686-50-0	0.509	23.318	13.652	6.92	6.503	28.537	592.321	343.521	512.498	494.415	370.536	359.05	20.614	53.778	17.564	26.461	18.633	43.955	949.496	1487.13	1181.05	851.294	1162.77	1589.3	0.78497
MW0147676	Clofilium	Benzene and substituted derivatives	Benzene and substituted derivatives	C21H37ClN+	3	0.606	68379-02-2	221553	241725	238484	253411	244777	225202	118755	182891	195758	204683	181036	182582	216549	253938	256148	249929	153516	239149	204409	223249	184927	201555	218913	210993	0.477991
MW0111078	Linoleoyl ethanolamide	Alcohol and amines	Amines	C20H37NO2	2	0.9033	68171-52-8	9188.65	9720.83	9970.88	9922.13	11843	11710.2	23969.7	23562.6	24047.1	22449.7	25634.9	25705.9	8352.63	4336.04	17791	10797.1	5128.56	7109.08	6072.57	4138.49	15152.7	3941.11	8096.55	7099.89	1.99238
ZINC14438713	cis-3-Hexenyl tiglate	FA	FFA	C11H18O2	2	0.7018	67883-79-8	0.476	0.006	34.579	0.254	0.041	0.033	0.103	0.023	0.099	0.052	0.06	0.102	32.346	18.367	0.502	0.01	0.422	0.036	0.036	0.013	0.114	0.109	2.379	3.227	0.787858
MW0017134	cis-11-Methyl-2-dodecenoic acid	FA	FFA	C13H24O2	2	0.5271	677354-23-3	3.713	3.836	39.482	8.371	4.089	4.007	2.323	3.461	4.575	1.648	1.763	2.284	38.019	20.971	7.421	4.15	3.241	4.511	2.805	3.945	3.849	2.495	7.605	6.678	0.787181
MEDP1333	LPC(0:0/20:4)	GP	LPC	C28H50NO7P	1	0.769	67341-29-1	6469.37	7406.47	8362.49	6668.73	5866.87	2941.8	13911.6	8424.15	7811.52	8119.05	7994.24	8449.04	6123.5	6889.07	12159.4	15039.5	7412.01	9695.2	7922.93	8047.18	8513.08	7992.51	7496.63	8770.8	0.903217
MW0108628	N-Acetylhistamine	Alcohol and amines	Amines	C7H11N3O	1	0.568	673-49-4	0.943	2.797	177.229	4.41	1.457	2.471	3.952	2.539	0.725	3.133	0.987	2.541	147.848	111.377	8.556	3.035	6.108	3.153	2.051	1.35	2.028	1.219	19.023	24.376	0.972168
MW0127456	Dimethyl sulfoxide	Others	Others	C2H6OS	2	0.896	67-68-5	2.29357e+06	2.01113e+06	1.9724e+06	2.26584e+06	2.47208e+06	2.1657e+06	1.87405e+06	1.84894e+06	2.01014e+06	1.92551e+06	1.58344e+06	1.64489e+06	2.13714e+06	2.02791e+06	1.83579e+06	2.50794e+06	2.07693e+06	2.41861e+06	1.7538e+06	2.27197e+06	2.14661e+06	1.85475e+06	2.28448e+06	1.92482e+06	0.628452
MW0124186	Furazolidone	Aldehyde,Ketones,Esters	Ketones	C8H7N3O5	2	0.6931	67-45-8	15.399	8.845	301.555	29.304	6.471	4.977	4.245	5.144	14.109	5.315	12.509	8.944	403.148	310.725	34.5	1.815	11.776	11.206	11.891	17.324	9.463	12.699	58.214	26.012	0.89418
MW0014631	5,6-Dihydro-5,6-dihydroxy-y,y-carotene	Others	Hydrocarbon derivatives	C40H60O2	3	0.7995	66803-17-6	12934.3	14969.8	13440.1	12052.7	13777	13093.6	10205.5	9694.27	11245.3	11925	10495.2	10457.4	13197.9	12395.2	12521.9	14810.3	13370.4	13500.7	11920.7	13006.5	11362.6	11625.6	12795.2	16122.6	1.13165
MW0126532	3-(2-Methylpropyl)-3a,4,5,6-tetrahydro-2-benzofuran-1(3h)-one	Heterocyclic compounds	Heterocyclic compounds	C12H18O2	2	0.5714	66211-45-8	1.598	0.765	13.626	2.066	1.114	2.785	2.114	2.48	0.528	0.341	0.509	0.074	13.585	5.062	1.333	0.194	1.633	1.017	1.603	0.699	0.663	0.171	1.144	1.129	0.070598
MW0169988	Uracil	Nucleotide and Its metabolites	Nucleotide and Its metabolites	C4H4N2O2	3	0.6843	66-22-8	1174.85	989.765	1941.62	1759.86	2082.85	2505.86	2261.47	1749.61	2380.23	3267.23	2084.49	2483.49	1750.55	3447.71	1381.74	4217.26	1908.34	1948.74	1008.73	976.762	890.007	404.797	567.161	511.187	1.20762
MW0053506	Germanicol cinnamate	Aldehyde,Ketones,Esters	Esters	C39H56O2	3	0.6183	65883-48-9	165183	170122	170085	163587	179012	178797	120703	122888	136855	135137	128940	132398	166380	165491	162364	175921	158190	169604	145815	159030	144971	144729	157968	219872	1.06592
MEDL00344	Glycyl-L-tyrosine	Amino acid and Its metabolites	Small Peptide	C11H14N2O4	1	0.8226	658-79-7	25.716	6.7	15.208	2.73	18.765	23.739	1295.64	679.595	1216.47	1060.52	1248.69	1198.23	30.566	50.376	18.443	29.099	61.248	65.36	2109.75	3196.41	2764.1	1927.28	2678.4	3486.7	0.691308
MW0146807	B-Norcholesterol	Hormones and hormone related compounds	Hormones and hormone related compounds	C26H44O	3	0.7725	6544-70-3	8993.91	8809.36	9826.61	9583.38	8724.15	10267.5	19698.9	19218.5	19834.5	18503.4	19941	19950.9	3181.84	3259.07	1952.94	4843.23	2831.35	3890.04	12302.7	8520.05	11969.1	8183.8	8941.04	14839.8	2.01472
MEDN0243	Pyridoxine	Heterocyclic compounds	Heterocyclic compounds	C8H11NO3	1	0.7319	65-23-6	21214.1	20181.2	23997.1	19658	23317.4	16198.8	23003.9	19179.9	23602.8	35109.5	23849.9	21120	16974.2	20904	15259.8	26783.8	18127.9	22001.3	16532.5	11942.6	13574.4	10822	16265.9	15044.6	1.7699
MEDP1600	4-Propylphenol	Benzene and substituted derivatives	Benzene and substituted derivatives	C9H12O	1	0.6652	645-56-7	37623	35646.5	20297.4	40260.5	34377.6	41449.1	20916.8	20849.5	23483.2	34250.9	17655.5	25135.4	27418.5	58899.1	22305.2	24545.4	16525.3	18940.4	32201.9	28525.2	40515	37181	32343.7	100393	0.462996
MW0116515	1-(4-Fluorophenyl)piperazine dihydrochloride	Heterocyclic compounds	Heterocyclic compounds	C10H15Cl2FN2	2	0.6428	64090-19-3	0.119	0.35	42.469	0.312	0.122	0.321	0.069	0.141	0.092	0.177	0.027	0.25	48.69	30.899	0.637	0.134	0.511	0.407	0.09	0.065	0.082	0.173	3.092	2.979	0.907076
MW0107510	Ile-Ser	Amino acid and Its metabolites	Small Peptide	C9H18N2O4	3	0.8488	6403-14-1	46.706	32.757	38.596	49.803	26.7	142.706	514.211	501.672	421.287	473.78	597.424	518.978	161.576	134.897	297.596	82.895	293.093	259.859	2283.51	3687.09	2727.12	2234.26	2894.57	4130.91	1.57163
MW0014038	3-Hexaprenyl-4,5-dihydroxybenzoic acid	Benzene and substituted derivatives	Benzene and substituted derivatives	C37H54O4	3	0.6374	63975-40-6	18885.5	27553.9	24486.6	27001.6	25161.5	29305.9	20486.8	20097.3	21590.1	18298.5	35123	17239.4	27886.4	26765	25406.2	24527.3	22501.9	26664.3	22124.5	29051.5	20325.6	33173	39568.2	30730.9	1.0956
MW0006618	Clofibrate	Benzene and substituted derivatives	Benzene and substituted derivatives	C12H15ClO3	2	0.5616	637-07-0	1.209	0.88	116.99	8.006	1.11	1.17	1.083	0.069	0.606	0.512	0.873	0.53	188.527	154.183	10.335	2.009	2.638	1.864	0.652	1.05	1.454	0.356	21.871	2.8	1.07383
MW0121545	Sumiki's acid	Organic acid and Its derivatives	Organic acid and Its derivatives	C6H6O4	2	0.7298	6338-41-6	799065	995196	847258	767655	810821	876847	545235	460525	477824	547821	600383	530296	946597	845094	903666	1.0135e+06	831160	980836	533274	676985	557264	491241	551061	590286	0.515844
MW0148485	Isorescinnamine, dihydro-	Alkaloids	Alkaloids	C35H44N2O9	2	0.921	6335-49-5	53863.5	53793	36889.4	63446.7	35464	74261.2	63943.3	107740	103331	65437.7	58757.2	47196.6	95255.2	309622	26772	121349	46846	41573.7	58611.1	37048.9	61971.7	46425.8	39853.3	37009.1	0.104672
MW0000149	Berberine chloride	Others	Medicine	C20H18ClNO4	3	0.6994	633-65-8	2799.37	2439.27	7417.79	2436.57	2011.91	1800.92	556.292	757.778	612.839	519.15	807.589	545.857	11108.5	8131.97	3344.07	3445.35	4203.61	4089.26	11325.7	964.768	1147.66	796.271	2045.41	1190.64	1.31306
MW0109196	L-Phenylalanine	Amino acid and Its metabolites	Amino acids	C9H11NO2	1	0.9806	63-91-2	200622	193620	223499	204231	218957	235695	219161	171036	215471	226410	190969	219754	180697	211114	191027	236294	192782	214741	218348	253093	204270	187474	210084	217788	0.0944534
MW0056883	Colfosceril palmitate	GP	PC	C40H80NO8P	2	0.9302	63-89-8	304903	196436	504091	379500	315093	328023	142235	7638.38	69245.8	147397	121861	135982	46564.8	198957	2022.72	1002.69	219150	323963	241211	213812	161187	9109.71	282071	187379	0.935408
MW0108213	Methionine	Amino acid and Its metabolites	Amino acids	C5H11NO2S	1	0.9345	63-68-3	2090.24	1580.45	2466.49	2034.48	2335.35	3027.75	9075.64	7205.6	10015	10185	8725.14	9981.44	2699.26	3183.93	3096.7	3670.09	2674.74	4540.16	10626.4	13879.6	9835.57	8287.18	9679.44	11805	0.593297
MW0053898	Palmitaldehyde	Aldehyde,Ketones,Esters	Aldehydes	C16H32O	3	0.8139	629-80-1	48570.9	53242.1	53369.7	42239.7	45992.3	43985.8	37145.3	37867	90580.9	39256.3	38734.6	34715.5	67893.8	58169.1	65302	70881.7	61277.9	56090.2	36954.8	45820.8	39607.4	42811	151412	60919	1.24388
MEDP0513	Palmitic amide	FA	Others	C16H33NO	1	0.988	629-54-9	13374.6	13339.9	14658.7	11773.9	14772.6	14458.4	10662.5	10776.5	19089.5	11678.3	9954.65	10428.1	21063.7	18896.3	15703.1	19144	16430.9	16090	10795.5	12276.7	11516.8	11496.8	21572.9	16277.1	1.40531
MW0011966	1,8-Octanediol	Alcohol and amines	Alcohols	C8H18O2	2	0.6946	629-41-4 | 31762-64-8	7.802	8.167	168.75	6.056	3.711	5.702	5.304	3.835	0.688	4.588	7.826	6.577	132.014	93.499	10.418	9.015	3.642	4.188	8.124	7.031	6.867	6.613	16.447	16.787	0.92568
MW0123617	Diclomezine	Heterocyclic compounds	Heterocyclic compounds	C11H8Cl2N2O	2	0.6433	62865-36-5	15978.4	17794.4	13539.6	16259.9	17790.8	19495.4	15280.7	13504.5	12399.4	14156.7	11966.5	12813.5	17513.7	18207.4	16774.8	17318	17481.8	14339.4	17091	14672.7	15150.4	15164	14765.9	16614.6	0.976608
MW0056748	N-Palmitoylsphingomyelin	SL	SM	C39H79N2O6P	2	0.9113	6254-89-3	376371	325453	302816	256139	299561	344343	342922	296386	311589	311363	306670	277882	540545	60197.8	360893	572958	496514	431668	247774	19506	255670	336618	412665	400404	0.40147
MW0119782	3-Vinyl-1,2-dithiacyclohex-4-ene	Heterocyclic compounds	Heterocyclic compounds	C6H8S2	2	0.773	62488-52-2	61975.4	67704.5	55367.2	60278.5	58022	60560.4	21513.6	46350.3	47520.4	51354	47566.1	49995.5	58213.3	56011.7	60407	59500.2	40318.6	36005.7	55867.9	57355.7	52733.7	50977.3	61165.6	58692.7	0.331903
pmb2826	(S)-2-Hydroxy-2-methylsuccinic acid	Organic acid and Its derivatives	Organic acid and Its derivatives	C5H8O5	2	0.9102	6236-09-5	58595.5	65909.8	141038	68320.2	57666.6	61861.4	50683.1	42197.6	48285.2	53249.6	48273.3	53722.2	147545	123239	66136.4	61102.2	60634.5	65770.7	64651.7	59826	56234.4	58951.6	85199.7	79457	1.10596
MW0102923	Tricaproin	GL	TG	C21H38O6	2	0.7129	621-70-5	13809.6	14897.6	17004.1	16787.7	13387.7	10994.8	10234.2	13239.4	8392.87	11039.4	11782.3	13492.4	14519.7	20967.1	18352.6	16629.6	16153	16220.3	10735.2	14819.2	14192.2	6948.66	15056.6	10875.5	0.698845
MEDP0125	Choline	Tryptamines,Cholines,Pigments	Cholines	C5H14NO+	1	0.9494	62-49-7	31895.1	26571.3	34888.1	34073.7	39672.5	34630.8	65764.5	81262.9	78746.9	97385.3	68516.4	83999.5	19516.6	22800.1	21298.5	29484.9	24227.8	18665.1	53770.1	72998.2	67301.4	59889.9	57391.6	72582.7	0.956133
MW0012863	1-Myristoyl-2-stearoyl-sn-glycero-3-phosphocholine	GP	PC	C40H80NO8P	2	0.7186	61510-09-6	44709.9	47857.1	75943.3	40481.6	41542.6	170428	5262.97	14529.3	7812.45	18195.6	26834.2	27446.2	16200.2	29798.4	20832.6	18732	21465.2	41465	30162.7	37282.5	39124.7	27817.5	21018	12028.2	0.479051
MW0053857	Chimyl alcohol	GL	MG	C19H40O3	2	0.5122	6145-69-3 | 53584-29-5	49.263	91.735	103.179	44.479	25.216	89.394	169.455	1238.03	1030.04	672.753	277.232	1411.01	43.417	5.421	14.335	22.237	31.26	15.293	1555.42	1747.32	2448.91	1282.7	1705.45	1995.28	0.0937285
MW0104841	1,2-Ethylenediphosphonic acid	Organic acid and Its derivatives	Organic acid and Its derivatives	C2H8O6P2	2	0.7273	6145-31-9	13843.2	2985.02	8177.1	1992.96	7636.49	11233.5	4339.07	6042.78	15029.1	7650.12	1768.8	5866.15	10039.1	9753.63	9427.64	6367.11	5218.47	18193.5	9668.28	7228.33	2069.92	4210.35	8818.49	5563.6	0.512793
MW0112082	2-Aminoacetophenone	Aldehyde,Ketones,Esters	Ketones	C8H9NO	2	0.7389	613-89-8	3658.14	4150.14	4030.97	3612.93	4070.39	4520.84	2862.83	2867.43	2603.4	2601.52	2607.53	2923.94	3523.9	4095.33	3786.18	4056.89	3540.38	4469.14	3478.71	3990.19	3457.53	3177.48	3306.57	3085.53	0.84667
MW0013396	PE(18:0/20:4(5Z,8Z,11Z,14Z))	Others	Others	C43H78NO8P	3	0.9943	61216-62-4	23587.1	40002.7	26246.7	23524.1	19198.6	23774.5	19317.5	24668.5	49433.3	34620.2	43292.3	26410.7	10705	1035.61	30241.1	78437.4	79002.6	12338.9	16729.2	13863.5	20737.7	12068.1	17545.4	3145.19	1.12456
MW0142817	3beta-(1-Pyrrolidinyl)-5alpha-pregnane-11,20-dione	Aldehyde,Ketones,Esters	Ketones	C25H39NO2	3	0.7595	61148-11-6	32938.8	37132.1	41158.5	37033.4	39443	42391.2	36373.6	33803.8	40324.7	34933.1	32949.3	39189.1	73162	83762.3	8.107	8.057	32.784	92761.5	102256	101635	95461.8	96867.4	93132	99061.7	0.796928
MW0007573	Mefenamic acid	Benzene and substituted derivatives	Benzene and substituted derivatives	C15H15NO2	2	0.8284	61-68-7	4152.09	4733.24	5087.84	4775.02	4618	5278.46	2109.3	2050.86	2305.86	2476.64	2065.58	1704.67	5001.27	5803.33	4170.51	5305.22	4657.94	4718.58	3770.98	3015.42	2842.74	2737.09	2137.65	2428.83	0.614656
MW0054544	1-Arachidonoyl-sn-glycero-3-phosphocholine	GP	LPC	C28H50NO7P	3	0.8764	60701-99-7	10831.1	14625.1	12048.1	10497.1	9217.99	11986.6	17649	17766.5	18317.6	16048.5	16434.2	18387.4	21957.9	16898.6	25635.2	28438.3	18112.3	17900.9	5039.34	7915.95	8388.32	9245.05	12415.2	8480.52	0.119445
MW0124681	Linalyl oxide	Heterocyclic compounds	Heterocyclic compounds	C10H18O2	2	0.5244	60047-17-8	19346.3	31242.6	26384.5	27133.5	24797.5	30589.4	19018.2	18678.3	21261.7	26918.9	14702.2	10766.1	29713.8	32215.7	33858.2	10520.7	29103.4	31558.8	22113.9	17011.2	20921	19220.8	23077.7	23349	0.36299
MEDN0006	L-Tyrosine	Amino acid and Its metabolites	Amino acids	C9H11NO3	1	0.8972	60-18-4	31540.6	30608.1	30969.8	31875.4	33253.3	37723.8	32359	27215.8	36409.9	40921.6	34984.5	37205.7	27735.8	25920.6	29149.8	31474.2	32001.9	33492.3	32468	41603.7	29325.7	28659.1	31926.5	35526.8	0.884235
MW0112867	3-Methyl-2-butanol	Alcohol and amines	Alcohols	C5H12O	2	0.6879	598-75-4	115708	121108	120466	108275	117087	127418	151400	146859	168376	152896	152260	160762	115815	109085	106616	131008	110779	117443	136638	153770	134465	127048	134392	145251	0.812373
MW0017202	Citramalic acid	Organic acid and Its derivatives	Organic acid and Its derivatives	C5H8O5	2	0.8419	597-44-4	12.733	1.063	344.429	24.295	0.96	0.596	0.652	7.223	5.604	4.052	4.675	7.732	403.336	477.889	23.137	0.786	18.547	0.25	8.683	8.428	7.459	8.705	65.572	8.44	0.840397
MW0150045	Glu-Leu	Amino acid and Its metabolites	Small Peptide	C11H20N2O5	2	0.9448	5969-52-8	122150	128007	145905	125617	134484	145876	94087.6	86206.2	91282.9	88747.7	86047.3	84526.9	116931	129107	118344	152471	121149	125791	122408	138739	115724	109634	109105	114365	1.01824
MW0109835	Thiodicarb	Others	Insecticide	C10H18N4O4S3	2	0.7218	59669-26-0	19472.3	18640.1	18170.1	19828.5	18330.3	22299.3	8281.92	10183.6	11097.7	8811.83	8228.41	8721.27	15157.9	16013.5	17804.2	25141.7	15629.4	17538.6	7897.68	19008.2	9526.99	10800.1	8386.03	14308.1	0.244122
MW0157143	Soyasapogenol B	Terpenoids	Triterpene	C30H50O3	2	0.8478	595-15-3	78994.3	80053.8	86364.2	75859.6	90645.1	90690.1	70120.1	68708	73265.6	68826.5	70055.8	71019.6	69848.4	80486.1	81969.8	86247.4	76828.9	81297.9	69815.2	74397.7	77916.2	68820.1	78367.1	80936.2	0.0409735
MW0011615	(S)-(-)-Citronellal	Aldehyde,Ketones,Esters	Aldehydes	C10H18O	2	0.7192	5949-05-3	0.268	0.598	58.228	0.417	0.034	0.692	0.053	0.753	0.601	0.172	0.852	0.021	66.045	28.201	1.717	1.031	0.94	1.083	0.108	1.364	0.03	0.162	3.05	3.536	1.03839
MEDL01839	8-Methyl-6-nonenoic acid	FA	FFA	C10H18O2	3	0.9459	59320-77-3	227.562	264.748	1470.52	264.111	233.516	252.845	189.997	186.992	178.564	228.9	194.544	262.642	1663.33	1339	350.655	246.855	247.594	261.423	237.724	240.984	246.141	296.99	382.438	291.144	0.89657
MW0114263	Digalacturonate	Organic acid and Its derivatives	Organic acid and Its derivatives	C12H18O13	3	0.5716	5894-59-7	25.922	36.212	67.071	31.313	27.675	34.588	10.082	9.001	26.315	13.96	25.534	10.585	414.863	238.192	66.331	38.831	58.625	52.596	17.669	22.063	21.44	11.913	27.133	24.566	1.26076
MW0112819	3-Hexanone	Aldehyde,Ketones,Esters	Ketones	C6H12O	3	0.6382	589-38-8	2.592	2.422	57.542	2.209	1.678	2.516	0.087	1.45	0.04	0.092	1.641	1.893	72.125	47.995	1.634	2.716	2.62	0.388	0.148	1.914	0.567	1.995	5.618	1.552	0.681123
MW0106823	L-Glutaminyl-L-serine	Amino acid and Its metabolites	Small Peptide	C8H15N3O5	2	0.7358	5875-40-1	9010.85	9355.35	10443.4	9893.81	10391.7	10554.2	9913.39	8058.04	10175.4	9669.61	8960.24	10334.9	9258.2	10031.4	10514.1	11399.1	9362.94	9905.25	8114.68	10041.5	9409.07	9954.94	10554	10131.8	0.29583
MW0108964	O,O-Diethyl hydrogen thiophosphate	Aldehyde,Ketones,Esters	Esters	C4H11O3PS	2	0.7593	5871-17-0	51623.5	55664.4	55880.3	56973.7	54562.9	60100.9	42265.1	26958.5	48562.2	46541.2	43396.8	33820.9	54507.9	41093.4	60700.1	58685.6	45593.5	60094.8	47270.7	36545.7	46012.6	47020.7	49815	31226.5	0.0431651
MW0137679	Cinromide	Alcohol and amines	Amines	C11H12BrNO	2	0.7687	58473-74-8 | 69449-19-0	20564.3	21599.9	19677.1	18540.3	21546.3	23439.4	11787.1	13527.3	11789.1	12077.1	10702	12212.4	19312	20969.9	20708.7	22683.8	21840.3	20284.2	17085	18211.2	16349.7	15674.3	15064	16764.1	1.05104
MW0105941	Asp-Asp	Amino acid and Its metabolites	Small Peptide	C8H12N2O7	2	0.6369	58471-53-7	455000	511090	7806.25	505926	157.54	571118	88.121	357686	173.57	396193	170.265	416361	34319.7	19848.6	657.005	452247	360976	430200	474235	471353	439003	448110	2967.69	351.241	0.384154
MW0103888	Diaminopimelic acid	Organic acid and Its derivatives	Organic acid and Its derivatives	C7H14N2O4	2	0.6429	583-93-7	2250.32	2952.33	1761.9	691.114	770.133	2758.93	1824	6634.14	3766.66	5263.29	5199.31	3785.91	670.68	2151.93	1235.88	1900.46	2516.45	793.668	5373.28	5906.11	6011.85	4025.42	4341.5	4454.79	0.013305
MW0007242	Gingerol	Benzene and substituted derivatives	Phenolics	C17H26O4	2	0.6382	58253-27-3	734.619	792.438	11855.4	1468.31	594.52	530.681	263.993	208.025	331.545	548.909	323.765	234.883	15407.8	13321.2	8406.83	1950.45	1363.78	1235.56	404.419	1164.32	1874.97	466.048	2430.61	722.116	1.55236
MW0112865	Isovalerophenone	Aldehyde,Ketones,Esters	Ketones	C11H14O	2	0.7593	582-62-7	6698.32	3850.49	17712.3	15475	17075.1	24027.6	15399.9	13878.2	16023.2	11863.3	9587.68	6050.15	8300.18	15235.2	14586.4	460.46	461.931	1621.26	6500.25	139.527	5971.79	4255.84	13033.9	7878.5	1.61053
MW0169291	Idebenone	Benzene and substituted derivatives	Benzene and substituted derivatives	C19H30O5	2	0.617	58186-27-9	2.697	8.947	36.754	7.78	11.659	13.676	25.981	8.828	3.025	49.487	20.606	27.862	139.71	472.802	53.823	19.036	9.183	29.478	36.055	15.223	10.378	10.75	11.121	19.939	1.1366
MEDL01843	Matairesinol	Benzene and substituted derivatives	Benzene and substituted derivatives	C20H22O6	2	0.7236	580-72-3	2869.85	2466.29	3089.45	2616.63	3124.71	3432.51	2439.26	2520.18	2409.95	2024.68	2649.45	2496.4	2861.49	2467.14	2553.31	3172.58	2814.19	3005.66	2521.79	2787.01	2759.47	2588.17	2781.4	3942.31	0.763419
MW0103706	Uridine-5'-diphosphate	Nucleotide and Its metabolites	Nucleotide and Its metabolites	C9H14N2O12P2	2	0.647	58-98-0	350152	396479	392470	337290	367282	381269	423051	399652	463547	451897	455677	463953	370650	344226	343639	398927	350446	382120	367611	426132	381077	336887	377107	418847	1.17543
MW0168692	Adenosine	Nucleotide and Its metabolites	Nucleotide and Its metabolites	C10H13N5O4	1	0.989	58-61-7	12674	13582.7	22599.4	21278.5	22786.6	25799.3	33857.9	38203.8	26339	33528.8	25830.3	33416.6	14434.8	29059.4	22985.1	46624.4	25279.8	29957.3	10844	11114.7	12276.2	15686	13292.9	11136.4	1.14644
MW0111010	Dipyridamole	Heterocyclic compounds	Heterocyclic compounds	C24H40N8O4	2	0.7855	58-32-2	6.996	8.06	13.03	20.098	2.502	5696.44	6.36	24.172	19.296	33.46	3.985	2570.53	30.831	6766.45	4713.37	6239.22	4039.16	4663.1	20.987	39.103	1827.81	1681.55	11.368	8.119	1.42588
MW0147056	(13R,17R)-17-[(1R,2S)-1,2-dihydroxyheptyl]-1,5,10-triazabicyclo[11.4.0]heptadec-15-en-11-one	Heterocyclic compounds	Heterocyclic compounds	C21H39N3O3	3	0.755	57682-64-1	182407	172729	173941	210251	194239	174068	115293	150857	172551	175201	137583	140261	198640	281173	277800	246366	133865	264351	126292	177117	148609	176352	182568	147218	0.95457
MW0169190	Fraxetin	Heterocyclic compounds	Heterocyclic compounds	C10H8O5	2	0.6042	574-84-5	6.506	7.808	153.644	10.564	1.162	5.178	7.278	0.615	4.063	4.866	2.738	4.652	166.713	156.029	19.032	7.101	8.171	3.591	8.384	5.943	5.182	8.443	8.911	4.41	1.00669
MW0126353	Pyroquilon	Aldehyde,Ketones,Esters	Ketones	C11H11NO	2	0.7337	57369-32-1	43193.5	46187.1	45896.3	43660.6	47415.8	50582.4	32799.6	32809.4	36052	30514.1	30077.5	32028	39259.6	43060.6	41530.9	45528.8	38952.9	43514.3	40428.6	45573.3	38293.2	37349	39910.2	38525.3	0.584627
MW0129840	13-Methyloxacyclotetradecan-2-one	Alcohol and amines	Alcohols	C14H26O2	3	0.7162	57092-32-7	2.905	2.03	32.612	1.248	2.815	2.433	0.814	0.606	0.974	1.323	2.837	2.433	36.294	24.934	2.886	2.367	1.863	2.046	1.007	1.899	1.209	1.847	6.46	2.539	0.730697
MW0168620	Dihydro-5-pentyl-2(3H)-furanone	Aldehyde,Ketones,Esters	Ketones	C9H16O2	2	0.6797	57084-16-9	1.075	1.102	37.287	1.321	0.542	1.634	2.055	0.227	0.367	1.237	0.362	0.677	43.757	23.093	3.056	1.167	0.469	1.256	1.334	1.292	0.377	0.504	4.198	2.867	0.81849
MEDP0428	Cholesterol	Hormones and hormone related compounds	Hormones and hormone related compounds	C27H46O	1	0.8336	57-88-5	74350.4	110056	94805.5	84216.7	146084	63914.8	61230.2	100577	100488	47886.3	65383.7	33529.4	39.033	75.689	71530.3	66629.8	65225.3	230.978	135666	124527	75005.3	58953.3	45227.2	113.898	1.45336
MW0009794	Sulfamethazine	Benzene and substituted derivatives	Benzene and substituted derivatives	C12H14N4O2S	2	0.7239	57-68-1	1278.35	1632.24	2387.78	922.522	865.598	1349.7	566.297	816.619	385.552	510.872	484.878	414.643	1795.21	2550.26	1030.98	1531.85	1031.69	1458.02	1242.95	1337.82	1185.56	3667.78	1366.99	1446.8	1.68205
MEDL02396	Sucrose	Carbohydrates and Its metabolites	Sugars	C12H22O11	1	0.7892	57-50-1	161911	181782	185384	160015	156486	171646	31750	29026.2	25100.2	26814.4	22286	32356.6	265170	217588	217755	288166	237998	253094	36193.8	45367.7	34918.6	36767.9	36720	43903.6	0.618849
MEDN0305	Creatine	Organic acid and Its derivatives	Organic acid and Its derivatives	C4H9N3O2	1	0.9366	57-00-1	75689.2	42769.1	88126.9	87611.6	92435.8	98202.7	44561.6	53102.8	61270.5	45507.3	41285.4	52345.4	37982.1	75505.2	42049.9	57043.3	65537.3	44552.7	63873.9	66841.1	62819	59573.2	53823.4	58466.8	0.720751
MW0169518	N-Acetylputrescine	Alcohol and amines	Amines	C6H14N2O	2	0.5424	5699-41-2	1.92	5.727	251.809	13.898	4.45	2.425	3.266	0.194	3.911	2.481	2.877	0.634	339.681	279.855	32.937	1.692	6.341	5.978	3.115	1.144	2.505	0.291	46.056	0.361	0.521458
MW0017077	5alpha-Cholestan-3-one	Hormones and hormone related compounds	Hormones and hormone related compounds	C27H46O	2	0.9368	566-88-1	70000.5	80585.7	69893.8	70794.6	75397.4	69920.3	49859.1	45449.7	53330.2	52582.4	41901.5	44855.8	452.415	71942.4	50533.6	78379.5	104.424	72153	51698.4	43514.8	31522.3	39212	77.415	65313.5	1.25591
MW0105132	2-Amino-3-phosphonopropionic acid	Organic acid and Its derivatives	Organic acid and Its derivatives	C3H8NO5P	2	0.6795	5652-28-8	6749.98	9841.38	17760.5	8230.55	7924.76	7777.37	7567.1	5143.38	6598.47	8213.32	8340.17	5822.88	18461.1	15169.7	8314.38	7708.08	8226.62	10223.9	6411.35	5811.54	5808.99	5859.82	8761.56	7994.5	0.36918
MW0169369	L-Lysine	Amino acid and Its metabolites	Amino acids	C6H14N2O2	1	0.9442	56-87-1	6392.57	4060.46	6172.99	6598.47	7904.52	8014.06	15998.4	13768.3	20688.2	21198.7	18242.4	18702.1	4617.73	7309.41	5872.73	7103.58	6785.6	6712.8	22788.5	23382.1	20896	16928.4	21034.4	24370.6	0.177169
FDATN01488	L-Glutamic acid	Amino acid and Its metabolites	Amino acids	C5H9NO4	1	0.9446	56-86-0	69712	47074.2	76672.8	77301.3	80399.3	85463.7	58783.5	59768.6	74445.4	67833.1	50880.8	64575.5	43679	90033.1	55036.8	73083.2	71296.9	52343.1	74606.5	75582.5	73777	68204.6	70971.4	77921	0.0446741
MW0120644	4-Nitroquinoline N-oxide	Heterocyclic compounds	Heterocyclic compounds	C9H6N2O3	2	0.7141	56-57-5	4565.7	3741.3	4595.96	4889.02	5502.76	5665.58	2280.21	2394.98	1569.7	1845.68	1262.16	2367.89	7613.68	8830.28	11373.5	12649.1	11109.2	11422.4	1285.91	13963.2	8665.83	9100.11	9354.61	13169.8	2.20465
MW0105531	L-Alanine	Amino acid and Its metabolites	Amino acids	C3H7NO2	1	0.746	56-41-7	4039.53	3182.84	3915.13	3018.92	3933.02	3918.44	6734.46	7999.57	6291.89	7279.34	6907.36	8041.36	3249.91	5043.71	4180.68	6475.14	5163.21	3728.22	2211.98	4654.04	4235.95	2486.93	2039.96	4312.09	1.15759
MW0125165	Methylthiouracil	Heterocyclic compounds	Heterocyclic compounds	C5H6N2OS	2	0.6489	56-04-2 | 1123-10-0 | 91795-77-6	18076	17698.2	17214.1	12495.8	16212.8	15327.9	13940.7	14760.3	16407.4	12019.8	16287.3	12849.3	14957.6	11168.5	13265.3	13273	13043.6	15485.8	19695.6	23782.2	17967.2	20106.4	22179.5	23782.2	0.834467
MEDP1685	Phytosphingosine	SL	SPH	C18H39NO3	1	0.723	554-62-1	353227	414840	319802	329005	327351	444591	235591	214378	251851	272998	237000	294759	220959	359849	162178	285581	215484	361114	305245	333717	342922	334991	334544	322387	0.387834
MW0139812	Thalsimine	Heterocyclic compounds	Heterocyclic compounds	C38H40N2O7	2	0.8877	5525-36-0	6595.28	1683.07	7138.98	3759.45	4814.12	7029.81	5530.82	1116.75	4801.81	6380.91	7069.55	5206.05	5604.34	1374.45	542.319	1262.02	6103.44	9349.19	6173.38	6420.55	5142.53	4937.01	6630.32	8694.34	0.2868
MW0015222	7-Methylxanthine	Nucleotide and Its metabolites	Nucleotide and Its metabolites	C6H6N4O2	2	0.7248	552-62-5	727.576	798.494	2121.03	911.661	736.087	714.457	550.739	520.101	590.703	605.145	546.427	708.869	2285.83	1811.98	826.758	738.669	395.266	858.984	680.254	668.057	681.393	713.569	1038.52	981.109	0.691398
MEDP1645	Benzamide	Alcohol and amines	Amines	C7H7NO	1	0.6222	55-21-0	6815.6	6527.94	7768.86	6412.6	7999.39	9282.95	5467.14	5484.89	5606.52	4284.94	4874.82	6018.37	5876.4	6857.26	5820.74	7612.87	6540.26	7056.36	8203.74	8320.49	6497.76	7090.67	8962.35	5928.21	0.825222
MW0126521	Sclerotiorin	Heterocyclic compounds	Heterocyclic compounds	C21H23ClO5	2	0.8285	549-23-5	11294.7	12721.2	10950.8	11008.7	12076.4	11776.3	6047.49	6838.53	6507.93	6701.91	5416.95	6862.2	11836.5	12942.4	12177.4	15784.7	12324	13378.6	10112.5	10082.3	9769.83	8353.18	9025	8916.65	1.34873
MW0003256	2-Methylbenzhydrol	Benzene and substituted derivatives	Benzene and substituted derivatives	C14H14O	2	0.7214	5472-13-9	5522.69	6504.51	7247.79	6489.82	7030.12	7102.73	5115.58	4408.54	4757.99	4521.55	4348.52	4824.04	4808.36	5831.11	5340.3	6865.26	5660.94	6289.11	6138.31	6750.01	5925.67	6562.82	7378.23	5999	0.743938
MEDL02333	Myristoleic acid	FA	Others	C14H26O2	2	0.6209	544-64-9	7.036	3.514	36.164	13.315	5.008	0.767	5.315	2.329	0.667	0.696	5.666	0.237	50.133	17.996	8.014	8.85	7.413	8.924	4.281	3.888	7.737	7.83	5.158	5.24	1.42855
MW0149404	Galegine	Alcohol and amines	Polyamines	C6H13N3	2	0.5243	543-83-9	228.113	244.208	3032.19	347.741	223.618	247.052	216.133	170.563	198.739	199.065	181.497	209.93	5331.69	3726.36	404.326	219.274	361.108	253.357	203.024	292.474	236.418	216.854	665.841	629.983	1.01775
MW0105421	Acetylglycine	Amino acid and Its metabolites	Amino acid derivatives	C4H7NO3	1	0.6777	543-24-8	4728.38	4856.82	7160.53	4982.48	4060.8	5055.02	4969.28	3732.22	4992.15	4149.62	4035.76	4307.45	7041.52	5891.82	5666.82	5290.28	6368.67	5572.66	4637.45	5417.24	4681.66	4544.4	6349.31	5963.18	1.65063
MW0014794	5-Hydroxyindoleacetic acid	Organic acid and Its derivatives	Organic acid and Its derivatives	C10H9NO3	3	0.9545	54-16-0	9976.22	10554.5	10439	10322.3	10418.7	10685.5	8196.89	7269.88	8188.82	7434.39	6924.49	7279.62	8646.42	10263.4	9987.8	11481.6	8985.27	10601.2	9178.52	9563.31	8739.44	7795.48	8776.2	8719.26	0.554383
MW0000002	4-Pentyn-1-ol	Others	Hydrocarbon derivatives	C5H8O	2	0.7368	5390-04-5 | 390-04-5	1.386	0.557	85.865	1.115	0.952	0.535	0.103	0.301	0.908	1.052	0.495	1.393	93.927	65.219	1.412	2.262	2.105	0.85	0.289	1.261	1.671	0.932	15.13	2.272	1.09069
MW0054600	LPE(16:0/0:0)	GP	LPE	C21H44NO7P	1	0.8923	53862-35-4	21740.9	25546.4	29820.6	27090.3	25189.2	29284.5	37584.7	36776.9	39248.5	32607.2	36201.4	38774.9	21540.3	21880.5	26736.1	27797.2	23460.3	20402.4	18069.9	16621.1	16521.8	17346.9	19743.4	17891.2	2.36375
MW0169257	N-(2-Hydroxyethyl)heptadecanamide	Organic acid and Its derivatives	Organic acid and Its derivatives	C19H39NO2	2	0.8621	53832-59-0	14213.1	19105	14916.5	17182.9	15190.8	18325.9	16827.6	18109.6	18108.9	16705	18161	17083.3	2986.98	3128.41	3548.6	2272.12	3008.1	3168.14	25850.9	31315.4	23605.1	23934.5	29913.6	27438.3	1.25638
MW0129921	M-Cymene	Others	Others	C10H14	2	0.6896	535-77-3	0.87	0.29	99.116	1.355	2.044	0.973	1.305	0.965	0.516	0.744	0.871	0.412	94.063	62.359	0.838	1.189	1.515	2.291	0.748	0.867	2.148	2.042	3.667	5.227	0.9935
MW0103626	Nicotinamide-Adenine-Dinucleotide	Nucleotide and Its metabolites	Nucleotide and Its metabolites	C21H28N7O14P2+	3	0.68	53-84-9 | 151411-04-0 | 121053-11-0 | 65085-09-8 | 865-05-4	0.248	4.724	2.688	0.818	1.348	2.433	223.108	1.591	1.272	1.261	253.416	0.167	0.758	1.051	1.048	0.652	0.176	0.548	299.569	0.436	2.99	0.878	1.083	1.393	0.617235
MW0169520	NAD+	CoEnzyme and vitamins	CoEnzyme and vitamins	C21H27N7O14P2	3	0.6074	53-84-9	3218.59	2017.71	1950.3	411.025	1546.28	2039.64	122734	114071	122674	105980	91640.4	108587	1394.86	139.359	966.36	567.028	1405.33	874.008	143263	135039	127817	121991	141260	159033	0.183138
MW0055513	Oxandrolone	Hormones and hormone related compounds	Hormones and hormone related compounds	C19H30O3	2	0.6884	53-39-4	5382.42	6499.73	6540.27	6001.34	5187.53	6172.49	4783.74	4687.99	4684.23	5437.59	4552.48	6329.5	6603.78	6324.01	5652	6809.73	6151.61	7002.66	5277.7	5107.28	5332.38	5498.42	5828.74	8649.7	1.15918
MW0103710	Uridine-diphosphate-N-acetylglucosamine	Nucleotide and Its metabolites	Nucleotide and Its metabolites	C17H27N3O17P2	3	0.9676	528-04-1	544.767	554.654	615.35	449.689	252.92	455.958	379.027	262.448	371.105	361.536	258.174	154.374	209.972	427.973	657.931	387.906	97.512	666.69	2150.75	2230.16	2065.15	1708.98	3794.12	3531.62	1.453
MW0001625	O-Cymene	Benzene and substituted derivatives	Benzene and substituted derivatives	C10H14	2	0.649	527-84-4	0.551	0.216	51.619	1.759	0.885	0.337	0.246	0.644	0.73	0.972	0.754	0.48	52.791	25.514	0.79	0.191	1.731	0.574	0.812	0.982	0.402	0.483	2.208	2.892	0.68208
MW0012825	1-O-Hexadecyl-sn-glycero-3-phosphocholine	GP	PC	C24H52NO6P	1	0.9113	52691-62-0 | 97288-09-0	6705.85	7813.01	8041.68	6575.22	7215.58	9629.27	6162.31	5919.21	7530.36	6463.26	5960.4	6863.91	7138.15	9104.32	9994.24	14056	9012.72	9221.83	2572.84	2991.58	2486.79	2803.58	2932.48	2738.72	0.950637
MW0138193	Fraxidin	Heterocyclic compounds	Heterocyclic compounds	C11H10O5	3	0.7013	525-21-3	1313.94	1536.37	18237.2	2254.27	1427.09	1408.7	3222.92	988.689	1096.89	1131.25	1118.03	1353.1	23456.9	18586.1	2822.8	1651.78	1540.93	1617.12	1363.02	1419.09	1333.74	1505.48	4309.19	2423.75	0.821434
MW0006430	Buprenorphine	Benzene and substituted derivatives	Benzene and substituted derivatives	C29H41NO4	2	0.5682	52485-79-7	15401.2	15986.1	16333.8	15883.1	14923.1	16834.7	13446.6	11079.4	11456.8	13242.8	12916.8	11249.7	19018.2	20290.8	19236.9	18586.3	16478.9	16109.2	12283	14137.1	15432.3	13886.3	12843	13419.1	1.21064
MW0053623	Ginsenoside RG2	Steroids	Steroid	C42H72O13	2	0.7779	52286-74-5	1099.73	1370.32	475.251	1588.98	1522.55	1866.23	834.108	1297.64	1190.52	1430.16	952.436	1447.14	1407.44	1573.48	768.162	960.235	1235.53	1328.33	899.885	1810.53	1306.2	1198.75	1624.3	2647.51	0.455941
MADP0518	N3-(4-fluorophenyl)-1h-pyrazolo[3,4-d]pyrimidine-3,4-diamine	Heterocyclic compounds	Heterocyclic compounds	C11H9FN6	2	0.8755	522629-08-9	14225.7	15988.1	15510	14500.8	16053.1	15914.3	9803.06	9115.42	9479.4	8632.19	9547.86	9466.91	14773.7	15863.6	15408.2	17239.4	14684.6	16028	10869.8	12017.7	10479	10346	10177.7	10030.4	0.506501
MW0009819	Sulochrin	Benzene and substituted derivatives	Benzene and substituted derivatives	C17H16O7	2	0.735	519-57-3	1134.5	2352.86	11531	3506.83	1824.37	696.272	848.238	790.049	971.802	613.122	1160.15	952.836	17876.2	17676.3	4988.67	3961.28	2746.72	2847.62	866.804	1363.09	1425.19	1204.09	3799.75	2099.64	1.34811
MW0007535	Maclurin	Benzene and substituted derivatives	Benzene and substituted derivatives	C13H10O6	2	0.9001	519-34-6	5904.14	7876.35	12234.7	7415.38	6600.8	6821.42	5779.61	4360.78	5563.73	6291.79	6739.9	4708.58	14748.8	12164.7	8202.38	7106.73	7148.66	8916.22	5138.69	4998.42	4915.11	5094.49	7029.24	6641.8	0.634884
MW0005010	4-Formyl-2-hydroxybenzoic acid	Benzene and substituted derivatives	Benzene and substituted derivatives	C8H6O4	2	0.9519	51572-88-4	67424.7	58661.9	58902.4	53903.8	31437.6	44420.4	25574.3	29148.2	31267.1	33555.5	45214.8	37113.6	72847.5	64149.6	79377.4	80704.6	72421.2	73683.9	70426.9	83195.9	75037.3	52346.3	61842.4	92068.7	2.44075
MW0105167	FAPy-adenine	Heterocyclic compounds	Heterocyclic compounds	C5H7N5O	2	0.6913	5122-36-1	1558.6	946.456	1289.38	1688.79	1294.81	1479.02	716.748	84.415	840.664	137.121	410.476	772.64	1778.54	1633.74	1786.94	1905.04	1444.21	1152.73	1535.01	896.519	866.731	912.995	1507.8	890.405	1.25805
MW0148859	Echinocystic acid	Organic acid and Its derivatives	Organic acid and Its derivatives	C30H48O4	2	0.8687	510-30-5	12.197	11.164	11.113	17.226	13.586	3.609	355.335	460.684	514.499	386.006	401.367	447.92	5.446	9.991	10.761	6.694	1.315	5.278	6.381	5.692	6.489	3.816	2.104	5.386	2.07389
MEDP1002	Acetylcholine	Aldehyde,Ketones,Esters	Esters	C7H16NO2+	1	0.6992	51-84-3	1677.9	1915.27	2512.39	2104.31	1861.78	2366.55	1051.11	1052.99	775.412	939.716	899.146	742.77	1573.79	1893.35	1551.96	1733.2	1582.42	1822.22	1242.52	1226.49	980.392	1264.66	595.993	1202.52	0.105535
MW0012806	1-Heptadecanoyl-sn-glycero-3-phosphocholine	GP	PC	C25H52NO7P	1	0.9435	50930-23-9	1.62413e+06	1.76552e+06	1.81739e+06	1.55727e+06	1.68661e+06	1.74558e+06	1.3205e+06	1.32451e+06	1.36217e+06	1.28292e+06	1.24115e+06	1.36335e+06	1.33432e+06	1.52494e+06	1.43389e+06	1.59482e+06	1.35467e+06	1.59411e+06	1.43889e+06	1.75994e+06	1.56542e+06	1.47817e+06	1.60093e+06	1.68693e+06	0.232946
MEDP1170	9-Octadecenal	Aldehyde,Ketones,Esters	Aldehydes	C18H34O	2	0.5397	5090-41-5	32406.5	17742.3	19215.8	15872.3	15418.1	19600.1	37219.9	37160	36251.5	35672.6	35014.7	39268.9	16074.2	18447.6	28431.4	28730.4	15061.7	18024.9	9169.22	8980.64	8455.69	6.172	8748.57	8049.21	1.13674
MW0145125	Anhydrorhodovibrin	Others	Others	C41H58O	3	0.6145	5085-16-5	805542	434425	896732	418510	440559	447355	337920	322165	358700	389315	327572	328777	418200	462769	844583	941123	826081	863535	416321	813578	370492	743395	431039	514912	1.45454
MW0108107	Lys-Trp	Amino acid and Its metabolites	Small Peptide	C17H24N4O3	2	0.793	50674-18-5	1163.03	1998.48	1358.23	1414.42	1571.64	1574.27	2281.38	331.048	12089.4	714.412	449.012	505.279	126.957	376.723	1977.29	2199.91	423.328	302.387	4655.43	4667.78	4349.55	5082.59	4926.08	5955.44	0.298692
MW0055293	Nervonic acid	FA	FFA	C24H46O2	2	0.8629	506-37-6	27967.2	34941.8	36570.4	32308.9	51136.3	37605.9	12379.6	11925.2	16923.2	15921.2	11827.1	13069.8	8930.79	12022.5	22804.9	30376.3	29436.4	34693.7	28691.7	41071.9	36377.8	33185.7	41276	32318.7	0.501631
MW0052998	gamma-Linolenic Acid	FA	FFA	C18H30O2	1	0.6943	506-26-3	342.58	659.24	1038.39	831.209	219.978	379.447	1653.93	1128.42	3052.35	1605.26	1646.64	1311.02	1384.15	705.778	379.672	567.443	494.378	585.31	670.18	231.474	557.632	477.963	1491.06	1049.02	0.845529
MEDP0902	12-Hydroxydodecanoic acid	Organic acid and Its derivatives	Organic acid and Its derivatives	C12H24O3	1	0.6502	505-95-3	3.011	3.437	78.812	1.361	4.332	3.119	3.716	2.983	5.391	2.916	2.72	2.076	96.186	66.155	6.655	3.526	1.143	2.594	2.064	2.873	5.569	3.013	6.286	5.918	0.624691
MW0112095	Crotyl alcohol	Alcohol and amines	Alcohols	C4H8O	2	0.7084	504-61-0 | 6117-91-5	236.007	188.464	1463.31	283.898	267.061	234.47	209.257	263.065	237.044	261.904	142.149	200.879	1499.61	1270.07	642.348	327.555	203.117	378.014	216.387	242.16	189.22	245.837	877.61	563.888	1.17167
MW0054155	Isovaleric acid	FA	FFA	C5H10O2	3	0.938	503-74-2	3444.55	4218.29	7009.86	3706	3595.26	3989.92	2999.51	2628.04	3332.66	3440.78	3172.93	3355.16	6843.88	6156.11	3745.02	3707.42	3473.52	4142.22	3513.56	3735.82	3526.09	3470.13	4065.97	3581.74	0.780479
MW0156386	Rhodovibrin	Terpenoids	Terpenoids	C41H60O2	3	0.5261	5017-53-8	193847	204399	229515	203323	214288	212290	163255	171231	171945	189058	157044	158725	203873	223355	206632	241361	210290	218188	178787	204136	176499	351918	370299	248331	1.45598
MW0106090	Caffeic acid	Organic acid and Its derivatives	Organic acid and Its derivatives	C9H8O4	2	0.7082	501-16-6	2605.99	2125.3	3117.29	2257.89	3382.55	3277.61	5584.82	5488.22	6124.03	7933.75	6636.97	6631.82	2702.35	6668.09	3369.45	5881.39	2756.61	3730.26	4321.49	4192.62	3915.69	2485.64	2774.3	4333.7	0.426398
MEDN0061	Phenylacetylglycine	Amino acid and Its metabolites	Amino acid derivatives	C10H11NO3	1	0.7233	500-98-1	41901.4	45006.6	46538	47212.9	46693.1	47447.8	35262.7	31746.2	36066.6	35522.7	30654.9	36888	41038.5	46506.6	41196.2	51820.7	42131.2	46045	39418.6	42574.1	38541.1	36899.8	38687.2	38789.3	0.574209
MEDP0176	Thymidine	Nucleotide and Its metabolites	Nucleotide and Its metabolites	C10H14N2O5	2	0.7194	50-89-5	1129.02	1218.41	6543.81	1690.27	843.124	1251.24	1090.36	973.249	1098.36	923.07	942.477	1005.39	9310.77	6395.5	1953.91	1376.14	1278.35	1374.43	941.34	898.991	967.351	819.078	1920.75	1233.32	0.720557
MW0006085	Aspirin	Organic acid and Its derivatives	Organic acid and Its derivatives	C9H8O4	2	0.7273	50-78-2	7083.26	5659.09	5760.61	4957.42	5442.26	4673.43	4459.44	7023.51	7030.95	3927.93	5661.62	4892.06	4378.36	3139.93	4660.01	3480.08	3875.13	3783.52	8596.97	9600.65	8684.22	8311.77	10275.6	12134.3	0.444385
MEDP2133	2,6-Pyridinedicarboxylic acid	Heterocyclic compounds	Heterocyclic compounds	C7H5NO4	2	0.7754	499-83-2	187823	202408	205583	200077	201770	213314	169793	152845	158556	157701	158983	160082	193290	200827	189105	214894	179957	231447	169869	202602	193850	164684	183191	217080	1.04808
MW0006086	Aspulvinone E	Benzene and substituted derivatives	Phenolics	C17H12O5	2	0.647	49637-60-7	47.907	23.318	3080.67	181.907	44.465	38.302	45.104	27.364	28.976	41.325	35.159	41.658	3551.08	3466.36	270.86	56.484	77.333	59.093	52.368	44.196	52.285	53.108	478.039	127.466	1.0643
MW0003876	5-Bromo-4-hydroxy-[1,1'-biphenyl]-3-carboxylic acid	Benzene and substituted derivatives	Benzene and substituted derivatives	C13H9BrO3	2	0.6846	4906-68-7	79782.6	82859.5	70826.2	83409.2	86404.1	82918	70219.3	64120.6	69286.9	73530	61557	67186.3	85811.2	79006.7	82271.2	82984.8	75405.4	80228.3	76965.4	76992.7	77029.6	76325	72775.8	80066.8	1.11085
MW0002327	2,5-Dihydroxybenzoic acid	Benzene and substituted derivatives	Benzene and substituted derivatives	C7H6O4	2	0.6356	490-79-9	33348.2	43826.8	33923.2	41501.4	44705.9	36275.6	34055.8	33256.3	27592.5	28960	27407.5	34066.4	41004.2	32288.6	42118	36925.2	37242.9	42500.7	37604.1	31557.7	36781.4	31801.1	36253.6	34141.5	0.622757
MEDL01948	Jasmone	Aldehyde,Ketones,Esters	Ketones	C11H16O	1	0.8521	488-10-8	614296	453218	644810	703537	704836	713290	444954	479446	596193	477091	366043	448561	373456	518193	402025	494281	484824	404029	785768	823313	914490	812850	900920	859376	0.526828
MW0168567	Indole-3-carboxaldehyde	Heterocyclic compounds	Indole and Its derivatives	C9H7NO	1	0.7856	487-89-8	122899	135982	135977	134220	139367	163675	110838	103497	113266	109842	100512	123600	131314	143356	126458	143609	134823	153289	120044	129228	119859	113302	137675	127348	0.746017
MW0114598	Homodihydrojasmone	Aldehyde,Ketones,Esters	Ketones	C12H20O	3	0.7314	4868-24-0	1.125	1.289	57.326	6.333	3.692	3.022	2.606	3.617	1.925	1.95	3.339	1.057	59.135	44.195	4.359	4.746	2.943	2.158	3.699	5.029	2.506	3.345	7.744	4.139	0.970844
MW0138842	Luvangetin	Heterocyclic compounds	Heterocyclic compounds	C15H14O4	2	0.5927	483-92-1	2.519	0.863	50.386	1.461	2.289	1.691	0.707	0.805	1.173	0.312	1.041	3.089	58.953	16.949	2.531	3.152	1.32	2.726	2.342	2.141	1.867	0.356	1.986	6.031	0.889112
MW0149206	Flaviolin	Benzene and substituted derivatives	Benzene and substituted derivatives	C10H6O5	3	0.8704	479-05-0	30992	47789.1	87021.7	38542.6	37302.5	41002.3	36750.9	24740.8	35289.9	40855.4	41312.6	28362.4	101331	80524.3	41190.4	38175.5	40884.2	47282	28456.9	27559.2	27534	29066.2	40189.2	38057.4	0.332474
MW0053754	Glycocholic acid	Bile acids	Bile acids	C26H43NO6	2	0.5226	475-31-0	32064.9	35598.5	34209	33614.4	33120.6	35669.7	26149.3	25324.8	26456	24620	24730.3	27384.5	35854.9	38447.6	40086.6	42069.9	34108.2	34805	28141.3	30680.5	30412.2	26658.9	30091.2	32109.2	1.23481
MW0053757	Glycolithocholic acid	Bile acids	Bile acids	C26H43NO4	3	0.7049	474-74-8	13524.6	13074.9	12573	14313.9	14456.8	14599.8	10275.5	12127.6	11166.7	12041	10708	10457	13538.9	15428.7	14735.5	18137.5	14279.3	14748	11497.9	13163.1	12392	10346.1	12178.5	12850.3	0.979876
MW0014060	2-Methyl-3-hydroxybutyric acid	Organic acid and Its derivatives	Organic acid and Its derivatives	C5H10O3	3	0.9055	473-86-9	2894.38	5000.2	5872.38	5109.59	5417.89	6553.68	3858.88	4019.33	3606.22	3802.7	3834.56	4041.56	4090.93	4522.59	4545.59	5202.97	4485.86	4772.36	4117.69	5184.04	4593.68	2527.67	2756.59	4811.65	0.315158
MEDL01794	Betulinic acid	Terpenoids	Triterpene	C30H48O3	2	0.843	472-15-1	66809.7	11567.2	61220.8	62255.7	64301.8	67612.5	68404.8	52145.9	54017	51850.8	49349.8	55310.1	51163	70927.6	57504	65100.2	12394.9	14158.7	59079.9	62182.8	56305.2	53878.8	60485.8	61485	0.336748
MW0139379	Pisatin	Heterocyclic compounds	Heterocyclic compounds	C17H14O6	2	0.6037	469-01-2 | 20186-22-5	12.269	27.375	485.903	32.825	15.046	13.32	17.556	0.394	23.757	17.857	2.614	12.375	713.149	539.541	84.586	19.115	16.525	27.344	9.34	20.695	11.655	24.063	124.526	45.185	1.16633
MEDP1836	Nootkatone	Aldehyde,Ketones,Esters	Ketones	C15H22O	2	0.8614	4674-50-4 | 28834-25-5	12526.4	9555.53	9156.39	10819.7	7803.01	5291.49	5731.49	7706.65	9744.9	5680.36	8742.24	8381.28	14330.2	9211.97	4485.6	15461.9	20694.1	13541.1	10984.9	4242.37	1838.36	8327.82	8476.41	6527.18	0.0343948
MW0010792	(+)-trans-Chrysanthemic acid	Organic acid and Its derivatives	Organic acid and Its derivatives	C10H16O2	2	0.7266	4638-92-0	0.093	0.072	64.603	1.879	0.109	0.589	0.455	0.114	0.552	1.004	0.407	0.254	83.945	58.316	4.802	0.454	0.985	0.974	0.384	0.839	0.545	0.222	7.196	1.109	1.17343
MW0015867	Arachidonoyl-N,N-dimethyl amide	FA	Others	C22H37NO	2	0.9481	45280-17-9	2.20679e+06	2.29278e+06	2.63375e+06	2.47716e+06	2.33574e+06	2.98754e+06	4.60858e+06	4.28614e+06	4.87706e+06	4.04995e+06	4.23719e+06	5.1024e+06	2.23374e+06	2.20962e+06	2.30233e+06	8.4	13.468	2.486e+06	49.34	2.053e+06	1.81192e+06	1.67782e+06	1.91441e+06	50.363	1.49464
MW0123898	Ethoxzolamide	Alcohol and amines	Amines	C9H10N2O3S2	2	0.6766	452-35-7	14618.1	15761.3	17005.7	17842.5	15651.3	19220.6	12985.6	12530.3	14929.9	14616.6	13115	14735.1	13470.5	15082.8	15763.3	18275.6	14343.9	15905.8	14403.9	15905.6	15516.5	13659.5	16943.6	17645.4	0.253799
MW0111217	N-Methyldioctylamine	Alcohol and amines	Amines	C17H37N	2	0.6085	4455-26-9	6344.57	7462.05	6896.99	6639.86	7534.32	4539.19	5300.16	4312.27	5034.66	5310.24	5473.62	5532.35	6110.92	6885.24	6603.93	8500.07	3592.32	8165.75	5481.95	6262.72	6318.29	6351.82	6352.2	7253.12	0.763306
MW0055423	Virodhamine hydrochloride	FA	Others	C22H38ClNO2	2	0.9325	443129-35-9	677301	677179	733737	692861	671188	826132	193701	210577	216573	191379	201537	210686	223013	277310	245094	330049	262215	263691	170993	225361	146239	144764	160402	161914	1.6793
MW0113020	4-Aminobutyraldehyde	Aldehyde,Ketones,Esters	Aldehydes	C4H9NO	3	0.8499	4390-05-0	24.888	37.095	141.092	71.733	162.325	38.838	125.328	35.999	105.132	24.018	62.252	83.778	16.243	134.129	43.356	77.454	141.796	31.855	95.679	51.971	75.444	3.445	91.326	19.06	0.653794
MW0001720	2-(((2-Ethylhexyl)oxy)carbonyl)benzoic acid	Benzene and substituted derivatives	Benzene and substituted derivatives	C16H22O4	2	0.9431	4376-20-9	24086.2	25063.7	32797.2	21725.1	28531.9	22379.8	22800.9	19684	46022	33103.7	35080.4	42913.9	18093.2	45143.8	28361.2	45519.4	34447.2	36751.3	31692.3	27859.2	29650.5	41543.2	29824.6	31669.6	0.711094
MW0106353	Dacarbazine	Amino acid and Its metabolites	Small Peptide	C6H10N6O	2	0.6871	4342-03-4	3.329	4.914	35.223	3.499	4.341	6.051	3.94	4.736	2.881	6.883	1.162	3.934	74.863	60.012	1.191	3.566	10.575	1.191	4.103	5.543	4.074	0.298	9.33	20.54	0.328854
MW0127015	Zopiclone	Aldehyde,Ketones,Esters	Ketones	C17H17ClN6O3	2	0.9168	43200-80-2	7.407	6.789	531.906	31.216	3.168	5.341	5.785	3.707	1.502	4.945	2.72	3.414	804.705	639.631	57.667	6.268	11.784	9.175	4.471	3.378	7.574	7.433	98.592	12.477	1.06715
MW0111848	1-Octen-3-one	Aldehyde,Ketones,Esters	Ketones	C8H14O	3	0.6991	4312-99-6	1251.6	1448.11	6982.15	1480.1	1736.02	1291.43	1081.49	989.89	1093.58	1048.37	1133.43	1181.81	8120.38	6580.08	1892.73	1453	1331.81	1577.86	1314.54	1248.14	1165.99	1435.7	2160.7	1437.23	0.85417
MW0112276	2-Propanoylthiazole	Heterocyclic compounds	Heterocyclic compounds	C6H7NOS	2	0.7121	43039-98-1	5534.48	4892.72	4528.6	3651.97	5231.42	4509.95	4429.88	4834.91	5234.19	3982.71	4625.26	4308.35	4223.24	3328.08	4201.67	3983.42	3559.36	3984.36	5947.84	6996.56	5719.15	5418.91	6641.78	7986.71	0.564087
MADP0492	2-pyrimidine methanol	Heterocyclic compounds	Heterocyclic compounds	C5H6N2O	1	0.5867	42839-09-8	10757	12260.9	12266.9	10304.5	12612.6	13566.6	9190.85	8264.1	10188.9	9140.41	9157.92	9903.92	9745.25	10572.6	10578.6	11487.4	9347.67	11214.9	11024.1	11397.7	11255.3	9620.36	11898.9	12178.3	0.295124
MW0107567	Ile-Ile	Amino acid and Its metabolites	Small Peptide	C12H24N2O3	3	0.7444	42537-99-5	198.65	160.326	631.074	274.858	638.403	2083.01	431.945	681.081	384.859	443.956	200.659	326.885	1862.96	368.532	2799.99	190.275	2191.85	1726.7	2285.13	3923.95	2604.5	2039.82	2491.52	3859.76	2.10747
MW0110342	Val-Glu	Amino acid and Its metabolites	Small Peptide	C10H18N2O5	3	0.7891	424-59-9	458.44	8.692	14.774	5.834	2.633	94.962	298.03	333.276	444.07	295.833	421.407	278.26	3.109	26.976	44.984	18.967	521.543	337.992	156.723	42.7	169.944	110.562	67.507	49.637	0.260553
MW0011902	1,2-Dioleoyl-sn-Glycero-3-Phosphocholine	GP	PC	C44H84NO8P	2	0.8995	4235-95-4	2885.26	5584	4879.73	3510.39	4149.24	5218.96	4077.89	3812.88	4148.41	4896.22	3238.11	4063.49	90.52	91.628	2947.95	4544.33	1263.6	1654.21	4890.56	5387.85	5392.12	5018.79	2522.66	5945.61	1.16168
MW0107247	His-Asp	Amino acid and Its metabolites	Small Peptide	C10H14N4O5	2	0.8197	41658-60-0	20970.2	20002.8	22095.2	20369.2	21556.6	21881.7	13220.8	12565.7	13034.4	11575	12766.7	12759.3	19636.8	19843.4	19181.9	23274.4	18325.2	20586.4	16793.3	15890.4	15066.1	15083.5	14534.7	15870.6	0.543553
MW0010901	(1S,2S,4R,8R)-p-Menthane-1,2,8,9-tetrol	Alcohol and amines	Alcohols	C10H20O4	3	0.6027	402593-46-8	6327.23	5350.44	6491.89	6197.31	4672.15	7257.15	2555.74	2209.04	3596.64	3181.95	2700.8	3014.17	7502.23	8110.48	7369.63	9047.1	6423.31	8354.21	6178.09	7844.66	6021.01	5668.93	5551.44	7222.2	2.05414
MEDN1480	N-Arachidonoyl-L-Alanine	Amino acid and Its metabolites	Amino acid derivatives	C23H37NO3	2	0.8445	401941-73-9	4329.58	3751.43	3649.57	4322.37	2469.6	4521.21	9695.32	9812.46	9554.98	9907.17	8901.95	10043	2520.44	2452.41	1829.38	2844.44	2284.59	1445.18	5556.21	5753.69	3386.18	4132.51	5606.79	6336.39	1.65916
MW0125834	Nitroxoline	Heterocyclic compounds	Heterocyclic compounds	C9H6N2O3	1	0.7413	4008-48-4	10685.3	11910.9	12506.3	11325.6	13121.9	13249.3	6461.52	6299.09	6586.16	5964.18	5863.74	6016.75	10802.7	10998.6	10990.4	12189.4	9924.89	10784.6	8288.55	8924.77	8764.74	8320.59	8172.19	7885.98	0.56194
MW0194038	methyl {3-oxo-2-[(2Z)-pent-2-en-1-yl]cyclopentyl}acetate	FA	Others	C13H20O3	2	0.866	39924-52-2 | 1211-29-6 | 20073-13-6	816.129	737.511	2039.08	938.113	894.65	1025.68	602.619	592.949	566.788	720.058	674.785	594.079	1850.53	1354.7	848.998	453.099	500.225	732.57	693.855	756.671	792.56	750.936	840.849	1353.96	0.289288
MW0002157	2,3-Dihydroxy-4-methoxybenzoic acid	Benzene and substituted derivatives	Benzene and substituted derivatives	C8H8O5	2	0.8424	3934-81-4	7.004	4.767	270.349	28.342	2.708	3.763	2.57	3.349	2.316	1.413	1.098	1.503	421.837	367.719	175.959	11.008	8.32	9.146	2.501	2.267	7.631	3.558	55.01	7.317	1.23774
MW0124420	Indolepyruvate	Organic acid and Its derivatives	Organic acid and Its derivatives	C11H9NO3	3	0.9625	392-12-1	5598.42	5707.67	6489.45	6238.86	6320.68	6872.47	7079.44	6914.57	7189.94	7393.2	6444.92	8078.13	4582.83	5330.44	5492.09	7113.43	4738.24	5763.56	5992.63	7355.88	7923.75	7484.72	8177.47	9389.84	0.359201
MW0055209	(5Z,8Z,11Z,14Z)-N-(3-Furanylmethyl)-5,8,11,14-eicosatetraenamide	FA	Others	C25H37NO2	2	0.9033	390824-20-1	8285.72	8865.36	8119.23	8407.95	8422.3	8646.6	21751.8	23457.1	22839.7	23363.6	23266.7	27726.7	3960.78	18.556	8700.41	6994.66	5746.26	5938.77	8883.94	9329.07	9545.18	9634.65	10053.3	23.021	1.39212
MW0007640	Methoxamine	Benzene and substituted derivatives	Benzene and substituted derivatives	C11H17NO3	2	0.7984	390-28-3	18466.6	17538.2	15251.2	11199.3	17367.8	18357.8	7597.77	7429.37	10303.7	7402.18	7441.08	6430.54	20595.6	20562.7	20124.5	21913.9	16733.9	11675.3	10574.3	10959.1	8786.47	8953.2	10712.3	12395	0.904013
MW0011179	(3beta,22E)-26,27-Dinorergosta-5,22-dien-3-ol	Alcohol and amines	Alcohols	C26H42O	3	0.7831	38788-81-7	5805.61	5942.82	6500.33	5971.63	5755.43	6691.27	16795.3	16695.7	17376.6	15744.9	17012.7	17492	7005.57	4833.35	14886.8	9063.95	3230.62	5962.14	5100.25	4614.83	12696.4	4402.09	4538.71	5900.45	1.36687
MW0103432	8-Hydroxyguanosine	Nucleotide and Its metabolites	Nucleotide and Its metabolites	C10H13N5O6	2	0.6905	3868-31-3	90756.4	69667.3	84552.9	82460.6	91794.3	93438.4	16192.8	16140.8	19050.6	14740.8	14652.1	16159.8	69532.7	77840.5	87061.4	93824.8	91977.3	101682	20068.9	22410	22401.8	23269.7	25585.6	28728.3	0.40846
MW0007181	Flunixin	Benzene and substituted derivatives	Benzene and substituted derivatives	C14H11F3N2O2	2	0.7261	38677-85-9	1222.98	1454.47	17594.5	2015.62	1354.61	1267.05	981.058	974.067	1032.48	1030.44	966.051	1150.98	21009.6	17626.6	2607.12	1369.14	1451.55	1564.69	1238.49	1205.74	1235.41	1478.21	4189.67	2378.07	0.964489
MEDP1390	Carnitine C18:1	FA	CAR	C25H47NO4	1	0.7464	38677-66-6	23143.1	32237.5	24036	30525.9	28849.2	21627.6	4684.31	12556	11945.5	8650.26	6536.62	12327.2	4562.3	17891.8	8126.68	16955.7	10471	9907.54	1430.55	4352.8	7357.44	9352.64	5100.74	11973	1.56489
MW0157526	Thiothece-474	Others	Others	C41H58O2	3	0.5702	38647-31-3	28797.4	30182.1	29593.4	31680.2	31521.7	34074.2	19809.9	23445.8	21614.4	21261.3	21333.8	25008.2	24161.7	26787	29567.4	34846	24451	30471.9	26483.2	33306.6	30427.1	24766.5	27686.1	30138.2	0.774812
MW0013009	2-azaniumylethyl (2R)-2-[(9Z)-octadec-9-enoyloxy]-3-(stearoyloxy)propyl phosphate	GP	PE	C41H80NO8P	2	0.9448	383907-18-4	47084.4	30180.7	53085.1	26356.2	38767.6	33190.2	6208.17	3020.85	11464.6	11253.5	5568.07	8204.69	6386.98	10766.5	14670.8	20959.1	26047.6	50749	16317.8	16114	7640.7	2426.59	8353.99	7745.36	0.56925
MW0009348	(+)-Penbutolol	Benzene and substituted derivatives	Phenolics	C18H29NO2	2	0.8107	38363-41-6	1.6317e+06	1.75459e+06	1.69383e+06	1.69001e+06	1.77416e+06	1.86938e+06	1.36416e+06	1.19298e+06	1.29307e+06	1.34098e+06	1.26608e+06	1.42402e+06	1.41284e+06	1.59707e+06	1.45475e+06	1.79767e+06	1.48673e+06	1.68905e+06	1.46644e+06	1.74273e+06	1.56909e+06	1.60934e+06	1.69489e+06	1.73378e+06	0.665909
MW0111099	Minoxidil	Heterocyclic compounds	Heterocyclic compounds	C9H15N5O	2	0.6422	38304-91-5	0.108	0.309	54.022	0.744	0.632	0.347	0.288	0.181	0.489	0.159	0.888	0.18	66.203	67.605	3.218	0.797	0.66	0.593	0.654	0.296	0.43	0.451	6.258	5.62	1.25826
MW0016399	Carindone	Aldehyde,Ketones,Esters	Ketones	C31H44O6	3	0.5734	38045-62-4	16760.5	16345.6	17936	18604.2	17545.7	19081.3	12579.7	13947.1	14613.8	14509.8	15846	14127.2	18305.7	23030.1	21655.1	19423.8	20287.7	20837.3	15492.3	17409.8	16513.9	14511.1	17109.2	17259.9	1.51928
MW0014937	Geranylacetone	Aldehyde,Ketones,Esters	Ketones	C13H22O	2	0.6304	3796-70-1 | 689-67-8 | 68228-05-7	2.166	1.3	33.223	2.542	1.283	1.622	0.725	0.886	2.173	1.268	1.135	1.307	37.764	25.849	4.08	1.067	2.409	2.452	0.93	1.313	1.222	1.685	5.39	1.554	0.775371
MW0106406	Dichlormid	Alcohol and amines	Amines	C8H11Cl2NO	2	0.8429	37764-25-3	6478.37	9725.77	17913	8168.02	7611.39	8151.58	7499.38	5111.37	6984.37	8559.49	8412.47	5757.29	20330	16686.3	8796.01	7613.08	8486.24	10339.9	5854.92	5673.51	5655.15	6028.87	7853.39	7671.22	0.350784
MW0106169	Citrulline	Amino acid and Its metabolites	Amino acids	C6H13N3O3	1	0.9192	372-75-8	225.424	33925.9	92.974	341.591	40587.4	131.866	76645.4	73667	93711.4	96639.4	43171	83583.1	17.868	292.399	43.517	150.326	31890.7	36197.1	101269	120338	107713	92753.9	98936.9	116294	0.128566
MW0006545	Chlorophacinone	Benzene and substituted derivatives	Benzene and substituted derivatives	C23H15ClO3	2	0.7711	3691-35-8	0.548	2.261	204.443	3.942	1.227	0.612	1.603	0.612	1.722	1.312	1.399	0.095	247.545	190.327	17.939	2.798	2.546	1.219	3.198	1.243	0.665	3.41	31.282	3.963	1.22065
MW0160374	N-(indole-3-acetyl)-L-leucine	Organic acid and Its derivatives	Organic acid and Its derivatives	C16H20N2O3	3	0.7458	36838-63-8	12701.1	12992.9	14430.7	13356.9	14753.3	14748.4	18394.3	19964.2	20803.7	19056.7	20051.4	21890.2	7957.7	9969.52	10453.6	13248.6	10250.9	12655.9	14907.4	18509.6	19140.5	20075.3	21866.3	25564.5	0.80088
MEDP1667	Phe-Glu	Amino acid and Its metabolites	Small Peptide	C14H18N2O5	1	0.8435	3617-45-6	3165.31	2732.24	3823.52	3445.14	3680.41	3992.3	17126.8	11775.9	17982.6	15881.7	15693.3	16611.2	4366.97	4473.19	5268.66	5450.69	4748.32	5887.73	24142.3	29064.3	26537.3	20485.7	25862.9	28445.8	0.798885
MW0103063	Vaccinoside	Terpenoids	Terpenoids	C25H28O13	2	0.583	36138-58-6	1203.39	1035.32	3650.98	1024.84	521.81	622.169	265.959	402.175	246.438	210.216	305.592	358.101	4908.76	4697.98	1669.35	1428.8	964.931	1632.69	668.251	347.834	211.051	494.541	1160.22	355.146	0.990669
MW0017203	Citranaxanthin	Terpenoids	Triterpene	C33H44O	3	0.7578	3604-90-8	15039.4	15449.1	16531.1	15006.7	15688.5	29448.3	11543.7	23481.6	14474.1	13654.8	21990.3	11873.9	21914.2	18670	36066.9	20933.1	35752.7	16391.1	23432	14605.7	12248	15035.9	14314.6	35125.7	1.10028
MW0054114	Isopentenyl pyrophosphate	Organic acid and Its derivatives	Phosphoric acids	C5H12O7P2	1	0.8113	358-71-4	2.47946e+06	3.35955e+06	2.81079e+06	2.53159e+06	2.56794e+06	2.72298e+06	1.50638e+06	1.15161e+06	1.26061e+06	1.45785e+06	1.77265e+06	1.55755e+06	3.49317e+06	2.73356e+06	3.05876e+06	3.36697e+06	2.76313e+06	3.26823e+06	1.3961e+06	1.79554e+06	1.51245e+06	1.20477e+06	1.37919e+06	1.64333e+06	0.390023
MEDP1339	LPC(18:1/0:0)	GP	LPC	C26H53NO7P	1	0.7698	3542-29-8	47021.3	66617.4	54585.7	45167.7	40676.2	57715.9	67668.2	68848.3	72595.4	62785	71396.9	74626.8	69384.9	58957	88051	101846	67267.7	68611.6	40781.7	38927.7	60903.5	40675.8	44972	39513.9	0.172455
MW0056964	1-Stearoyl-2-arachidonoyl-sn-glycero-3-phosphocholine	GP	PC	C46H84NO8P	2	0.9292	35418-59-8	14202.2	19596.1	15231.3	29533.5	39272.9	223074	24347.6	29387.9	16533.3	27172.9	18035.4	18145.7	33015.7	18484.7	9872.08	5674.95	6873.83	14561.9	55598.7	35980.4	45704.8	32362.3	29903	72819.3	0.381803
MW0112938	(E)-beta-Damascone	Aldehyde,Ketones,Esters	Ketones	C13H20O	2	0.7325	35044-68-9	5951.5	4995.22	6589.73	6785.94	6701.27	7455.88	5293.79	6538.02	5039.2	6075.1	4909.76	4714.85	4145.11	6104.11	3621.77	5616.86	5447.65	5380.17	6548.62	7840.64	8317.02	7537.15	7561.95	7526.49	0.172048
MW0147209	Carpaine	Heterocyclic compounds	Heterocyclic compounds	C28H50N2O4	3	0.6367	3463-92-1	352501	754851	808496	369624	382098	817074	297007	309930	314662	644501	311116	605610	363948	759027	372534	816602	378246	387728	329765	722824	321296	350149	374104	915669	0.0784462
MEDL01874	Notoginsenoside T2	Terpenoids	Triterpene Saponin	C37H62O10	3	0.6261	343962-54-9	3094.35	3664.22	3587.79	2323.03	2606.48	2392.92	2434.06	1736.81	1732.89	1686.5	1578.86	1923.11	1176.41	1919.41	1712.38	2040.73	2983.18	2901.43	1979.01	3486.34	2301.56	2554.51	3017.04	2870.24	0.0265789
MW0055397	Notoginsenoside T1	Terpenoids	Triterpene	C36H60O10	3	0.6383	343962-53-8	4651.61	5983.32	5613.33	5121.16	5611.89	5599.32	3975.57	4405.56	4232.66	3903.38	3831.17	3952.99	4599.6	5595.22	5044.19	6418.9	5290.86	5531.59	5272.22	5296.88	4770.23	4429.58	4943.7	6982.89	1.20335
MW0169873	Spirilloxanthin	Terpenoids	Tetraterpenes	C42H60O2	3	0.6233	34255-08-8	1.17653e+06	1.22964e+06	1.26029e+06	1.14251e+06	1.22846e+06	1.24212e+06	932284	1.03672e+06	998152	1.01264e+06	932542	944031	1.15492e+06	1.17015e+06	1.20082e+06	1.326e+06	1.18519e+06	1.23758e+06	1.18511e+06	1.18915e+06	1.03635e+06	1.03973e+06	1.1308e+06	1.53307e+06	1.23806
MW0016971	Celastrol	Benzene and substituted derivatives	Benzene and substituted derivatives	C29H38O4	2	0.7868	34157-83-0	158828	166797	156108	180821	165672	197844	118609	110161	118169	149207	123452	130842	129857	191854	119510	131573	102051	117098	154785	143373	172122	161049	149810	259347	0.0255174
MW0013707	3-(5,5,6-Trimethylbicyclo[2.2.1]hept-2-yl)cyclohexanol	Alcohol and amines	Alcohols	C16H28O	3	0.5522	3407-42-9	2836.52	3066.57	2821.71	2637.2	2990.53	2952.87	1989.01	2140.84	2392.64	2596.69	2296.57	2149.32	2716.81	2502.18	2487.78	3339.67	2424.83	2494.9	2684.76	2867.36	2296.38	2715.69	2753.22	3512.05	0.726297
MW0103348	2'-Deoxyinosine 5'-monophosphate	Nucleotide and Its metabolites	Nucleotide and Its metabolites	C10H13N4O7P	3	0.6353	3393-18-8 | 14999-52-1 | 16531-83-2	1.318	0.357	2.606	0.204	0.707	4.279	93.978	1.339	0.169	88.521	1.277	3.351	0.108	0.755	1.844	0.258	0.709	1.846	34.797	146.599	0.838	38.415	0.388	50.882	0.196431
MW0012743	19-Noretiocholanolone	Aldehyde,Ketones,Esters	Ketones	C18H28O2	2	0.6801	33036-33-8	1.34176e+06	1.61368e+06	1.44657e+06	1.34408e+06	1.41187e+06	1.60349e+06	1.07387e+06	1.04611e+06	1.14357e+06	1.16047e+06	1.07378e+06	1.10167e+06	1.33055e+06	1.49162e+06	1.35611e+06	1.49686e+06	1.36829e+06	1.45132e+06	1.21556e+06	1.31288e+06	1.19863e+06	1.20092e+06	1.3036e+06	1.72933e+06	0.854404
MW0127056	6-Butyltetrahydro-2H-pyran-2-one	Aldehyde,Ketones,Esters	Ketones	C9H16O2	2	0.7324	3301-94-8	1.329	0.838	68.511	2.237	0.839	0.794	0.536	0.633	0.127	0.898	0.646	0.562	76.629	43.541	1.55	0.749	1.154	1.489	0.112	0.742	0.834	0.878	4.859	2.361	0.703081
MEDP1122	MG(16:0/0:0/0:0)	GL	DG	C19H38O4	1	0.8996	32899-41-5	26689	26358.7	26818.6	24479.9	19664.8	30002.4	22819.2	24996.7	25745.8	22298.8	21995.3	23760.5	34069.7	34673.1	25001.7	31415.6	24236.7	24470.5	21027.7	22350.2	25499.6	23281.3	24063.8	19835.8	0.451066
MW0106514	DL-Leucine	Amino acid and Its metabolites	Amino acids	C6H13NO2	1	0.9545	328-39-2 | 25322-63-8 | 25988-64-1 | 7005-03-0	38928.4	33112.6	41705.8	36724.2	44703.9	45250	102414	76592.6	98495.7	112075	97625.8	106822	42801.2	68882.2	42630.5	52729.9	40910.4	47747	105876	100798	102495	84972.1	91416.3	91737.1	0.286279
MW0125873	Nomifensine maleate	Benzene and substituted derivatives	Benzene and substituted derivatives	C20H22N2O4	2	0.8022	32795-47-4 | 24524-90-1	48.61	15.622	425.329	70.022	40.195	23.045	4.944	23.156	12.343	17.61	23.8	20.884	500.587	413.911	65.08	68.336	57.829	34.22	34.009	25.641	31.064	33.852	34.615	32.109	1.11141
MW0113023	3-Galactosyllactose	Carbohydrates and Its metabolites	Sugars	C18H32O16	2	0.6244	32694-82-9	28009.9	31545.3	31892.1	30384.3	31643.9	33183.4	28092.1	27392.7	31043.1	28311.4	27794.2	30127.2	23586.7	25870.2	28148.9	30454.7	24987.7	29205.5	28966.9	30649.9	31103.7	29612.3	32715.2	35470.5	0.601115
MW0137752	Coumestrol dimethyl ether	Heterocyclic compounds	Heterocyclic compounds	C17H12O5	2	0.6568	3172-99-4	37.09	18.141	1693.19	171.149	15.736	24.5	31.63	14.426	11.344	6.433	14.928	21.587	2717.39	2339.39	267.463	38.603	78.159	54.354	15.652	29.693	40.084	26.259	406.802	84.997	1.25637
MW0105588	Allopurinol	Heterocyclic compounds	Heterocyclic compounds	C5H4N4O	1	0.865	315-30-0 | 180749-08-0 | 180749-06-8 | 73334-58-4 | 180749-09-1 | 180749-07-9 | 184789-03-5 | 291279-53-3	11855	8349.26	28097.4	25468.8	26899.7	44867.6	17922.9	12299.4	14795.3	22005.7	14348.8	18955.7	15353.2	43775.1	18889.5	53618.1	34517.9	32402.9	8610.91	6302.23	7261.46	7822.15	4656.28	4344.86	0.710822
MW0125208	Monocrotaline	Heterocyclic compounds	Heterocyclic compounds	C16H23NO6	2	0.6926	315-22-0 | 109525-74-8	1519.17	1877.28	2444.21	1975.11	1793.47	2051.8	1089.38	1335.87	1506.7	1524.59	1141.93	1362.87	1878.58	1650.86	1417.37	1930.7	1710.12	1593.67	1235.29	2002.32	1862.28	1566.98	1776.42	2632.89	0.658981
MW0009336	Paraoxon	Benzene and substituted derivatives	Benzene and substituted derivatives	C10H14NO6P	2	0.7361	311-45-5	289198	274185	238282	275781	223221	587902	374996	192164	414618	252319	248456	204277	264466	394324	577611	558822	202140	270905	484784	236336	230839	199434	212916	227462	0.208177
MEDP0618	Carnitine-2-methyl-C4	FA	CAR	C12H23NO4	1	0.92	31023-25-3	2797.45	2361.67	2915.8	2787.43	2989.47	3113.49	2881.16	2068.29	3350.12	3001.87	2878.73	3071.36	3337.14	3393.24	2592.56	4132.19	3384.19	3725.26	3922.33	4732.14	4071.74	4070.06	4433.8	5230.94	2.19013
MW0054160	Isovaleryl-l-carnitine	FA	CAR	C12H23NO4	2	0.7222	31023-24-2	2581.6	2125.88	2114.53	2523.03	2516.19	3059	1070.12	1565.39	1196.21	1422.72	1289.62	1277.94	1856.11	2526.82	1994.85	2322.32	1807.36	2036.78	1718.25	982.655	782.57	1685.01	1781.4	1554	0.3752
MW0055241	N-acetylsphingosine	SL	SPH	C20H39NO3	2	0.8381	3102-57-6 | 195194-58-2	18191.9	22366	22504.4	22160.5	16516.8	24756.7	39937.4	36372.3	32893.2	31611.7	34010.6	36053.5	7711.7	9670.12	9742.71	12055.4	12558.7	10827	23832.6	29095.4	27910.2	25373	28955.3	24853.4	1.7041
MW0010982	(25R)-Delta(4)-dafachronic acid	Organic acid and Its derivatives	Organic acid and Its derivatives	C27H42O3	2	0.6178	309762-85-4	72008.1	67935.3	69023.5	70772.9	73902.2	75412	131665	134570	135052	131457	128042	138466	33077.9	67985.9	83137.9	55364.1	107678	39766.3	112746	114221	111493	103064	107254	58866.6	1.02527
MW0007841	Monoisobutyl phthalate	Aldehyde,Ketones,Esters	Esters	C12H14O4	1	0.8542	30833-53-5	3468.33	1975.09	1930.83	1867.89	3414.66	1809.48	907.988	1127.84	462.224	705.53	759.875	951.482	3480.15	4103.79	5097.57	4588.1	3845.1	4393.26	3933.1	4040.81	3778.23	3201.72	4922.99	5677.4	2.45282
MEDP2114	2-Amino-5-methyl-4-phenylthiazole	Benzene and substituted derivatives	Benzene and substituted derivatives	C10H10N2S	1	0.6099	30709-67-2	7496.86	8521.92	16496.6	8436.65	7397.16	7993.69	6174.03	5371.87	6123.87	6615.63	5951.23	6867.38	17257	14911.7	8486.25	7489.15	7741.9	8400.07	7760.55	7892.3	7044.05	7557.05	10853	9601.2	1.14222
MW0015980	(3S,5S,9R,10S,13R,14R,17R)-10,13-dimethyl-17-[(E,2R)-5-methylhex-3-en-2-yl]-2,3,4,5,6,9,11,12,14,15,16,17-dodecahydro-1H-cyclopenta[a]phenanthren-3-ol	Hormones and hormone related compounds	Hormones and hormone related compounds	C26H42O	3	0.7483	30674-32-9	41221.3	43693.7	44321	42889.9	45277.2	50621.5	50394.4	51565	54970.7	48189.4	56002.4	57051.5	27009.7	31291.2	26964.4	40411.6	30313.6	34937.9	38726.4	42025.1	28882.2	33930.8	40180	43607.3	2.48196
MW0194064	Acetyl-L-carnitine	FA	CAR	C9H17NO4	1	0.9269	3040-38-8 | 14992-62-2	36837.3	32097.8	30242.3	29341.6	34851.2	34764.1	22700.7	25556.6	27000.1	22397.4	22500.3	25783.8	28240.1	26241	25957	38396.5	31351.5	34484.7	26658.9	31522.9	28417.2	28377.6	25888.5	25345	0.250621
MW0063243	Pyrohyperforin	Terpenoids	Terpenoids	C35H50O4	3	0.5436	303115-46-0	19973.8	19166.4	22040.3	19007.7	21321.4	19234.4	14684.2	14681.2	17349.7	16976	15288.3	15349.9	24850.8	24326.8	22145	23521.5	21423	22071.9	16494.1	17624.2	15905.9	16096.6	18494.1	27775.2	1.36222
MW0158014	Treosulphan	Organic acid and Its derivatives	Sulfonic acids	C6H14O8S2	1	0.7819	299-75-2	10067.3	9623.15	5759.42	12823.4	12680.4	12099.2	8027.67	8362.7	7737.7	10526.1	7758.35	8256.62	4440.25	7590.28	9150.71	11883	8796.08	10674.7	9810.34	9292.15	8763.22	7258	8485.84	5104.4	0.889806
MW0138932	Methoxsalen	Heterocyclic compounds	Heterocyclic compounds	C12H8O4	2	0.6627	298-81-7	1141.04	1374.88	1223.65	1028.87	2111.75	1500.42	17.007	73.697	40.927	38.392	20.247	5.037	67.223	38.917	481.212	584.107	489.221	608.438	1028.05	610.689	931.448	872.276	971.18	856.52	0.772007
MW0049807	1-Palmitoyl-2-oleoyl-sn-glycerol	GL	DG	C37H70O5	2	0.7493	29541-66-0	8515.64	4852.29	2971.21	4391.57	8171.08	9615.17	7332.51	8884.16	16799.6	16779.3	14535.3	13794.1	1445.08	1361.01	963.287	1253.99	667.552	7920.65	6988.81	8030.82	8477.89	8213.68	10806.8	10019.6	1.51064
MW0160468	Hydrogen phosphate	Others	Metal, Non-metal and related compounds	HO4P-2	3	0.8736	29505-79-1	44061.6	61146.4	55188.8	42582.8	58409	55642.3	67041.3	54557.7	53365.5	68532.1	69814.6	63501.3	54431	44042.7	53770.7	46282.9	65259	60179.4	32003.8	44619.2	33116	31363.3	45542.9	43502.3	1.53732
MW0122805	Alprazolam	Heterocyclic compounds	Heterocyclic compounds	C17H13ClN4	2	0.5847	28981-97-7	164.232	125.339	2800.48	307.961	122.435	105.142	32.388	33.579	57.975	37.906	31.528	35.843	3741.84	3285.63	541	427.192	2386.55	216.995	55.771	86.804	365.219	77.187	570.711	142.651	1.51586
MW0104776	2-Hydroxyglutarate	Organic acid and Its derivatives	Organic acid and Its derivatives	C5H8O5	2	0.7204	2889-31-8	668667	1.08775e+06	465631	1.0401e+06	538369	579089	399201	431025	443730	481776	410841	464347	480277	1.01102e+06	1.02502e+06	1.07542e+06	530729	484296	479543	525466	465295	427082	506354	443002	0.256796
MW0107656	Arginine, ethyl ester	Amino acid and Its metabolites	Amino acid derivatives	C8H18N4O2	2	0.7077	28696-31-3	3105.61	3435.71	3517.58	3301.19	3568.51	3535.3	2451.5	2795.21	2980.92	2880.88	3151.04	3074.04	3426.12	3126.35	2944.24	3547.65	2996.16	3258.63	2977.71	3265.56	2948.61	3110	3385.58	5186.01	0.645445
MW0150782	Hexadecasphinganine	SL	SPH	C16H35NO2	3	0.5568	28457-97-8	520738	569916	540630	546058	601978	725946	299090	269961	312378	355990	317473	368811	271247	396882	269477	426544	317242	434497	505015	572189	561507	512076	571080	549941	0.111443
MW0063326	Reticulataxanthin	Terpenoids	Triterpene	C33H44O2	3	0.8539	28368-09-4	12981.3	11221.1	15645.5	8907.47	9337.09	13664.1	10143	12244.2	12577.5	10590.8	6576.89	6432.24	33559.8	33057.1	25462.2	48380.7	27596.9	12338	15325.4	11600.1	6977.97	15342.5	8099.69	10204.7	1.56585
mws0120	Choline Alfoscerate	GP	PC	C8H20NO6P	1	0.9531	28319-77-9	18657.9	7753.2	20410.9	19458.8	21556.3	22425	444360	483334	535865	486732	384377	463172	7646.03	21144.5	12942.3	13897.8	21805.4	12681.7	512101	561639	559207	542828	505337	552722	0.0654824
MW0014099	beta-Elemolic acid	Organic acid and Its derivatives	Organic acid and Its derivatives	C30H48O3	2	0.6274	28282-54-4	35003.7	58439.5	43677.9	1597.66	1876.76	2160.39	1980.06	52464.8	1792.97	1998.59	54149.5	2488.09	52943.6	27060.1	63333.8	24056.1	58118.7	53775.1	49786.2	63332.9	39663.1	27261.8	57921.3	42891.7	2.01868
MW0107887	N-linoleoylglycine	Amino acid and Its metabolites	Amino acid derivatives	C20H35NO3	2	0.7812	2764-03-6	32622.5	34718.1	35976.1	32442.9	34650.3	38084.6	40950.4	42407.5	44091	40132.9	38469.7	47784.2	25222	32542.1	26125.7	37460.9	26445.2	29288.5	30891.6	33214.9	19431.5	23444.8	29255.4	31123.1	2.26182
MW0056955	PC(18:0/18:2)	GP	PC	C44H84NO8P	2	0.7223	27098-24-4	114129	249591	223816	160812	221372	356226	290057	254993	241233	155001	177057	247523	1228.9	44126	125178	94829.9	48102.8	26236.9	345311	364609	317292	1.57227e+06	594626	321640	0.825133
MW0056887	1-Palmitoyl-2-oleoyl-sn-glycero-3-phosphocholine	GP	PC	C42H82NO8P	2	0.9487	26853-31-6	3018.11	3643.26	1761.04	1368.02	1236.93	5202.04	2501.38	2107.64	906.519	966.418	2740.42	1935.76	214.618	100.407	73.832	46.336	36.379	1528.54	14722.4	4343.47	3441.8	3497.41	7551.26	3122.81	0.995052
MW0144074	8-iso Prostaglandin F1a-d9	Hormones and hormone related compounds	Hormones and hormone related compounds	C20H27D9O5	2	0.6854	26771-96-0	592620	665674	670768	4425.73	7164.95	743859	493606	465872	487250	31772.8	505914	50471.5	441930	505959	496026	588180	470157	560318	617672	613919	571784	583645	561380	359.348	0.481562
MW0055024	MG(18:2/0:0/0:0)	GL	MG	C21H38O4	2	0.7963	26545-74-4	73756.9	30747.6	78611.2	101699	74363.3	67342.3	68472.5	65685.4	74361.7	66296.8	62388.1	91075.2	69119.1	75132.6	71051.8	81301	73393.2	82708.3	48052.9	73720.3	76143.9	71011.5	90268.4	70239.8	0.340866
MW0011289	C22 Sulfatide	Others	Others	C46H89NO11S	2	0.7465	265096-83-1	11521.2	11835.4	12189.1	11780.2	12663.7	13116.2	10373.5	9867.98	10803.9	11885.8	11038.3	11042.6	11895.9	12291.5	11565.7	12088.1	11917.5	12444.2	11401.4	12033.4	11259.7	11501	13475.6	19721.2	1.04987
MW0193992	D-alpha-Aminobutyric acid	Amino acid and Its metabolites	Amino acid derivatives	C4H9NO2	2	0.5609	2623-91-8	2.018	3.033	52.732	6.434	5.07	1.76	0.598	0.437	2.604	1.922	2.328	1.452	69.425	42.584	2.397	1.379	2.914	1.813	2.143	2.27	1.475	1.173	3.057	6.33	0.533133
MW0114590	Hexaethylene glycol	Alcohol and amines	Alcohols	C12H26O7	2	0.9195	2615-15-8	82695.8	82539.7	86807.1	79123.1	91984.4	87134.6	68489.4	72751.9	75255.3	75273.7	65135.6	66676.5	88355.5	80322.2	82371.3	91773.6	79857.7	81820.3	73491.7	80003.3	76647.5	77331.6	82052.1	102636	1.05008
MW0137399	Archangelicin	Heterocyclic compounds	Heterocyclic compounds	C24H26O7	2	0.6746	2607-56-9	14881.8	17869.1	18361.4	16579.4	1026.74	20100.8	16980.6	26423.2	26031.1	19226.3	20451.8	16281.6	26299.4	43421.7	501.185	3539.36	517.91	1217.26	16398.7	884.129	22555.3	17429	12950.2	8223.27	1.223
MW0109598	Se-methylselenocysteine	Amino acid and Its metabolites	Amino acid derivatives	C4H9NO2Se	2	0.723	26046-90-2	3226.77	3597.07	5299.28	3694.77	2972.98	3981.83	3147.6	2412.47	3450.11	3185.57	2935.56	3031.19	4669.88	3862.78	3778.42	3756.44	4550.47	3748.39	3265.45	3779.57	3340.91	3201.47	4257.61	3022.12	1.03
MW0125279	N-(14-Methylhexadecanoyl)pyrrolidine	Alcohol and amines	Amines	C21H41NO	3	0.8002	260058-83-1	6351.19	6753	7003.78	7862.59	6991.94	7591.31	9196.41	9261.68	11190.4	8493.96	9207.73	10485.1	2728.26	3239.54	3885.12	2472.4	3051.98	3205.64	18407.7	27123.4	21287.8	20734.5	25609.7	29193.4	0.00946406
MW0054281	Lasalocid	Organic acid and Its derivatives	Organic acid and Its derivatives	C34H54O8	2	0.7398	25999-31-9 | 25999-20-6	6034.25	6705.9	5423.55	5688.6	6593.65	5945.65	3586.82	4257.21	4740.56	4987.53	3709.14	5070.55	6037.71	5490.58	5893.91	6051.33	6090.92	5674.03	5841.96	5639.54	5215.4	4145.85	5489.78	7925.45	0.972818
MW0107973	Firefly luciferin	Heterocyclic compounds	Heterocyclic compounds	C11H8N2O3S2	2	0.9856	2591-17-5	488595	524607	536739	584746	538380	596861	493320	463413	531978	511102	485828	516803	433641	470605	488625	550511	436853	502553	511757	591752	563129	527662	637223	629307	0.0180777
MW0110759	L-threo-Sphingosine	Alcohol and amines	Alcohols	C18H37NO2	2	0.9343	25695-95-8	56768	63166	65811.4	58918.8	57158.1	66980.5	17334.9	15449.3	17292	20109.4	19059.6	16073.3	44187.7	43493.1	48694.3	48197.7	47487.9	52796.9	24175.5	20785.4	20918.5	22004.6	23280.5	23786.7	0.0287792
MW0063662	Stearoylcarnitine	FA	CAR	C25H49NO4	2	0.9323	25597-09-5	19087.2	22996.1	22568.4	25705.5	19865.7	22031.1	2842.11	4508.72	3861.99	3503.51	3150.86	4603.32	5701.14	8974.15	5555.57	8786.74	8177.42	7026.9	2862.36	2799.63	3383.36	3525	2301.91	2791.89	1.36602
MW0126093	Phenazine-1-carboxylic acid	Organic acid and Its derivatives	Organic acid and Its derivatives	C13H8N2O2	2	0.5659	2538-68-3 | 102646-59-3	0.136	5.08	145.555	7.35	0.929	0.785	0.5	0.476	0.721	0.588	0.982	0.819	187.894	157.572	11.717	1.868	2.162	1.782	1.545	0.677	1.065	1.188	21.156	4.463	1.09823
MW0140641	(2s)-2-(4-Chloro-2-methylphenoxy)propanoic acid	Benzene and substituted derivatives	Benzene and substituted derivatives	C10H11ClO3	3	0.7118	25333-13-5	4259.17	4844.24	4072.37	4661.03	5883.12	5133.48	3530.88	3221.98	3149.24	4374.63	3663.28	2797.5	2965.71	3736.95	4772.28	3695.14	3140.67	4211.05	3788.52	4207.64	3635.93	3633.03	3467.43	5588.3	0.433621
MW0126849	Trazodone hydrochloride	Others	Medicine	C19H23Cl2N5O	1	0.6377	25332-39-2 | 19666-36-5	15439.3	12145.2	17620.7	16494	18048	19670.7	24747.8	23126	26068.9	22216.4	22824.3	26088.4	9468.26	11671.2	13449.2	15354.1	12280.2	14866.1	17255	22362.9	23082.2	18936.9	25447.1	31421.1	0.885918
MW0054402	L-Octanoylcarnitine	FA	CAR	C15H29NO4	2	0.5587	25243-95-2	43792.3	49468.8	53441.5	43453.7	45860.3	45581.6	36833.9	34325.9	39045.6	40826.3	35126.2	36699.9	53199.1	51085.6	54988.7	52829	49071.7	50167.7	39699.8	42161.7	35763.4	39059.8	42628.1	60582	1.27924
MEDP1310	4-Hydroxy-l-tryptophan	Amino acid and Its metabolites	Amino acid derivatives	C11H12N2O3	1	0.6855	25242-90-4	8761.97	8390.3	11286.7	9016.33	9923.29	11166.9	12601.7	10894	12963.1	15513.5	12733.8	14266.6	8232.61	9438.99	5689.22	12586.9	10560.1	7218.99	12885.3	15874.4	12306.2	11036.6	12272.1	10493.9	0.619465
MW0108946	Aceglutamide	Amino acid and Its metabolites	Amino acid derivatives	C7H12N2O4	2	0.7007	2490-97-3	21714.3	24025.3	24791	24024.2	26424.3	25885	29396.3	31672	26720.8	25752.3	28981.6	32546	15612.6	19079.2	17671.8	20189.4	17743.2	21634.3	28235.8	33622	31261.5	31700.8	35056.3	37055.1	0.630883
MW0168720	L-Allothreonine	Amino acid and Its metabolites	Amino acids	C4H9NO3	1	0.6871	24830-94-2	24981.3	29227.4	28644.3	35927.6	44015.8	26862.9	31301.1	35243.3	40304.1	32828.1	26002.5	44675.1	40494.4	38187.3	37340.9	33990.8	34056.7	42442.4	35360.2	45163	47692.4	42443.8	25386.2	39633.8	1.24186
MW0151663	Ile-Ala	Amino acid and Its metabolites	Small Peptide	C9H18N2O3	3	0.7349	24787-73-3	3.489	1.75	2.572	0.366	7.709	10.362	55.539	56.962	44.337	11.141	69.836	56.33	11.376	7.693	0.653	0.963	1.434	8.909	349.459	555.582	424.195	332.721	460.735	606.004	0.80116
MEDP0401	5'-Deoxy-5'-(Methylthio) Adenosine	Nucleotide and Its metabolites	Nucleotide and Its metabolites	C11H15N5O3S	1	0.9574	2457-80-9	32434.8	36213.9	31157	28009.1	36064	33261.6	17945.2	15296.5	20099.2	14976.3	17084.7	17775.2	40678.6	42153.1	43503.5	56007.5	38344.7	47197	10301.2	11911.6	9843.8	9272.12	9841.94	10004	0.235897
MW0111490	(2R,3R)-2,3-Butanediol	Alcohol and amines	Alcohols	C4H10O2	2	0.8172	24347-58-8	1201.96	1350.93	5536.56	1251.31	1266.76	1264.01	1026.43	948.05	1077.22	1065.67	1036.74	941.254	1789.99	5374.08	1172.79	1250.19	1019.31	1276.42	1136.43	1216.05	1104.13	1063.2	1303.11	1176.17	0.228768
MEDTP01677	FFA(12:1)	FA	FFA	C12H22O2	2	0.5518	2430-94-6	11.591	8.252	68.032	11.414	8.171	12.3	4.032	3.186	5.795	1.94	3.455	4.145	101.143	66.854	11.439	9.073	10.721	6.991	3.725	10.165	9.96	8.133	16.056	15.641	1.13995
MW0013306	24-Methylcycloart-23-en-3beta-yl acetate	Aldehyde,Ketones,Esters	Esters	C33H54O2	3	0.5649	24278-47-5	278821	322033	294646	270411	286750	329116	224664	224532	242394	251613	229795	237555	303909	311395	281399	310130	277838	289382	278211	278738	247867	256172	277404	387710	1.14643
MW0138816	Lunarine	Heterocyclic compounds	Heterocyclic compounds	C25H31N3O4	2	0.9181	24185-51-1	16360	16280.5	18670.7	16984.4	18052.9	19628.3	132.045	160.416	333.339	274.272	41.755	210.592	9.053	8.033	2985.8	3624.26	3456.76	3444.47	68.856	19.621	100.368	70.28	32.237	95.886	1.4522
MW0130336	2,3',4,5'-Tetramethoxystilbene	Benzene and substituted derivatives	Benzene and substituted derivatives	C18H20O4	2	0.9321	24144-92-1 | 20578-92-1	809140	847186	851185	809897	837608	825427	654825	623106	701923	701247	667190	649148	1.09867e+06	932865	913013	977787	966690	1.11359e+06	714459	870915	782964	687880	788048	904658	1.81193
MW0105712	L-Argininosuccinic acid	Amino acid and Its metabolites	Amino acid derivatives	C10H18N4O6	2	0.9855	2387-71-5	202.941	8.315	143.133	240.958	292.713	238.826	213.954	232.665	281.68	195.003	176.846	179.208	3594.87	24.363	2.393	7.536	1.579	24.832	530.636	623.373	581.211	507.945	704.053	737.92	0.33654
MW0107951	L-Selenocystathionine	Others	Others	C7H14N2O4Se	3	0.7542	23809-95-2	1433.98	1190.72	1780.67	1778.98	2003.31	1898.95	949.284	949.775	1269.91	1034.69	981.981	763.692	1123.82	1438.84	1183.45	729.994	1156.55	1173.85	1657.71	1972.18	1974.25	1193.28	871.442	1726.08	0.0280299
MEDL02503	Carnitine C16:0	Alkaloids	Alkaloids	C23H45NO4	1	0.7384	2364-67-2	106221	117139	97340.2	111351	108265	101027	23814.8	37333.2	31174.1	29712.1	26066.7	39317.2	39636.3	55543.4	39560.2	69818.7	45651.2	50883.3	12266.1	15177.2	15037.6	16013.6	14758.3	19941.6	1.59997
MW0107223	Heptenophos	Organic acid and Its derivatives	Phosphoric acids	C9H12ClO4P	2	0.6485	23560-59-0	125751	129712	84771	117107	129034	137876	68021.1	65772.4	68000.4	21435.7	5421.23	66719.4	112828	127337	64127.2	90249.8	111670	119735	97837.9	115369	95300	88568.7	82144.4	62486.2	0.773675
MW0107662	L-Aspartate-semialdehyde	Amino acid and Its metabolites	Amino acid derivatives	C4H7NO3	3	0.9911	2338-03-6	557.736	489.521	1452.92	1338.48	1181.11	1630.47	1884.95	2125.3	2380.58	2205.14	1508.51	2175.82	342.612	813.418	634.522	1143.87	1186.19	569.212	3993.07	4971.84	3625.13	3351.46	4252.99	5361.35	0.299282
MW0055321	Nivalenol	Alcohol and amines	Alcohols	C15H20O7	2	0.9065	23282-20-4	6147.85	7634.07	7308.55	5611.91	6777.89	7145.82	2824.73	2943.54	3046.8	2901.98	2665.31	2904.2	5219.38	4003.88	4531.62	6413.39	3868.03	5910.05	2886.91	2989.66	2835.2	2829.13	2449.66	3110.08	0.665546
MW0010983	(25S)-26-Hydroxy-24-methylenecycloartan-3-one	Aldehyde,Ketones,Esters	Ketones	C31H50O2	3	0.7713	232266-06-7	10112.2	1399.05	1283.93	503.626	2432.05	1617.37	1000.9	2634	7214.18	974.623	2996.21	1474.78	2095.73	7425.25	846.496	1393.48	1266.3	407.328	1741.23	1508.43	2539.53	1046.18	6653.59	1829.98	0.182836
MW0111261	Pirimicarb	Heterocyclic compounds	Heterocyclic compounds	C11H18N4O2	2	0.7265	23103-98-2	59175.6	61584.2	62345.5	55754.8	61450.4	62490.8	49031.4	47560.7	51825.5	54349.3	44601.9	46747.6	60756.2	65305.9	61272.9	68537	66240.3	60656.6	51907.1	57424.4	58117.3	56077.4	60156.5	100737	1.48673
MW0151765	Irehine	Alcohol and amines	Amines	C23H39NO	3	0.7091	2309-39-9	135847	125879	139111	135149	129289	152077	321993	316180	323677	289546	309679	332742	148647	184025	135528	164694	150936	199305	173196	183968	184324	207790	219837	187743	0.760361
MW0145987	L-Asparaginyl-L-lysine	Amino acid and Its metabolites	Small Peptide	C10H20N4O4	2	0.6647	22677-58-3	3.158	0.958	192.493	9.375	7.2	1.081	0.81	0.872	6.012	1.438	0.395	0.589	301.289	270.224	15.065	1.574	2.492	1.191	1.63	1.645	1.333	1.562	32.331	6.319	0.848792
MEDP1448	MG(18:0/0:0/0:0)	GL	MG	C21H42O4	1	0.7545	22610-61-3	3.35066e+06	4.29432e+06	4.22173e+06	4.41616e+06	4.13787e+06	3.63714e+06	2.63077e+06	4.03997e+06	4.0368e+06	4.11974e+06	3.98521e+06	3.27e+06	2.92898e+06	3.81073e+06	4.71493e+06	3.81236e+06	3.41466e+06	3.92028e+06	2.67221e+06	3.56067e+06	2.4834e+06	3.5925e+06	3.85796e+06	3.49174e+06	0.873643
MW0006831	Diflunisal	Benzene and substituted derivatives	Benzene and substituted derivatives	C13H8F2O3	2	0.8866	22494-42-4	12526.7	13615	13018.6	11182.4	11333.7	11938.1	10489.9	10433.2	10762.9	11822.1	10532.1	10358.4	16600.6	15503.2	14514.3	15325.7	15750.5	15277.2	9519.61	10500.5	9749.73	9863.54	11556.8	15681.8	1.26249
MW0011495	(all-E)-6'-Apo-y-caroten-6'-al	Aldehyde,Ketones,Esters	Aldehydes	C32H42O	3	0.8271	22255-36-3	63905.9	64996.3	69668	58391.9	59368.8	64559.6	50520.4	52924.8	58701.1	59319.3	54812.2	49860.6	83084.6	77442.2	78476.7	83841	79427.4	68048.1	53981.8	61563.8	50521.1	61107.7	62298	77234.4	1.68445
MW0125198	Molinate	Others	Others	C9H17NOS	2	0.8488	2212-67-1	8077.29	8761.36	10572.8	9630.03	11614.9	11890.2	12809.1	12216.1	11071.1	13113.9	12162.8	13023.6	6181.53	4400.08	7346.07	7797.46	6893.4	9279.86	11181.9	13905	12944.7	12396.9	15307.4	16225.5	0.80971
MW0104240	1-Aminocyclopropanecarboxylic acid	Organic acid and Its derivatives	Organic acid and Its derivatives	C4H7NO2	1	0.8049	22059-21-8	19036.4	9841.42	22161.4	19932.3	21954.8	22596.6	11020.8	12011.1	13314	12433.1	10042.4	12701.7	9790.92	22635	12530.3	17790.5	17202	13853.3	14608.7	14396.7	13810.8	12148	13944.3	14553.8	0.294086
MW0169673	Picrotin	Heterocyclic compounds	Heterocyclic compounds	C15H18O7	2	0.5043	21416-53-5	52.139	44.932	2235.78	164.033	21.281	19.166	37.151	31.916	32.276	34.929	32.969	39.736	2574.67	2153.86	243.285	53.347	54.142	60.947	57.432	32.021	54.4	43.581	396.237	101.838	1.06257
MW0103357	2'-O-Methyladenosine	Nucleotide and Its metabolites	Nucleotide and Its metabolites	C11H15N5O4	1	0.8708	2140-79-6	322654	401267	459670	446474	483199	527962	261490	265257	278181	348911	244196	304328	497723	520047	494351	701913	509657	579868	214659	140378	159302	163035	135549	131383	0.571549
MW0146567	Benzamide, N-(4-(1-methyl-2-(((1-methylethyl)sulfonyl)amino)ethyl)phenyl)-	Benzene and substituted derivatives	Benzene and substituted derivatives	C19H24N2O3S	3	0.6157	211313-51-8	10839.4	11198.3	10609	10491.6	11075.7	11379.2	7423.02	8049.59	8422.02	8703.6	8125.76	7698.4	12053.3	11767.2	11202.1	11486.7	10378.9	12016.5	8406.22	9549.99	8242.05	7669.19	9930.84	13819.7	0.973236
MW0141009	1-(1Z-Octadecenyl)-2-(4Z,7Z,10Z,13Z,16Z,19Z-docosahexaenoyl)-sn-glycero-3-phosphoethanolamine	Others	Others	C45H78NO7P	2	0.6715	206059-98-5	107208	114291	107709	108720	113121	120100	81067.7	80228	88802.6	94271.8	94382.6	90895.1	95736.4	94606.5	98090.6	108415	102288	114645	97087.7	105562	93772.7	88671.7	97492.5	137015	0.350309
MEDP1180	LPC(14:0/0:0)	GP	LPC	C22H46NO7P	1	0.9538	20559-16-4	6269.14	8320.69	4877.16	4967.77	4588.22	7052.73	20253.3	18357.8	19742.4	18708.2	19538.7	18919.3	8698.06	5784.4	8855.83	11755.7	7028.52	7843.88	11296.5	10682	9494.72	13501.8	4092.3	10102.7	0.549289
MW0110349	Val-Ile	Amino acid and Its metabolites	Small Peptide	C11H22N2O3	3	0.7929	20556-14-3	124.08	75.772	238.197	112.27	137.611	477.215	591.298	739.953	562.781	672.329	757.891	693.746	382.324	238.49	619.4	38.631	545.146	538.558	3171.38	4916.78	3545.08	2897.92	4142.77	5146.64	1.37842
MW0120026	4,5-Diaminofluorescein diacetate	Heterocyclic compounds	Heterocyclic compounds	C24H18N2O7	2	0.7318	205391-02-2	68.301	52.956	1197.79	138.939	44.494	31.238	30.356	22.908	16.231	12.296	10.689	11.991	1844.23	1545.15	241.234	197.169	191.528	87.89	35.323	13.158	45.838	22.7	287.577	89.711	1.28738
MEDN0181	(2-Aminoethyl)phosphonic acid	Aldehyde,Ketones,Esters	Esters	C2H8NO3P	2	0.8053	2041-14-7	4704.81	5046.13	9048.01	5244.84	3994	5117.03	4403.38	4123.08	4488.22	3886.26	4130.12	4802.51	8075.92	7030.97	5439.84	5130.8	4568.94	4552.96	4333.7	4690.66	4149.43	4905.69	6547.06	5754.93	0.813818
MW0139653	Saponarin	Flavonoids	Flavonoid	C27H30O15	2	0.5095	20310-89-8	17598.5	19413.1	20080.8	20598.7	19464.8	21290.6	12888.6	12541.2	13691.2	12284	12367.5	14517.2	16859.7	18543.8	18010.3	19908	16459.5	19318	16337.4	17099.9	15823.7	15303.8	15497	15470.9	0.481319
MW0014037	3-hexanoyl-NBD Cholesterol	Hormones and hormone related compounds	Hormones and hormone related compounds	C39H58N4O5	2	0.6948	201731-19-3	7154.99	7234.08	20288.9	8945.45	2259.26	8916.7	11152.5	12469.3	12745.9	13589.7	20813.3	7354.02	15544.8	14568.3	26640.8	16876.3	12388.6	15577.8	5656.17	13013	10237.5	10371.2	12758.8	11287.9	1.04951
MW0127419	Butylate	Aldehyde,Ketones,Esters	Esters	C11H23NOS	2	0.7084	2008-41-5	39393.3	42742.6	33740.3	39658.2	42626.2	41773.5	36498.9	31176.3	33771.4	33600.9	34180	32671.2	32284.1	31159.7	37954.2	44797	42927.5	48468.2	36117.2	44037.8	42166.2	34914.1	36380.8	45989.7	0.87102
MW0001165	1-(4-Fluorobenzyl)piperazine dihydrochloride	Others	Others	C11H17Cl2FN2	2	0.6664	199672-06-5	22786.3	22254	24100.8	22641.8	21900.3	25294	17783.3	19912.7	19732.8	19919	20393.8	18017.3	23392.2	25560.8	22825.2	26506.2	22143	23310.8	21491.7	20067.7	20596.6	15081.2	21562.4	30180.3	0.700017
MW0000057	10-Hydroxycamptothecin	Alkaloids	Alkaloids	C20H16N2O5	2	0.8662	19685-09-7	60194.2	64140.4	68135.4	65484.1	68611.2	67435.9	52364.7	52716.6	52789.3	51494.8	52661.3	54055.3	52810.2	55929.1	60285.8	66316.4	53681.9	63253.6	57949.2	59855	57912	59253.7	61049.7	67934.7	0.111859
MW0014128	3-Hydroxytetradecanoic acid	Organic acid and Its derivatives	Organic acid and Its derivatives	C14H28O3	2	0.5856	1961-72-4 | 3422-31-9	0.306	0.249	22.184	1.084	0.062	0.763	0.22	0.159	0.251	0.251	0.261	0.055	26.236	19.605	0.671	0.655	0.246	0.133	0.273	0.118	0.021	0.182	2.818	0.967	0.534505
MW0105495	L-Alanyl-L-alanine	Amino acid and Its metabolites	Small Peptide	C6H12N2O3	1	0.6355	1948-31-8	4243.94	4361.84	4934.84	4246.15	5088.65	7971.84	4181.62	3350.54	2855.28	3073.62	4221.72	3641.87	7382.94	8183.57	11594	13853.5	9981.22	10718.3	12028.1	25809.3	16321.7	14492	16135.6	19271	2.74561
MW0011583	(R)-2,3-Dihydroxy-isovalerate	Organic acid and Its derivatives	Organic acid and Its derivatives	C5H10O4	3	0.6543	19451-56-0	504.614	654.034	3115.51	806.279	453.861	567.525	573.365	394.537	589.225	522.312	412.39	612.33	2860.56	1994.72	740.163	695.954	646.496	527.311	410.911	620.287	483.429	637.057	1042.86	1001.9	0.791614
MW0012998	LPC(18:0/0:0)	GP	LPC	C26H54NO7P	1	0.7649	19420-57-6	12141.1	12306.1	13557.3	11530.3	11785.1	15767.1	26160.1	26058.7	28857.6	23376.5	24350.9	24854.6	12601.1	14121.8	15601.9	16902.4	14665.4	12898.5	16017.8	16237.6	16544.6	17903.9	17539	16923.9	0.820677
MW0145220	Arachidonic Acid methyl ester-d8	FA	Others	C21H34O2	2	0.8763	19245-55-7	39.426	30.711	39.75	74.831	26.327	31.084	992.855	1058.52	970.166	964.047	948.97	1143.9	2045.96	2974.73	3155	5766.86	9470.91	6387.98	431.064	719.061	1367.85	280.894	992.094	990.135	2.00554
MW0011897	PC(8:0/8:0)	GP	PC	C24H48NO8P	2	0.7079	19191-91-4	5126.92	3123.75	3039.89	1444.01	6474.41	1411.53	5938.29	4893.44	1927.55	4958.05	4132.14	3898.66	179.895	9358.84	7985.62	438.604	589.988	594.163	4719.24	3155.79	575.565	1632.44	667.539	3769.45	1.3374
MW0111418	(2S,3S)-butane-2,3-diol	Alcohol and amines	Alcohols	C4H10O2	2	0.8372	19132-06-0	2807.22	2937.41	4433	2951.24	2484.47	3407.45	2418.09	2449.28	2652.39	2649.27	2410.43	2629.62	4559.47	4340.65	2697.47	2895.34	1986.1	3122.52	3901.47	2915.27	2712.52	3039.68	2987.52	2996.04	0.759406
MW0168794	Atrazine	Heterocyclic compounds	Heterocyclic compounds	C8H14ClN5	2	0.7101	1912-24-9	4011.35	3188.48	3675.71	3480.82	4125.7	4533.6	914.043	745.766	1048.43	916.49	845.028	995.914	3771.68	4167.66	4268.92	5523.48	4725.71	5383.96	1077.47	1266.33	1202.85	1210.71	849.133	1486.84	0.490817
MW0062208	Prosapogenin A	Steroids	Steroidal saponins	C39H62O12	2	0.7548	19057-67-1	4020.25	6070.37	7041.46	4374.77	4864.14	3725.42	2288.24	3498.98	2802.93	3658.97	2874.43	4307.49	5247.43	7487.01	5766.89	8612.71	6224.11	7787.89	762.421	1000.69	1395.81	1657.91	1067.64	1612.8	0.685249
MEDP1067	Palmitoylisopropylamide	Alcohol and amines	Amines	C19H39NO	1	0.9142	189939-61-5	12201.6	13549.1	13826.4	13607.3	8785.49	14064.7	12408	6308.94	12038.4	8550.52	10660.8	11746.7	210.831	54.279	310.915	6027.66	23018.5	6954.72	12.237	27.022	363.859	70.884	50.437	80.43	2.34568
MW0140161	4-Hydroxy-4-(3-hydroxy-1-butenyl)-3,5,5-trimethyl-2-cyclohexen-1-one	Alcohol and amines	Alcohols	C13H20O3	2	0.5199	189351-15-3 | 24427-77-8	0.32	0.309	30.454	1.269	0.495	0.461	0.49	0.181	0.217	0.077	0.366	0.114	33.249	24.691	1.78	0.178	0.728	0.84	0.19	0.231	0.415	0.287	3.474	1.088	0.906972
MW0000828	(S)-2-Benzhydrylpyrrolidine hydrochloride	Others	Others	C17H20ClN	2	0.7004	188398-87-0	15807.5	16181.3	17658.6	16411.7	17005.7	20214.6	20193.2	20014.6	22058.5	20380.5	20204.9	22351.8	10163.2	13016	13226.3	14863.3	13332.9	15711.1	18328.4	22510.8	21375.9	21649.1	23350.8	25118.9	0.818522
MW0055124	3-(11,12-Dihydroxy-15,19-dotriacontadienyl)-5-methyl-2(5H)-furanone, 9CI	FA	Others	C37H66O4	3	0.6586	185336-15-6	7842.24	7303.01	5582.6	5124.27	7077.14	4888.73	6442.53	5432.67	7037.37	4460.46	3202.35	2879.93	4476.85	14427.8	19744.3	11939.7	5336.64	10768.1	6489.69	8677.25	6299.49	7800.22	6505.25	7328.11	1.65925
MEDN0685	Undecanedioic acid	FA	FFA	C11H20O4	2	0.6187	1852-04-6	2.586	1.712	111.116	4.603	2.669	3.127	1.794	1.18	1.105	0.527	3.101	2.829	112.818	87.571	6.529	3.3	1.881	2.006	1.494	1.578	2.678	3.554	15.155	10.304	0.921053
MW0008401	(5Z,8Z,11Z,14Z)-N-(4-hydroxyphenyl)icosa-5,8,11,14-tetraenamide	Benzene and substituted derivatives	Benzene and substituted derivatives	C26H37NO2	2	0.832	183718-77-6 | 198022-70-7	115585	116523	122673	118600	143180	125151	81504.6	105225	100713	119938	93355.5	89324.8	140801	153692	153360	119087	145570	134314	64693.1	109757	105678	83032.5	118344	92425.2	0.407609
MW0126199	p-Mentha-1,3,8-triene	Others	Hydrocarbon derivatives	C10H14	2	0.7149	18368-95-1	0.556	0.485	53.218	0.716	0.979	0.429	0.289	0.14	0.199	0.302	0.136	0.543	57.877	36.995	0.467	0.774	0.699	0.167	0.518	0.344	1.163	0.422	3.43	1.666	0.865557
MEDP1096	PC(12:0/12:0)	GP	PC	C32H64NO8P	1	0.7433	18194-25-7 | 127641-86-5	2449.49	4061.51	3716.18	2499.39	2261.69	4901.97	3914.64	3842.62	3648.65	2805.39	3495.94	4339.67	5199.76	4343.38	6280.26	7232.14	3981.88	4345.75	169.845	37.631	407.318	214.73	650.858	253.954	1.32198
MW0122087	6-Chloro-5-methyl-N-(6-((2-methylpyridin-3-yl)oxy)pyridin-3-yl)indoline-1-carboxamide dihydrochloride	Others	Others	C21H21Cl3N4O2	2	0.8122	181632-25-7	21779.4	23185.5	25509.4	22789.9	24690.4	24795.6	17088.6	16880.5	17515.8	16003.3	15998.3	16709.8	20280.1	22480.5	23199.8	26113.1	19884.3	23226.9	20506	20134.2	19835.7	19302.2	19684.7	22776	0.696456
MW0063380	Palmitic monoisopropanolamide, (R)-	FA	Others	C19H39NO2	2	0.9206	179951-56-5	444.002	334.665	403.189	288.61	753.844	682.138	332.445	1512.57	834.884	1720.76	745.467	1434.51	295.721	411.727	172.879	624.839	233.343	173.288	122.77	13.806	48.315	37.621	55.492	62.466	2.22504
MW0169501	Myricitrin	Flavonoids	Flavonoid	C21H20O12	2	0.7521	17912-87-7	42.546	13.517	696.244	90.131	41.702	37.263	10.204	19.127	20.424	12.202	12.134	11.456	1091.65	863.089	714.769	176.829	153.751	62.088	29.318	22.508	171.079	28.969	168.971	30.074	1.62398
MW0139195	O-Methylsterigmatocystin	Heterocyclic compounds	Heterocyclic compounds	C19H14O6	2	0.6898	17878-69-2	9619.93	10909.9	11685.5	11070.6	10718.2	11452.7	6697.1	6108.72	6625.04	5717.2	4904.64	6425.96	9897.04	10469.5	9093.19	11072.6	9836.72	10546.7	8710.98	9158	7254.86	8369.26	7706.5	9807.43	0.807388
MW0137085	7-Hydroxywarfarin	Heterocyclic compounds	Heterocyclic compounds	C19H16O5	2	0.8705	17834-03-6	689904	759660	797218	743933	818822	846730	622915	585952	637867	657727	604259	607500	658473	672358	619517	777288	663081	695698	702429	803411	707501	755553	718040	810214	0.348128
MW0052447	Docosadienoate(22:2n6)	Organic acid and Its derivatives	Organic acid and Its derivatives	C22H40O2	3	0.5508	17735-98-7	73351.5	80727.9	61937.2	67465.9	65626.9	86580.7	40272.5	44588.3	50692	55391.1	39871.7	57627.4	45703.5	73081.4	33097.3	58229.4	45337.9	73752	62679	67377.1	69698.8	69791.4	69842.7	64341.5	0.0509679
MW0108795	N-Heptanoylhomoserine lactone	Aldehyde,Ketones,Esters	Esters	C11H19NO3	2	0.8027	177158-20-2	5.494	5.067	43.759	4.215	4.382	8.384	7.567	3.664	20.537	8.206	10.224	4.269	43.195	80.548	21.387	13.79	9.938	14.173	5.147	14.226	10.134	10.787	4.973	5.564	1.19168
MW0012968	1-hexadecanoyl-2-(9Z,12Z-octadecadienoyl)-sn-glycero-3-phosphocholine	GP	PC	C42H80NO8P	2	0.7256	17708-90-6	54480	87003.5	80655.6	94840.8	58942	69409.3	30394.2	26779.3	33560.9	26017.2	37772.5	33725.8	14550.9	37640.8	69372.8	58797	29095.1	61647.6	69044.2	39936.4	54356.7	30132.7	24737.7	21348.3	0.825477
MW0146516	Bacteriochlorophyll	Others	Others	C55H74MgN4O6	3	0.9176	17499-98-8	64.243	609.268	869.802	733.268	341.344	2277.2	9128.16	9650.72	11484.2	10657.2	10303.5	9121.51	1938.71	94.931	2419.57	322.393	637.702	4.27	3739.49	4479.94	5551.43	8600.39	6814.1	9115.43	0.434812
MW0137487	N-hydroxy-3-[(E)-3-(hydroxyamino)-3-oxoprop-1-enyl]benzamide	Alcohol and amines	Amines	C10H10N2O4	2	0.6356	174664-65-4	59.03	55.946	2657.93	294.602	43.564	73.962	38.197	42.823	20.633	28.68	51.983	42.151	3967.8	3492.52	472.753	95.937	176.106	228.345	33.428	57.677	91.932	44.885	616.289	216.985	1.27332
MW0011618	(S)-(+)-2-Hydroxy-3-methylbutyric acid	Organic acid and Its derivatives	Organic acid and Its derivatives	C5H10O3	2	0.5519	17407-55-5	7404.22	7334.36	7774.38	7976.05	8084.75	8667.71	6283.02	6014.97	7231.41	6139.28	6191.27	6302.62	6888.68	7225.22	6991.31	8222.47	6718.44	7416.15	7061.81	8047.21	6795.07	6860.08	7420.07	8056.28	0.435085
MW0054522	1-O-Hexadecyl-lyso-sn-glycero-3-phosphocholine	GP	LPC	C24H52NO6P	2	0.5501	17364-21-5	4011.68	4713.46	5035.24	4233.61	3409.53	4041.79	3590.24	3812.19	3611.6	3626.18	3271.09	3162.94	6517.77	5939.77	5420.47	5183.5	5392.76	4635.01	3642.43	4026.54	3730.05	3474.61	4838.99	4143.18	1.63821
MW0054524	LPC(16:0/0:0)	GP	LPC	C24H50NO7P	1	0.9682	17364-16-8	174214	231425	211277	177291	170306	203087	279653	252241	268266	246543	263995	282127	213602	203597	280479	292374	224977	237043	178530	169441	166856	167326	179508	178900	0.759367
MW0126580	5-{9,32-Dihydroxy-6,10,13,20,32-pentamethyl-27-methylidene-33,34,35-trioxa-22-azahexacyclo[27.3.1.1^{1,4}.1^{4,7}.0^{12,17}.0^{17,23}]pentatriaconta-10,13,22-trien-14-yl}-3-methyloxolan-2-one	Aldehyde,Ketones,Esters	Esters	C42H63NO7	3	0.5521	170713-72-1	2716.3	2751.33	2767.18	2399.39	2576.95	2644.45	1183.73	2138.98	2469.79	2495.73	2275.65	1498.78	2781.29	2476.12	2346.62	2582.32	2502.03	2854.76	2086.97	2314.01	1791.34	2025.47	2718.54	3249.52	0.613845
MW0111147	N-(5Z,8Z,11Z-eicosatrienoyl)-ethanolamine	Alcohol and amines	Amines	C22H39NO2	2	0.8907	169232-04-6	380623	311557	300854	301324	299315	341549	331093	331815	331960	316242	322859	380825	127132	14.119	184629	239613	195941	203652	173015	179747	155388	137490	175254	4.329	1.24463
MW0157398	Terpendole E	Heterocyclic compounds	Heterocyclic compounds	C28H39NO3	3	0.7742	167427-23-8	77669.3	90120.2	99978	84781	76108.1	100399	94646.5	94749.3	108644	88990.3	95560.4	103716	77248.1	93098.1	92792.1	118327	83387.2	79971.5	74700.6	68667	74582.2	70797.3	70497	71648.7	1.47807
MW0152601	Leu-Glu	Amino acid and Its metabolites	Small Peptide	C11H20N2O5	3	0.5278	16364-31-1	4423.71	4207.04	4707.22	4075.9	4104.08	4872.86	78.041	103.423	100.026	113.542	91.79	112.224	1850.37	1716.16	1733.73	2325.96	1774.16	1932.04	56.429	73.654	24.219	68.447	59.387	108.111	0.557806
MW0111311	Tetrapentylammonium	Others	Others	C20H44N+	2	0.6643	15959-61-2	210754	168782	209894	238881	205259	217271	154930	180673	257629	233378	197983	202591	154207	256848	242786	194960	180359	257154	179917	239155	175472	248561	213458	132659	0.181691
MW0107606	Jubanine C	Benzene and substituted derivatives	Benzene and substituted derivatives	C39H47N5O5	3	0.7399	159226-00-3	13475	15412.3	14812.9	13130.1	14441.7	13921.4	12134.6	10216.2	11736.6	10141.1	8900.6	8381.72	16544.9	20305.1	28777.4	24763.2	15593.2	15996.4	10738.5	12619.6	11077.6	15630.3	11626.4	13509.4	1.52616
MW0113890	Glucochloralose	Carbohydrates and Its metabolites	Sugars	C8H11Cl3O6	2	0.716	15879-93-3	7039.41	7319.49	6884.15	7490.24	7873.4	7731.61	4721.6	4630.01	4856.12	4647.54	5143.95	4695.89	7342.6	7356.76	7491.7	8343.55	6298.76	7903.59	6102.27	5700.36	5869.95	5126.98	5833.27	5263.54	0.658794
MW0053880	Hericene C	Others	Hydrocarbon derivatives	C37H60O5	3	0.5495	157207-56-2	34602.6	36577.5	37023.9	37667.7	37920.4	39454.2	26520.2	26838.7	29683.6	30157	28948.2	28605.1	36420.4	36102	35627.2	38562.6	34950.4	36763.7	31451.9	34987.6	32097.9	30735.5	33434.1	45623	1.0196
MW0063393	S-1 Methanandamide	FA	Oxidized lipids	C23H39NO2	2	0.9017	157182-50-8	3361.44	3536.48	3603.25	3532.44	3666.67	3839.88	12780	11826.7	12164.6	11497.1	12302.3	13843.2	66.953	15.668	18468.9	15.338	6.58	36.894	20.489	26.158	21289.6	10.705	6.829	25.963	2.37258
MW0011574	Methanandamide	FA	Others	C23H39NO2	2	0.6905	157182-49-5	5230.83	6431.15	6453.49	6493.56	7627.84	8442.81	24581.2	23522.8	27090.7	24077	23015.5	29949.4	5226.88	5661.06	8608.88	6344.5	4703.41	5114.72	21329.2	22572.8	22027.1	19557.4	18364.1	24508	0.377699
MW0007155	Flavidulol D	Benzene and substituted derivatives	Phenolics	C35H56O3	3	0.5587	156980-40-4	35088.7	36873.4	69476.1	35961.5	70108.4	37301.1	28582.2	31153.3	30234.6	33053.9	27742.5	31185	36873.6	39149.7	37145.4	41027.7	37540.5	38403.4	31869.6	36512.5	31756.4	34867	36754.2	49072.6	0.046833
MW0055326	N-methyl arachidonoyl amine	FA	Others	C21H35NO	2	0.9108	156910-29-1	328023	355804	373943	336096	330774	384993	626167	673290	635608	617158	639618	711681	117703	358742	175411	136993	120216	238650	108105	121517	226403	221752	132517	259650	2.60752
MW0111175	BQ-788	Amino acid and Its metabolites	Small Peptide	C34H50N5NaO7	2	0.8915	156161-89-6	4692.35	4652.78	4954.34	4977.84	4739.69	6870.19	9212.57	9816.62	9795.47	8901.15	9153.03	10869.9	4202.74	4114.72	5170.79	5821.1	5652.85	4690.32	14895.3	15009	14301.5	13623.6	13107.6	16123	0.573188
MW0005121	4-Hydroxyphenylpyruvic acid	Benzene and substituted derivatives	Benzene and substituted derivatives	C9H8O4	2	0.8362	156-39-8	171575	163514	304414	189195	130477	216793	159606	205705	190773	136547	137300	183594	188592	203586	219432	243823	218134	234095	223300	248171	222804	189366	233139	300179	1.70414
MW0148480	PC(O-16:0/20:3(8Z,11Z,14Z))	GP	PC	C44H84NO7P	2	0.6016	155575-01-2 | 131907-73-8	45353.8	28931.3	54012.7	49599.5	53330.5	70692.3	31062.3	55917.4	60646.2	46519.6	24621.9	54364.4	381.162	4930.31	30661.3	49409.7	13498.2	18705.6	64848.1	40396.4	20848.8	32576.8	46854.6	50822.1	1.36934
MW0169982	Tyramine	Benzene and substituted derivatives	Phenolics	C8H11NO	3	0.59	154375-43-6	6435.08	7724.34	6356.02	6397.57	6058.91	6147.53	982.288	983.095	1117.5	909.921	794.365	882.939	7415.47	4067.47	7137.3	5472.15	7002.82	8049.71	3304.55	4449.11	3630.33	4173.4	5380.42	6938.99	1.47687
MEDP0594	Dihydroactinidiolide	Aldehyde,Ketones,Esters	Esters	C11H16O2	1	0.7234	15356-74-8	26.261	24.622	191.185	39.605	37.919	37.145	10.658	13.141	13.894	14.629	8.911	18.667	220.362	157.555	27.774	22.765	28.427	11.958	11.729	17.141	21.703	15.498	42.381	26.817	0.461807
MW0114927	Metamfepramone	Benzene and substituted derivatives	Benzene and substituted derivatives	C11H15NO	2	0.8262	15351-09-4	25956.2	25463.6	30070.4	27945	27578.1	32606.6	33279.7	33974.1	37314.4	33932	33237.7	38222.1	18675.6	22634.2	22711.6	26276.8	22441.8	24984.7	29914.7	35906.3	34894.4	34128.6	39326.8	36992.1	0.907912
MW0009776	Sufentanil	Benzene and substituted derivatives	Benzene and substituted derivatives	C22H30N2O2S	2	0.7086	151590-36-2	455.138	815.296	1882.33	966.129	37.569	1449.09	810.648	672.571	1092.66	447.691	853.519	417.899	3799.16	3121.83	1315	968.557	1255.93	1276.38	581.459	561.404	1227.05	558.997	1607.81	1394.83	1.29138
MW0052907	Fevicordin B 2-gentiobioside	Aldehyde,Ketones,Esters	Esters	C43H64O18	3	0.5199	151589-22-9	1948.44	1123.7	7035.55	9166.72	7258.19	6651.24	920.489	2225.62	1629.57	9050.24	4030.07	2050.69	1320.24	15847.8	3949.5	4244.03	2999.18	3790.46	399.501	5245.95	5101.61	11658.1	2755.78	43511.4	0.430395
MW0117872	2,4,12-Octadecatrienoic acid piperidide	Organic acid and Its derivatives	Organic acid and Its derivatives	C23H39NO	3	0.8207	151391-71-8	25558.8	26206.5	28829.3	25077.4	25063.3	30304.9	45807.6	58243.7	56027.1	56103.9	55008.4	61257.5	26504.2	24419.3	25498.1	26515.9	34211.1	25365.4	38940.9	43616.6	35623.3	42655.9	55382.2	32275.6	0.723108
MW0157393	Terminaline	Hormones and hormone related compounds	Hormones and hormone related compounds	C23H41NO2	3	0.9	15112-49-9	107316	228905	593764	219116	150234	286059	488054	494679	459293	455612	435320	537346	39.524	419936	259018	251403	255871	330050	20.002	271302	248764	197519	275694	168623	1.08024
MW0111149	Dihomo-gamma-linolenoylethanolamide	Alcohol and amines	Amines	C22H39NO2	2	0.9252	150314-34-4	13666.3	17077.9	32801.9	17392.7	34451.1	38563	49978.1	50971	50176.4	48006.4	49335.8	53652.4	18163.4	10880.1	22814.6	23271.5	20905.2	17437.9	16478	15936.6	8133.56	9145.42	16630.2	9504.05	2.19635
MW0061660	Phytol	Terpenoids	Tetraterpenes	C20H40O	2	0.6137	150-86-7	815040	851308	967291	972163	1.02552e+06	820695	636027	850722	946765	955657	874411	816732	680725	948136	1.07932e+06	875457	776058	954867	623863	855263	936508	880022	944195	811125	0.253437
MW0004631	p-Aminobenzoic acid	Organic acid and Its derivatives	Organic acid and Its derivatives	C7H7NO2	2	0.6732	150-13-0	5785.48	4077.84	10567.5	9426.02	11968.6	14900.5	16813.2	17022.7	17572.9	24975.1	17800.2	20412.3	5627.7	14058.6	6673.97	14134	9591.68	10028.9	5281.27	4198.5	3468.39	2407.34	1743.92	2473.82	1.84587
MW0009745	Simeconazole	Benzene and substituted derivatives	Benzene and substituted derivatives	C14H20FN3OSi	2	0.7243	149508-90-7	62.112	19.88	42.573	4956.24	50.466	87.278	12619.1	7940.94	10639	8197.17	12863.6	10254.4	190.184	60.823	341.752	3874.95	93.488	133.185	30615.6	48237.3	36443.7	32847.8	39859.9	53249.8	0.595559
MW0107633	L-alpha-Aminobutyric acid	Amino acid and Its metabolites	Amino acids	C4H9NO2	2	0.5099	1492-24-6	0.467	0.644	45.043	2.285	0.883	0.664	0.996	0.766	0.664	0.562	0.552	0.557	41.466	15.523	5.339	0.494	2.04	0.352	0.485	0.81	1.048	0.681	6.103	4.29	0.878385
MW0168263	Phosphite	Others	Metal, Non-metal and related compounds	H3O3P	3	0.7938	14901-63-4	118821	107577	112315	84305	110946	96913.4	90967.7	109608	114863	80338.4	104792	91420.7	92036.9	66328.2	90272.4	86840.8	82268.2	85679.7	135132	151393	120416	120007	149361	163079	0.462741
MW0009447	Phoxim	Benzene and substituted derivatives	Benzene and substituted derivatives	C12H15N2O3PS	2	0.7109	14816-18-3	144.083	115.608	4829.66	338.611	105.714	80.663	115.661	65.653	87.681	109.846	87.516	126.378	5480.8	5888.89	444.402	155.678	163.428	161.966	116.848	126.963	112.643	90.859	1151.54	545.321	1.04297
MW0159883	Sulfate	Others	Metal, Non-metal and related compounds	O4S-2	3	0.9208	14808-79-8	56443.5	58342	61975.5	54112	57545.3	63338.8	43447.8	45981.1	45914.6	48320.3	34962.3	38629.9	46637.7	50946.1	53806.2	50551.4	51083.5	46449.5	48177.4	57179.6	47885.8	43241.1	57749.4	45232.2	0.0892125
MW0159873	Nitrate	Others	Metal, Non-metal and related compounds	NO3-	3	0.74	14797-55-8	267450	276857	274124	267643	284669	297874	215301	211280	229776	226151	217752	226776	246839	270515	258315	286191	241971	281089	238045	270890	246089	252254	268566	260436	0.693016
MW0169367	L-Proline	Amino acid and Its metabolites	Amino acids	C5H9NO2	1	0.9478	147-85-3	10698	6044.22	12343.1	12997.7	15947	13905.9	14414.5	19656.6	24506.8	18993.5	13907.3	19436.2	6483.45	9147.35	6923.42	9384.67	7929.05	7188.97	30232.1	25353.1	28804.4	27609	22961.5	27936.2	0.0912732
MW0110915	Arachidonoyl Thio-PC	Benzene and substituted derivatives	Benzene and substituted derivatives	C44H82NO6PS	2	0.8688	146797-82-2	83080.3	111060	238549	187643	109243	135537	62216.5	60531.4	54826.8	81196.5	59233.5	44254.2	14422.9	112.025	72526.7	140610	29331.3	115047	124017	109529	92126.7	97919.8	63722.5	227153	0.713966
MW0125592	Todralazine	Heterocyclic compounds	Heterocyclic compounds	C11H12N4O2	2	0.6598	14679-73-3	413.401	1106.69	3474.46	358.232	285.572	1252	2139.04	447.774	1748.08	2133.07	1465.05	1179.76	831.502	1276.42	945.882	748.79	155.15	450.038	2011.11	3744.18	2620.03	2746.64	1875.2	4760.93	0.466632
MW0103656	5-Methyluridine	Nucleotide and Its metabolites	Nucleotide and Its metabolites	C10H14N2O6	2	0.5613	1463-10-1	64.281	47.581	3237.36	267.787	86.54	62.555	66.971	55.445	53.659	55.614	43.173	55.155	4395.74	3710.78	390.967	77.283	170.388	108.035	109.497	56.82	70.189	68.709	593.966	172.628	1.07763
MW0007822	Mitoglitazone	Benzene and substituted derivatives	Phenolics	C19H18N2O4S	2	0.7016	146062-49-9	10731.9	12032.7	26952.9	8917.85	9051.85	8315.49	3131.23	3156.13	9009.03	3242.17	3094.28	4841.57	37620.5	28289.5	12290.6	13365.9	33386.4	14195	37016.3	7042.61	5530.87	8090.47	7460.76	9471.81	1.51117
MW0112781	Dibenz(b,f)(1,4)oxazepine-10(11H)-carboxylic acid, 8-chloro-, 2-(1-oxo-3-(4-pyridinyl)propyl)hydrazide, monohydrochloride	Benzene and substituted derivatives	Benzene and substituted derivatives	C22H20Cl2N4O3	2	0.8705	146033-02-5	75448	79032	82226.8	79424.1	85231.2	84142.4	62740.7	63794.1	68594.5	60065.7	63247.3	67466.5	68843	72988.3	75837.3	83286.6	67857.6	75334.3	69742	73776.9	72477.9	72369.8	75589	85209.1	0.406216
MW0103557	Flavin adenine dinucleotide	Nucleotide and Its metabolites	Nucleotide and Its metabolites	C27H33N9O15P2	1	0.8313	146-14-5	13542.2	11513.4	12611.6	12509.4	13744.9	14965.8	20743.2	23036.4	23183.6	20325.1	20089.3	22822.7	7176.44	6958.22	8557.33	10728.2	9759.06	10589.4	14068.6	16429.6	15756.6	15841	15788.3	20064.2	1.57505
MW0112696	3,4-Dicaffeoylquinic acid	Organic acid and Its derivatives	Organic acid and Its derivatives	C25H24O12	2	0.9081	14534-61-3	49078.4	55119.2	55553.3	8356.17	84.076	61360.9	40062.2	37783.6	39252.9	42653.4	41810.2	44821.7	27376.9	18827.1	13216.2	259.812	38996.7	45156.7	15093.4	50875.5	47388.4	48366.1	46525.6	259.063	0.416274
MW0009981	Trihexyphenidyl	Benzene and substituted derivatives	Benzene and substituted derivatives	C20H31NO	2	0.9254	144-11-6 | 40520-25-0	24258.2	23953.7	25177.2	24162.4	22509.5	26592	23190.9	24468	25938.5	22975	22662.9	24998.1	9039.24	10822	26.342	23159.7	20804.7	17354	8201.69	15860.2	8091.52	18195.9	16550.4	9458.35	1.3716
MW0007171	Flufenacet	Heterocyclic compounds	Heterocyclic compounds	C14H13F4N3O2S	2	0.8068	142459-58-3	8075.64	11017.2	12763.2	12694.5	13049.5	14502	13915.7	11290.2	12344.1	18247.7	13091.4	18227.4	12720	19050.4	12407.1	27974.8	15445.9	21733.9	5273.02	4267.7	5872.27	5599.25	4426.45	3237.23	1.03122
MW0169792	N-[(2R)-1-Hydroxypropan-2-yl]hexadecanamide	FA	Others	C19H39NO2	2	0.9143	142128-47-0	14630.2	16423.5	18448.9	15569.3	10781.8	15655.8	33145.3	31710	36426.2	22285.9	16477.3	28921.3	5383.42	3196.62	6364.53	8074.83	13544.6	8364.83	1.609	1395.17	4781.9	551.965	1938.71	1847.93	1.72945
MW0114363	Dronedarone	Aldehyde,Ketones,Esters	Ketones	C31H44N2O5S	2	0.6869	141626-36-0	16026.4	14205.2	23151.3	21153.3	23411	21099.8	10093.4	8871.68	11850.5	9143.17	6866.43	7280.14	16143.2	17054.6	18641.8	20593.3	18406.3	15795.9	13791.9	19562	20138.4	17025.1	16322.9	14235	1.15389
MEDP1831	Ethyl acetoacetate	Aldehyde,Ketones,Esters	Esters	C6H10O3	1	0.6341	141-97-9	1.907	2.6	79.91	1.821	1.462	3.916	2.666	0.343	0.543	1.65	1.499	1.484	51.898	38.443	4.577	3.685	0.606	2.748	2.612	2.88	1.211	0.389	3.785	12.127	0.735185
MW0157979	trans-2,3-Epoxysuccinic acid	Organic acid and Its derivatives	Organic acid and Its derivatives	C4H4O5	3	0.9068	141-36-6 | 17015-08-6	8185.07	9660.09	19884.6	9984.64	8520.77	9500.71	7445.46	5969.17	7124	8214.15	6740.11	7725.51	21925.6	18256.5	9768.34	8847.14	8829.56	9943.48	9384.33	8977.05	7886.94	8715.73	12705	11214.2	1.12494
MW0054763	Menthone	Aldehyde,Ketones,Esters	Ketones	C10H18O	2	0.608	14073-97-3	0.978	0.162	73.57	1.898	1.054	0.166	0.37	0.239	0.834	0.701	0.131	0.331	71.289	42.383	2.329	0.25	0.974	1.112	0.255	0.11	0.792	0.778	7.404	7.428	0.893856
MW0152160	(R)-3-Amino-3-phenylpropanoic acid	Aldehyde,Ketones,Esters	Esters	C9H11NO2	3	0.9301	13921-90-9	11715.2	11078.1	21740.2	11856.8	17271.8	13517	12625	10592.3	12759.4	14133.3	13926.2	18584.3	12388.3	13360.4	23433.9	17820.6	15188.4	20745.9	17220.8	14863.1	18431.5	11565.6	11977.7	12477.5	0.744688
MW0123208	Capsazepine	Heterocyclic compounds	Heterocyclic compounds	C19H21ClN2O2S	2	0.8626	138977-28-3	32791.2	32853.2	33519.2	34354	34901.4	37184	25248.9	25302.1	27961.4	24237.3	23755.5	25773.6	27659.4	30511.1	32547.8	35693.7	28070.9	34603.2	28999.6	30135.3	30081.1	29077.1	29851	33369.2	0.475957
MW0157161	Spheroidenone	FA	Others	C41H58O2	3	0.6202	13836-70-9	472391	501350	490599	482921	513573	516074	363070	358219	399036	393449	383967	376633	489157	483854	477994	524043	459551	511762	424876	458360	423219	419372	453499	626579	1.11943
MW0105445	Agomelatine	Alcohol and amines	Amines	C15H17NO2	2	0.9114	138112-76-2	11909.2	12784.8	13267.4	13198.1	12311.3	13975.1	9161.69	8461.86	8847.73	8800.25	8401.41	8044.06	10743.4	12158.1	11742.9	14114.5	10960.9	12089.7	12213.5	11863.6	10984.5	10897.6	11077.5	9683.09	0.744204
MW0053985	Hydroxyisocaproic acid	Amino acid and Its metabolites	Amino acids	C6H12O3	3	0.9248	13748-90-8	1699.45	1873.33	2933.34	1927.63	1883.19	2039.57	1786.53	1407.19	1661.47	1678.58	1497.79	1517.17	3017.52	2746.48	1833.42	1917.44	1628.17	1847.77	1646.91	1784.69	1628.54	1583.68	2240.12	2079.66	0.71638
MW0010071	Voriconazole	Benzene and substituted derivatives	Benzene and substituted derivatives	C16H14F3N5O	2	0.672	137234-62-9	59.359	58.989	3065.63	204.109	63.665	38.292	65.919	34.941	48.927	38.774	39.249	45.026	3964.34	3240.09	389.789	105.037	82.247	83.657	76.677	127.484	54.62	39.009	595.804	151.884	1.15036
MW0007503	Lidocaine	Benzene and substituted derivatives	Benzene and substituted derivatives	C14H22N2O	2	0.9919	137-58-6	840941	857317	892733	849144	898918	962918	726648	628620	694728	709532	628607	689247	713996	798911	835477	855142	717041	785720	750878	878237	828799	787261	836866	896831	0.482627
MEDTP02857	Thiram	Others	Others	C6H12N2S4	2	0.5666	137-26-8	2482.2	4167.79	3628.98	3252.32	3411.47	4368.82	3933.9	3096.22	2268.4	2869.52	2529.48	2476.72	4201.79	3915.22	3303.79	4302.5	3258.33	2623.62	2968.57	2180.51	2997.47	4129.83	3601.37	3435.51	0.437986
MW0006009	Alprenolol	Benzene and substituted derivatives	Phenolics	C15H23NO2	2	0.9373	13655-52-2	27036.5	36337.4	30404	27710.1	27760.2	30153.3	21170.2	16744.2	18874.7	19032.3	18008.8	17690.9	28881	29724.2	29809.4	40386.8	33625.4	30108.9	26622.8	33344	26977.8	25417.6	26430.6	39264.2	1.69809
MW0007317	Hexylresorcinol	Benzene and substituted derivatives	Phenolics	C12H18O2	2	0.705	136-77-6	0.017	0.167	21.945	0.415	0.054	0.086	0.083	0.24	0.307	0.073	0.135	0.106	21.991	14.357	0.283	0.39	0.093	0.081	0.043	0.248	0.092	0.044	1.371	1.304	0.76066
MW0126371	Quinalphos	Heterocyclic compounds	Heterocyclic compounds	C12H15N2O3PS	2	0.7302	13593-03-8	1295.1	754.584	4568.94	673.167	604.156	802.43	653.508	318.457	315.882	361.771	246.718	234.445	6422.22	6404.44	2441.77	1138.74	536.078	886.673	591.368	402.423	567.55	739.8	1349.19	810.928	1.20108
MW0150667	Guazatine	Alcohol and amines	Polyamines	C18H41N7	3	0.736	13516-27-3 | 108173-90-6	20094.2	23258.5	21276.4	20034	21576.9	23515.4	22702.5	20804.3	20645.4	22217.9	21242.9	24116.2	9458.52	4890.78	19932.4	12202.8	5776.18	8025.1	6866.59	4661.51	17093.4	4454.14	9155.21	7961.27	2.56107
MW0169725	Pyrazophos	Heterocyclic compounds	Heterocyclic compounds	C14H20N3O5PS	2	0.6187	13457-18-6	1.93	13.619	236.88	8.749	1.421	2.045	2.503	1.052	7.67	1.669	1.242	1.057	310.454	263.203	20.97	2.756	2.693	1.038	1.164	0.299	0.63	0.936	39.571	9.79	0.392763
MEDN0460	N8-Acetylspermidine	Amino acid and Its metabolites	Amino acid derivatives	C9H21N3O	1	0.6537	13431-24-8	89.998	63.919	195.297	186.349	139.585	69.933	8850.8	8715.85	8994.5	9146.63	9078.52	9641.01	49.197	133.407	1384.77	92.745	33.964	64.434	1172.56	1282.31	1153.02	1115.54	1176.56	1341.02	0.79859
MW0124412	3-Indolebutyric acid	Organic acid and Its derivatives	Organic acid and Its derivatives	C12H13NO2	2	0.7455	133-32-4	69552.1	78167.3	75922	72183.1	80095.4	81205	50894	54687.3	52442.8	49177.3	49204.3	51755.5	62716.2	70814.2	69210.6	75008	62781.6	73567.8	63277.1	76350.4	67576.8	63879.6	65628.5	63712.3	0.744275
MW0012928	PC(O-16:0/20:5(5Z,8Z,11Z,14Z,17Z))	GP	PC	C44H80NO7P	2	0.7021	132196-28-2	55788.3	75766.6	80772.9	88710.1	87409.8	92653.7	59833.2	62314.9	69833.1	74286.1	65062.9	66647.3	60716.4	65354.6	61934.3	77454.6	73812.7	74817.7	56760	34107.7	69283.1	67269.4	68174.6	89148.3	0.952269
MW0111271	4-(2-Pyridylazo)-N,N-dimethylaniline	Heterocyclic compounds	Pyridine and pyridine derivatives	C13H14N4	2	0.8969	13103-75-8	170829	174015	167893	192242	156080	173057	117497	135803	116392	138625	127665	148134	119436	165315	137663	185316	113930	169047	131804	133340	91207.8	130472	140686	162264	0.806974
MW0010438	(+)-Aschantin	Lig-s and Coumarins	Lig-s	C22H24O7	2	0.5485	13060-15-6	794.391	620.7	8046.46	1166.25	365.396	2893.05	187.975	223.261	78.236	206.397	219.387	106.417	11600.3	10039.6	1847.23	1753.63	1190.03	823.756	192.763	309.481	1521.54	234.621	1997.96	618.219	1.13445
MW0055234	N-acetylsphinganine	SL	SPH	C20H41NO3	2	0.926	13031-64-6 | 26561-61-5	3683.59	3821.36	4374.44	5165.47	4520.88	1643.53	15350	15736.1	15391.3	13959.9	15177	16625.4	16098.5	44667.2	35210	192555	161001	75158.6	219319	92643.6	80415.6	329997	40259	58472.4	2.57083
MEDN1137	Flavin Single Nucleotide(FMN)	Nucleotide and Its metabolites	Nucleotide and Its metabolites	C17H21N4O9P	1	0.7575	130-40-5	12883.4	11539.4	12395.6	11389.3	12179.3	13556.1	14967.8	15895.1	15358.1	14534.8	14648.9	15477.5	6189.54	6872.71	9659.11	9302.19	10156.2	8953.86	9835.6	11290.7	11229.6	11563.1	11951.9	11789.9	2.28951
MW0140248	(1Z,13S,14R,15E)-1-Anthracen-9-yl-14-hydroxy-13-(hydroxymethyl)nonacosa-1,15-dien-12-one	Others	Others	C44H65NO3	2	0.5681	1263052-40-9	132943	151483	149540	137058	143741	139886	108149	198148	115008	121867	113316	116184	130328	141915	134848	152872	139336	141799	133278	133305	119858	127223	133693	185590	0.400851
MW0056747	Palmitoyl Serinol	FA	Others	C19H39NO3	2	0.9233	126127-31-9	283418	258806	360745	261395	378980	283217	26594.4	23061	29739.9	22013.9	23268.1	32208.7	52803	80481.7	57065	80694.7	68248.7	109839	36393.2	55385.7	39772.4	44553.3	28564.4	41018.5	0.865934
MW0114007	Bispyribac	Heterocyclic compounds	Heterocyclic compounds	C19H18N4O8	2	0.6935	125401-75-4	11279.1	11574.5	12854.6	12245.6	11543.2	12642.2	4859.27	4715.65	4355.73	3492.41	3439.62	4215.14	12138	13065.7	12690	14402.9	10975.6	11401.3	7852.53	7639.26	7145.27	6109.4	6204.21	6524.81	0.90039
MEDN0682	Octadecanamide	Alcohol and amines	Amines	C18H37NO	1	0.9097	124-26-5	69.153	112.957	43.868	111.48	114.42	67.446	23.502	14.262	21.702	72.249	16.304	54.695	196.638	1.375	2.284	1.418	4.595	253.436	2.086	1.421	4.567	2.818	3.991	0.855	2.00221
MW0108975	Octanal	Aldehyde,Ketones,Esters	Aldehydes	C8H16O	2	0.8874	124-13-0	404.283	479.817	1663.83	513.407	599.573	499.789	319.877	358.445	388.068	389.309	559.999	422.004	2011.67	1700.13	758.92	792.366	544.463	461.66	268.636	425.285	459.897	564.766	882.571	458.606	0.930456
MW0053741	Glyceryl monostearate	GL	MG	C21H42O4	2	0.9451	123-94-4 | 31566-31-1 | 22610-63-5 | 83138-62-9 | 85666-92-8 | 342394-34-7	40613.4	54327.4	50382.7	39310.9	43714.7	45565.5	54657.4	54166.6	60760.9	49276.4	49347.7	45865.1	91640.5	73841.2	66024.2	81024.3	52230	56807.4	22171.3	23832.4	33563.6	30958	36672.4	28248.9	0.28233
MW0111288	Sphingosine	SL	SM	C18H37NO2	1	0.795	123-78-4	2.916	10.615	12.142	8.707	17.206	19.899	9.034	8.535	8.129	9.35	3.301	12.506	1.193	0.342	0.594	0.681	0.86	0.622	0.55	0.063	0.107	0.779	0.134	0.451	2.86053
MW0114636	Isopentanol	Alcohol and amines	Alcohols	C5H12O	2	0.6929	123-51-3	3644.28	3476.42	5929.34	3929.9	4140.6	4482.32	2596.6	2846.72	2900.88	2738.17	2597.76	2713.78	7527.27	5350.69	3668.84	5153.01	3920.82	3299.44	3110.3	3577.43	2736.91	3040.68	2962.7	3959.78	0.794649
MW0152141	Latanoprost(free acid)-d4	Organic acid and Its derivatives	Organic acid and Its derivatives	C23H34O5	2	0.7282	1224443-47-3	24081.8	24512.3	26644.4	22384.3	21066.5	24845.7	22578	22592.9	27199.6	23413.9	19318.5	21478.5	40763.5	40158.3	33976.6	34316.9	36217.1	35286.6	16602.7	21860.3	22796.9	21063.8	24205.2	18410.9	1.19215
MW0008588	N,N-dimethylsphingosine	SL	SPH	C20H41NO2	2	0.9464	122314-67-4	15685	17462.1	16064.1	16076.2	16208.6	18862.8	42502.9	42435.6	42997.6	41854.4	43847.8	44902.7	5.904	5210.79	5526.57	10101.7	16590	11189.7	754.801	1259.48	2395.72	492.007	1737.41	1734.37	2.19099
MW0005943	Phenyl acetate	Benzene and substituted derivatives	Benzene and substituted derivatives	C8H8O2	3	0.7432	122-79-2	14610.9	12142.3	18744.6	16620.1	15664.6	24780.3	9724.39	10019	6499.78	8859.94	11079.3	9510.94	25801	29106.4	36504.6	37174.1	31040.9	34284.9	35994.9	52613.2	38348.4	33095.3	45407.2	55254.3	2.7277
MW0169839	Simazine	Heterocyclic compounds	Heterocyclic compounds	C7H12ClN5	2	0.8103	122-34-9 | 39291-64-0	14600.2	14944.1	15319.6	15542.2	19978.5	16025.3	36317.4	31970.9	36454.2	41703.2	43780.7	39000.1	21529.2	31168	24162.3	37381.4	21481.8	24427.4	16250.7	15095.8	14542.6	12236.7	16840.9	16022.4	0.783665
MEDP0212	N-Acetylserotonin	Tryptamines,Cholines,Pigments	Tryptamines	C12H14N2O2	1	0.6128	1210-83-9	23163.1	24513.2	26390.3	25438.1	25097.9	28527.4	18967.8	19234.6	19735.3	18917.8	17735.2	18698.3	19516.7	23521.9	23595.5	24870.3	21150.3	25806.3	22295.2	24862.8	23971.4	21624.1	23325.2	22202.1	0.488393
MW0111163	N,N-Dimethylaniline	Benzene and substituted derivatives	Benzene and substituted derivatives	C8H11N	2	0.7563	121-69-7	52319.2	51725.7	49373.5	63764.8	51438.9	63859.6	31770.3	29598	36213.4	55665.1	33860.4	41673.8	40698.7	82211.9	32858.9	34237.8	20958.3	26350.3	48707.8	40273.4	58598.5	57410.2	48340.1	151887	0.023661
MW0111334	Triethylamine	Others	Hydrocarbon derivatives	C6H15N	1	0.7381	121-44-8	47977.2	55134.6	94663.4	91020.7	67997.5	66393	46278.9	69861	80986.5	60949.1	80931.3	72880.9	81571	62300.9	71971.2	124621	77734.3	57345.4	79538.3	77592.6	77401.6	56206	57894.6	6083.7	0.432237
MW0108274	Methyl hippurate	Aldehyde,Ketones,Esters	Esters	C10H11NO3	2	0.687	1205-08-9	4400.12	4388.72	5188.13	4288.97	4712.77	5938.82	5457.75	4185.61	5672.28	6348.67	4755.76	5266.75	4103.97	5032.25	5003.7	5606.23	5404.33	5297.04	6502.34	7094.61	4740.43	4928.96	4569.16	5521.24	0.530959
MW0103120	Vitamin K	CoEnzyme and vitamins	CoEnzyme and vitamins	C31H46O2	2	0.7103	12001-79-5 | 81818-54-4 | 10485-69-5 | 27696-10-2	437667	438322	460987	417596	448799	458060	323000	333700	365632	354386	331225	334479	419727	427093	427728	468935	409377	440529	389643	408391	378838	369289	412393	564375	1.05291
MW0054292	Lauroyl diethanolamide	FA	Others	C16H33NO3	2	0.8436	120-40-1	5350.05	5490.13	5037.69	5715.1	5701.21	6486.43	2920.46	2133.74	2674.59	3271.58	2735.59	3391.2	2708.96	4081.74	2553.41	4104.01	3104.38	3999.08	4671.42	5473.07	4803.98	4793.19	5059.02	4919.22	0.0232799
MEDN1753	2,2-Dimethylpentanoic acid	Organic acid and Its derivatives	Organic acid and Its derivatives	C7H14O2	2	0.7932	1185-39-3	8937.08	10264.5	15081.3	9482.01	10286.2	9927.49	7982.01	7650.22	8908.12	8382.73	8372.26	8307.64	14956.7	14933.6	9644.5	10247.1	8343.72	9675.94	9493.45	9503.42	9371.19	8827.26	11131.9	10099.3	0.912215
MW0111340	Trimethylamine N-oxide	Alcohol and amines	Amines	C3H9NO	1	0.8295	1184-78-7	45909.9	27431.4	48203.2	48364.3	51951.5	53501.1	32534.4	35503.8	36967.1	30840.1	26940.8	33930.3	20082.1	41999.4	24297.1	36598.1	30779.2	26477.7	41819.5	47471.6	45880.1	44059.9	45765.5	50865.3	0.432438
MW0110487	Zoledronic acid	Organic acid and Its derivatives	Organic acid and Its derivatives	C5H10N2O7P2	2	0.7949	118072-93-8	34222.7	36749.1	35692.8	36050.4	35280.6	37952.3	21212.1	19610.4	21935.6	21990.5	21829.9	20548	37011.4	37690	36842.4	40649.9	32218	38472.6	28434.8	27869.5	26678.7	23339.9	27848.5	25511.2	0.835022
MW0006060	2-Aminobenzoic acid	Phenolic acids	Phenolic acids	C7H7NO2	3	0.6853	118-92-3	1944.57	2007.16	1948.7	1762.37	2217.2	2186.22	1582.45	1499.57	1453.72	1388.97	1664.47	1028.28	1476.67	1869.23	1880.98	1838.49	1625.94	1854.79	1659.61	1235.21	977.901	1475.53	1446.31	1523.74	0.696971
MW0103577	Guanosine	Nucleotide and Its metabolites	Nucleotide and Its metabolites	C10H13N5O5	1	0.9936	118-00-3 | 26578-09-6 | 197227-95-5 | 103654-69-9 | 103654-70-2 | 146849-94-7 | 197227-93-3 | 202933-46-8 | 244769-87-7 | 247226-75-1 | 250586-91-5 | 250586-97-1 | 30747-23-0	569.525	521.55	930.349	655.914	678.994	682.893	2121.58	2282.04	1627.39	2388.31	1668.55	2108.25	247.371	503.516	339.648	2089.04	934.141	468.988	646.798	627.099	748.017	653.145	320.946	671.616	1.64436
MW0052530	Enantio-PAF C-16	GP	PC	C26H54NO7P	2	0.5683	117985-57-6	33420.1	38393.9	37629.5	33951.3	36938.8	37376.9	28952.2	27048.3	33179	28836.9	29456.7	30518.6	38803.4	36410.7	35203.3	42473.9	39338.4	39802	30781.6	33210.4	35027.1	30888.5	33310.2	34496.3	1.16247
MW0147794	Corticosterone acetate	Aldehyde,Ketones,Esters	Esters	C23H32O5	2	0.6463	1173-26-8	51490.8	51150.4	47814.5	47641.9	59438	49952.9	42727.7	39157.4	43309.6	46857	37539.2	43568.4	36792.2	40332.7	49823.7	52565.8	52177.8	47495.5	45955.1	47485.1	44955.8	46925.4	48461.1	66982.1	0.326131
MW0002702	2-Aminoanthraquinone	Benzene and substituted derivatives	Benzene and substituted derivatives	C14H9NO2	2	0.624	117-79-3	2.595	1.809	315.412	28.999	3.134	2.209	4.39	2.163	3.985	2.9	1.166	2.435	420.73	343.884	34.271	2.719	6.305	6.086	5.758	2.587	2.763	3.733	52.49	11.916	1.03177
MW0111314	Thioetheramide PC	Organic acid and Its derivatives	Phosphoric acids	C40H84N2O5PS+	2	0.8783	116457-99-9	136843	96637.4	38965.8	180718	144704	180702	55305.2	34442	40606.2	64663.2	100610	36247.8	5908.22	18209.8	24122.1	21909	862.974	142962	104128	117414	127030	119573	136464	126078	0.917745
MW0013571	Ethylmethylacetic acid	Organic acid and Its derivatives	Organic acid and Its derivatives	C5H10O2	2	0.5108	116-53-0	12716.3	15280.2	18373.6	12770.9	13903.9	19061.1	6166.37	6545.72	4849.37	12910.2	16952.9	11607.7	16032.7	15143.5	13404.8	16325.8	11947.7	19664	12717.8	14278.6	16164.8	15398.7	13252	18937.6	1.15341
MW0114604	Hydroxyacetone	Aldehyde,Ketones,Esters	Ketones	C3H6O2	3	0.9211	116-09-6	277.522	131.959	213.992	184.653	303.585	55.201	371.86	699.199	369.224	303.289	307.611	535.122	154.258	114.271	242.828	54.838	302.658	202.932	414.802	472.709	223.285	390.199	450.262	587.6	0.0853308
MW0007127	Fenoxanil	Benzene and substituted derivatives	Benzene and substituted derivatives	C15H18Cl2N2O2	2	0.8796	115852-48-7	28123	32011.6	28634.1	31991.7	31808.2	34915.7	25259	22107.2	24051.1	25427	23230.1	24816.4	26295.5	28341.9	25555.3	32788.4	28905.1	29100.6	28463.1	31268.6	29837.1	29398.8	30553.9	32524.9	0.788785
MW0127108	Methamidophos	Alcohol and amines	Amines	C2H8NO2PS	2	0.8313	115182-35-9	24098.2	28801.2	25609.8	24352.8	27672	28572.2	17887	19896.8	18521.8	20281.5	17993.6	18639.4	26153.2	23596.8	25338.8	29854.2	22988.3	26636.6	23287	24994	22198.2	20855.9	21871.7	22087.7	0.761638
MW0112209	Isoprenyl alcohol	Alcohol and amines	Alcohols	C5H10O	2	0.9647	115-18-4	165.739	101.734	864.586	214.213	150.171	165.692	151.15	108.812	143.826	128.085	113.639	130.634	791.596	583.21	247.301	107.238	143.533	159.033	65.907	74.146	135.344	185.313	249.876	263.092	0.432223
MW0138148	Fenbuconazole	Heterocyclic compounds	Heterocyclic compounds	C19H17ClN4	2	0.7738	114369-43-6 | 119611-00-6	19090.8	19849.4	22215.9	20419.3	22315.7	21229.3	13649.8	14402.3	14292.1	13787.5	13488.3	14448	19298.6	19884.5	20562.8	24804.8	18344.6	20365.4	17773.8	16379.3	17019.5	17363.5	16728.3	18105.2	0.81832
MW0111824	4-Hydroxy-1,8-dimethyl-4-propan-2-ylspiro[4.5]decane-3,9-dione	Aldehyde,Ketones,Esters	Ketones	C15H24O3	3	0.8896	114317-58-7	0.602	0.25	59.961	3.698	2.919	0.533	1.591	0.944	1.107	0.98	0.858	0.911	66.005	58.232	4.021	1.612	3.645	2.159	0.992	1.832	2.377	0.597	6.169	3.334	1.12437
MW0123327	Cidofovir	Others	Medicine	C8H14N3O6P	2	0.9165	113852-37-2	4.446	0.14	117.978	10.224	0.106	0.107	0.051	0.086	2.656	0.086	0.082	0.209	241.189	212.067	19.83	0.201	0.133	0.277	0.187	0.204	5.653	0.056	23.3	0.83	0.833752
MW0016032	Baclofen	Benzene and substituted derivatives	Benzene and substituted derivatives	C10H12ClNO2	2	0.665	1134-47-0	5.577	2.286	516.359	27.011	5.083	2.883	0.977	3.661	5.147	4.257	0.702	6.352	534.857	593.504	42.369	3.603	8.95	9.168	4.918	7.985	5.631	2.088	109.689	17.547	1.1051
MW0009889	Tetraconazole	Benzene and substituted derivatives	Benzene and substituted derivatives	C13H11Cl2F4N3O	2	0.6803	112281-77-3	9.055	4.854	187.624	13.984	5.116	8.012	2.374	2.417	2.929	0.349	1.505	7.719	215.65	183.241	9.362	5.166	8.416	0.975	5.952	2.609	5.151	1.606	41.577	17.572	0.706466
MW0012353	13-Docosenamide	Alcohol and amines	Amines	C22H43NO	2	0.9488	112-84-5	156131	506047	369934	214832	286433	1.42792e+06	208169	165799	253702	282695	177628	200429	518787	256017	251767	226876	1.15502e+06	232353	361401	290152	963856	346816	225103	324120	0.668022
MW0055469	Oleic acid	FA	FFA	C18H34O2	3	0.8238	112-80-1	245.776	15.241	9.86	1.21	352.253	180.99	24.304	58.621	24.167	73.016	7.969	43.865	5.022	17.173	21.361	11.501	375.794	347.986	53.934	12.835	9.587	9.624	7.957	26.399	0.395075
MW0054909	Methyl hexadecanoic acid	FA	Others	C17H34O2	2	0.7444	112-39-0	3330.36	4559.44	3347.02	4787	4502.11	3917.02	19622.9	19915.9	22136.1	21489.3	18663.5	23890.1	1128.54	1381.85	1260.23	1878.89	915.668	833.771	5462.73	5096.95	10150.9	5749.49	6122.81	8340.21	1.80064
MW0115424	Triethylene glycol monomethyl ether	Alcohol and amines	Alcohols	C7H16O4	2	0.7226	112-35-6	6608.99	7567.28	11770.5	6845.6	7563.1	7093.35	6011.57	5788.15	6643.66	6725.4	6295.44	6426.94	10768.7	10802.2	7112.61	6935.38	5972.46	7064.12	7537.46	7110.69	6799.73	6809.6	8015.14	7616	0.740447
MW0111335	Triethylenetetramine	Alcohol and amines	Amines	C6H18N4	2	0.6988	112-24-3 | 105821-86-1	55069.5	65829	73136.3	61523.6	55698.4	76427.7	49247.1	78812.2	58644.5	42658.2	87477.1	53099.2	123839	78312.2	73581.1	173776	45188.2	76212.1	57996.2	81081.5	63653.4	60076.5	62476.5	64113.4	1.0805
MEDP0781	2-Undecanone	Aldehyde,Ketones,Esters	Ketones	C11H22O	2	0.6193	112-12-9	11069.2	12120.9	12425.3	10995.3	10774.2	12374.6	11361.5	9920.32	11413.4	11294.4	11159.9	11681.6	11128.5	13057	11779.3	12368.4	12048.5	13118.9	11297.9	12242.5	11132.8	10287	11572.3	11287.1	0.780058
MW0055349	Pelargonic acid	FA	FFA	C9H18O2	2	0.5917	112-05-0	58044.8	54141.4	43915.1	51349.3	57518.4	53902	32665.1	41817.9	41531.1	35350.1	36161.5	50681.2	27123	24751.1	47136.2	53379.6	49694.3	55729.2	55088.4	49212.1	55904.9	123516	43378.3	47437.6	0.24042
MW0112097	2-Butoxyethanol	Alcohol and amines	Alcohols	C6H14O2	2	0.8241	111-76-2	31915.3	34885.6	33931.9	32708.4	32122	33225.6	25866	24629.7	27167.5	27694.7	26048.7	26300.9	33128	33039	32002.5	35870.2	31532.7	35924.1	26917.7	30164.4	29824.4	28043.2	29588.2	44598.5	1.09035
MW0111232	n-Oleoylethanolamine	Alcohol and amines	Amines	C20H39NO2	2	0.9365	111-58-0	7961.04	8154.29	8002.72	7956.57	8408.4	9437.64	21993.8	23005.2	22591.2	21863.6	23361.3	24869.4	1335.36	1896.32	3302.3	1667.12	2193.28	2042.61	32264.6	46201	28436.4	36089.1	43197.2	39101.5	0.715572
MW0111290	Stearoylethanolamide	Alcohol and amines	Amines	C20H41NO2	2	0.9169	111-57-9	31886.7	33541.8	32810.7	36934.7	31950.4	44606	56816	68550.7	64262.9	62588	60453.5	63332.4	38509.3	123115	85180	65535.7	78121.8	86848.8	90817.7	88957.3	75610.2	90757.4	97707.7	79720.2	2.10987
MW0110995	Diethanolamine	Alcohol and amines	Amines	C4H11NO2	2	0.6867	111-42-2	7545.01	8676.31	18343.2	8956.98	7622.97	8337.05	6350.02	5181.3	6310.63	6999.04	6260.44	7141.04	19631.8	16521.7	8898.71	7547.08	7641.3	8659.73	8312.45	7832.74	7132.12	7652.25	10801.4	9796.79	1.0377
MW0168459	1-Hexylamine	Alcohol and amines	Amines	C6H15N	2	0.8672	111-26-2	189657	219116	221857	196188	178460	251608	141138	136102	160418	102032	149633	135010	237544	174261	181570	252614	185627	213450	150318	182045	142808	181899	257860	214271	0.99286
MW0063484	Sebacic acid	FA	FFA	C10H18O4	2	0.8971	111-20-6	204069	204690	194522	228540	177808	201339	133117	160739	135640	168278	155071	182226	205439	213414	197161	220396	196721	200908	151509	157519	164092	156487	160969	194263	0.395018
MW0054875	Methyl caprylate	FA	Others	C9H18O2	2	0.6413	111-11-5	241183	259707	322950	253888	259135	246650	211355	213599	217891	194287	277726	206977	262826	244668	245293	313883	247713	333379	237527	242702	275103	248455	250470	270945	1.10124
MW0109597	Selfotel	Organic acid and Its derivatives	Phosphoric acids	C7H14NO5P	2	0.7208	110347-85-8 | 113229-62-2	40217.9	57681.5	103894	48800.6	46045.5	49326.9	44955.2	30704.4	42881.8	49430.4	51119.1	36697	122035	102136	52168.3	47945.1	50491.1	58508.9	35476.3	34510.3	34275	34190.1	51158.8	46821.9	0.358576
MW0113755	6-Methyl-5-hepten-2-one	Aldehyde,Ketones,Esters	Ketones	C8H14O	2	0.953	110-93-0	132253	159826	271175	142772	138878	162390	121227	108557	133498	129357	123210	133352	273335	245231	152025	144511	134313	163150	136686	146531	136147	139551	159749	149349	0.857337
MW0106228	Cyclohexylamine	Alcohol and amines	Amines	C6H13N	2	0.6441	108-91-8	8.261	12.949	122.116	3.111	2.053	6.248	5.084	3.411	4.517	7.649	2.439	6.087	79.893	96.651	2.154	6.344	4.465	8.57	1.432	5.664	4.35	5.844	15.542	7.667	0.409153
MW0014197	3-Methylxanthine	Nucleotide and Its metabolites	Nucleotide and Its metabolites	C6H6N4O2	2	0.8262	1076-22-8	139090	156236	9736.99	56.517	164989	174586	115851	109342	130.33	120849	118740	127278	20412.9	20957.9	1429.25	80.723	267.368	277.17	144970	144089	134200	136984	2486.36	140440	0.657715
MW0143476	5-(3-(2,6-Dichloro-4-(4,5-Dihydro-2-Oxazolyl)phenoxy)propyl)-3-Methyl Isoxazole	Benzene and substituted derivatives	Benzene and substituted derivatives	C16H16Cl2N2O3	3	0.6965	107355-76-0	3496.87	4740.07	7887.75	3633.38	2516.4	2574.96	813.349	1055.64	1525.77	1148.82	1494.93	1654.21	12580.2	10890.2	4279.97	4578.86	4604.38	3835.72	2182.05	1761.73	2243.14	2251.58	3580.43	794.937	0.987154
MW0127560	S-Ethylisothiourea hydrobromide	Benzene and substituted derivatives	Benzene and substituted derivatives	C3H9BrN2S	2	0.7238	1071-37-0	11928.3	12653.1	13543.5	11410.9	13598.1	14209.6	10206.2	9546.82	11215.8	9929.55	10018.3	9556.09	11391	11077.9	11500	13250.7	11661.1	12243.9	11280.7	14040.6	12058.8	11063.8	12263.6	13067.4	0.764373
MW0104668	2-Aminoethyl dihydrogen phosphate	GP	PE	C2H8NO4P	2	0.8631	1071-23-4	189.638	241.276	2846.18	336.679	194.474	186.784	156.232	130.361	161.293	158.257	152.752	180.767	3415.58	2952.25	397.539	209.412	164.225	197.43	206.603	179.617	208.117	244.063	730.717	410.203	0.927681
MW0114068	Chloromethyl methyl ether	Others	Others	C2H5ClO	3	0.6787	107-30-2	64906.8	66824.6	73659.4	67290.4	63693.3	73425.7	56807.7	55459.7	53571.8	49083.3	49454.4	51399.5	50897.1	63385.6	56821.2	70876.3	54252.1	60317.8	58801.3	62898.4	60613.9	57251.1	63632.2	47163.9	0.386281
MW0115598	1,2-Dichloroethane	Others	Hydrocarbon derivatives	C2H4Cl2	3	0.8377	107-06-2	98590.5	97662.8	87080.5	104171	108758	109077	86412.6	79953.8	90986.7	89915.4	85250.7	92920.7	92950.2	106192	106942	102055	100668	105923	100133	98889	92645.6	97743.7	118527	88649.9	1.07263
MW0055457	Oenanthic ether	Aldehyde,Ketones,Esters	Esters	C9H18O2	2	0.6433	106-30-9	2.409	2.465	88.191	1.067	3.174	4.829	2.641	1.706	2.969	2.191	3.949	1.65	100.474	41.354	4.737	2.866	2.446	3.072	1.744	5.331	3.606	3.32	9.755	8.049	0.961925
MW0012533	16Z,19Z,22Z,25Z,28Z,31Z-tetratriacontahexaenoic acid	FA	FFA	C34H56O2	2	0.722	105528-06-1	103261	211001	112007	107547	110059	110374	83226.1	89688.9	91386	95489.5	88520.7	92442.4	105521	112058	107414	236629	109316	111946	95204.6	104927	93838.4	101779	107507	139215	0.622794
MW0053460	ganoderol A	Alcohol and amines	Alcohols	C30H46O2	3	0.6078	104700-97-2	51269.4	48800.4	53057.3	50126.5	49836.1	51320.3	38556.4	40928.8	41918.8	43915.1	41586.6	39809.2	49791	51004.7	49474.5	54626.9	48417.6	52324.6	49077.3	49414.8	43199.9	42345.3	50644.9	62043.4	1.25671
MW0120325	4-Butyl-gamma-butyrolactone	Aldehyde,Ketones,Esters	Esters	C8H14O2	2	0.7633	104-50-7	6.049	9.539	210.986	6.723	8.074	7.036	8.176	5.565	3.937	6.45	3.721	5.368	196.426	142.283	21.244	9.851	9.206	8.386	8.975	7.8	6.542	6.432	31.555	28.039	1.12106
MW0063552	N-[(15Z)-3-hydroxytetracos-15-enoyl]sphingosine-1-phosphocholine	SL	SM	C47H93N2O7P	3	0.5009	10390-14-4	4990.05	1910.69	303.594	1674.35	7503.94	12454	5213.56	5632.48	7252.25	6910.56	5614.43	4817.36	383.041	1201.75	2550.75	5454.28	26081.6	24387.1	3792.68	4069.72	4795.81	3592.78	4452.2	3093.36	0.0927351
MW0193947	2-Phenylacetamide	Benzene and substituted derivatives	Benzene and substituted derivatives	C8H9NO	1	0.6729	103-81-1	17421.2	19937.4	19433.7	19270.5	19360.3	21752.4	12969.5	11753.9	13645.3	12435.1	12427.7	13459	18106.1	19541.2	18214.5	21470.4	18044.8	19485.1	14333.4	17118.2	15553.7	14896.2	14526.4	14649.8	0.617711
MW0110630	1-Phenylbiguanide	Benzene and substituted derivatives	Benzene and substituted derivatives	C8H11N5	2	0.5621	102-02-3	0.039	0.149	9.025	0.048	0.067	0.025	0.028	0.031	0.089	0.09	0.043	0.025	8.487	3.581	0.213	0.24	0.086	0.173	0.076	0.054	0.06	0.091	0.713	0.048	1.08348
MW0160670	2-Aminooctadec-4-ene-1,3-diol	Alcohol and amines	Alcohols	C18H37NO2	3	0.9761	10140-30-4	50751.5	59931.2	59755.9	55381.9	52898.2	61276.4	15379.3	13275	16794.1	17334.6	18097.4	14578.9	41225.8	39151.5	44984.4	44516.8	45370.1	48649	22698.8	18935.5	20007.7	22157	22315.4	24170.9	0.070665
MW0006140	Benzaldehyde	Benzene and substituted derivatives	Benzene and substituted derivatives	C7H6O	1	0.608	100-52-7	30089.7	30009.2	32104.6	28422.9	31934	34393.7	23779.6	21884.9	25039.2	23276.5	22149.8	23745.6	25754	27808.8	25356.4	31278.5	4719.43	28236.4	26236.9	29643.3	27870.5	26256.1	28398.2	29781.4	0.510962
MEDP0669	3-Chloroaniline	Benzene and substituted derivatives	Benzene and substituted derivatives	C6H6ClN	1	0.9375	-	131886	163235	145471	143375	157823	176381	128945	125765	140372	138155	130309	146752	112979	123626	133826	139756	121653	146509	143510	164488	158961	145357	161359	165788	0.237773
MW0107145	Glycyl-L-phenylalanine	Amino acid and Its metabolites	Small Peptide	C11H14N2O3	1	0.9122	-	1073.05	208.557	1205.07	6882.66	940.084	1854.18	24181.4	15475.2	21897.4	18748.1	22598.2	19902.2	1476.07	1809.46	2241.43	785.113	2201.22	1567.89	32108.6	43604.4	39044.1	29457.6	38391.1	45795.5	0.392137
MW0111256	Phosphocholine	Organic acid and Its derivatives	Phosphoric acids	C5H15NO4P+	1	0.9092	-	258264	116529	238763	261128	263914	279739	29892.1	39004.7	41817.4	36941.4	22947.2	33583.7	79512.7	180208	97317.6	132064	158188	94993	18056.1	19417.2	18936.4	19247.3	20654.5	20256	0.948543
MEDP1247	1-Deoxyvaleric-acid	Organic acid and Its derivatives	Organic acid and Its derivatives	C15H22O2	1	0.9062	-	4832.37	4772.1	5004.53	4580.28	4667.91	5599.94	4025.22	3779.95	4064.67	4101.89	4219.29	3815.74	6911.61	5551.03	5407.76	5114.69	4755.62	4981.35	4114.37	4650.37	4053.78	4104.61	4811.76	6448.32	1.35548
MEDP1241	5-Hydroxy-2-oxo-4-ureido-2,5-dihydro-1H-imidazole-5-carboxylic acid ester	Organic acid and Its derivatives	Organic acid and Its derivatives	C5H6N4O5	1	0.8905	-	19990.1	17667.9	18386	12715.5	17259.1	16139.8	13635.8	17544.7	17500.1	13125.4	16711.4	16158.3	15426.6	11319.7	15016.5	14718.1	13923.5	14328.9	21193	25722.5	21432.4	21205.2	24447.5	26523.4	0.778021
MW0110038	TRIPHENYL PHOSPHATE	Aldehyde,Ketones,Esters	Esters	C18H15O4P	1	0.8797	-	4872.03	5930.59	5505.4	6748.62	5806.2	6427.8	4686.07	4348.59	4220.74	6033.82	5374.1	5392.37	5423.57	6203.27	5338.35	7879.46	5540.55	5778.38	5923.58	5702.23	5525.38	5343.93	5656.31	7501.97	0.974242
MEDP1171	1-O-Hexadecyl-2-O-(2E-butenoyl)-sn-glyceryl-3-phosphocholine	Others	Others	C28H56NO7P	1	0.8765	-	9666.34	11421	11963.3	10824.7	9328.02	13735.6	14136.7	13497.7	15940.3	11731.2	12204.4	12637.7	16027.1	14676.8	17966.6	24095.3	16671.3	15069.2	8999.36	9401.16	8593.46	8079.8	10337.2	9732.27	0.291879
MEDP1664	Glutamyl-leucyl-arginine	Amino acid and Its metabolites	Small Peptide	C17H32N6O6	1	0.8455	-	12969.6	10075.1	19195.9	11529.2	16929.1	16479.2	34028.5	27616.9	40283.2	40017.5	32695.9	42997.5	18809.7	17954.2	24320.2	17105.4	21238.6	21956.9	40467.6	53226.4	45227.2	32729.7	43043.1	48037.7	0.892151
MEDTP01664	Carnitine C14:0	FA	CAR	C21H41NO4	1	0.8422	-	11303.1	11796.9	9102.57	11793.1	10758.6	8956.01	3048.95	6767.22	6689.24	5526.1	4183.28	7078.39	6139.97	10653	5887.7	10706.1	7159.17	8447.11	1607.4	1263.02	1831.37	4122.22	2511.01	4395.87	1.34444
MEDP1446	Octadecadienamide	Alcohol and amines	Amines	C18H33NO	1	0.8163	-	14472.5	14777.4	15186.3	12714.1	13855	13923.1	9858.03	10445.4	20840	10912.4	10689.7	10070.3	17182	15124.1	15626.8	19080.4	14779.1	14974.3	11054	16612.7	12156.1	12071.5	42864.2	16704.7	1.22981
MEDTP02779	[(2R)-3-hexadecoxy-2-hydroperoxypropyl] 2-(trimethylazaniumyl)ethyl phosphate	Others	Others	C24H52NO7P	1	0.7809	-	7101.38	9144.23	8792.51	7005.92	7106.69	7929.44	12810.3	10790.7	12047.9	10695.5	11382.1	13165.1	9681.67	8457.86	11767.8	12418.3	10719.6	10189.7	7846.84	8002.84	7782.78	7566.29	7498.69	7486.93	0.394477
MEDP1165	PC(O-16:0/O-2:0)	GP	LPC	C26H56NO6P	1	0.7417	-	4309.52	4907.02	2629.14	4792.2	4478.89	4758.95	3365.3	3575.68	3580.03	3007.55	3128.25	3223.35	6786.89	6037.86	5258.91	6007.26	5422.43	7675.84	3428.36	3950.75	4027.42	3676.73	6058.57	3904.27	1.69639
pmb0865	LPC(18:3/0:0)	GP	LPC	C26H48NO7P	1	0.7362	-	7181.8	9029.19	8032.7	6760.48	6287.84	8168.48	9420.71	8882.15	9449.98	8039.93	9379.57	9097.15	7621.19	7113.3	10960.7	11692.5	8563.91	7883.93	3493.64	4031.21	3264.93	3727.7	4642.63	4341.36	1.36427
MEDP1398	Carnitine C16:1	FA	CAR	C23H43NO4	1	0.7299	-	19702.3	28899.1	16136.5	27171.7	23187.4	13977.8	1946.33	5689.86	5362.02	4933.89	2647.19	5859.23	6303.15	21608.9	6636.89	18731.1	7959.71	10338.5	317.709	914.07	2587.94	3223.41	1959.19	4948.04	1.09725
MEDP0825	N-Cyclohexylformamide	Alcohol and amines	Amines	C7H13NO	1	0.6716	-	11824.4	14192.5	23606.1	12650.4	12650.9	14016.5	11138.2	9699.26	12000.8	11532.2	11111.2	11704.4	24465.1	21887.9	13638.6	12978.4	11968.5	14070.4	12441.2	12823.3	11915.5	12585.1	14044.4	13504.3	0.870407
MEDL01878	Methyl dioxindole-3-acetate	Heterocyclic compounds	Indole and Its derivatives	C11H11NO4	1	0.6675	-	84797.9	88760.1	86793	88857.5	90945.8	101001	76500.2	70864.7	77536.5	75377.3	68404.7	76427.5	73459.1	84536.1	82428.6	93938	80429.7	91234.7	80422.1	90558.2	82846.3	77310.8	87253.3	86273.2	0.375853
MEDP1166	PC(16:0/2:0)	GP	PC	C26H52NO8P	1	0.6632	-	8283.28	12623.6	10009.4	8231.75	6918.68	9944.42	28093	25884.7	25540.8	22253.5	27045.6	24878.1	10905.8	16408.5	16756.2	27471.4	9746.46	10623.2	3129.54	2627.06	6641.41	1499.53	3596.07	3633.65	1.48427
MEDP1434	Carnitine C4:DC	FA	CAR	C11H19NO6	1	0.6298	-	16182.5	14445.5	13072.4	13479	13392.8	12768.3	10821.9	16841.3	15376.2	12479.5	14120.8	15121.2	13030.6	9461	12785.8	12496.6	11274	12024.4	17183.9	19342.6	16373.6	16161.3	19402.1	23595.6	0.476734
MEDP1574	3-Methyloxindole	Heterocyclic compounds	Indole and Its derivatives	C9H9NO	1	0.6281	-	20743.7	21050.3	15989.1	15819.9	16967.7	21384.5	13572.4	16790.3	15608.7	12944.8	12403.5	15421.5	16357.6	17482.4	17460.2	20637.4	16635.2	17958.4	13369.5	15575.1	14258.4	13300.9	14209.2	13682.9	0.30986
MEDP1221	PC(O-16:0/O-1:0)	GP	LPC	C25H54NO6P	1	0.6259	-	4470.02	5165.9	4940.51	4706.35	4847.71	4544.08	3484.68	3649.01	3875.47	3763.99	3256.86	3803.14	6503.23	6276.22	5987.1	5543.89	5343.04	5134.94	4271.12	4962.5	3896.55	4537.77	4378.27	4593.39	1.74945
MEDL02434	Diethyl glutarate	Aldehyde,Ketones,Esters	Esters	C9H16O4	1	0.5753	-	3672.82	4168.88	8472.89	4027.47	3818.7	3617.7	3437.15	2858.76	3094.84	3225.8	3008.62	3482.07	9042.16	7583.65	5412.36	3876.1	3815.36	4478.36	3838.23	3658.02	3476.34	3846.03	5437.43	4658.06	1.23298
MADP0513	N-(2-Hydroxyethyl)nicotinamide	Alcohol and amines	Amines	C8H10N2O2	1	0.5275	-	58611.2	65420.9	65434	56527.4	63216.9	69731.3	48379.2	45995.9	51229.9	48157.1	47474.2	52323.1	52390	57387.3	56709.1	60175.8	52931.2	60604.9	57296.4	61226.2	59063.2	52634	60902.5	61362.4	0.465915
MW0126302	pyrazole	Heterocyclic compounds	Heterocyclic compounds	C3H4N2	1	0.5255	-	81296.3	84903.8	84821.6	81401	87136.9	94137.7	64226.6	60623.1	65773.4	60340.4	60695.7	63758.2	69448.1	75409.7	78048.2	89257.6	72934	79053	73847.8	88671.7	75526.1	73795.4	74131.4	79275.7	0.617247
MW0012982	LPC(15:0/0:0)	GP	PC	C23H48NO7P	1	0.5144	-	65372.5	70177	82087.6	73419.8	67572	85008.3	104842	98536	111703	90252.5	97241	97572.1	59313.7	71749.6	74606.5	79905.6	68571	58062.5	57503.1	53598	56698.2	62825.2	60379.4	64767.4	2.20618
MEDP1343	LPC(0:0/18:3)	GP	LPC	C26H49NO7P	1	0.5036	-	56063.3	56109.1	61143	50813	50385.4	51171.9	47365.3	44923.6	52763.4	48271.8	45317.4	44666	98060.4	86147.4	80574.2	84298	76133.5	73634.9	38121.2	43205.8	38354.7	39012	49034.4	44770.4	1.00136
MW0153022	Lys-Ile-Val-Lys	Amino acid and Its metabolites	Small Peptide	C23H46N6O5	2	0.9636	-	57969.5	57743.9	61753.9	55030	56534	57574.1	45856.2	45771.9	52399.6	50667.5	46777.3	48548	66800.9	64408.5	64332.6	68817.7	60148.4	61496.4	48680.3	52886.4	46451.3	50003.8	55361	72056.4	1.33507
MW0110983	D-erythro-Sphingosine C-20	SL	SPH	C20H41NO2	2	0.9567	-	3684.46	3312.69	3860.92	3822.48	3652.61	4720.01	6111.14	6120.93	6720.9	6671.9	5940.8	6769.63	1.663	30175.3	23786.4	130082	108766	50774.1	7.278	62586.2	54325.4	222932	27194.8	39501.6	0.458931
MW0006864	Dimethyl phthalate	Benzene and substituted derivatives	Benzene and substituted derivatives	C10H10O4	2	0.9545	-	3019.31	3276.01	2762.97	3116.31	3174.81	3305.47	2158.78	1964.98	2708.81	2561.87	2248.83	6732.38	3561.45	3404.75	3469.57	3552.64	3476.47	4552.07	3183.66	4170.22	4592.34	3220.06	3214.21	4541.94	1.38857
MW0144735	Ala-Ser-Ser-Thr-Lys	Amino acid and Its metabolites	Small Peptide	C19H36N6O9	2	0.9448	-	12423.2	13721.3	14896.7	8289.25	15907.7	17417	10768.2	11508.8	11175.7	11512.7	8061.28	9525.96	10072.4	12517.2	12677.3	13891.3	11654.9	10288.2	14313.8	15993.8	15381.7	13604.9	14197.4	15028.5	0.817559
MW0013615	1-octadecanoyl-2-(9Z-octadecenoyl)-sn-glycero-3-phosphoserine	GP	PC	C42H80NO10P	2	0.9383	-	24681.8	24846.4	35876.1	22210.7	19895.3	23062.6	29432.4	32060.6	35912.3	32264.6	33536.6	35288.7	29673.5	29086.5	7951.33	30495.4	28205.1	28576	13294.8	15020.6	4829.02	27342.8	48691.9	41755.6	0.891049
MW0011795	1-(1Z-octadecenyl)-sn-glycero-3-phosphocholine	GP	PC	C26H54NO6P	2	0.9315	-	5448.81	5711.87	6224.64	5144.91	4654.59	6588.48	5633.25	6190.63	5873.67	5346.93	4762.09	5773.13	5771.71	7670.53	7961.06	11007.9	6807.64	6330.74	3647.84	3211.04	2965.07	3277.4	3971.21	3610.75	0.469857
MW0125557	1-(tert-Butyl)-3-(2-((4-(diethylamino)butyl)amino)-6-(3,5-dimethoxyphenyl)pyrido[2,3-d]pyrimidin-7-yl)urea	Heterocyclic compounds	Heterocyclic compounds	C28H41N7O3	2	0.9278	-	9991.42	10712.6	10580	10675.6	9719.57	9736.2	7215.07	7783.47	7902.7	6437.68	7205.66	7042.86	11038.6	11341.3	9062.96	10817.2	8723.11	10024.3	8657.76	9483.85	9632.66	9086.09	9412.66	10106.3	1.23892
MW0012923	(R)-1-Octen-3-ol	Alcohol and amines	Alcohols	C8H16O	2	0.9265	-	475.01	375.036	1814	558.151	344.193	284.842	266.408	189.417	299.92	247.961	247.829	360.105	2916.09	1354.42	399.737	653.769	396.732	320.675	316.318	385.675	327.025	355.577	664.947	686.464	1.07396
MW0110917	N-(2-hydroxyethyl)icosanamide	Organic acid and Its derivatives	Organic acid and Its derivatives	C22H45NO2	2	0.9256	-	22351	22722.3	24967.5	30961.4	26900.2	26909.4	7346.07	6751.67	7775.77	10539.5	13968.7	7026.03	5566.11	9732.24	15231.6	24574.5	17898.9	25863.8	16962.3	27479.1	41451.9	29608	21224.4	17481.4	0.551871
MW0110610	11(12)-EpETrE-EA	Heterocyclic compounds	Heterocyclic compounds	C22H37NO3	2	0.9237	-	65859.7	72924	57288	76998.2	62471.5	86876.9	81481	117325	95089	105200	126374	91401.8	65138.1	73966.5	73121.4	86639.8	66116	73782.5	95414	94657.5	22.13	15.788	89646.2	92743.1	0.911263
MW0108733	N-tetradecylcyclohexanecarboxamide	Alcohol and amines	Amines	C21H41NO	2	0.922	-	1881.23	2183.38	2059.82	2136.57	2566.7	2681.24	3047.96	2394.62	2920.52	2616.23	2835.3	3076.3	498.875	331.611	378.373	403.361	1991.99	472.19	11035.9	14376.5	14089.2	10405.2	12362.6	16114.7	0.0116973
MW0145298	Arg-Asp-Leu-Tyr-Ser	Amino acid and Its metabolites	Small Peptide	C28H44N8O10	2	0.9219	-	5261.45	6773.44	5933.08	5295.06	4885.56	4538.02	1586.84	1833.19	1622.26	1005.25	1681.08	1981.84	7061.35	10841.1	8154.23	13761.3	6722.86	6861.07	735.6	503.349	582.93	997.495	1094.95	457.098	0.259642
MW0110858	5(6)-EpETrE-EA	Heterocyclic compounds	Heterocyclic compounds	C22H37NO3	2	0.9216	-	31638.1	48710.1	35702	48989.1	30628.9	54414.5	54764.9	64371	60874.3	91380.9	55524.2	62988.7	25416.1	34944.6	25830.3	39220.3	29298.4	29701.5	48246.6	55458.7	37140.8	40479.3	49907.8	46085.3	1.59487
MW0150853	His-Asn-Ile	Amino acid and Its metabolites	Small Peptide	C16H26N6O5	2	0.9213	-	795.468	819.846	824.087	638.256	829.281	1129.61	231.751	609.197	372.662	554.356	464.128	461.897	139.347	867.097	436.849	970.926	1077.78	585.618	520.133	306.38	267.817	377.745	168.533	794.026	0.871397
MW0149772	Gln-Phe-Asp	Amino acid and Its metabolites	Small Peptide	C18H24N4O7	2	0.9176	-	2580.43	3172.6	1752.89	3635.14	744.459	3548.1	2712.94	3093.37	3019.76	4154.97	2604.01	3588.62	2546.29	5082.51	316.377	3443.44	2582.51	2139.08	2428.03	1734.04	2834.87	2296.32	2037.57	2140.28	0.712058
MW0153010	Lys-Ile-Glu-Arg	Amino acid and Its metabolites	Small Peptide	C23H44N8O7	2	0.9172	-	2523.22	3512.56	3387.93	2634.37	1711.97	2844.25	5861.9	4308.34	1796.56	3767	4148.31	4170.98	6588.03	7820.92	6059.6	8137.29	5139.81	4248.3	2183.78	2318.82	1781.79	2143.04	2197.38	2437.38	0.549679
MW0011920	PE-NMe(16:0/16:0)	GP	PE	C38H76NO8P	2	0.9141	-	22552.3	18534.7	22268.7	14934.4	7259.34	12623.6	5777.33	9307.65	20303.8	21595.9	18590.8	13307.8	3504.02	5732.47	11541.8	12434.6	21564	23383.3	1950.12	4341.42	2597.72	411.299	3148.34	8144.53	1.57664
MW0147817	-CP 47,497-C8-homolog-d7	Heterocyclic compounds	Heterocyclic compounds	C22H29D7O2	2	0.9136	-	56528.5	48949.1	49599.5	56369.2	47227.2	55071.8	78964.2	74029.3	193057	76199.2	73985.4	102584	15755.4	25242.7	15651.1	24224.8	29387.7	23428.1	82784.7	62906.9	60913.8	57867.9	60476.1	90907.2	1.64995
MW0052451	Docosahexaenoic Acid-d5	FA	FFA	C22H32O2	2	0.913	-	84973.1	76557.4	79215.4	70337.8	73897	94095.7	157472	166074	164703	153687	166389	167383	118166	100777	148754	172038	113629	115899	68866.8	65759.2	102878	68709.6	75966.6	66746.7	0.633823
MW0168582	4-(Dimethylamino)azobenzene N-oxide	Benzene and substituted derivatives	Benzene and substituted derivatives	C14H16N3O+	2	0.9125	-	10065.6	11692.9	12047.7	10528.1	12165.8	12482.1	7306.54	6603.64	7337.72	6503.83	6405.33	6844.37	10947.5	11433.9	10516.1	12473.3	10516.7	11966.2	9574.81	9736.07	9081.61	9027.78	8290.36	8035.71	0.859781
MW0156323	R-4-benzyl-3-((R)-3-hydroxy-2,2-dimethyloctanoyl)-5,5-dimethyloxazolidin-2-one	Benzene and substituted derivatives	Benzene and substituted derivatives	C22H33NO4	2	0.9119	-	18904.1	21028	18067.7	17537.8	18316.4	20209.3	13752.6	14482.1	16661.2	14731.6	14876.5	16840.3	18324.5	17594.9	17275.9	19768.3	18381.4	19953.5	16726.5	18817.1	18005.5	17313.8	17747.6	29814.6	1.15293
MW0108165	Met-Lys-Lys	Amino acid and Its metabolites	Small Peptide	C17H35N5O4S1	2	0.9104	-	1251.37	2293.09	2757.19	2583.67	2034.41	3245.69	11342.1	11294.4	13382.4	9875.51	10518.1	11620.5	7720.49	6744.48	4844.88	9362.04	6254.06	4185.65	11726.9	9981.95	6422.47	6766.14	12804.5	11692.1	1.01295
MW0007493	N-[(1R,2S)-1-hydroxy-1-phenylpropan-2-yl]tetradecanamide	Benzene and substituted derivatives	Benzene and substituted derivatives	C23H39NO2	2	0.9082	-	1.25715e+06	1.28658e+06	1.28795e+06	1.31142e+06	1.22684e+06	1.48601e+06	4.02109e+06	4.15273e+06	4.23328e+06	4.2524e+06	3.97966e+06	4.76307e+06	2.44621e+06	2.50672e+06	2.50888e+06	2.79425e+06	2.40672e+06	2.74346e+06	1.88178e+06	2.52434e+06	2.2049e+06	2.07759e+06	2.3457e+06	2.24167e+06	0.11588
MW0159058	Val-Leu-Asp-Phe-Glu	Amino acid and Its metabolites	Small Peptide	C29H43N5O10	2	0.9032	-	25175.9	32237.2	31378.2	28614.1	33879.4	35349.5	28597	21807.1	26125.9	24409.8	22154.9	23658.9	27095.9	29628.1	49088.6	39781.4	25056.6	29834.9	22255.7	30358.7	27534.3	33000.2	25048.1	26919.4	0.70855
MW0156644	Ser-Arg-Ile-Lys	Amino acid and Its metabolites	Small Peptide	C21H42N8O6	2	0.9019	-	5109.62	4958.82	5487.3	5422.88	5924.2	5618.05	3893.02	3698.84	4075.28	4407.77	4275.22	4463.91	5087.84	5009.8	5184.09	4333.35	4816.03	5189.94	5049.05	5018.32	4789.05	3974.98	5121.83	6766.52	0.594823
MW0109173	Phe-His Zwitterion	Amino acid and Its metabolites	Small Peptide	C15H18N4O3	2	0.9016	-	14986.5	16171.8	16730.3	13970.9	14896.6	16193.3	14684.9	12252.1	17026.3	13303	12389.9	11728.4	19390	18177.5	19224.1	20875	20865.4	18367.7	12922.2	15051.8	12732	13402.5	16100.4	16815.2	1.49432
ZINC43617340	Pipericine	FA	Others	C22H41NO	2	0.8985	-	1749.95	2016.66	1811.91	2652.47	2646.33	1634.32	8181.8	8720.86	11692.5	7756.52	9015.05	10880.5	6472.07	6432.42	7372.58	7874.49	5771.12	5280.91	5372.66	3386.76	5157.81	2448.95	7013.53	5575.06	0.633691
MW0126399	Chinomethionat	Others	Medicine	C10H6N2OS2	2	0.898	-	3102.8	3398.34	3515.15	3394.71	3827.66	4231.91	298.102	342.899	411.342	367.606	357.652	35.961	386.8	267.194	99.262	247.433	92.814	616.349	3012.68	4007.29	3550	3391.39	3748.98	3544.01	0.120779
MW0155436	Phe4Cl-TyrMe-OH	Amino acid and Its metabolites	Small Peptide	C24H21ClN2O7	2	0.8967	-	40.536	36.431	1072.19	28.919	37.027	1.081	1.954	0.644	0.581	2.195	1.561	27.618	1946.47	1602.69	136.923	2.575	9	7.349	33.197	29.316	7.102	34.423	209.573	21.565	1.18689
MW0054970	MG(0:0/18:2(9Z,12Z)/0:0)	GL	MG	C21H38O4	2	0.8934	-	509296	632590	494445	615189	573420	641464	254409	477440	487220	496238	390484	404396	545484	713006	760433	650199	580911	683316	521595	522392	376217	437804	511365	438892	0.819081
MW0153110	Lys-Phe-Val-Leu-Val	Amino acid and Its metabolites	Small Peptide	C31H52N6O6	2	0.8933	-	1934.47	2138.49	2458.76	2042.68	2420.69	2179.65	1393.29	2335.24	1325.96	1808.61	1807.63	1147.66	1089.97	1817.78	1239.11	1428.41	1532.57	2398.81	1853.02	1909.01	1667.4	1759.49	1745.86	2320.54	0.770688
MW0145522	Arg-Thr-Lys-Arg	Amino acid and Its metabolites	Small Peptide	C22H45N11O6	2	0.8929	-	191491	208439	218406	194474	191734	200239	158316	145104	178321	159085	150065	153673	245930	241707	236017	258778	226407	229890	160439	186080	166640	164910	184654	180073	1.34993
MW0146364	Asp-Nap-OH	Amino acid and Its metabolites	Small Peptide	C22H18N2O8	2	0.8928	-	48316	51914.1	54672.8	52682.6	54949.6	56762.3	40271.4	39783	42515.9	37243.5	37726.9	40549.1	43807.7	47306.7	51902.5	54801	44842.7	49481.3	44220.1	46294.4	44244	44360.2	44392.1	50384.6	0.264431
MW0107590	Isopropyl dodecylfluorophosphonate	Aldehyde,Ketones,Esters	Esters	C15H32FO2P	2	0.8911	-	22026.8	25508.5	26147	24197.3	25942.2	25987.3	20653.6	31505.8	21166.6	21976.7	19730.5	19903.9	28567.3	27803.5	26017.8	28668.9	25569.9	27037.7	19829.6	22772.9	17698.3	21917.1	21608.5	30925.4	0.509757
MW0152882	Lys-Asn-Glu	Amino acid and Its metabolites	Small Peptide	C15H27N5O7	2	0.89	-	1405.79	1923.96	2000.65	1645.94	1940.71	1818.48	1603.37	1362.68	1474.56	1774.39	1488.13	1744.73	1751.11	2187.33	971.876	2001.69	1705.62	1991.76	1710.47	1385.05	1839.9	1582.99	1421.17	1367.4	0.370118
MW0159069	Val-Leu-Leu-Val-Val	Amino acid and Its metabolites	Small Peptide	C27H51N5O6	2	0.8895	-	1721.08	2934.03	2554.68	2193.51	3212.65	2450.44	1214.91	1716.86	2246.29	2097.2	2165.22	1105.45	1148.35	1848.53	2834.09	2662.47	2350.58	2263.85	1848.1	1233.64	2349.61	1346.52	2650.91	2495.01	0.179929
MW0154729	Oleoyl Ethanolamide-d4	FA	FFA	C20H35D4NO2	2	0.888	-	125595	155830	168243	145522	229887	164741	59243.9	51228.2	75458.3	75303.3	53449.4	63109.9	43800	64774.7	102075	133743	129725	157162	135981	181253	155346	147543	188946	146142	0.553944
MW0156950	Ser-Tyr-Asp-Glu	Amino acid and Its metabolites	Small Peptide	C21H28N4O11	2	0.8872	-	7233.26	7271.02	7457.73	8823.87	7954.13	9719.1	4586.25	4908.3	4889.69	8787.42	4824.25	6286.06	6235.49	12882.1	5047.57	4950.71	3459.46	3899	7123.76	5149.96	10204.2	8669.8	7145.12	22124.4	0.102559
MW0149849	Gln-Tyr-Val	Amino acid and Its metabolites	Small Peptide	C19H28N4O6	2	0.8856	-	24590.4	29040.3	29281.7	25866.9	28108.1	28707.2	17723.9	16240.4	18127.2	14358.8	14342	15195.7	19421.3	25689.4	23946.6	23313.4	20091.8	24216.9	20930.5	27144.6	22768.1	19167.2	22745.8	22961.7	0.488752
MW0145452	Arg-Met-Met	Amino acid and Its metabolites	Small Peptide	C16H32N6O4S2	2	0.8856	-	193725	194308	180927	216578	189434	234134	128130	116457	139618	190794	128985	154872	168613	294664	137067	147188	104416	121746	177186	149527	207208	201671	179447	514864	0.30233
MW0123196	4-Chloro-2-nitrobenzylalcohol	Heterocyclic compounds	Heterocyclic compounds	C29H37N3O6	2	0.8851	-	11508.1	9181.84	2136.62	1367.58	8551.96	3217.29	10644.4	8766.5	11372.5	10102.5	7416.9	6049.77	2198.48	2185.6	15830.4	8344.82	2223.94	5287.02	8800.19	1925.89	7157.94	232.501	5288.46	11116.5	0.728806
MW0153048	Lys-Leu-Thr-Arg	Amino acid and Its metabolites	Small Peptide	C22H44N8O6	2	0.8831	-	13985.3	14361.1	15923.6	14600.6	14171.2	16025.2	13015.8	11567.6	12426.6	11699.7	12230.6	12684.9	12467.5	15654.3	14482.9	16813.9	14117.9	15601.5	12682.9	14532.2	13189	11639.9	15494	12600.9	0.495568
MW0153665	Met-Ser-Phe-Thr-Phe	Amino acid and Its metabolites	Small Peptide	C30H41N5O8S	2	0.883	-	7777.14	6760.23	8716.73	7484.71	7656.02	8118.82	5195.01	5863.84	6318.15	6274.61	5340.97	5803.51	14489	14178.6	11483.3	11974	11648.7	11255.7	5772.86	6411.43	5902.05	5377.41	7238.23	6307.06	1.39868
MW0147818	-CP 47,497-d11	Heterocyclic compounds	Heterocyclic compounds	C21H23D11O2	2	0.8812	-	6871.82	6644.4	6721.65	6528.1	6820.49	7655.7	10680.6	12256.5	12249.3	10141.7	10549.3	11896.2	3151.92	5697.67	5775.05	10600	21446.9	8379.63	6.313	6760.27	4219.46	6697.47	6353.4	3847.02	0.835391
MW0145509	Arg-Thr-Ala-Arg	Amino acid and Its metabolites	Small Peptide	C19H38N10O6	2	0.8807	-	12197.5	13479.3	13254.7	11933.4	14372.8	12385.3	10994.8	10723	11581.1	11725.5	10235.3	10919.8	12438.6	12588.5	13168	14465.8	13674.3	13783.3	12133.9	13815.8	11279.4	10529.5	19106.9	18195.2	1.33237
MW0107265	His-Lys-Lys	Amino acid and Its metabolites	Small Peptide	C18H33N7O4	2	0.8792	-	3595.69	3693.53	11.077	3608.57	3507.11	4315.85	12158.2	12528.4	12768.5	10912.7	13755	14640.4	14.71	490.871	941.351	511.532	1402.3	430.462	13132.2	32242.1	11474	16578.2	14622	25222.7	0.46777
MW0111039	Fingolimod	Benzene and substituted derivatives	Benzene and substituted derivatives	C19H33NO2	2	0.8786	-	15743.3	21034.2	17416	17543	16999.8	18434.2	33730	36469.7	37198.4	30981.7	32574.4	36698.7	16187.7	18483.3	28809	29134.9	15509.7	18288.8	8991.46	8822.63	6245.99	5528.01	8431.25	7963.45	1.82378
MW0050103	1,2-Dioleoyl-sn-glycerol	GL	DG	C39H72O5	2	0.8765	-	26313.1	26186.8	18936.2	33254.8	51007	65953.6	76596.1	74133.2	76185.6	92061.5	93568.2	79571.9	2541.09	104.249	418.136	193.213	3096.39	23726	74954.3	86172.8	85931	94008.3	92526.2	85073.8	1.36629
MW0194315	1-beta-D-Galactosylsphingosine	SL	SL	C24H47NO7	2	0.8738	-	13911	13817.5	15659.9	13263.1	12695.6	13925.8	11570.3	12015.9	13590.6	12685.6	12007.9	11083.3	20310.2	18907	16972.8	19339.7	17494.7	16188.3	11287.4	12944.3	11751.9	12804	13272.1	17612.7	1.64733
MW0009234	N-cyclopropyl-8-[3-hydroxy-5-(2-methyloctan-2-yl)phenoxy]octanamide	Benzene and substituted derivatives	Benzene and substituted derivatives	C26H43NO3	2	0.8736	-	61904.3	88363.9	74838.9	69496.7	80867.1	67792.2	56891.5	50086.8	59916.6	57012.4	40012.1	49608.1	7603.27	46268.5	88418.6	86727.4	35144.5	69122	62398.6	62549.8	54491	52531	23121.1	54856.5	0.990032
MW0009858	Tenovin-6	Benzene and substituted derivatives	Benzene and substituted derivatives	C25H34N4O2S	2	0.8728	-	25690.3	26082.7	21932.8	29240.7	28518.4	33544.2	18473.3	18928.4	18357.4	18716.4	14844	18301.9	16375.1	23670.5	24633.2	27661.7	18943.1	25033.1	23789.9	27914.3	25528.5	23820.2	26010.7	25117.9	0.456262
MW0007334	HPF	Others	Others	C26H16O6	2	0.867	-	3.046	2.039	55.208	1.103	2.847	1.739	1.917	1.466	1.379	1.148	0.881	0.073	119.226	72.403	3.717	0.202	0.348	0.584	0.303	0.326	0.324	1.315	2.251	0.544	0.074815
MW0145971	Asparagylaspartic acid	Amino acid and Its metabolites	Small Peptide	C8H13N3O6	2	0.8662	-	194.303	385.453	2117.55	588.596	51.327	214.183	90.3	120.893	120.309	129.21	89.798	35.513	3187.25	3228.46	838.551	499.838	287.643	393.765	108.552	199.844	115.035	117.941	631.661	121.844	1.14076
MW0154731	C25H50NO6P	Organic acid and Its derivatives	Phosphoric acids	C25H50NO6P	2	0.8652	-	18859.8	21309.2	22687.8	20868.9	19743.4	24686.1	17635.9	16996.7	16911.8	15550.8	17007.5	18720.2	17319.3	20551.6	19065.2	23301	18288.4	21168.2	18248.2	21040.1	20541.7	16660.2	21777.7	19402	0.327825
MW0153076	Lys-Met-His	Amino acid and Its metabolites	Small Peptide	C17H30N6O4S1	2	0.8652	-	141222	135485	125310	154703	135633	179920	83261.6	68816.5	88798.7	133854	81360.9	86277.2	117367	207574	82760.3	83459.1	62503.5	69815.4	118699	108053	159560	135801	120005	417545	0.220044
MW0152308	Leu-Glu-Arg-Met-Phe	Amino acid and Its metabolites	Small Peptide	C31H50N8O8S	2	0.8618	-	1201.58	1471.94	655.176	1369.47	369.441	1814.42	1688.29	3569.95	3327.81	2146.09	1664.62	827.126	4709.26	10548.9	1055.49	4640.12	2549.92	1108.99	1083.99	716.021	1045.36	1001.22	619.736	790.502	0.307444
MW0107099	Gly-Val-Arg	Amino acid and Its metabolites	Small Peptide	C13H26N6O4	2	0.8607	-	2669.11	1255.05	1942.82	1601.77	2829.28	3118.82	1160.88	2066.22	5479.15	1529.75	2280.36	1619.62	1370.49	3993.36	905.659	4154.04	1011.67	1666.42	1285.39	2256.77	2140.17	1160.35	2498.58	1381.26	0.631743
MW0106502	Benzyl n-[(2s)-4-methyl-1-[[(2r)-4-methyl-1-[[(2s)-4-methyl-1-oxopentan-2-yl]amino]-1-oxopentan-2-yl]amino]-1-oxopentan-2-yl]carbamate	Organic acid and Its derivatives	Organic acid and Its derivatives	C26H41N3O5	2	0.8604	-	36177.5	37177.5	37495.2	36701.8	38650.4	38562.7	29491	30931.9	29874.9	28240.5	31250.5	29319	37933.2	43012.7	45495.1	44921	36581.4	40948.8	31512.1	33788.1	32875.6	29760.7	33226.4	37781.6	1.18732
MW0054562	1-(1Z-hexadecenyl)-sn-glycero-3-phosphocholine	GP	LPC-P	C24H50NO6P	2	0.8597	-	12101.6	11263.7	11931	11094.4	11569.8	12708.4	25707.3	23199.4	26074.5	24305.4	22297.9	27846.6	10517.5	11652.8	14883.1	18589.1	14613.4	11400.3	36041.3	33285.8	32052.9	30779.2	33575.7	33666.8	0.702053
Lmhp008763	LPE(16:1/0:0)	GP	LPE	C21H42NO7P	2	0.8572	-	4945.13	7812.27	6667.34	7158.16	7482.48	7887.8	11505.3	9170.07	11715.3	10072.3	3032.09	7047.86	272.158	1305.91	10188.9	6437.11	4463.19	4206.11	6633.13	9082.92	8490.3	6875.51	8098.06	10082.4	0.980772
MW0006018	Amarogentin	Benzene and substituted derivatives	Benzene and substituted derivatives	C29H30O13	2	0.8546	-	2438.17	2359.49	3335.89	2448.09	2859.57	3659.21	15.35	96.875	49.304	71.662	53.648	98.686	536.228	1383.51	233.829	1945.84	904.436	1064.29	513.557	1009.29	387.844	530.496	226.629	110.654	0.27339
MW0056906	1-Palmitoyl-2-docosahexaenoyl-sn-glycero-3-phosphocholine	GP	PC	C46H80NO8P	2	0.8535	-	29360.2	26032.4	31955.2	19198.8	12683.1	13867.8	33712.8	19723.7	36154.8	32802.3	32865.1	17998.3	88718.4	61544	32873.7	43079.8	41471.7	37807.4	12691	12874.2	3954.78	19609.3	24129.6	20844	0.278305
MW0140724	(Z)-2-tetracos-15-enamidoethanesulfonic acid	Others	Others	C26H51NO4S	2	0.8535	-	71391.3	84812.6	80921.7	69488	61457.3	84312.9	96181.6	83677.6	88307.3	79818.1	94976.5	87750.6	62453.8	67446.3	97988.6	104862	81316.8	75080.6	50921.7	46103.5	41877	41583.8	50294.2	45301	1.57655
MW0153137	Lys-Ser-Thr-Arg-Gly	Amino acid and Its metabolites	Small Peptide	C21H41N9O8	2	0.8534	-	34.05	418803	434692	415510	447182	458838	188002	172205	168834	225472	180660	214381	273500	312620	307092	363521	290540	347258	152911	226590	186625	174097	219784	254002	0.478719
MW0157826	Thr-Trp-Met	Amino acid and Its metabolites	Small Peptide	C20H28N4O5S1	2	0.8458	-	13708.1	22692.3	39945.1	21903.7	17850.5	24019.3	12465.8	9762.9	12500.4	18155.4	9923.47	14617.1	13272.4	25290	9449.87	18623.9	17494.4	19605.9	14882.5	19019.1	18778.8	17049.9	15877	15175.4	0.150079
MW0158282	Trp-Val-Arg	Amino acid and Its metabolites	Small Peptide	C22H33N7O4	2	0.8423	-	264670	262462	251421	291442	267688	316503	178395	158756	180870	229560	179519	202191	218894	320988	205054	225619	159468	180992	231614	213315	254938	249920	225968	413345	0.151517
MW0149665	Gln-Gln-Gln-Glu-Gln	Amino acid and Its metabolites	Small Peptide	C25H41N9O12	2	0.8419	-	4924.86	5445.42	5342	4427.5	2860.51	3263.59	4524.14	4808.13	6323.49	4317.07	4516.64	3477.13	30818.1	17678.2	15380.4	14083.3	16681	11507.1	2929.34	3723.57	2515.59	1172.37	4889.49	3962.85	1.12522
MW0141419	15(S)-15-methyl PGF2 ethyl amide	Hormones and hormone related compounds	Hormones and hormone related compounds	C23H41NO4	2	0.8403	-	48264.3	50020.6	49186	54231.7	46612.8	111859	99938.7	95636.9	99455.8	89904	90869	113131	69223.1	79239.3	77683.2	92120.2	73633.8	87753.1	96656.4	96066.5	19.916	15.071	88275.6	93711	0.801862
MW0113044	4-Fluoroethcathinone	Aldehyde,Ketones,Esters	Ketones	C11H14FNO	2	0.8329	-	7509.85	8216.64	8704.43	7441.88	7271.82	8493.24	3562.39	3026.38	2954.17	2714.51	2910.91	2514.29	9691.04	8633.88	8261.42	8730.28	7453.25	7551.86	4784.57	4970.19	4578.18	4032.79	4901.21	5184.26	0.968544
MW0000244	Emetan, 6',7',10,11-tetramethoxy-	Benzene and substituted derivatives	Benzene and substituted derivatives	C29H40N2O4	2	0.8321	-	9837.91	14615.5	21936.3	17524.3	9423	13763.1	24861.6	29932.1	32714.5	25113.2	31556.2	29763.4	16503	14923.1	18489.9	31558.3	19855.9	14093.7	12421	11128.7	17262.9	17442.1	19452.2	19225.9	0.648217
MW0010167	Ortophosphate	Others	Metal, Non-metal and related compounds	H3O4P	2	0.832	-	2201.85	1989.44	3111.46	1624.41	2227.15	2224.75	1305.28	1471.79	1245.77	1870.68	1665.52	1535.63	2009.62	2009.8	1721.66	1931.2	1511.12	1266.77	1858.52	1931.77	2057.74	2188.8	2134.2	2224.5	0.254046
MW0155432	Phe4Cl-Phe-OH	Amino acid and Its metabolites	Small Peptide	C23H19ClN2O6	2	0.8243	-	21336.2	21504.7	23589.3	22687.5	23008.2	24178.1	15006.1	14908.1	16153.3	14111	13429.3	15563	19538.3	21056	21606.4	24071.6	20293.2	21791	18009.8	18104	17274.7	16641.2	17203	17987.5	0.427284
MW0150369	Gly-Gly-Thr	Amino acid and Its metabolites	Small Peptide	C8H15N3O5	2	0.8213	-	70481.2	65949.8	81215.6	77481.7	80065.4	78725.4	135131	123830	125107	144591	135732	139414	73941.7	109462	85759.3	124790	81731	89384.4	89010.8	97376	90587.6	80024.1	93818.2	94379.9	0.606092
MW0014149	7-[(2R)-3-hydroxy-2-(3-hydroxy-5-methylnon-1-enyl)-5-oxocyclopentyl]-3-methoxyheptanoic acid	Organic acid and Its derivatives	Organic acid and Its derivatives	C23H40O6	2	0.8178	-	459186	510104	498805	553132	552021	402784	304879	451057	495899	531839	414630	406493	485426	713980	756466	618438	583369	670442	297255	462993	396588	485316	519347	383724	0.799252
MW0124798	Metamizole	Heterocyclic compounds	Heterocyclic compounds	C13H17N3O4S	2	0.817	-	4.146	5.415	388.05	35.6	3.526	4.695	2.326	0.873	3.787	2.529	3.064	1.694	488.964	390.097	39.201	4.692	7.073	6.303	6.036	4.212	4.943	5.757	70.893	17.627	1.1529
MW0151417	Ile-Glu-His-Lys	Amino acid and Its metabolites	Small Peptide	C23H39N7O7	2	0.8122	-	11221.9	12170.1	16876.1	10834.8	9554.44	10931	17621.8	24281.9	26351.5	19316.2	9421.02	16663.4	13219.1	11646.2	11519.5	19719.8	15381.4	13313.3	23383.7	23313.7	23683.1	23802	26593.5	23081.6	1.01095
MW0017104	2-[2-[(2E,3aS,4S,5R,6aS)-Hexahydro-5-hydroxy-4-[(3S,4S)-3-hydroxy-4-methyl-1,6-nonadiyn-1-yl]-2(1H)-pentalenylidene]ethoxy]acetic Acid	Organic acid and Its derivatives	Organic acid and Its derivatives	C22H30O5	2	0.8107	-	19253.6	19789.7	20043.7	25842.6	19246.8	26020.7	11718.1	11237	12647.2	21350	12394.7	16462.2	15566.3	31095.9	12375.1	12334.3	8319.23	10503.9	19478.2	15091.8	23754.6	24516.2	18334.5	64970.8	0.102892
MW0146609	benzyl 4-(1,3-dioxoisoindolin-2-yl)-2',2'-dimethyl-3',5-dioxo-2',3',4,5-tetrahydro-3H-spiro[furan-2,9'-imidazo[1,2-a]indole]-1'(9a'H)-carboxylate	Heterocyclic compounds	Indole and Its derivatives	C31H25N3O7	2	0.8105	-	21462.3	18995.4	22147.2	14276.5	23514.5	22835.1	26451.1	28347.3	28129.6	26801.8	26826.8	32943.1	16391.4	16273.9	18786.9	24353.2	18822.8	18977.3	22308.1	30530.9	29674.8	30229.1	28961.5	33141.4	0.167803
MW0054405	Longicamphenylone	Aldehyde,Ketones,Esters	Esters	C15H24O	2	0.8087	-	21184.3	21221.6	21490	21510.1	21349.5	24232.2	17480.2	15855.6	17488.3	16101.3	16355.5	18114.6	18470	21803.6	18755	21821.4	17804.1	20732.5	18859.9	21892.1	19498.8	19332.1	19953.8	21867.8	0.517567
MW0013005	1-Stearoyl-2-linoleoyl-sn-glycerol	GL	DG	C39H72O5	2	0.8039	-	15610.9	18910.2	4046.05	7878.44	16534.1	7891.4	14612.5	13347.3	11930.3	19416.3	26963.1	23034.3	322.023	302.812	102.294	201.531	318.937	7733.54	13034.1	22828	24620	19526.9	20618.9	28229	1.42532
MW0155222	Phe-Ile-Asp-Leu-Asn	Amino acid and Its metabolites	Small Peptide	C29H44N6O9	2	0.7999	-	70479.6	90385.8	84706.2	85301.8	92782.6	98812.5	81404.3	60702.4	75130.3	69205	66432.3	65179.4	75564	82059.1	131355	109196	69724.7	83045.9	67450.3	86763.5	76829.1	92307.4	76237.1	77805.4	0.769998
MW0126295	Pyrazin-2-carboxylic acid	Organic acid and Its derivatives	Organic acid and Its derivatives	C5H4N2O2	2	0.7972	-	58479.1	64979.5	66685.3	63017.7	69754.5	78153.1	54184.8	46708.6	57664.6	46985.4	48191.9	52730.5	54105	54998	56386	68402.8	51907.2	58826.6	56965.1	68361.6	59314.1	56772.3	63630.5	65446.2	0.163524
MW0158885	Val-Ala-Val-His-Val	Amino acid and Its metabolites	Small Peptide	C24H41N7O6	2	0.7958	-	3971.23	4217.13	5158.92	4026.16	4155.8	4026.95	2768.84	3180.53	3554.69	2777.16	3311.38	3437.61	4247	4401.81	3992.73	4292.42	3633.56	4764.93	3491.68	4029.27	3699.65	3240.68	4039.08	3712.83	0.77615
MW0194055	4R-[2-Amino-6-(cyclopropylamino)-9H-purin-9-yl]-2-cyclopentene-1S-methanol	Nucleotide and Its metabolites	Nucleotide and Its metabolites	C14H18N6O	2	0.791	-	13104.5	13248.5	14103.3	13239.4	13245.2	13751.5	7135.99	6480.56	6458.39	6449.47	6463.63	6114.1	13993.6	14937.5	14578.9	15108.5	12604.8	13317.8	9852.33	10927.2	9590.47	8191.93	8924.07	9437.9	1.03737
MW0156128	Prostaglandin F2-biotin	Hormones and hormone related compounds	Hormones and hormone related compounds	C35H60N4O6S	2	0.7906	-	1357.76	964.461	1849.9	1877.48	1317.72	1684.51	1284.62	936.854	1608.96	1501.47	1465.71	1534.86	2027.34	2111.16	2161.74	1959.15	1820.83	2116.45	598.332	1088.88	1797.33	1748.41	1010.27	2685.45	0.766136
MW0139667	Schisandrin	Heterocyclic compounds	Heterocyclic compounds	C24H32O7	2	0.7905	-	33529.1	36378.4	41377.5	57188.9	54591.4	61512.5	31069.8	25119.2	33255.2	38010.3	23806.4	30262.3	28854.5	51236	19959.2	20644.3	24403.3	23727.2	48340.5	34251.9	64351.4	64678.7	35128.6	52186.4	0.325661
MW0111077	Histidinol	Amino acid and Its metabolites	Small Peptide	C6H11N3O	2	0.7902	-	42354.3	32216.1	44813.8	27993.5	27347.6	48570.7	46398.4	41671.4	37528.3	30757.3	44479.4	52599.3	32884.7	34977.2	35871.5	80772.8	86301.9	36069.8	25772.8	37006.1	48388.9	41636.3	179673	53872.1	0.848035
MW0124626	Khellin	Heterocyclic compounds	Heterocyclic compounds	C14H12O5	2	0.7874	-	13.11	21.656	429.365	11.933	3.044	13.567	0.257	2.188	3.978	2.179	0.943	2.602	459.097	493.495	27.913	1.313	8.252	4.797	1.591	0.303	6.157	8.403	56.968	7.389	0.560414
MW0115350	Tetraethylene glycol	Alcohol and amines	Alcohols	C8H18O5	2	0.7813	-	34005.5	36933.1	42533.6	33030.1	33811.7	35036.7	27774.7	30050.6	35654.1	31643.9	28308.4	27486.3	36717.8	42926	36681.7	46596.5	35301.3	37051.9	29027.8	37611.3	29421.3	35959.9	37936.7	42630.2	1.37893
MW0145477	Arg-Pro-Asp	Amino acid and Its metabolites	Small Peptide	C15H26N6O6	2	0.7791	-	19004.5	27054.3	15224.2	26747.2	14458.1	32812.5	21745.9	24610.9	25337.1	30964.8	21101	26715.3	21294.8	38978.5	5109.89	24514.4	15864.7	18542.9	19721.2	14062	20108.5	18661.8	18225.5	17479.5	1.17972
MW0152993	Lys-His-Met	Amino acid and Its metabolites	Small Peptide	C17H30N6O4S1	2	0.7708	-	252757	326467	312779	392594	262429	470373	264227	222404	259743	136781	204309	232303	252616	386758	177399	227389	111169	210361	341389	290618	400647	360036	288549	463879	0.0188514
MW0108157	Met-His-Lys	Amino acid and Its metabolites	Small Peptide	C17H30N6O4S1	2	0.7702	-	9483.83	14172.4	9058.67	12087.2	13892.2	13469.8	5432.26	4088.55	5639.04	7941.44	4409.33	6058.89	5845.12	9635.24	6877.96	10679.4	8881.1	9640.24	9852.79	10499.1	11035.7	10563.6	9948.91	12783.4	0.618849
MW0151436	Ile-Gly-Lys-Ile-Phe	Amino acid and Its metabolites	Small Peptide	C29H48N6O6	2	0.7693	-	2445.27	2534.61	3234.25	2671.43	1639.93	1800.07	1993.08	1858.42	1918.43	2183.96	2240.56	2291.22	3016.12	3211.26	3508.36	3125.95	3133.35	2815.44	2567.59	2413.83	2507.68	2427.76	1599.16	3502.49	1.66837
MW0142592	3-HYDROXYDEOXODIHYDRODEOXYGEDUNIN	Others	Others	C28H38O6	2	0.7686	-	114947	115301	126899	84376.1	133970	155022	83992.9	86278.3	84866	86750.8	71387.8	82604.3	92479.2	109816	111432	130536	94232.6	113413	110519	125401	120999	103534	125718	106709	0.879209
MW0015704	alpha-Ionone	Aldehyde,Ketones,Esters	Ketones	C13H20O	2	0.7644	-	14441.8	17011.3	14069.6	17274.8	15849.5	18724.4	13745.5	12150.5	13091.4	11469.8	12289.9	14193.2	15426.1	14821.6	15643.2	18242.3	15953.4	16048.7	11633.5	14417.5	12774.4	12940.6	13129.9	13487.6	0.0483986
MW0146172	Asp-Leu-His-Ala-His	Amino acid and Its metabolites	Small Peptide	C25H37N9O8	2	0.7599	-	6249.81	6167.22	6576.02	6791.01	6060.13	5851.92	3769.81	4640.19	4931.32	4527.37	4823.11	4499.86	8253.95	7923.76	7380.15	7411.09	7163.71	8466.81	5283.16	5288.85	5368.63	4926.71	6506.19	5172.06	1.46146
MW0012995	1-octadecanoyl-2-(4Z,7Z,10Z,13Z,16Z,19Z-docosahexaenoyl)-sn-glycero-3-phosphocholine	GP	PC	C48H84NO8P	2	0.7506	-	87574.5	99829.8	101964	90457.3	132075	109670	75608.7	70154	74857.9	82100.3	75949.3	78651	76825.4	76121.7	84807.7	95018.7	92146.2	96242	86174.1	85972.5	76006.9	82099.7	85254.4	112490	0.247243
MW0194035	(S)-(S)-1-((2S,3S)-3-Hexyl-4-oxooxetan-2-yl)tridecan-2-yl 2-formamido-4-methylpentanoate	Amino acid and Its metabolites	Amino acid derivatives	C29H53NO5	2	0.7431	-	4132.29	3997.9	4401.47	3425.95	4097.62	3989.8	3177.99	2819.35	3645.13	3682.89	3240.14	2861.98	5748.76	4813.05	4603.09	4602.83	4128.38	4247.76	3129.43	3340.64	3331.22	2977.42	3668.28	5844.43	1.19628
MW0152417	Leu-Lys-His-Glu	Amino acid and Its metabolites	Small Peptide	C23H39N7O7	2	0.7431	-	34360.2	40208.1	36783.1	37567.6	37623.7	30220.7	33866.5	32414.1	39132.1	33980.8	31163	29216.5	24649.5	63094.2	57953.5	11265.3	46653.3	45153	22446.9	18058.9	17769.5	7401.35	33633	38827.9	0.789305
MW0006783	2,6-Dichlorobenzonitrile	Benzene and substituted derivatives	Benzene and substituted derivatives	C7H3Cl2N	2	0.7412	-	32954.1	36786.6	28340.6	32293	67924	43521.4	21647.1	26215.1	28413	26187.5	24295.8	27832.8	27825.6	34505.9	24971.2	32828.9	6920.36	31174.4	30265.7	68960.4	28745.2	24766.6	30168.7	12044.8	0.716182
MW0109640	Ser-Tyr-Arg	Amino acid and Its metabolites	Small Peptide	C18H28N6O6	2	0.738	-	16228.7	15916.5	12951.8	13922.9	14265.4	13591.3	10869.4	12139.6	13876.8	13151.8	10435.8	11239.1	20781.9	20856.5	18672.6	20765.6	18556.5	16698.2	9695.87	11882.3	10876.2	10373.7	13652.1	16941.8	1.12953
MW0006821	Diethyl phthalate	Benzene and substituted derivatives	Benzene and substituted derivatives	C12H14O4	2	0.7365	-	10778.6	9045.84	10007.4	10464.1	10892.9	11825.3	9786.72	4807.16	8718.55	11038	7689.98	7596.74	10793.4	9206.72	9897.32	15410.8	10560.5	12541.9	10032.1	11123.1	11642.7	8623.99	8176.1	11095	1.07593
MW0000473	tropinone	Alkaloids	Tropan alkaloids	C8H13NO	2	0.7338	-	1898.4	2435.62	4167.56	1666.73	1846.47	2124.28	1245.77	940.738	1440.31	1365.65	1242.95	1282.81	5085.43	4266.52	2019.05	2301.62	1390.6	2312.21	2020.73	2172.38	2100.76	2057.16	2039.84	2001.71	1.3569
MW0126987	xi-gamma-Undecalactone	Aldehyde,Ketones,Esters	Ketones	C11H20O2	2	0.7323	-	24.312	22.543	277.731	26.666	1.831	30.768	10.489	8.594	19.739	1.645	11.695	0.984	277.366	232.198	25.859	7.867	11.301	14.736	26.877	16.18	24.745	19.179	29.677	35.169	1.10074
MW0006489	Carbaryl	Benzene and substituted derivatives	Benzene and substituted derivatives	C12H11NO2	2	0.731	-	32202.3	35781.3	32067.7	31945.4	33198.9	36823.2	41596.9	37887.7	38089.1	38734.9	35934.3	40476.9	30254.3	34318	52331.6	28081.6	33435.7	36724.2	30046.2	35609	33624.3	33457.9	34826.5	36408.3	0.484368
MW0145317	Arg-Cys-Tyr	Amino acid and Its metabolites	Small Peptide	C18H28N6O5S1	2	0.7287	-	19923.5	22105.7	22074.5	20114.4	19112.9	22624.7	14029.6	14978.4	14597.9	11861.8	11800.3	12752.3	16028.3	18561	20332.5	18522.6	16508	18596.7	16600.2	20154.4	16941.4	15404.5	18793.9	19121.1	0.56383
MW0104208	10-Hydroxydecanoic acid	Organic acid and Its derivatives	Organic acid and Its derivatives	C10H20O3	2	0.7272	-	16.818	24.125	583.744	57.677	8.132	24.456	17.51	12.947	16.811	19.145	20.055	22.225	623.73	456.787	78.758	30.762	38.457	27.433	25.305	7.156	22.793	37.763	116.113	75.952	1.0396
MW0057016	1-Oleoyl-2-palmitoyl-sn-glycero-3-phosphocholine	GP	PC	C42H82NO8P	2	0.7244	-	207808	180147	199753	217465	210347	265143	154122	84922.6	107285	155038	175299	160509	184372	63909.9	56595.8	74208.5	41815.5	208238	163219	221903	153002	196009	228633	221917	0.886224
MW0158135	Trp-Gln-Met	Amino acid and Its metabolites	Small Peptide	C21H29N5O5S1	2	0.7242	-	86707.7	69962.1	101178	105559	96263.6	106976	16900.5	19877.2	18127.5	14198.1	17136.8	16032.1	57951.6	90901	25373.2	68794.6	68545.6	55950.6	37367.5	39040.1	31314.2	35912.3	34003.9	41269.3	0.249152
MW0154554	N-methylundec-10-enamide	FA	Others	C12H23NO	2	0.7241	-	7520.63	8144.41	9214.64	7725.7	8445.8	9593.25	5434.98	6296.19	10718.1	6144.46	7150.89	6366.67	7198	12574.6	6776.11	8300.74	6910.63	8317.36	6981.06	7320.38	8515.85	6681.41	8394.4	10223.8	0.421218
MW0103493	Chloroquine	Heterocyclic compounds	Heterocyclic compounds	C18H26ClN3	2	0.7219	-	742.898	260.91	1815.52	983.821	943.135	757.486	1524.31	1559.57	1618.76	1990.09	1952.68	1716.69	2803.27	9040.36	1598.22	2269.3	1222.25	1436.03	1426.51	1378.59	1213.7	940.718	1638.46	1439.58	1.08371
MW0012940	1-Oleoyl-2-myristoyl-sn-glycero-3-phosphocholine	GP	PC	C40H78NO8P	2	0.7217	-	766753	829562	1.41107e+06	860717	710377	703558	387865	314775	268094	182877	234204	363145	153091	700973	802537	246445	434763	815227	631459	616467	427908	97766.1	915975	492751	0.334353
MW0122759	Albendazole sulfone	Benzene and substituted derivatives	Benzene and substituted derivatives	C12H15N3O4S	2	0.7201	-	2.783	3.271	537.431	29.368	4.954	4.903	4.887	2.205	3.898	4.702	3.411	5.272	607.646	606.97	42.931	6.239	10.073	4.428	4.188	5.085	7.472	8.337	84.146	18.982	1.06831
MW0049345	1,3-Dilaurin	GL	DG	C27H52O5	2	0.7197	-	136797	128514	133881	123911	126218	131886	100795	99654.2	108011	108498	102606	102849	121883	125304	128273	140583	124128	133519	112682	134192	123223	112931	124175	157453	1.3197
MW0150415	Gly-Lys-Cys	Amino acid and Its metabolites	Small Peptide	C11H22N4O4S1	2	0.7168	-	2.685	6.558	249.74	15.416	3.229	4.582	11.486	2.212	10.592	4.087	1.919	11.977	294.61	108.527	5.327	6.767	7.418	6.335	3.586	10.829	6.856	9.753	25.842	16.045	0.816986
MW0110992	Dicyclohexylamine	Alcohol and amines	Amines	C12H23N	2	0.7162	-	126128	162961	142296	127953	165208	142759	115805	93503.1	102655	101848	97899.7	95510	120009	123087	122420	169382	140289	161061	116511	150970	119204	142294	121940	188371	1.1039
MW0012993	1-Stearoyl-2-arachidonyl-sn-glycero-3-phosphocholine	GP	PS	C46H84NO8P	2	0.7119	-	7947.9	6870.85	7345.58	10649.8	35377.8	23627.1	10304.8	5292.54	6360.19	7060.49	8682.03	7516.76	16342.7	14930.9	2662.66	1406.75	2815.53	5752.92	17492.5	10381.1	26024.3	16113.9	21284.8	17350.2	0.159837
MW0152218	Leu-Arg-Asp-Leu-Tyr	Amino acid and Its metabolites	Small Peptide	C31H50N8O9	2	0.7092	-	4875.57	6233.35	5431.67	5082.63	6180.1	5806.49	6199.01	4437.4	5909.55	4625.08	3259.97	2770.75	7225.45	11693.3	14755.3	13298.7	5996.87	5925.74	3650.25	5084.36	4124.53	7905.81	4852.73	5461.27	1.34655
MW0145296	Arg-Asp-Ile	Amino acid and Its metabolites	Small Peptide	C16H30N6O6	2	0.7089	-	16863.4	17269.1	19263.2	18114.8	17202.4	17768.1	14333.8	14670.1	15412.1	15703.5	15486.1	14283.9	20373.8	19653.6	19338.2	22477.3	20459.5	20392.8	14791.7	17248.1	14125.9	14117.2	16592.1	25741.5	1.32275
MW0149981	Glu-Gln-Phe-Arg	Amino acid and Its metabolites	Small Peptide	C25H38N8O8	2	0.7059	-	12016.6	11335.6	10734.6	12791.7	12223	9484.04	5959.7	8475.78	10484.4	8080.86	8710.26	9220.74	19225.2	15639.7	13498.9	18967.9	16779	21157.2	8821.29	8579.69	8734.18	7493.39	11223	11523.1	1.35141
MW0002641	L-Phenylalaninol	Benzene and substituted derivatives	Benzene and substituted derivatives	C9H13NO	2	0.7055	-	121489	130862	122884	121486	127439	141345	154282	140580	150688	144835	135969	157461	114610	133367	133253	157664	128726	142027	118119	136544	125735	129081	133361	136743	0.657869
MW0168707	Albendazole oxide	Others	Medicine	C12H15N3O3S	2	0.7045	-	1.494	1.37	183.318	13.74	1.311	1.504	0.411	0.503	1.437	0.86	1.079	0.996	283.113	245.631	33.118	2.724	3.948	1.031	1.058	0.756	0.562	1.764	39.927	5.651	0.984952
MW0103090	VERBENONE	Terpenoids	Terpenoids	C10H14O	2	0.7038	-	4005.15	4606.98	6103.81	5400.7	6362.54	3980.77	9517.56	7245.54	9615.77	11091.4	9669.02	9599.55	4191.74	6513.39	6038.37	6127.58	6424.58	5947.22	9538.76	11182.1	8596.66	8071.01	8607.07	9096.07	0.290039
MW0123754	Doramapimod	Heterocyclic compounds	Heterocyclic compounds	C31H37N5O3	2	0.6962	-	252.41	1227.71	804.012	1621.64	5754.46	1016.52	3487.54	3434.19	3828.96	4632.89	5193.49	3965.35	721.023	680.209	1069.09	926.436	1228.26	758.734	4827.55	2289.78	3781.41	3424.81	3256.74	3335.45	0.506601
MW0122851	Ampiroxicam	Heterocyclic compounds	Heterocyclic compounds	C20H21N3O7S	2	0.6959	-	7.229	6.001	224.2	19.81	6.235	7.632	1.786	2.656	0.227	0.912	1.801	4.027	333.828	278.187	28.815	6.053	14.667	11.247	3.696	2.736	3.726	3.468	43.876	6.488	1.09002
MW0056768	Pantothenol	Alcohol and amines	Alcohols	C9H19NO4	2	0.6944	-	2.396	3.69	80.525	2.821	2.562	1.279	2.626	1.572	2.892	2.153	3.074	1.492	82.603	56.312	10.439	4.123	4.084	2.513	4.294	1.575	2.553	2.418	15.98	16.528	1.17047
MW0151636	Ile-Tyr-Val	Amino acid and Its metabolites	Small Peptide	C20H31N3O5	2	0.6929	-	474839	467719	437388	557253	473911	604097	296467	267497	327148	499589	304805	372184	364748	732389	300420	299766	207497	242222	437789	356059	563984	517724	430261	1.45444e+06	0.0620402
MW0124247	Glafenine	Heterocyclic compounds	Heterocyclic compounds	C19H17ClN2O4	2	0.6926	-	65.807	75.788	1366.69	168.85	77.613	55.681	30.751	16.753	4.848	13.623	16.904	18.936	2233.87	1954.91	295.631	202.356	102.967	102.86	37.19	36.811	216.886	27.122	317.97	44.42	1.32977
MW0012818	Arachidonoyl PAF C-16	GP	PC	C44H82NO7P	2	0.6918	-	191835	208754	207736	201238	204716	213299	173665	166863	179464	186397	193544	173546	206459	213097	206250	217710	198002	211238	181797	196684	194970	180164	202936	276093	1.19241
MW0144736	Ala-Ser-Thr	Amino acid and Its metabolites	Small Peptide	C10H19N3O6	2	0.6861	-	98867.2	78158	109863	102688	119253	110009	180289	171237	193063	232697	210915	210348	104374	234581	111772	187536	116659	127428	140991	139288	125973	110784	122831	139207	0.309446
MW0106365	4-Azaniumyl-4,5-dihydro-1,2-oxazol-3-olate	Organic acid and Its derivatives	Organic acid and Its derivatives	C3H6N2O2	2	0.6859	-	2297.66	1403.3	970.924	1802.94	2020.92	2077.68	1819.32	1457.62	2082.05	2230.53	1821.19	1239.78	1369.57	1556.69	1833.19	767.082	7823.49	1283.65	1656.61	1692.2	1091.99	1626.76	1905.38	1780.74	0.0712981
MW0153100	Lys-Phe-Leu-Glu	Amino acid and Its metabolites	Small Peptide	C26H41N5O7	2	0.6834	-	7657.77	8413.41	7425.8	4687.76	8099.62	8182.93	6156.61	5934.77	5757.41	5071.14	6718.01	5796.21	7609.3	7990.29	8179.89	8653.09	7527.96	8423.16	7702.89	7599.09	7366.94	6255.71	7160.17	8585.27	1.59724
MW0126996	Zaltoprofen	Heterocyclic compounds	Heterocyclic compounds	C17H14O3S	2	0.6823	-	0.352	0.108	116.334	7.828	0.585	0.453	0.044	0.263	0.822	0.022	0.462	0.572	196.064	168.685	13.603	0.928	1.15	0.816	1.208	0.531	0.19	0.31	23.239	1.504	1.1529
MW0109380	2-[(Pyrrolidinium-2-ylcarbonyl)amino]propanoate	Amino acid and Its metabolites	Small Peptide	C8H14N2O3	2	0.6806	-	51240.2	39725.7	54656.4	53050.2	60378.7	55671.7	25313.8	33236.9	33696.2	9443.62	13408.2	14763.8	31459.3	45903.1	44292.4	37146.1	46183.2	34159.8	47613.2	40053.3	53991.4	50389.6	32663.6	41712.6	0.835053
MW0152151	Laurencione diacetate	Aldehyde,Ketones,Esters	Ketones	C9H12O5	2	0.6803	-	197005	281757	511663	239602	224313	240818	216683	149644	207872	241390	247962	177857	593548	493701	251663	235163	241529	287557	176714	169039	163934	167451	248725	228398	0.351031
MW0005923	Aceclofenac	Benzene and substituted derivatives	Benzene and substituted derivatives	C16H13Cl2NO4	2	0.6742	-	92674.4	97171.8	87244.3	95233.9	104123	106226	52408.7	56032.8	51201.2	49549.7	48386.4	50332.2	85819.1	95422.8	95596.5	102500	82746	91010.4	76692.7	80888.4	70913.2	73002.7	70462.4	78875	0.965149
MW0057646	1-Stearoyl-2-docosahexanoyl-sn-glycero-3-phosphocholine	GP	PC	C48H84NO8P	2	0.6734	-	10236.4	8006.33	11704.9	7550.37	11156.7	11283.2	6820.41	5809.42	8633	9109.26	8872.8	7050.2	2408.26	1098.32	7182.67	6273.45	8896.92	7723.72	6472.98	9270.18	9918.05	8719.41	7635.84	6056.12	1.20596
MW0159223	Val-Tyr-Lys-Val-Leu	Amino acid and Its metabolites	Small Peptide	C31H52N6O7	2	0.6731	-	2844.68	2613.34	2750.53	2939.66	3168.04	3032.8	1958.35	2131.02	2191.4	2249.7	2024.2	1902.53	3305.7	2565.27	2709.45	3153.99	2790.05	2519.2	2223.95	2315.42	2212.95	1306.21	2028.34	3105.61	0.0923053
MW0145405	Arg-Ile-Val-Leu-Val	Amino acid and Its metabolites	Small Peptide	C28H54N8O6	2	0.671	-	2397.77	2373.28	2269.42	2132.47	2082.54	2704.77	1868.26	1577.98	1714.46	2624.61	1883.44	1786.08	2723.75	2620.73	2466.86	2581.11	2204.38	2815.51	2143.89	2120.44	1828.44	2282.5	2453.5	3321.78	1.39365
MW0146021	Asp-Arg-Gln-Arg	Amino acid and Its metabolites	Small Peptide	C21H39N11O8	2	0.6677	-	38556	39370.4	31204	15330.6	15996.6	22887.8	22198.2	15393.6	28275.2	25442.8	21668.6	9116.53	51589.9	38582.5	33836.5	50739.9	33979.5	37059.2	12630.5	13632.6	20245.2	22879.4	3044.5	24445.1	0.290189
MW0104959	Tramiprosate	Organic acid and Its derivatives	Organic acid and Its derivatives	C3H9NO3S	2	0.6651	-	28350.7	41638.3	42172.5	28056	37456.1	38944.4	31090.4	31262	30289.3	31703.4	34080.9	29930.7	35145.5	36722.3	28763.9	40494.4	29402.6	39571.4	36118.6	38662.7	34526	33911.9	30051.3	32351.4	0.341356
MW0144582	Ala-Gly-Leu-Val-Ser	Amino acid and Its metabolites	Small Peptide	C19H35N5O7	2	0.6649	-	9285.9	9371.07	9683.13	10413	10246.4	11882.7	7094.19	6394.82	6613.69	8077.5	6844.21	7906.58	8197.8	10238	6731.96	7871.09	6140.23	7141.35	8759.7	8196.48	10483.8	9699.15	8445.17	15074.3	0.0608225
MW0146066	Asp-Cys-Asn	Amino acid and Its metabolites	Small Peptide	C11H18N4O7S1	2	0.6598	-	10.03	4.233	138.488	10.189	10.328	8.375	9.023	10.412	2.355	3.365	2.974	5.938	240.933	164.371	20.341	5.088	11.218	14.595	6.302	4.419	11.366	2.414	28.881	10.995	0.871362
MW0007377	Iniparib	Benzene and substituted derivatives	Benzene and substituted derivatives	C7H5IN2O3	2	0.6583	-	69203.2	67701.5	67185.1	62181.5	65821.5	73275	56972	49761.6	47982.4	54266.3	48508.9	52119.9	68036.6	73622.1	70990.8	83783.3	64289.5	63129.6	57141.4	66437.3	57403.4	54016	65310.4	69312.8	1.20786
MW0145964	Asn-Abu-OH	Amino acid and Its metabolites	Small Peptide	C13H15N3O7	2	0.6558	-	1192.01	1146.41	8465.55	1681.85	1029.57	709.27	441.032	449.704	438.379	389.457	396.964	647.379	13989.2	13237.1	2704.77	9231.15	1612.06	1618.73	526.179	749.749	871.387	605.975	2129.85	1129.48	1.33837
MW0009659	(S)-Remoxipride	Benzene and substituted derivatives	Benzene and substituted derivatives	C16H23BrN2O3	2	0.6551	-	18307.7	5488.31	27789.9	5929.37	5090.81	1842.95	2043.51	1752.39	2818.09	2061.17	1796	1658.73	46267.6	43816.6	9026.54	31993.7	7287.89	5083.59	1729.34	3170.86	2881.24	2344.26	7322.91	4531.78	1.06363
MW0055663	1-octadecanoyl-2-(9Z-octadecenoyl)-sn-glycero-3-phosphate	GP	PA	C39H75O8P	2	0.649	-	48833.3	179727	226686	263822	306446	354267	218079	136659	307802	119163	147036	277513	268599	399772	303531	305740	269947	291753	294406	327537	264021	229204	93513.8	267951	0.996128
MW0009338	Parecoxib	Benzene and substituted derivatives	Benzene and substituted derivatives	C19H18N2O4S	2	0.645	-	237.207	244.909	10677.8	797.592	292.038	217.716	201.198	142.317	182.056	197.73	174.031	206.366	13786.2	11304	1188.67	518.51	327.635	306.091	286.054	496.328	389.692	233.712	2136.76	584.592	1.19631
MW0139152	N-Hydroxy-3-(3-(hydroxyamino)-3-oxoprop-1-en-1-yl)benzamide	Benzene and substituted derivatives	Benzene and substituted derivatives	C10H10N2O4	2	0.6327	-	294.544	372.754	3142.27	715.574	218.025	198.388	262.324	106.618	174.593	148.123	184.232	212.382	5436.08	5113.19	1039.83	639.387	450.063	3588.09	209.404	324.026	272.085	281.439	973.126	329.696	1.43275
MW0106754	gamma-Aminobutyric acid	Amino acid and Its metabolites	Small Peptide	C4H9NO2	2	0.6323	-	64.905	91.179	212.502	46.078	74	11.264	47.055	8.276	15.26	79.312	35.369	34.977	464.193	415.7	77.816	131.963	87.806	124.24	100.82	60.675	85.898	111.891	144.411	94.421	1.87347
MW0015862	1-O-Hexadecyl-2-arachidonoyl-sn-glycero-3-phosphocholine	Benzene and substituted derivatives	Benzene and substituted derivatives	C44H82NO7P	2	0.6125	-	52205	67369.9	76145.4	58391.8	52898.9	84444.3	63618.2	64255.4	43470.6	42588.7	62908.9	51281.5	67474.3	66624.2	36000.3	83948.2	77616.7	54456.7	42381.3	43833.3	31010.8	57489.3	50256.9	62720.4	0.554488
MW0111278	Scorpion	Heterocyclic compounds	Heterocyclic compounds	C7H14N4O3	2	0.6084	-	690.486	1053.73	1080.77	935.476	954.203	859.081	759.04	637.564	468.591	792.58	802.681	366.734	2265.04	2018.58	1188.39	807.378	856.568	1171.96	546.967	613.608	483.034	650.514	1086.46	885.05	0.905677
MW0006002	1,1,6-Trimethyltetralin	Benzene and substituted derivatives	Benzene and substituted derivatives	C13H18	2	0.6057	-	95493.2	90968.5	92196.5	111563	111354	102894	45598.4	82822.6	79465.3	63192	65079.6	72584.4	99491.3	136904	138830	123446	96834.9	123621	31033.4	94278.6	75400.2	87269.5	87966.7	78662.4	0.601675
MW0120706	N-(3-Chlorophenyl)-6,7-dimethoxyquinazolin-4-amine	Heterocyclic compounds	Heterocyclic compounds	C16H14ClN3O2	2	0.5759	-	125.392	121.886	1327.69	190.985	80.702	125.028	137.246	142.729	133.153	126.358	87.965	103.108	1662.11	1189.79	275.198	177.448	143.998	172.183	103.373	116.473	101.515	103.45	290.559	203.042	0.865367
MW0012369	14Z,17Z,20Z,23Z,26Z,29Z-dotriacontahexaenoic acid	FA	Oxidized lipids	C32H52O2	2	0.5534	-	120074	119567	125958	114145	122187	122502	88414.2	90019	100231	96056.6	92462.5	89912	114624	115603	117149	129155	111330	117892	104390	110855	104496	99776.9	110616	155315	1.02796
MW0112754	3-Amino-1-hydroxy-5,7-dimethyl-adamantane	Alcohol and amines	Alcohols	C12H21NO	2	0.5491	-	1.182	0.941	16.06	0.088	0.298	0.048	0.406	0.187	0.816	0.297	0.502	1.123	18.85	8.914	0.662	0.098	0.841	0.342	0.335	0.473	0.04	0.171	0.969	1.355	0.377096
MW0141396	13((2R,3S)-3-Pentyloxiranyl)-8Z-tridecenoic acid	FA	Oxidized lipids	C20H36O3	2	0.5351	-	2.5456e+06	2.34144e+06	3.01185e+06	2.86016e+06	2.99768e+06	2.8648e+06	2.13881e+06	2.38781e+06	2.73801e+06	2.7597e+06	1.51257e+06	2.50143e+06	2.29762e+06	2.8316e+06	2.91478e+06	2.83214e+06	1.81779e+06	2.95352e+06	2.33787e+06	2.75377e+06	2.56358e+06	1.687e+06	2.84386e+06	2.70521e+06	0.0688512
MW0141392	14(15)-EET-d11	FA	Others	C20H21D11O3	2	0.5124	-	7396.94	8561.05	7921.2	7685.25	7847.59	8494.8	9418.04	8804.41	10253.9	6930.07	10085.9	10784.4	148.857	61.654	361.23	5672.05	23877.3	4901.38	8.274	8.604	247.2	15.972	12.182	12.631	2.27194
MW0157604	Thr-Gln-Asn	Amino acid and Its metabolites	Small Peptide	C13H23N5O7	2	0.5044	-	129.087	118.003	2357.5	296.445	149.798	101.137	55.298	50.604	63.651	42.017	33	40.331	3529.32	2972.32	506.077	409.319	693.628	214.254	82.585	97.726	411.706	86.962	518.578	130.509	1.51803
MW0052792	Stearic acid	FA	FFA	C18H36O2	3	0.9938	-	8209.31	6319.45	6684.67	4901.24	3913.47	6236.34	5819.87	6443.56	8871.74	5704.49	5177.8	6022.59	20302.2	20009.1	12073.2	15096	9518.41	8124.93	4461.52	4283.44	4917.02	6700.86	6222.82	4453.94	1.1861
MW0150781	Palmitic acid	FA	FFA	C16H32O2	3	0.9847	-	6718.93	6347.37	6864.32	6176.65	4685.16	7286.84	6059.16	6306.28	6626.16	5742.18	5439.03	5921.28	8705.37	9567.35	6075.96	7629.06	6275.15	6348.81	5067.84	5448.95	6184.1	6060.32	5674.06	5177.63	0.448574
MW0164830	(5S)-1-(3,4-dihydroxyphenyl)-5-hydroxydecan-3-one	Benzene and substituted derivatives	Benzene and substituted derivatives	C16H24O4	3	0.9693	-	0.208	0.034	12.586	0.812	0.721	0.18	0.218	0.541	0.081	0.056	0.629	0.054	14.098	11.964	1.058	1.001	0.43	0.213	0.097	0.857	0.675	0.978	2.62	1.515	1.39281
MW0115000	L-Formylkynurenine	Amino acid and Its metabolites	Amino acid derivatives	C11H12N2O4	3	0.9574	-	1762.68	2012.45	2304.45	1827.2	2302.26	2396.76	2734.52	2118.22	2722.74	3079.5	2484.76	3158.8	1870.03	2024.47	2162.3	2684.67	2082.24	2134.16	2630.53	3234.03	2591.04	2228.33	2558.84	2551.83	0.022943
MW0166716	3-hydroxy-4-methyl-L-kynurenine	Others	Others	C11H14N2O4	3	0.9061	-	0.657	0.521	0.873	0.1	0.379	1.059	120.325	66.54	103.145	77.776	125.932	89.268	1.606	16.583	0.876	0.556	28.671	2.831	268.941	459.431	348.669	274.874	353.839	446.79	0.898801
MW0154162	N,N-bis(3-aminopropyl)butane-1,4-diamine	Heterocyclic compounds	Heterocyclic compounds	C10H26N4	3	0.8917	-	4165.72	5865.72	4496.16	4642.05	5286.08	4709.59	3377.93	3799.37	4138.76	4220.55	3833.3	3832.43	4858.02	4703.47	4104.43	4914.99	4417.16	4886.65	4531.44	4218.08	4117.55	4295.38	4624.13	6247.14	0.788821
MW0141017	1-(3,4-Dihydroxyphenyl)-5-hydroxy-3-decanone	Alcohol and amines	Alcohols	C16H24O4	3	0.877	-	0.229	1.051	36.374	0.193	0.169	0.383	0.67	0.151	0.51	0.046	0.153	0.4	47.297	36.04	1.063	1.103	0.793	0.136	0.32	0.913	0.479	0.56	4.501	1.55	1.2326
MW0166213	3-Hydroxy-5-methyl-o-methyltyrosine	Others	Others	C11H15NO4	3	0.8581	-	16.06	16.012	33.978	35.539	18.592	11.967	2876.52	1435.86	2501.7	1851.46	2835.51	2133.44	46.969	36.246	106.011	9.897	40.878	112.095	6135.28	8875.32	7324.61	5983.61	7792.34	9642.87	0.612016
MW0141016	(1E,3Z)-1-(3,4-dihydroxyphenyl)-3-hydroxydeca-1,3-dien-5-one	Benzene and substituted derivatives	Phenolics	C16H20O4	3	0.8243	-	137.838	89.986	2086.7	202.365	151.024	100.329	102.339	101.06	112.253	126.659	68.386	111.614	2998.35	2326.26	220.791	175.697	158.731	159.301	106.659	117.608	116.731	133.543	558.757	197.204	0.977917
MW0103636	2''-O-acetyl-ADP-D-ribose	Nucleotide and Its metabolites	Nucleotide and Its metabolites	C17H25N5O15P2	3	0.8195	-	0.181	1.76	1.179	1.378	2.731	136.937	0.089	0.42	226.292	204.537	244.08	0.028	1.299	0.836	0.422	1.142	0.111	0.432	239.637	0.164	2.392	0.702	0.118	0.577	0.862192
MW0140526	(1E,2S)-2-methylbutanal oxime	Others	Others	C5H11NO	3	0.7082	-	8242.18	6988.77	9332.44	7687.49	8424.74	9585.19	9916.12	7825.83	10502.1	10670.7	9134.91	10049.9	7674.06	8049.93	8131.16	10249.3	8198.79	9566.71	10931.5	11649.8	9598.36	8661.28	8765.9	11053	0.415507
MW0060453	PE-NMe2(18:3(9Z,12Z,15Z)/18:1(9Z))	GP	PE	C43H78NO8P	3	0.7035	-	483.119	1605.63	1768.15	4550.41	2582.36	2405.59	1177.05	859.202	938.847	658.168	804.309	349.754	10.071	10.173	14.692	760.871	989.656	1040.36	1862.84	1807.24	1540.6	6672.38	1902.13	594.526	1.07142
MW0050034	1-Stearoyl-2-arachidonoyl-SN-glycerol	GL	DG	C41H72O5	3	0.6974	-	23969.5	4861.01	475.929	12115.3	11792.7	24438.1	14277.4	12647.8	19813.2	18113.9	17473.6	7968.68	450.417	836.253	1008.94	1276.78	2664.16	9676.17	10183.5	16737.8	16387.7	15326.8	18248.5	15948.6	1.04665
MW0110259	Tyr-Ile	Amino acid and Its metabolites	Small Peptide	C15H22N2O4	3	0.6823	-	1.519	5.077	5.701	3.267	2.242	3.418	383.009	219.154	350.247	321.237	414.934	388.978	12.93	1.286	7.573	2.681	9.3	25.11	1081.52	1593.07	1303.84	1013.44	1289.99	1579.9	0.611732
MW0156492	S-Adenosylhomocysteine-d4	Nucleotide and Its metabolites	Nucleotide and Its metabolites	C14H16D4N6O5S	3	0.6759	-	6268.54	6361.9	7704.64	7033.62	7032.08	8450.75	530.546	587.127	433.191	708.338	330.487	559.714	6800.67	9413.62	7791.46	12801	8728.39	9205.23	52.909	50.735	16.172	126.434	145.049	169.137	0.634286
MW0107803	Leu-Ser	Amino acid and Its metabolites	Small Peptide	C9H18N2O4	3	0.6705	-	71.498	29.05	202.282	200.538	35.647	384.547	632.099	1384.21	1132.38	1282.72	1605.68	1208.78	462.143	157.794	127.733	69.639	286.385	600.093	5656.92	10574.7	5634.12	5821.39	8300.85	10195.6	1.12811
MEDP1895	Tyr-Phe	Amino acid and Its metabolites	Small Peptide	C18H20N2O4	3	0.6614	-	9.311	9.959	6.492	3.582	15.042	17.687	500.942	324.68	528.939	449.22	454.561	553.148	16.533	16.511	9.026	8.604	16.216	28.806	1183.3	1630.88	1374.18	1206.43	1322.36	1674.16	0.5428
MW0060369	PE-NMe2(18:1(9Z)/18:3(9Z,12Z,15Z))	GP	PE	C43H78NO8P	3	0.6569	-	567.014	556.388	767.427	740.777	1272.58	1097.71	537.251	399.956	323.59	331.362	262.768	287.079	5.864	261.508	6.633	396.758	757.812	533.312	1116.22	849.585	879.501	928.253	644.654	337.936	0.923781
MW0110290	Tyrosyl-Methionine	Amino acid and Its metabolites	Amino acid derivatives	C14H20N2O4S	3	0.6507	-	1.278	7.405	8.002	7.726	0.468	0.284	73.985	50.451	74.979	68.811	95.517	106.903	0.561	1.837	0.143	0.637	0.754	2.262	275	433.1	342.253	266.329	319.72	447.918	0.088477
MW0163433	L-4-Hydroxy-3-methoxyphenylalanine	Aldehyde,Ketones,Esters	Esters	C10H13NO4	3	0.6025	-	102.346	29.459	73.706	82.498	36.755	431.846	12000.2	8049.86	10806.8	8018.22	12492.4	11109	35.379	236.367	147.057	54.853	619.695	368.149	26521.9	46220.7	39677.6	35744.5	39833.8	56072.5	0.536784
MW0165706	(2R,3S,4S,5R,6S)-2-(hydroxymethyl)-6-[(2S)-2-methyl-4-(7H-purin-6-ylamino)butoxy]oxane-3,4,5-triol	Alcohol and amines	Alcohols	C16H25N5O6	3	0.5858	-	9.345	6.981	2.265	0.671	1.911	12.02	399.705	321.007	389.66	295.981	290.443	346.586	4.519	6.043	7.686	6.322	2.11	4.133	369.505	446.725	353.419	396.487	386.831	457.828	0.155537
MW0112852	3-Ketosphingosine	Alcohol and amines	Alcohols	C18H35NO2	3	0.5314	-	1512.54	683.973	2147.48	1479.82	1561.4	1727.4	1101.35	692.189	5333.06	921.044	614.283	1017.89	2769.93	2665.85	1290.66	1652.59	1546.59	1336.87	1222.3	1297.01	1603.06	752.132	4318.48	2075.57	0.807888
MW0146517	(7R,8Z)-bacteriochlorophyll b	Heterocyclic compounds	Heterocyclic compounds	C55H72MgN4O6	3	0.9125	-	1929.43	3800.38	5715.51	8640.89	16988.7	16124.7	14183	14630.9	15802.6	13500.9	11107	11223.8	1535.22	1531.73	1542.88	1900.22	2891.13	3496.64	15667.7	15191.8	15758.7	18170.6	14555.5	18353.6	0.981934
MW0142981	magnesium;3-[(3R,21S,22S)-11-ethyl-16-(1-hydroxyethyl)-3-methoxycarbonyl-12,17,21,26-tetramethyl-4-oxo-23,25-diaza-7,24-diazanidahexacyclo[18.2.1.15,8.110,13.115,18.02,6]hexacosa-1,5,8(26),9,11,13(25),14,16,18,20(23)-decaen-22-yl]propanoic acid	Heterocyclic compounds	Heterocyclic compounds	C35H36MgN4O6	3	0.8912	-	1380.11	2673.66	3250.28	2363.1	893.253	2266.66	1202.61	2027.77	2508.8	1861.49	2168.44	1287.63	6373.31	5246.23	4532.86	2649.75	4721.1	3727.12	2028.96	2004.18	1940.66	2003.9	2830.32	2314.62	1.76023
MW0141983	2,3,7,8-Tetrachlorodibenzofuran	Benzene and substituted derivatives	Benzene and substituted derivatives	C12H4Cl4O	3	0.8717	-	4257.91	5087.89	6805.29	6235.19	6278.32	7030.87	3540.49	4759.22	4382.6	4873.04	3940.89	4623.49	5093.86	5223.49	5917.22	5827.05	5250.25	3669.88	5958.87	5308.85	4993.96	5349.41	4680.14	562.734	0.599509
MW0142931	1H-Indole, 3-(3,7,11,15-tetramethylhexadeca-2,6,10,14-tetraenyl)-	Heterocyclic compounds	Indole and Its derivatives	C28H39N	3	0.8378	-	43825.8	42064.9	46329.7	41273.3	44352.6	50576.7	72376.1	69663.1	71716.9	67204.9	68655.2	76005.6	11235.1	14204.3	16149.9	15612.3	59769.1	19271.9	67277.5	73893.6	34426.2	65743.3	71339.2	8.058	1.14485
MW0010274	(Z)-1,3-Octadiene	Others	Hydrocarbon derivatives	C8H12	3	0.8152	-	459.522	475.337	5252.61	636.464	459.031	473.634	439.249	369.915	406.649	411.504	357.449	450.186	5300.93	3729.86	760.39	420.673	621.232	511.126	417.13	466.709	454.149	429.108	1157.63	1164.6	0.874899
MW0012141	11-Methyl-7-oxatetracyclo[6.3.1.01,6.04,11]dodecane	Aldehyde,Ketones,Esters	Esters	C12H18O	3	0.8075	-	11472.3	14507.2	14231.1	13237	13241.9	14982.2	13079.8	14905.8	10914.5	10398.2	10253.7	11341.5	13217.4	12473	13515.1	10922.8	10459.4	13996.5	12374.3	14233.5	12596.4	11435.2	13821.4	13663.5	0.0533656
MW0153769	Methanophenazine	Heterocyclic compounds	Heterocyclic compounds	C37H50N2O	3	0.8014	-	1.38118e+06	1.48555e+06	1.49853e+06	1.36759e+06	1.40294e+06	1.5236e+06	1.15178e+06	1.07412e+06	1.29587e+06	1.16681e+06	1.15732e+06	1.15317e+06	1.4291e+06	1.52003e+06	1.42935e+06	1.64676e+06	1.46445e+06	1.55716e+06	1.21736e+06	1.43156e+06	1.26573e+06	1.23096e+06	1.36897e+06	1.37776e+06	1.15351
MW0014120	3-Hydroxysintaxanthin	Aldehyde,Ketones,Esters	Ketones	C31H42O2	3	0.7993	-	36812.6	34973.4	39064.2	33247	34221.6	34819.6	26975.2	28793	33731.3	30036.2	28467	26466.6	48209.2	45606.2	42331.8	44052.9	40869.3	39160.3	30575.6	31551.6	28701.9	29553.6	34502.4	50312.6	1.5712
MW0123103	Bikojic acid	Organic acid and Its derivatives	Organic acid and Its derivatives	C12H10O8	3	0.7847	-	0.883	2.293	212.722	20.01	0.642	1.39	1.031	1.933	0.373	0.291	1.758	0.781	338.308	282.975	30.288	4.252	4.948	3.94	0.313	1.037	3.535	3.583	44.067	8.524	1.24405
MW0015132	7',8'-Dihydro-8'-hydroxyreticulataxanthin	Aldehyde,Ketones,Esters	Ketones	C33H46O3	3	0.7665	-	25235.4	24297.1	27832.5	23296.1	25600.2	24493.5	18113.3	19195.7	22627	20965.9	18817	18333.8	32784.3	29421.8	29467.9	30378.5	28475.4	26897.2	21171.9	22209.9	20585.5	20524.5	22888.9	36231.2	1.51355
MW0012415	15,15'-Dihydroxy-beta-carotene	Others	Hydrocarbon derivatives	C40H58O2	3	0.7622	-	440969	520566	481428	443893	477460	523515	351758	341687	373527	378262	350496	359085	438085	446657	445361	490875	447969	477508	403454	437374	393459	396423	426787	566681	0.809135
MW0135108	6,11-dihydroxy-3-methyl-7-(2,3,4,5-tetrahydroxyphenyl)-2lambda8-dioxatricyclo[7.3.1.0,(1)(3)]trideca-1,3,5(13),6,9,11-hexaen-2-ylium	Others	Others	C18H13O8	3	0.7615	-	330.801	275.471	1737.71	457.127	158.203	201.853	98.227	54.734	111.678	50.889	119.763	51.556	2538.52	2463.49	1950.88	461.306	274.853	233.445	127.227	205.453	113.845	110.155	517.366	203.088	1.24082
MW0013509	2-Hydroxy-4-oxo-5,12-heneicosadien-1-yl acetate	Organic acid and Its derivatives	Organic acid and Its derivatives	C23H40O4	3	0.7381	-	778813	738658	717526	921155	875844	368008	471115	672778	662611	689737	522471	576330	810319	1.18138e+06	1.14292e+06	990035	877818	1.078e+06	617258	774084	617638	748266	687492	632402	1.45016
MW0149055	Thiirane	Heterocyclic compounds	Heterocyclic compounds	C2H4S	3	0.7254	-	12823.2	27142.8	19559	16913.5	26208.6	14748.2	7373.42	7206.48	10512.9	9567.34	11194	9111.64	18714	18216.9	23465.9	20369.6	20204.1	18550.6	16796.8	9713.92	11674.8	11572.1	9804.25	10788.7	0.589318
MW0154008	[(6S,7S,9E,12R)-12-[(E,2S,6R,7R,9R)-7,9-dihydroxy-4,6-dimethyldec-4-en-2-yl]-7,9-dimethyl-2-oxo-1-oxacyclododec-9-en-6-yl] (2E,4E,6E,8E,10E)-12,13,15-trihydroxy-2,4,6,10-tetramethylhexadeca-2,4,6,8,10-pentaenoate	FA	Others	C45H72O9	3	0.7198	-	8056.65	9032.8	10085.6	6911.02	13535.2	7720.67	6368.68	17046.2	7629.71	17212.6	17078.5	6391.56	13456.4	11701.5	24552.9	11771.3	10913.3	9908.93	7038.37	8189.55	6900.41	7357.46	7104.97	11386	0.264102
MW0106442	Dihydroceramide	SL	Cer	C19H39NO3	3	0.7141	-	377000	334980	349001	373822	354145	431557	26818	28053	27813.2	36643.2	16979.3	24484.2	198019	226709	222258	263550	210667	251066	276764	275083	256203	261518	251541	268117	1.29943
MW0159355	VINYL CHLORIDE	Others	Hydrocarbon derivatives	C2H3Cl	3	0.7105	-	33348.7	34380.3	33676.9	35441.3	31565.9	39444.8	29742.3	30921.3	29268.5	25263.1	25729.3	28158.2	29282.5	33302.4	28690.7	36419.5	30448	31185.4	31290.1	34731.6	33404.9	29430.6	33705.6	20343.7	0.26821
MW0120932	5,5',6,6'-Tetrahydroxy-3,3'-biindolyl	Heterocyclic compounds	Heterocyclic compounds	C16H12N2O4	3	0.7021	-	118.437	197.855	1462.58	362.658	167.288	92.883	104.369	110.543	73.085	21.625	28.095	87.425	2362.4	2275.05	549.145	227.202	210.38	269.595	100.443	121.41	78.304	141.711	432.577	81.215	1.13658
MW0129640	1,26-Hexacosanediol diferulate	Alcohol and amines	Alcohols	C46H70O8	3	0.6998	-	18699.9	19296.3	17950.3	15710.9	14772.9	17797.1	15025.8	15589.7	17094.5	17436.2	17187.4	15039.6	14016.1	15133.6	18880.8	6178.69	7076.36	15834.6	14995	16306.7	14011.9	14088	15832.8	18472	1.19649
MW0113522	6-[4-(2-carboxyeth-1-en-1-yl)-2,5-dihydroxyphenoxy]-3,4,5-trihydroxyoxane-2-carboxylic acid	Benzene and substituted derivatives	Benzene and substituted derivatives	C15H16O11	3	0.6805	-	506.661	361.451	6355.76	942.002	536.826	434.779	186.384	287.283	264.927	217.655	248.81	166.199	6523.78	5814.34	1351.47	697.817	941.639	655.778	253.131	386.51	998.406	335.674	1237.28	433.227	1.21143
MW0000091	5-Hydroxy-4-methoxy-3-methyl-2,6-canthinedione	Heterocyclic compounds	Indole and Its derivatives	C16H12N2O4	3	0.6775	-	785.059	664.453	5678.9	1159.45	808.619	846.119	788.283	802.724	1145.44	773.874	641	686.426	7548.61	5354.85	1385.24	915.529	928.821	957.531	654.816	669.233	603.868	630.205	1539.71	963.142	0.616984
MW0148512	Dihydromethanophenazine	Alcohol and amines	Polyamines	C37H52N2O	3	0.6773	-	32650.8	35650.6	36481.3	35498.7	36680.3	39849.5	23972.7	24567.5	27216.2	28144.7	27457.6	25838.6	33500.7	33984.4	34034.1	37684.4	33563.6	37979.4	31801.1	34429.6	33389.2	31564.7	33551	45223.8	1.27735
MW0051094	1-Osbondoyl-3-osbondoyl-sn-glycerol	GL	DG	C47H72O5	3	0.6631	-	66099.4	80431.3	76927.4	79660.7	74238.7	173664	125993	63318.9	65685.5	126361	128942	62683.5	140997	81376.9	73232.3	89577.1	80760.6	74371.4	152127	77030	149879	67940.6	75999.1	100207	0.23513
MW0142605	3-(3,4-Dichlorophenyl)-1-hydroxy-1-methylurea	Benzene and substituted derivatives	Benzene and substituted derivatives	C8H8Cl2N2O2	3	0.6583	-	5670.78	6245.7	5981.27	6669.32	6094.65	6935.87	5683.7	5037.56	5591.43	4731.81	5776.91	5676.2	5355.89	5525.12	6187.5	6816.04	5271.32	6097.3	6468.81	6511.67	6332.92	6089.87	6517.96	7367.35	0.853914
MW0127405	Beta-Mercaptoethanol	Others	Others	C2H6OS	3	0.6582	-	22764.1	23339.6	19817.9	23768.6	24152.1	23700.3	18317.3	17917	19383.1	18227.9	19852.1	18073.9	17848.6	23296.2	18843.1	22069.5	19829.5	21034.1	22676	20435.2	19297.3	19399.9	20875.1	19468.2	0.360941
MW0054525	LysoPC(18:1(11Z))	GP	LPC	C26H52NO7P	3	0.6383	-	148685	180578	163962	150645	146795	178819	134971	124033	128201	121782	135371	134150	161784	154167	197873	234223	184335	164653	89204	82191.1	79381.6	82808.7	93656.6	86656	0.729758
MW0015999	Aurochrome	Heterocyclic compounds	Heterocyclic compounds	C40H56O2	3	0.629	-	7272.9	6889.5	7901.44	7478.66	6985.54	11250.2	5460.54	5737.4	5741.05	6227.32	6081.44	5857.07	7687.7	7558.89	7380.49	8090.59	7352.96	7272.89	6685.21	7093.55	6084.42	6307.65	6573.9	10063.2	0.676013
MW0009319	P,P-Dioctyldiphenylamine	Benzene and substituted derivatives	Benzene and substituted derivatives	C28H43N	3	0.6229	-	80162.4	84747.5	85791.2	82705.6	78892.9	84931	64692.1	61483.6	66762.3	66871.2	64858.1	64457	79226.5	81300.3	83540.7	90228	81761.5	85306.3	75247	80418.7	78647.1	72365.8	74912.4	93065	1.3924
MW0142680	3',4'-Dihydrorhodovibrin	Alcohol and amines	Alcohols	C41H62O2	3	0.6165	-	40998.5	43703.6	47727.9	43051.5	45299.2	44389	33519.7	32178.7	36501	38983	32864.1	36057.5	42008.5	47589.5	44597.2	49922.7	44340.7	46349.8	38330.5	41774	36854.8	40564.7	74463.8	52936.5	1.33337
MW0054504	LysoPA(22:5(4Z,7Z,10Z,13Z,16Z)/0:0)	GP	LPA	C25H41O7P	3	0.6138	-	5008.84	5237.84	6070.64	6017.27	6101.44	6761.51	3964.27	4115.05	4026.46	4027.85	3664.23	4156.93	3707.67	5434.24	5164.42	5665.83	3302.61	5019.56	5769.99	6186.65	5862.91	5363.66	5308.87	6200.06	0.408592
MW0146524	Bacteriohopanetetrol glucosamine	Alcohol and amines	Amines	C41H73NO8	3	0.6121	-	33566.5	35030	36105.6	34086.4	35809.8	39646.7	25201	25862.5	33979.6	32619.8	30997.4	30641	26704.6	33678.6	41350.1	35276.2	31400.6	37534.3	31478.8	34190.3	29947.6	26660.8	29903.9	42347.4	0.165716
MW0108913	N-Stearoyl GABA	Amino acid and Its metabolites	Amino acid derivatives	C22H43NO3	3	0.6115	-	169066	176921	182810	175605	176125	210830	197993	200800	205429	192651	213859	226144	103689	144395	106639	136075	103961	122735	218502	225411	211955	171914	199572	199547	1.51152
MW0012833	1-Hydroxy-1-phenyl-3-octadecanone	FA	Others	C24H40O2	3	0.6067	-	4461.42	5454.32	6459.5	4369.83	4356.22	6228.22	1721.69	3416.43	3362.48	8619.04	4692.71	2980.26	6626.32	5166.8	3181.71	5483.27	5964.03	4805.4	3817.88	4728.43	3562.08	4534.11	6313.33	5300.95	0.522431
MW0056910	1-Palmitoyl-2-(1-enyl-palmitoyl)-sn-glycero-3-phosphocholine	GP	PC	C40H80NO7P	3	0.6002	-	42644.2	3332.92	119364	68531.8	64079.4	30911.8	509.018	12637.8	2054.79	921.728	19047.9	18155.1	11267	9231.79	125.122	20037.2	31669.1	43911.8	26635.2	21800.7	38640.4	14488.6	19235.4	24149.7	0.0159802
MW0012773	1-arachidonoyl-sn-glycero-3-phospho-1D-myo-inositol	GP	PI	C29H49O12P	3	0.5835	-	519.949	1705.55	1274.24	845.989	306.677	852.123	529.525	1481.84	2122.59	924.418	753.069	701.092	2204.03	378.137	1097.71	2395.67	2337.38	2604	1012	460.134	1140.85	1644.66	2478.65	1114.82	1.09336
MW0104915	3,4-Dihydroxy-5-sulooxycyclohexene-1-carboxylic acid	Organic acid and Its derivatives	Organic acid and Its derivatives	C7H10O8S	3	0.5801	-	24055.6	25649.8	23472.8	22963.4	26290	27696.2	15437.7	7187.02	15764.1	3435.38	15158	16824	21749.1	24436.5	23841.8	25919	21672.6	24023	19537.5	22384.9	19186.3	9053.87	15353.4	20983.7	0.667952
MW0155720	[(1R,2R,3R)-2-methyl-3-[(5E,9E)-2,6,10,14-tetramethylpentadeca-1,5,9,13-tetraenyl]-2-[(3E,7E)-4,8,12-trimethyltrideca-3,7,11-trienyl]cyclopropyl]methyl phosphono hydrogen phosphate	Terpenoids	Triterpene	C40H68O7P2	3	0.5772	-	1679.29	2592.04	2895.23	1862.75	3246.91	3225.91	1666.2	1892.28	2207.12	2187.02	2076.28	1436.8	2618.29	2349.93	1958.53	2949.6	2307.17	2906.25	2911.67	2836.49	2377.87	2211.74	2225.87	3459.78	1.09805
MW0056843	1-Myristoleoyl-2-(1-enyl-palmitoyl)-sn-glycero-3-phosphocholine	GP	PC	C38H74NO7P	3	0.5733	-	271589	283869	286226	273328	282061	296018	210838	199701	232753	230245	215345	216336	269469	269732	278708	295723	265981	291528	242042	258896	248582	237220	257137	367344	1.10246
MW0004039	3-hydroxy-5-methoxy-4-(sulfooxy)benzoic acid	Benzene and substituted derivatives	Benzene and substituted derivatives	C8H8O8S	3	0.571	-	10899.9	11766.1	10800.5	11887.9	11829	11526.4	4172.92	3917.83	3937.49	3703.8	3499.83	3149.38	11763.7	12140.4	11811.1	11701.1	9942.59	10598.5	7314.44	7734.08	6392.15	5688.88	5883.72	6199.19	0.901804
MW0056812	PC(14:0/P-18:1(11Z))	GP	PC	C40H78NO7P	3	0.5677	-	128629	321929	143402	147378	132640	323092	297098	139619	143386	150152	302793	392000	139267	156052	137988	183380	141203	141218	457277	169740	167201	152413	364745	219007	0.381082
MW0057142	PC(18:3(9Z,12Z,15Z)/P-16:0)	GP	PC	C42H78NO7P	3	0.5635	-	22.584	6.017	33.151	25.461	32.505	17.775	37.541	4.707	22.076	23.167	2.512	44.869	3.164	22.752	12.848	3.251	15.089	14.945	27.83	6.945	37.141	1.34	21.25	16.467	0.88084
MW0122982	Austinol	Heterocyclic compounds	Heterocyclic compounds	C25H30O8	3	0.563	-	16979.1	15268.4	16441.3	15226.6	15645.2	16797.4	10859.8	10875.4	11257.6	9958.01	10034.9	9534.48	13441.5	12803.3	13596.5	18593.8	11774.8	16617.9	14641.2	15570.9	12394.4	13361.5	13945.9	13839.9	0.705809
MW0050715	1-Arachidonoyl-3-docosahexaenoyl-sn-glycerol	GL	DG	C45H68O5	3	0.5578	-	105838	114522	113861	108839	107322	113189	85192.4	82172.4	93760.8	94665.7	87048.5	87823.6	115535	106648	118710	123005	108901	117970	92654.4	100387	96579.8	95826	102996	147673	1.26688
MW0050272	1,3-Digamma linolenin	GL	DG	C39H64O5	3	0.553	-	39551.1	41769.6	44649.8	40235.5	42862.8	46010.5	32317	33877.1	34474.2	37789.9	33633.5	30680.4	39742.3	41908.6	40557.1	46932	40358.8	42072	35473.9	39960.4	35757.3	38492.2	40951.8	55043.2	1.02681
MW0049661	1-Pentadecanoyl-3-eicosapentaenoyl-sn-glycerol	GL	DG	C38H64O5	3	0.5454	-	170170	178565	173655	171788	181277	181702	126145	125437	140112	140889	136595	136515	168363	164802	168993	187620	163628	178224	149511	162168	150835	149462	161680	220411	1.04506
MW0049668	1-Pentadecanoyl-3-osbondoyl-sn-glycerol	GL	DG	C40H68O5	3	0.5439	-	154646	172835	155561	171389	185833	184442	141691	150347	147322	154522	121104	135905	124743	155709	144111	157956	138488	141919	155141	176958	147673	129784	144908	192567	0.532908
MW0148855	Ecdysone palmitate	Aldehyde,Ketones,Esters	Esters	C43H74O7	3	0.5424	-	594765	651867	657990	599190	649224	650664	502029	499727	529589	531183	494783	501246	602342	633822	611863	670775	695615	656349	538987	603217	543964	552265	665127	816542	1.26527
MW0056845	PC(14:1(9Z)/P-18:1(11Z))	GP	PC	C40H76NO7P	3	0.5419	-	2488.23	4104.26	3485.35	3079.59	3984.62	3758.47	2331.32	2801.6	2804.88	2353.11	2731.36	2550.7	2573.75	3382.13	2099.87	4685.88	3701.69	3612.97	2670.32	2970.2	2592.21	3311.47	2995.11	3646.69	0.253337
MW0148533	Diisononyl phthalate	Benzene and substituted derivatives	Benzene and substituted derivatives	C26H42O4	3	0.541	-	466133	481987	524823	491015	510020	532773	416616	405241	447976	416081	413411	397173	520782	603638	592998	606318	559910	563700	418948	462747	452058	394283	499454	507482	1.33349
MW0055088	Momordicilin	Terpenoids	Terpenoids	C36H60O3	3	0.5407	-	173168	185942	195063	333738	185540	188798	140931	151373	150005	296130	275843	142461	178537	192616	185524	206255	187136	189163	159735	178799	154607	311950	182948	216590	0.0894414
MW0053951	[(2S,3R)-3-[(1S,2R,4aR,4bR,7S,8aR,10aR)-7-hydroxy-4b,8,8,10a-tetramethyl-2'-oxospiro[2,3,4,4a,5,6,7,8a,9,10-decahydrophenanthrene-1,4'-oxolane]-2-yl]-1-[(2R)-4-methyl-5-oxooxolan-2-yl]butan-2-yl] acetate	Aldehyde,Ketones,Esters	Esters	C32H50O7	3	0.5372	-	4635.69	5133.39	5351.14	5189.58	4651.89	5388.86	3794.8	3603.67	3899.24	4273.1	3463.1	3371.91	4838.1	4518.99	4874.34	4959.74	4271.28	4794.97	4305.56	4616.98	3729.92	4044.54	4419.7	6586.22	0.656729
MW0113284	6-({2-[4,6-dihydroxy-2-methoxy-3-(3-methylbut-2-en-1-yl)phenyl]-2-hydroxyacetyl}oxy)-3,4,5-trihydroxyoxane-2-carboxylic acid	Organic acid and Its derivatives	Organic acid and Its derivatives	C20H26O12	3	0.5359	-	10711	11441.1	11760.4	10377.4	11336.9	11804.9	8387.26	7824.23	8133.65	7954.26	6851.19	7820.73	14474.4	14846.3	15176	16410.7	9963.47	14986.3	10650.1	12016.6	10026.6	9370.37	8387.54	8743.51	1.51756
MW0011476	(9R,10S,12Z)-9,10-Dihydroxy-8-oxo-12-octadecenoic acid	Others	Others	C18H32O5	3	0.5354	-	2.166	2.011	73.077	1.56	2.198	0.365	0.918	1.558	1.515	1.546	0.297	1.48	97.763	75.508	5.805	2.526	1.072	2.34	1.604	0.3	2.119	0.542	4.089	4.169	0.77089
MW0061721	[(2R)-3-[hydroxy-[(5R)-2,3,4,5,6-pentahydroxycyclohexyl]oxyphosphoryl]oxy-2-[(Z)-octadec-11-enoyl]oxypropyl] (Z)-octadec-11-enoate	GP	PI	C45H83O13P	3	0.5332	-	2356.4	3571.82	3579.39	3916.12	7516.97	12124.8	16864.5	14461	19206	15902.9	13648.9	12784.3	1940.34	526.826	816.555	719.945	1744.26	3058.48	14717.7	15818.6	18360.6	20417.5	18944.6	20367.8	0.866808
MW0141373	13-(beta-D-glucosyloxy)docosanoic acid	FA	FFA	C28H54O8	3	0.5279	-	23662.6	43347.7	25750.4	23902	26417.2	27748.4	21267.3	34973.2	21953.4	22488.5	19253.2	20878.7	31603.1	27840.1	30665	30099.1	26690.5	26160.5	22786.4	24776.8	21130.8	22831.9	23005.8	32471.5	0.444458
MW0148687	D-prephenyl lactate	Aldehyde,Ketones,Esters	Esters	C13H14O8	3	0.5267	-	1.591	7.821	289.466	1.686	1.543	0.35	1.684	1.193	0.632	1.493	0.324	1.877	327.8	278.441	12.37	1.345	1.957	8.143	0.644	1.45	2.637	0.874	41.313	7.673	1.06981
MW0057009	PC(18:1(11Z)/P-16:0)	GP	PC	C42H82NO7P	3	0.526	-	35224.7	40143.6	34944.9	24914.8	25765.3	5137.67	13846.9	28283.4	21191.2	294.977	17750.9	20085.6	19627.8	22352	24164.1	123.122	23465.5	32455.4	83164.6	96443.8	19249.5	18835.1	57030.1	62799.8	0.375134
MW0049512	1-Myristoyl-3-osbondoyl-sn-glycerol	GL	DG	C39H66O5	3	0.5259	-	417101	444419	440666	404048	430310	443999	336259	364041	353654	358515	332318	336940	410289	420040	420866	470332	424134	441367	418350	409812	367648	365494	401214	540161	1.20456
MW0142212	2-Amino-1,2-bis(p-chlorophenyl)ethanol	Heterocyclic compounds	Heterocyclic compounds	C14H13Cl2NO	3	0.5167	-	12.033	16.768	678.143	69.14	16.553	14.403	12.757	11.617	12.377	13.229	12.356	11.122	1018.87	903.844	145.641	14.741	34.532	24.651	15.02	14.412	13.259	15.513	153.459	19.37	0.974327
MW0054526	LysoPC(18:3(6Z,9Z,12Z))	GP	PC	C26H48NO7P	3	0.5105	-	304.819	476.759	364.009	490.64	188.168	189.189	548.73	907.455	505.97	580.19	379.102	1153.31	365.656	151.855	151.563	330.119	593.189	324.33	141.255	325.517	28.632	42.156	390.609	310.334	1.45535
MW0142187	25-Hydroxy-24-epi-brassinolide	Heterocyclic compounds	Heterocyclic compounds	C28H48O7	3	0.505	-	19258.2	23199.6	22348.2	18300.2	13378.1	23530.6	26394.6	24085.9	24855.6	22175.2	25332.8	24477	20276.1	18363.2	26015.2	28557.1	21842.6	20388.7	14242	12236.3	7141.06	11530.3	13784.9	13022.9	1.35795
MW0063549	SM(d18:0/22:3(10Z,13Z,16Z))	SL	SM	C45H85N2O6P	3	0.5006	-	42244.7	42712.7	9638.03	32563	50788.3	33482	39176.1	30846.3	10044.6	37341.3	45633.1	40359	9306.92	2120.65	690.03	388.261	552.241	18658.2	53973.8	43830.8	45331.9	44315.2	56042	41728	1.2829
MW0057055	1,2-Dilinoleoyl-SN-glycero-3-phosphocholine	GP	PC	C44H80NO8P	3	0.5587	998-06-1	83812.5	96666.3	109782	74725.8	43811.7	27230.7	20184.4	21279.6	17421.3	23282.1	33841.8	37480.2	38302.4	73021	57403	38347.1	22760.9	60467.3	63094.8	35966.4	18094.4	20319.6	35858.2	28926.4	0.227616
MW0108634	N-Acetyl-L-aspartic acid	Amino acid and Its metabolites	Amino acid derivatives	C6H9NO5	1	0.9614	997-55-7	106700	77067.5	101651	89996.3	113782	101091	214617	217647	251256	212792	218060	241964	61207.5	67907.6	58968.3	71858.9	67485.7	67065.8	225285	213465	208978	210349	218206	212588	0.705665
MW0115408	Trehalose	Carbohydrates and Its metabolites	Sugars	C12H22O11	2	0.678	99-20-7	11025.5	11472.6	11849.5	10872.6	10963.2	9941.44	7807.79	6262.64	7414.12	8367.43	7761.11	9952.78	11869.5	10277.7	11209.4	14460.7	10897.8	10278.7	8738.62	9675.92	9725.49	8249.57	9192.29	15230.1	1.09458
MEDL01997	Prunasin	Benzene and substituted derivatives	Benzene and substituted derivatives	C14H17NO6	2	0.589	99-18-3	53840.8	49135.6	55083	50132.6	56345.9	64285.3	28456.8	29102.7	27919.8	25086.6	28199.2	34600.3	28899	43308.7	34522.2	38789.2	34516	32019.8	28438.5	33738.1	30775	26648.9	31089.8	29381.9	1.22944
MW0006923	1,6-Bis(acetyloxy)-5,7-dimethoxy-9H-fluoren-9-one	Benzene and substituted derivatives	Benzene and substituted derivatives	C19H16O7	3	0.5188	98665-32-8	31360	35912.2	11843.8	14937.8	13664.9	13841.2	23936.7	20822.8	20865.4	22239.5	21605.9	25690.8	6059.56	31048.8	10127.1	10819.7	7669.16	14296.3	14376.7	20234	38916.2	21235.8	29621	25770.9	0.73512
MW0108671	Nafcillin	Amino acid and Its metabolites	Amino acid derivatives	C21H22N2O5S	2	0.6706	985-16-0	63203	65841.6	61799.5	64380.3	67717.1	76422.4	50938.2	50420.4	52796.1	45361.1	47376.6	53030.7	101753	77713.1	56553.6	45890	65391.5	67532.6	43534.5	56463.2	44994.5	45138.6	56831	52327.5	0.0696038
MW0158823	Urdamycin A	Benzene and substituted derivatives	Benzene and substituted derivatives	C43H56O17	3	0.5828	98474-21-6	0.376	0.973	0.478	103.647	103.424	145.335	783.584	379.984	750.436	927.104	761.727	808.165	129.541	95.038	0.541	0.603	1.482	126.074	2465.14	3234.36	2557.85	1812.42	2253.51	2911.8	0.277438
MW0146861	Brevetoxin A	Heterocyclic compounds	Heterocyclic compounds	C49H70O13	3	0.7808	98112-41-5	651.349	579.007	7.08	509.334	12.753	617.974	11022.3	6905.99	8528.42	9909.62	10242.3	10671.6	5.903	12.939	21.914	2.175	22.216	877.369	14482	16559.8	14444.7	9287.73	14637	15443.4	0.453776
MW0124701	Lomefloxacin	Others	Medicine	C17H19F2N3O3	2	0.777	98079-51-7	6338.85	5292.75	6641.02	7367.72	6619.76	6624.58	56928.9	43111	60714.1	76695.9	66314.5	64814.5	10036.9	12088.5	11736.4	16780.5	11116.6	10881.8	55570.2	84337.7	68848.2	52700.7	75231.2	89640.4	0.572032
MW0106221	Cyclohexanecarboxylic acid	Organic acid and Its derivatives	Organic acid and Its derivatives	C7H12O2	1	0.7295	98-89-5	39304.5	37337.7	46611.3	37870.8	41129.2	41677.3	16005	9266.4	24505.2	9329.23	11427.9	14146.3	47520.4	49735.1	47132.3	48706	40568.3	42575.6	28670.7	26710	19992.5	12436.6	17119.4	25544.6	0.836482
MW0107948	Pyroglutamic acid	Amino acid and Its metabolites	Amino acid derivatives	C5H7NO3	1	0.9746	98-79-3	488393	411010	478610	464850	515704	522607	148012	155069	162526	168695	141799	150495	293533	331142	300400	343504	313981	324390	174229	177511	177206	172958	167302	164842	0.535116
MW0005090	4-Hydroxybenzenesulfonic acid	Organic acid and Its derivatives	Sulfonic acids	C6H6O4S	1	0.9554	98-67-9	162139	152352	124788	152827	152101	142113	9519.61	16827.6	17261.4	17197.9	16271.1	18807.8	120336	113429	118835	136978	61454.5	120312	19629.7	9234.08	17750.4	10316.7	14227.1	6836.93	0.384392
MEDN0068	S-(5-Adenosy)-L-Homocysteine	Amino acid and Its metabolites	Amino acid derivatives	C14H20N6O5S	1	0.9426	979-92-0	37585.8	35918.2	59129.3	40256.4	47256.2	49747.2	3927.21	4291.8	2674.34	4565.67	3371.33	4029.05	40506.2	49524.6	44305.6	72012.4	49067.9	45748.7	937.973	1328.25	1204.56	95.213	2142.71	2073.63	0.530372
MW0015117	7,12-Dihydroxy-3,11,15,23-tetraoxolanost-8-en-26-oic acid	Organic acid and Its derivatives	Organic acid and Its derivatives	C30H42O8	3	0.5578	97653-94-6 | 942950-96-1 | 100761-17-9	37293.7	43845.1	51771.9	39605.4	43279.6	40264.9	25670.7	25752.4	26767.6	29457.8	30993.9	39071.7	27382.1	29577.3	29131.3	38510.5	30367.7	35376	36480.8	37159	36776.5	31370.8	37229.7	38657.6	0.483897
MW0139258	Pectenotoxin 2	Heterocyclic compounds	Heterocyclic compounds	C47H70O14	3	0.6083	97564-91-5	47.038	9.645	32.159	6.751	10.466	13.947	2099.92	1174.79	1823.87	2304.83	1996.38	2028.31	11.453	3.256	3.832	24.715	9.885	8.168	2059.81	1863.03	1919.17	1786.87	2234.14	2076.05	0.184895
MW0139257	Pectenotoxin-1	Heterocyclic compounds	Heterocyclic compounds	C47H70O15	3	0.5031	97564-90-4	191.518	28.915	12.954	183.22	232.334	53.615	1145.09	2082.22	658.914	2177.99	3559.87	377.568	2.849	120.065	10.62	3.246	78.724	16.536	1252.13	1307.32	586.921	1336.96	1233.67	956.328	0.715707
MEDN1426	9(S),12(S),13(S)-TriHOME	FA	Oxidized lipids	C18H34O5	1	0.84	97134-11-7	13710.1	19024	18667.7	15795	13771.6	18768.7	12323.1	10737.5	21784.7	11014.3	9849.41	15223.2	10773.1	9916.1	8244.57	9457.7	8230.88	7963.69	18147.1	7608.51	9581.1	9934.37	16666.3	12427.1	1.85774
MW0122769	Allantoin	Heterocyclic compounds	Heterocyclic compounds	C4H6N4O3	1	0.6518	97-59-6	10978.3	9086.62	11155.1	10828.7	16591.1	19900	9808.02	10248.5	7651.1	8298.59	10773.9	10574.6	12321.9	15928.1	19028.9	27108.6	15717.2	20352.2	30725.7	55867.2	38571.7	30019.4	31833.5	35210.9	2.35939
MW0012725	19-Oxoandrostenedione	Hormones and hormone related compounds	Hormones and hormone related compounds	C19H24O3	2	0.7886	968-49-0	3206.56	2809.54	8734.54	4717.65	2606.2	1389.01	2134.07	4454.02	2471.66	977.374	3421.18	1776.57	1568.85	3809	4061.11	5670.64	633.504	6670.47	2276.5	7376.12	5106.53	1690.62	2209.86	7339.95	0.426692
MW0139633	Salvianolic acid A	Organic acid and Its derivatives	Organic acid and Its derivatives	C26H22O10	2	0.6916	96574-01-5	181541	191463	197194	183113	206464	217648	148518	148168	163379	154661	147358	159228	158790	180965	167589	192321	168333	173805	164756	169803	156222	158869	163550	153462	0.641381
MW0009902	Thenylchlor	Benzene and substituted derivatives	Benzene and substituted derivatives	C16H18ClNO2S	3	0.5154	96491-05-3	9262.88	9697.48	7921.27	9634.86	8740.01	10215.8	5959.2	4524.23	4120.09	4007.51	6245.83	6622.77	7373.07	9927.53	5451.81	9145.27	7702.32	7183.22	5755.17	6196.28	3689.61	4805.4	5474.43	5139.42	0.529887
MW0142552	2-Oxosuberate	Organic acid and Its derivatives	Organic acid and Its derivatives	C8H12O5	3	0.7236	96406-05-2	620511	1.03484e+06	992465	823471	765231	856119	951529	617664	847043	1.08051e+06	1.15241e+06	664562	1.00124e+06	1.7138e+06	819902	769621	874293	1.06994e+06	606523	569479	551991	536369	1.67267e+06	1.23836e+06	0.171664
MW0103352	2'-Deoxyuridine 5'-monophosphate	Nucleotide and Its metabolites	Nucleotide and Its metabolites	C9H13N2O8P	3	0.7877	964-26-1	58330.3	72763.6	83125.3	84924.9	86506.9	103528	49497.3	37480.2	56029.8	61822.4	44313.1	50916.9	81544.2	117256	76554.3	136064	79564.7	102346	33093.1	22470.5	27116.8	29510.2	24997.1	28998.6	0.614722
MEDN0747	2,4-Di-tert-butylphenol	Benzene and substituted derivatives	Phenolics	C14H22O	1	0.9961	96-76-4	188346	321512	310479	213558	344587	255774	248307	227338	223577	288872	211814	310860	222274	173079	343518	388980	167345	324032	270649	423495	335934	245241	238121	253179	0.353738
MW0114275	Dihydroxyacetone	Aldehyde,Ketones,Esters	Ketones	C3H6O3	3	0.9283	96-26-4	6555.25	2895.97	6518.33	5149.65	4919.32	3557.62	724.735	383.859	1656.64	1243.63	2386.15	1726.44	961.27	1530.41	771.129	2144.88	1615.99	1503.25	1356.15	1829.38	1487.26	1501.22	2017.94	853.76	1.24148
MW0012026	1-Palmitoyl-2-pyrenedecanoylphosphatidylcholine	Heterocyclic compounds	Heterocyclic compounds	C50H76NO8P	2	0.8451	95864-17-8	6732.14	11595.1	8904.71	6524.14	1248.34	1838.38	2209.73	532.485	4145.12	1732.34	2373.11	742.2	2475.53	1455.24	2406.69	1443.4	5493.93	11927.4	1407.12	399.01	3811.96	820.921	536.919	2884.6	0.546786
MW0009667	Rhamnalpinogenin	Benzene and substituted derivatives	Benzene and substituted derivatives	C17H12O7	3	0.6284	95796-47-7	24303.1	33084.2	28847.1	28770.8	25373.6	27878.1	18465.3	10399	14772.7	17252.1	16806	10090.2	30622.7	37400.4	32560.8	32104.6	27471.6	34386	22023	21838.3	17502	18553.5	10521.4	12900.4	0.623022
MW0002223	2,4-Toluenediamine	Benzene and substituted derivatives	Benzene and substituted derivatives	C7H10N2	3	0.9595	95-80-7	1.07216e+06	1.09886e+06	1.16994e+06	1.1117e+06	1.18597e+06	1.26819e+06	888237	841331	924378	914784	845828	881675	908040	1.04189e+06	941631	1.06454e+06	927985	1.02857e+06	972350	1.12287e+06	1.04045e+06	1.00266e+06	1.04587e+06	1.07176e+06	0.0261635
MW0053905	Nbd-ceramide	Benzene and substituted derivatives	Benzene and substituted derivatives	C30H49N5O6	2	0.6109	94885-02-6	70868.5	65050.8	78585.3	50698.3	78265	59991.4	87805.2	53373.9	48570.2	125048	68311.5	56386.2	100647	105335	103082	139896	125993	97982.7	84815.6	82776.4	76116.9	72877.9	72528.6	73033.8	1.78908
MW0007217	Fosphenytoin	Benzene and substituted derivatives	Benzene and substituted derivatives	C16H15N2O6P	1	0.6659	93390-81-9	7794.91	7700.74	9035.83	9226.66	10680.6	9979.66	6633.79	5817.25	6753.42	6582.29	5951.1	6439.09	5452.43	5287.74	4877.62	7240.91	5434.23	5861.34	5709.15	4950.01	6806.71	6015.77	6966.48	7069.1	1.95988
MW0111806	1D-myo-inositol 4,5-bisphosphate	Organic acid and Its derivatives	Organic acid and Its derivatives	C6H14O12P2	2	0.7387	93060-87-8	24266.2	29028.3	22603.4	21698.9	13867.7	18595.2	10559.2	14747.9	13525	15740.8	7313.39	14151.5	107937	36903.6	55915.2	54388.9	39056.4	28971	134480	104978	86419.9	82246.1	81994.4	48794.5	2.68957
MW0161744	5-Methoxy-6-methylbenzimidazole	Benzene and substituted derivatives	Benzene and substituted derivatives	C9H10N2O	3	0.5682	92799-41-2	16228.5	13972.4	14684.8	16498.2	15951.6	15364.1	30794.6	24842.2	29630.9	32292.6	29248.6	30005.7	14586.9	21002.6	18828.3	27515.4	18615	18616.8	13832.7	16623	14764.5	14994.9	18085.2	16844.6	1.02312
MW0011918	1,2-Dipalmitoyl-sn-glycero-3-phosphoethanolamine	GP	PS	C37H74NO8P	2	0.5185	923-61-5	129897	155394	179587	90634.6	36913.8	45869.1	145778	177594	74887.5	153041	138447	157959	1362.09	370.403	131177	166332	34541.2	66209.9	68365.8	57816.4	41021.6	59004.5	5331.85	81229.6	1.472
FDATN01441	Phosphocreatine sodium	Others	Medicine	C4H8N3Na2O5P	1	0.7696	922-32-7 | 6190-45-0	371.83	35.258	23108.4	114.398	199.095	224.218	223.435	2379.94	2080.51	382.954	1136.71	641.274	22955	15461.9	20637.7	20555.3	99.667	19726.2	2301.36	4237.72	4689.53	1264.11	2190.28	2816.67	1.85537
MW0005838	6-Phosphogluconic acid	Organic acid and Its derivatives	Organic acid and Its derivatives	C6H13O10P	2	0.8817	921-62-0	46132.8	48787	45714.2	48705	48927.7	49401.8	32013.6	29347.5	29767.6	27485.5	28323.5	30890.5	51616.4	51567.5	47441.6	51602.1	46429.4	49165.1	39107.4	37958	35582.1	37836.2	33831.7	29256.1	0.730507
MW0005314	4-Phenylphenol	Benzene and substituted derivatives	Benzene and substituted derivatives	C12H10O	2	0.7141	92-69-3 | 1322-20-9	12915.5	11989.4	14306.1	12241.3	11846	14092.7	5476.7	5230.43	5449.19	5224.09	5197.16	5075.98	12244.6	12708.6	12997.4	13418.9	11561.9	11804.3	7161.55	7704.29	5390.15	6845.11	5345.2	5753.36	0.288258
MW0146383	Astrasieversianin IV	Heterocyclic compounds	Heterocyclic compounds	C45H72O16	2	0.6009	91739-00-3	342.336	379.718	1485.81	1198.59	1319.42	611.584	707.583	943.472	718.402	544.355	1850.92	347.874	150.46	655.154	431.408	232.3	656.609	497.203	400.068	2460.64	1517.65	159.276	1168.16	299.715	0.893653
MW0106594	Enniatin B	Heterocyclic compounds	Heterocyclic compounds	C33H57N3O9	3	0.7162	917-13-5	4.172	4.661	0.895	2.352	5.108	5.943	507.946	394.84	569.309	735.224	606.602	729.724	3.524	6.925	1.069	7.452	1.508	10.821	779.042	1107.93	882.107	744.488	1010.35	1070.17	0.148739
MW0055442	2-({4-Chloro-6-[(2,3-dimethylphenyl)amino]pyrimidin-2-yl}sulfanyl)octanoic acid	FA	FFA	C20H26ClN3O2S	2	0.6126	916482-17-2	6313.71	4379.49	5006.69	10136.4	6780.55	4950.25	15901.2	15169.7	15988.1	19131.6	17087.2	18674.6	6104.38	7660.65	6936.17	5593.53	7469.45	7126.31	5578.35	2569.4	978.304	1184.21	4952.47	6411.49	1.69537
MW0107136	Glycyl-H 1152 dihydrochloride	Amino acid and Its metabolites	Small Peptide	C18H26Cl2N4O3S	2	0.6247	913844-45-8	72688.1	69426.3	75398.5	70998.5	78034.4	81526.6	55972.5	52459.3	56836.7	54881.3	51131	62633.3	57751.2	65903.3	60188.5	66332.2	59902.1	67391.1	57384.3	61770.2	60440.6	58750.4	62641.9	59848.8	0.699508
MW0141917	3-(2-Hydroxyphenyl)catechol	Benzene and substituted derivatives	Benzene and substituted derivatives	C12H10O3	3	0.5481	91368-55-7	28445.7	28781.3	26499.8	39315	49326.8	35315.1	21125.9	34694.8	26112.4	38432.9	33531.1	28570	37161.1	89313.8	35835.3	22959.2	35479.3	37562.6	36395.8	36444	31579.4	39885.7	121775	89590.6	1.23341
MW0063246	Pyrrolidino PAF C-16	Others	Others	C28H56NO7P	2	0.8653	91021-63-5	5230.39	4990.47	4314.5	4439.6	3472.37	5339.16	7061.56	7585.03	9710.45	6654.27	7856.03	8198.05	13214.2	8697.16	13512.2	13129.6	7760.56	8142.42	3651.7	4688.18	3878.05	2948.63	3402.8	4469.88	0.346913
MW0000921	[2-(Dimethoxymethyl)-1-heptenyl]benzene	Benzene and substituted derivatives	Benzene and substituted derivatives	C16H24O2	3	0.9432	91-87-2	6648.02	7779.55	8280.95	5959.43	6872.19	7687.6	5692.26	5229.18	6493.88	9955.67	7400.17	7512.91	7181.26	10247.5	8424.78	9330.38	5647.13	7591.76	6646.9	7521.29	6712.84	5680.88	6488.36	9725.77	0.565045
MW0124447	Isatin	Heterocyclic compounds	Indole and Its derivatives	C8H5NO2	1	0.7738	91-56-5	25079.3	62841.5	25281.7	25324	23907.1	26432.9	18946.6	17049.2	20126.8	22706	27978.7	19463.6	19954.1	26603.5	23791	26648.2	20012.5	23909.8	51269	20116.1	21299.9	22569.3	22980.6	20271.1	0.231642
MW0124530	Janthitrem G	Heterocyclic compounds	Heterocyclic compounds	C39H51NO6	3	0.5407	90986-51-9	155.786	9.202	3.846	179.305	117.95	178.017	6333.95	6023.27	5731.03	4882.94	6177.1	5681.31	66.342	10.264	229.119	72.575	202.929	168.822	3631.16	2600.37	2683.69	5194.37	4007.95	1894.86	0.0527126
MW0124528	Janthitrem E	Heterocyclic compounds	Heterocyclic compounds	C37H49NO6	3	0.5995	90986-50-8	23403.7	29389.5	24915.1	23681.1	24969	25989.1	38243.3	33358.6	31979.9	34323	35441.2	37767.2	37833.6	29045.3	33182.9	40505.1	25681.9	23399.2	34403.8	40379	38454.9	31225.3	35031.6	38303	1.0819
MW0109259	(R)-3-Amino-4-(3-hexylphenylamino)-4-oxobutylphosphonic acid	Organic acid and Its derivatives	Organic acid and Its derivatives	C16H27N2O4P	2	0.7369	909725-61-7	424.751	354.082	954.651	519.621	745.2	992.605	8828.78	6682.73	7352.61	8410	11263.4	10097.7	3836.63	1632.93	1600.4	1579.24	1487.09	1596.39	9263.64	14275.4	10800.2	8882.64	11160.7	13519.2	0.888058
MEDN0602	Deoxyguanosine 5'-monophosphate(dGMP)	Nucleotide and Its metabolites	Nucleotide and Its metabolites	C10H14N5O7P	1	0.915	902-04-5	844022	959422	1.2746e+06	1.33863e+06	1.39254e+06	1.59402e+06	914155	956891	950531	1.21399e+06	758898	1.23489e+06	1.53096e+06	1.85764e+06	1.45016e+06	2.57962e+06	1.81209e+06	1.74931e+06	406051	165855	286209	376454	253669	189365	0.951479
MW0114854	Methyl cellulose	Carbohydrates and Its metabolites	Sugars	C20H38O11	3	0.6041	9004-67-5	46246.5	47866.9	45977.4	39739.1	48408.2	50706.9	30058.3	34523.1	32624.7	31851.3	28570.9	33377.2	37149.6	42685.7	46284.8	38614.1	35338.2	40627.6	35872.7	40334.9	40292.1	41476.1	42096.1	32534.9	0.173362
MW0138201	Furcelleran	Heterocyclic compounds	Heterocyclic compounds	C31H27NO4	3	0.6141	9000-21-9	25234.6	33098.6	43056.5	34555.6	31905.8	39009	46628.5	44389.8	43893.9	35435	41562.4	50824	22052.8	23281.6	30236.3	50958.3	28364.8	26027.5	38713.5	35882.4	37916.1	30298.3	36709.4	32860.6	1.34849
MW0114498	D-Galactosamine	Alcohol and amines	Amines	C6H13NO5	3	0.97	90-76-6	1591.6	269.65	1738.5	1214.58	1789.73	2362.2	91777.7	99721.7	117490	93475.2	72730.9	91956.2	619.488	307.213	73.322	938.547	563.765	936.094	116799	103062	116611	127179	120992	102715	0.30822
MW0139438	Pseudobaptigenin	Flavonoids	Flavonoid	C16H10O5	2	0.7579	90-29-9	89100	101716	99123.2	96993.6	98081.2	110579	83428.6	70792.8	79580.5	80650.7	51218.3	84696.2	93431.8	105640	99110.5	111593	92798.5	96648.3	83638.4	93248.2	88170.7	86301.9	86236.2	91652.3	0.852969
MW0108576	N2-Succinyl-L-ornithine	Amino acid and Its metabolites	Amino acid derivatives	C9H16N2O5	3	0.9437	899816-95-6	13607.2	8561.24	14315.1	12428.9	16086.1	10287.5	26133.3	15968.2	17919.3	23239.7	30573.9	23291.4	20873.4	15497.9	31146.3	21610.8	18791.8	25947.6	55947.7	72776.7	61390.9	40530.4	56682.7	63355.9	2.01921
MEDN0362	LPE(18:1/0:0)	GP	LPE	C23H46NO7P	1	0.9707	89576-29-4	390795	635287	677801	560657	480649	638822	950520	936351	1.01028e+06	878237	1.04315e+06	1.14076e+06	536515	568103	765043	1.02041e+06	618861	588092	656228	641658	621883	528302	617913	576655	0.866249
MW0015122	7,7-Dimethyl-(5Z,8Z)-eicosadienoic acid	FA	Oxidized lipids	C22H40O2	2	0.5924	89560-01-0	2996.9	2190.84	3401.66	1829.02	2674.2	2239.09	5828.54	6939.29	6669.33	6377.49	6577.67	8778.75	437.259	671.864	906.388	1309.04	745.164	511.778	322.028	585.057	382.05	490.145	274.584	454.847	2.79636
MW0123850	Erythorbic acid	Organic acid and Its derivatives	Organic acid and Its derivatives	C6H8O6	2	0.5925	89-65-6	57489.6	49059	68722.6	43452.3	51765.5	70736.3	42235.2	37465.5	58926.9	36916.6	46398.8	24648.6	39482.4	172534	44970.5	36731.8	40737.6	55252.8	59054.9	71247.8	60100.1	68040.2	51620.9	56858.8	0.804923
MW0119789	Virstatin	Organic acid and Its derivatives	Organic acid and Its derivatives	C16H13NO4	2	0.7174	88909-96-0	469.581	880.88	873.339	155.786	1067.85	996.162	3305.61	1709.88	3242.01	1798.85	696.966	2918.59	366.798	106.817	332.724	565.397	781.011	661.379	867.504	2789.74	1575.12	3827.44	3350.09	2493.37	0.295068
MEDL02514	8-Hydroxy-2'-deoxyguanosine	Nucleotide and Its metabolites	Nucleotide and Its metabolites	C10H13N5O5	2	0.669	88847-89-6	4147.25	542.225	1648.38	2011.14	3865.22	1305.87	8169.91	8059.5	9241.17	10275	8803.98	2032.77	2942.35	3753.03	4305.2	3990.25	988.968	4159.01	2916.61	358.813	1507.76	1860.39	1931.09	1648.13	0.941484
MEDN1837	3,5-Di-tert-butyl-4-hydroxybenzyl alcohol	Benzene and substituted derivatives	Benzene and substituted derivatives	C15H24O2	1	0.9355	88-26-6	23956.5	27925.6	27242.9	24759.7	26034.8	24930.5	23856.9	24447.3	23731.4	28918	27256.1	29447.8	33969.2	33556.8	33726	38274	23699.9	28009.8	26590.4	31956.3	24843.5	29569.3	22883.3	49439.7	1.55573
MEDTN03161	delta-12-Prostaglandin J2	Organic acid and Its derivatives	Phosphoric acids	C20H30O4	3	0.5384	87893-54-7	5751.22	9060.06	6374.55	7636.73	5024.56	9200.81	4152.49	4711.06	4870.28	5674.94	5133.76	5927.36	8973.86	10716	12585.2	9290.54	7202.41	6521.84	3940	5448.29	6132.25	3970.25	7141.42	12623.3	1.0545
MW0103140	Withaperuvin D	Steroids	Steroid	C28H40O9	3	0.567	87749-17-5	8035.91	15023.7	19381.4	12695.3	9805.7	16510	6436.32	10396.1	11438.7	11254.7	10836.8	15214.2	15626.2	25107.9	17094	25976.4	14057.1	24139.4	14336.6	12780.3	8437.48	11838.4	17400.1	11894.1	1.26503
MW0010454	2-[[7-Hydroxy-1-(4-hydroxy-3,5-dimethoxyphenyl)-3-(hydroxymethyl)-6,8-dimethoxy-1,2,3,4-tetrahydronaphthalen-2-yl]methoxy]-6-(hydroxymethyl)oxane-3,4,5-triol	Lig-s and Coumarins	Lig-s	C28H38O13	3	0.5867	87585-32-8	6227.46	6587.05	9774.21	8754.57	8578.54	9423.62	4714.09	6842.8	7534.59	5571.24	4446.5	5551.34	6574.02	6498.62	4930.56	5720.73	4977.48	5614.34	7964.73	12887.8	6829.28	5044.22	10867.9	12446.3	0.179846
MW0109524	Ramipril	Others	Medicine	C23H32N2O5	2	0.7968	87333-19-5	70138.1	56255.4	105355	86488.4	102854	94811.1	190281	157173	204996	219528	156101	217356	100180	99561.6	135013	96541.2	138034	123609	186733	227984	219558	171943	223982	234670	0.780719
MW0114730	L-Fucose	Carbohydrates and Its metabolites	Carbohydrates and Its metabolites	C6H12O5	1	0.598	87-96-7	5480.81	7085.34	6001.15	5943.07	6059.38	8068.36	6630.82	7281.88	8113.95	6606.69	8337.6	8173.76	4294.45	3350.05	5784.23	7264.43	6013.9	6743.34	6382.22	6869.46	7616.36	6465.83	7310.45	8294.86	0.865578
MW0156581	Inositol	Alcohol and amines	Alcohols	C6H12O6	1	0.5032	87-89-8 | 643-12-9 | 488-59-5 | 6917-35-7 | 488-58-4 | 551-72-4 | 41546-34-3 | 643-10-7 | 488-55-1 | 488-54-0 | 576-63-6 | 38876-99-2	2.33783e+06	3.39612e+06	2.83797e+06	3.25563e+06	2.47224e+06	3.02858e+06	2.24457e+06	2.21233e+06	2.60243e+06	2.67665e+06	2.02229e+06	1.90242e+06	2.70111e+06	3.39286e+06	2.84726e+06	3.55382e+06	2.72326e+06	3.31349e+06	2.62174e+06	2.69847e+06	2.3605e+06	2.73886e+06	2.64247e+06	2.71094e+06	1.03473
MW0152783	L-(-)-Sorbose	Carbohydrates and Its metabolites	Sugars	C6H12O6	3	0.9731	87-79-6	13190.2	13238.3	6960.76	6446.66	12356.2	7776.22	2002.82	3550.97	2530.16	2219.4	3171.16	1935.76	8777.41	8332.71	9400.57	9843.79	11865	11336.9	1997.71	4706.94	6065.43	3723.38	4641.61	4748.24	0.686616
MW0009620	1,2,3-Trihydroxybenzene	Benzene and substituted derivatives	Phenolics	C6H6O3	3	0.6315	87-66-1	1230.23	1370.73	1760.49	1499.18	1578.73	1441.43	8303.39	7486.98	8901.88	11007.9	9797.27	9575.52	1967.32	2384.43	2238.96	2934.12	1298.02	2033.32	7931.34	9245.75	7435.8	6478.33	7406.44	9285.8	0.19905
MW0124512	Isosorbide dinitrate	Heterocyclic compounds	Heterocyclic compounds	C6H8N2O8	3	0.8291	87-33-2	22665.4	23870.1	45624.2	39122.9	16500.8	41415.3	27418.2	18501.1	23154.8	43724	45588.9	24329	46735.5	48367.7	59843.4	37084.5	28057	56919.6	47067.9	38930.5	20901.3	20623	19324.9	29776.5	0.822752
MW0153324	(1S,2R)-5,7,8-trimethoxy-2,3-dimethyl-1-(2,4,5-trimethoxyphenyl)-1,2-dihydronaphthalene	Lig-s and Coumarins	Lig-s	C24H30O6	3	0.6974	86702-02-5	14.381	32.671	368.593	929.52	440.484	1614.08	217.342	34.006	3382.87	1318.76	3417.67	233.733	1771.14	3659.81	22.246	62.47	308.613	478.355	412.965	123.083	1140.66	1786.4	620.117	25979.4	0.411818
MW0159351	Vinblastine	Aldehyde,Ketones,Esters	Esters	C46H58N4O9	2	0.5575	865-21-4	2820.37	1667.22	1442.51	2765.82	1647.86	1372.61	5002.07	4223.17	6215.46	5819.11	4082.92	4619.57	1290.06	1652.13	2002.86	1898.67	2833.06	1799.36	3669.68	3507.51	2199.73	3456.93	5141.87	3726.64	0.566926
MW0155028	Pfaffic acid	Terpenoids	Triterpene	C29H44O3	3	0.522	86432-14-6	193.473	567.742	450.925	579.179	828.993	828.09	812.118	497.463	526.319	490.308	959.997	286.741	212.442	1211.05	1418.52	827.777	726.349	899.759	543.777	544.993	553.891	351.328	529.174	640.459	0.464276
MW0001663	1-Naphthylacetic acid	Benzene and substituted derivatives	Benzene and substituted derivatives	C12H10O2	2	0.7701	86-87-3	3.63661e+06	3.69805e+06	3.85503e+06	3.69615e+06	3.96919e+06	4.12316e+06	2.85829e+06	2.75589e+06	2.84226e+06	2.95775e+06	2.82038e+06	2.83124e+06	3.34394e+06	3.45244e+06	3.45652e+06	3.96121e+06	3.35852e+06	3.38553e+06	3.38142e+06	3.49258e+06	3.30244e+06	3.34207e+06	3.36623e+06	3.4236e+06	0.489797
MW0103598	Inosine diphosphate	Nucleotide and Its metabolites	Nucleotide and Its metabolites	C10H14N4O11P2	2	0.6155	86-04-4	368624	504163	551475	508157	543768	570914	462736	453170	435143	519783	416124	469752	580880	724071	590808	864173	549963	650763	246229	147835	174867	201753	184090	151828	1.02203
MW0143986	7-Methylpyrido(3,4-c)psoralen	Heterocyclic compounds	Heterocyclic compounds	C15H9NO3	3	0.6933	85878-63-3	6054.43	5561.06	6514.13	4441.14	5071.81	1393.02	10144.2	2458.17	3689.25	8570.02	2458.3	7383.81	7128.1	5877.75	7028.23	1738.71	3015.57	7402.27	540.386	7321.91	8205.79	7456.69	3734.48	9104.4	0.120869
MW0142142	2-{5-[3-(6-Benzoyl-1-propylnaphthalen-2-yloxy)propoxy]indol-1-YL}ethanoic acid	Benzene and substituted derivatives	Benzene and substituted derivatives	C33H31NO5	2	0.7179	853652-40-1	50240	58399.8	67681.9	53979.3	51737	57576.6	73823.3	62850.9	72287.8	61496.5	64858.1	67824	53485.7	66925.5	75201.3	66699.3	60574.8	47463.1	37641.4	36864.2	37658.1	37054.7	38926	38401.9	1.54329
MW0057057	PC(18:2(9Z,12Z)/18:3(9Z,12Z,15Z))	GP	PC	C44H78NO8P	3	0.5115	85046-19-1	28059.8	18695.9	51729.2	18849.5	39494.7	96306.7	51241.3	33015.8	28272.6	37885.2	17290	20810.9	7705.5	6095.77	29031.7	4474.91	1168.2	10812.3	61500.1	62000.1	66681.2	37097.9	69250.8	61663.4	0.824694
MW0103590	Guanosine-5'-monophosphate	Nucleotide and Its metabolites	Nucleotide and Its metabolites	C10H14N5O8P	1	0.9499	85-32-5 | 128952-18-1 | 29593-02-0	657919	754694	996191	1.07152e+06	1.22114e+06	1.25994e+06	939149	904655	1.02138e+06	1.32055e+06	927246	1.26354e+06	761955	1.33424e+06	829351	1.9569e+06	980417	1.38679e+06	405934	341662	445599	528775	487220	381772	1.29263
MEDN1435	(±)5(6)-DiHETE	FA	Oxidized lipids	C20H32O4	1	0.9051	845673-97-4	28580.4	32185.6	32375.7	29581.3	29461.5	29142.3	21671.5	20526	24273.3	26159.2	25814.8	26238.6	34781.4	35975.7	35365.8	37948	26405.9	29490.3	26262.3	29071.2	21306.4	26633.3	25131.1	47481	1.12588
MW0143251	(4-Amino-2-methylpyrimidin-5-yl)methyl trihydrogen diphosphate	Organic acid and Its derivatives	Organic acid and Its derivatives	C6H11N3O7P2	3	0.7037	841-01-0	815.414	1436.82	3239.22	714.36	2181.26	1709.22	1736.06	2046.06	2262.24	1159.15	959.121	1646.29	983.632	518.821	1092.14	842.337	384.827	341.477	953.875	4229.34	2685.8	4046.68	881.925	1062.55	0.782755
FDATN01259	Roquinimex	Others	Medicine	C18H16N2O3	1	0.5328	84088-42-6	495754	545104	499106	472696	517510	538211	76266.2	78805.1	68315.3	79846.5	83526.6	88282.4	426611	350073	417831	435465	384715	466804	145679	176971	141942	160318	152146	175538	0.49082
MW0103380	3'-Uridylic acid	Nucleotide and Its metabolites	Nucleotide and Its metabolites	C9H13N2O9P	3	0.8647	84-53-7	5312.79	6962.51	9685.72	11354.9	12573.5	11532.3	12944.1	10731.5	14363	17186.4	10611.2	19496.9	7410.64	14204	7742.4	18662.1	12117	12102.7	3143.14	942.977	4349.61	4633.53	5017.08	3537.91	1.48136
MEDL02151	3'-Adenylic acid	Nucleotide and Its metabolites	Nucleotide and Its metabolites	C10H14N5O7P	1	0.7585	84-21-9	6.58184e+06	7.09413e+06	8.82312e+06	8.48499e+06	8.89008e+06	9.29882e+06	6.33735e+06	6.21741e+06	6.42318e+06	7.69454e+06	6.12816e+06	7.52908e+06	9.38305e+06	1.016e+07	9.21266e+06	1.22976e+07	9.43196e+06	9.55571e+06	4.16719e+06	2.7978e+06	3.57781e+06	3.70315e+06	3.33864e+06	2.69401e+06	0.891376
MW0055405	N-Palmitoyl Taurine	FA	FFA	C18H37NO4S	2	0.9388	83982-06-3	15259.2	37175.8	23827.1	15488.1	34237.6	29822.9	22764.5	15913.3	18655.7	17896.7	21660.4	25295.1	4882.89	4917.57	15273.7	11151.6	12509.4	11870.2	434.553	691.674	263.379	363.793	479.65	531.432	2.23251
MW0139904	Uniconazole-P	Heterocyclic compounds	Heterocyclic compounds	C15H18ClN3O	2	0.7033	83657-17-4	46678.1	41474.1	36720.7	28794.8	27631.9	53234.5	84492.6	76264.8	82517.8	45684.3	68174.9	71563.3	119002	53185.5	115942	60832	139567	124181	60227.7	53726	60265.2	82298.5	67117.8	40560.7	1.48932
MW0113101	4-Methoxyglucobrassicin	Benzene and substituted derivatives	Benzene and substituted derivatives	C17H22N2O10S2	2	0.5957	83327-21-3	12488	7445.17	16409.6	14239.4	9447.64	19127.3	19.114	9.833	23.861	8.587	12.672	12.931	5700.4	9815.31	8220.98	9570.62	5228.78	11313.7	41.765	46.291	54.858	38.685	28.988	24.333	0.141537
MW0117082	Indole-3-propionic acid	Organic acid and Its derivatives	Organic acid and Its derivatives	C11H11NO2	1	0.683	830-96-6	10341.2	11898.6	11085.3	10643.6	11721.1	11364.2	8719.66	7702.91	9454.26	10869.5	7915.77	9101.44	9014.45	9555.06	9700.39	12392.6	8801.85	10714.9	10614	12139.5	9593.49	10921.7	9228.99	10675.9	0.253429
MEDP0250	Riboflavin	CoEnzyme and vitamins	CoEnzyme and vitamins	C17H20N4O6	3	0.9873	83-88-5	1442.2	365.044	1401.83	1573.58	310.582	1072.06	873.514	588.093	897.244	692.565	635.919	214.014	992.129	764.081	292.037	1633.7	783.777	1632.79	265.641	147.251	518.626	320.891	199.968	287.198	0.815882
MW0148861	Echinopsine	Heterocyclic compounds	Heterocyclic compounds	C10H9NO	3	0.7494	83-54-5	53112.6	61314.8	63674.1	64256.7	80723.4	75703.5	71313.1	65468.8	106414	104472	68379.4	73223.8	37907.6	49839.3	53999.1	56175.3	80744.7	52720.2	65006.4	78799.2	73960.8	67416.5	80064.4	99783.5	0.862623
MW0000420	Ranitidine	Heterocyclic compounds	Heterocyclic compounds	C13H22N4O3S	2	0.6138	82530-72-1	22270.4	25272.6	24284.8	22708.3	29279.2	26415.9	24702.7	24997.3	25480	22373.4	24425.7	28057.5	20319	25566	15408	25828	24964.2	1768.14	21537.1	24879.3	21290	23385.6	31261.1	24868.7	0.838263
MW0055235	Poly-N-acetyllactosamine	FA	Oxidized lipids	C14H25NO11	2	0.8475	82441-98-3	119006	100385	105587	96893.4	116573	108905	143026	146407	156472	143690	150206	148463	57219.1	68681.3	73226.1	81672.3	67906.3	71177.2	39482.1	36121.7	34040.2	29905.2	37875.9	36638.9	2.66034
MW0124212	Ganciclovir	Heterocyclic compounds	Heterocyclic compounds	C9H13N5O4	2	0.7222	82410-32-0	11197.3	8071.6	11691.2	6944.22	6975.53	7781.63	5151.02	4675.76	5640.15	6468.81	4460.64	5863.2	11019.9	7655.24	13658.3	13096.4	11242.3	8741.78	5856.81	5520.16	4882.5	6279.91	5574.82	6102.69	0.751649
MW0152747	Lolitrem B	Heterocyclic compounds	Heterocyclic compounds	C42H55NO7	3	0.732	81771-19-9	8.504	6.472	11.749	1.057	2.627	14.221	708.074	409.869	409.793	1161.8	1273.59	749.611	31.797	18.782	19.952	66.785	27.346	58.799	582.915	1280.07	713.731	354.384	850.205	1737.38	0.716402
MW0000158	Cabergoline	Alkaloids	Alkaloids	C26H37N5O2	3	0.615	81409-90-7	4372.2	5232.38	8009.82	5281.19	3789.83	6612.54	18570.5	16743.9	18791.2	15319.9	18039.3	21483.9	5267.36	6124.4	9437.72	9983.46	4959.42	5764.76	13868.5	11705.9	13483.3	15933.7	11568.7	9999.92	0.221875
MW0015555	Acetylvalerenolic acid	Terpenoids	Sesquiterpenoids	C17H24O4	2	0.8575	81397-67-3	244.716	227.791	292.444	146.193	410.67	294.856	5096.58	5529.92	5388.77	5338.8	6467.81	6385.18	6.516	22.043	8.48	4.93	13.073	16.656	98.377	6.731	88.744	52.539	10.881	22.288	2.69169
MW0109294	Pravastatin	Others	Medicine	C23H36O7	2	0.6282	81093-37-0	2267.47	2297.3	5961.48	4110.06	6355.17	6821.34	1338.54	2111.84	3124.82	6649.51	3485.58	6981.36	851.165	1082.44	612.722	1150.17	4890.67	6336.05	4075.54	5254.65	6389.88	4192.08	6236.59	4381.52	0.736362
MW0001514	Red Violet 2RN Acid Anthraquinone	Benzene and substituted derivatives	Benzene and substituted derivatives	C21H13NO4	2	0.6341	81-79-8	13801.4	10495.9	12545.6	12930.3	13295.3	11183.5	8085.09	9690	7702.09	9107.08	9072.41	8247.11	22860.2	13150.3	9959.89	9218.75	12556.4	25321.3	11415.2	12662.3	10020.5	6231.24	8828.21	9531.19	0.707429
MEDL00638	Taurocholic acid	Bile acids	Bile acids	C26H45NO7S	2	0.8406	81-24-3	11.569	7.327	2.66	16.753	14.172	1046.47	13781.3	11149.8	15192.7	14256.2	15409.2	14430	5.685	17.142	398.164	8.738	8.713	27.921	12602.7	22150.5	16199.7	13360.6	22181.7	16762	0.0283299
MW0153221	Lys-Gln-Ala-Gly-Asp-Val	Amino acid and Its metabolites	Small Peptide	C25H44N8O10	2	0.6281	80755-87-9	14.699	1.954	34.122	17.695	51.427	10.811	2506.45	1709.33	2197.3	3637.18	2470.87	2616.52	9.264	27.66	21.187	15.72	24.945	24.357	1888.16	1910.98	1552.41	1447.88	1659.45	1847.73	0.0524366
MW0124177	Furafylline	Heterocyclic compounds	Heterocyclic compounds	C12H12N4O3	2	0.8557	80288-49-9	13961.9	14809	15971.8	12933.8	14158.5	13613.8	10422.6	9916.88	9517.22	9404.1	8822.4	10446.3	14300.9	15805.1	15067.5	16046.6	12955.6	15542.3	9376.71	9910.35	10009	8048.71	11711.8	8968.36	0.139342
MW0013213	5Z,8Z,11Z,14Z-Eicosatetraenedioic acid	FA	FFA	C20H30O4	1	0.6483	79551-84-1	4835.6	7636.08	7509.34	3637.15	6416.16	5800.54	5098.74	6145.27	7238.02	5388.79	7057.05	7823.54	8237.7	7559.15	6572.59	9423.39	8200.52	10559	5168.33	7255.02	6145.73	4365.43	5613.9	12540	1.17204
MEDP1238	Coniferyl acetate	Aldehyde,Ketones,Esters	Esters	C12H14O4	3	0.6123	79440-81-6 | 94930-81-1	4238.61	4661.68	3939.93	2389.14	4239.11	3491.56	2045.38	2070.91	3681.67	3211.47	2346.33	1774.08	3622.76	3159.46	3328.57	3599.87	2869.16	3718.17	3961.97	4335.82	3804.06	3128.76	1658.45	1939.91	0.275964
MW0054376	Linoleic Acid-d4	FA	FFA	C18H32O2	2	0.9518	79050-23-0	374460	387226	695000	692172	426158	762037	461820	445299	445114	287593	262873	275663	766317	751408	359914	497224	464735	289769	602408	308608	369783	350530	343638	512068	0.0652555
MW0109041	Pantothenic acid	CoEnzyme and vitamins	CoEnzyme and vitamins	C9H17NO5	1	0.9126	79-83-4	379624	320784	381722	349912	398291	402652	50956.8	47530.4	49599.6	51882.9	49630.7	50552.6	240569	240496	250588	286228	247841	261697	35967.2	39654.7	35675.9	36085.5	28509.7	26265.9	0.583027
MW0007512	L-Lactic acid	Organic acid and Its derivatives	Organic acid and Its derivatives	C3H6O3	1	0.9888	79-33-4	809755	654433	761278	794169	883507	816671	219598	328952	282235	254038	331130	408492	524873	549135	535908	699275	542641	667936	577284	680761	614689	602963	559672	559208	0.748821
MW0017031	Chamissonolide	Heterocyclic compounds	Heterocyclic compounds	C17H24O6	2	0.6124	78853-98-2	7806.66	7621.48	6318.3	7942.99	8930.2	13774.7	12824.7	6368.66	7608.65	16042.3	7930.66	8429.71	4906	4382.04	4787.27	4722.25	4621.37	10041.8	7271.59	10410.7	9276.11	5549.15	15488.3	8995.1	1.12104
MW0108813	N-lactoyl ethanolamine phosphate	Organic acid and Its derivatives	Organic acid and Its derivatives	C5H12NO6P	3	0.7769	782498-03-7	3806.76	1686.19	3304.29	4494.53	4693.05	4241.68	12167.3	12723.8	16878.5	13865.9	10140.1	14296.8	502.424	2116.34	864.357	1597.52	1621.51	839.16	8003.25	8410.66	10607.8	10022.7	9849.09	8521.68	1.259
MW0154985	Penitrem F	Heterocyclic compounds	Heterocyclic compounds	C37H44ClNO5	3	0.6441	78213-65-7	1004.38	433.31	1525.49	723.827	1871.72	560.829	7139.88	9120.51	6907.57	5903.41	7662.84	7248.21	448.251	867.663	1073.01	1081.7	646.031	805.039	367.863	867.599	340.637	298.468	923.82	620.478	1.92716
MEDN0494	8,15-DiHETE	FA	FFA	C20H32O4	1	0.7621	77667-08-4	1522.22	5110.11	4326.35	2204.76	2923.85	5604.45	1708.14	1575.07	1982.1	3951.22	1877.8	3039.52	5415.44	4323.43	8989.92	8839.36	8318.15	4755.8	707.351	1526.53	282.531	698.931	619.852	485.805	0.403873
MW0148302	Dermorphin	Amino acid and Its metabolites	Small Peptide	C40H50N8O10	2	0.5162	77614-16-5	25.191	18.081	24.191	150.29	25.348	209.646	1759.33	1234.72	3362.11	2725.93	2339.95	1479.11	53.606	70.366	25.469	39.207	20.681	63.428	4169.65	2541.36	2229.49	2546.48	3786.07	3427.25	0.0616343
MW0124417	Indole-3-carboxylic acid	Heterocyclic compounds	Indole and Its derivatives	C9H7NO2	1	0.79	771-50-6	229148	238426	268642	267690	266495	287517	215087	194022	222947	238905	198456	229779	157348	158953	203392	223534	236099	236873	226210	281653	271478	251489	301461	270208	0.36569
MW0103048	Ursolic acid	Terpenoids	Triterpene	C30H48O3	2	0.6846	77-52-1	3462.82	2989.89	2247.61	2481.62	54.943	111.491	177.748	215.712	144.492	52	61.2	101.741	6501.99	5.262	6291.38	3218.19	3277.86	3532.24	57.459	2908.96	13.533	114.219	138.364	151.011	0.416395
MW0122329	7,8-Dihydro-3-methylpyrrolo[1,2-a]pyrimidin-2(6H)-one	Aldehyde,Ketones,Esters	Ketones	C8H10N2O	3	0.8853	76884-47-4	74376	72054.5	76947.5	76787.3	81874.5	88701.4	45607.9	46260.3	49889.9	44786.6	37664.5	41932.3	53640.4	61718.8	58330	62756.8	51096.6	58821	49762.4	52220.6	54376.6	53749.7	51291.7	65827.4	0.421337
MW0104735	2-deoxy-5-O-phosphono-D-erythro-pentose	Organic acid and Its derivatives	Organic acid and Its derivatives	C5H11O7P	2	0.6713	7685-50-9	1607.69	1514.21	707.618	2673.47	2317.72	2786.18	1152.65	1316.8	650.836	2125.55	1309.07	998.656	2263.09	1586.94	1949.27	2248.27	500.26	2096.37	864.079	412.024	1627.64	1836.85	961.831	1519.56	0.335092
MW0126072	3-[[[2-[(Aminoiminomethyl)amino]-4-thiazolyl]methyl]thio]-N-(aminosulfonyl)propanimidamide	Alcohol and amines	Amines	C8H15N7O2S3	2	0.6353	76824-35-6	24166.4	26011.7	28886.8	28883.7	28034.8	32720.2	18485.2	17238.1	16748.7	20734.2	21902.7	19387.5	28382.3	24306.9	26746.1	26883.9	24869.4	28815	17689.4	17989.1	17168.7	17987.1	15496.7	21310.3	0.385807
MW0103510	Cyclic guanosine monophosphate	Nucleotide and Its metabolites	Nucleotide and Its metabolites	C10H12N5O7P	2	0.6616	7665-99-8 | 40732-48-7	8299.85	11962.2	13633.6	12669.6	7706.5	14827.8	13958.9	13309.8	11775.4	9355.18	14085.3	8521.77	11171.3	13964.4	10621.1	7873.72	9417.23	11023.4	13442.9	13943	11985.7	7587.65	9248.16	7527.23	0.644474
MW0053489	Geranyl diphosphate	Organic acid and Its derivatives	Phosphoric acids	C10H20O7P2	2	0.7285	763-10-0	1777.99	32346.4	69251.9	79230.8	95825.5	75846.9	18172.9	34792.7	33152.4	29957.3	30404.8	30750.1	32591.6	58560.3	61417.9	67595.4	60777.8	61088.4	49829.7	60399.6	50334.3	49080.5	40202.4	45779.5	0.858279
MW0015446	9E-heptadecenoic acid	FA	Oxidized lipids	C17H32O2	3	0.864	76261-97-7	748.306	4690.78	6306.6	3357.63	6252.64	3645.4	12429.9	8766.25	10823.9	22381.8	13495.5	12556.6	4175.61	3452.62	7879.84	11612.6	8512.43	5415.45	7618.34	7086.74	9496.16	3303.23	7297.92	5637.14	0.113329
MW0113150	4-Oxo-4-(pyridin-3-yl)butanal	Heterocyclic compounds	Heterocyclic compounds	C9H9NO2	3	0.9523	76014-80-7	27395.5	29078.2	31513.4	28654.4	28269.6	28883.3	14295.3	13531.7	14241.2	8042.59	12767.2	11580.5	29490.8	28455	28832.2	29574.6	25108	27637.9	17223.8	16900.4	15461.5	13606.2	10209.3	14490.7	0.290195
MW0012515	16,16-dimethyl-6-keto Prostaglandin E1	Hormones and hormone related compounds	Hormones and hormone related compounds	C22H36O6	2	0.906	75874-32-7	15129.3	17941.3	19563	14534.6	655.106	27274.6	24317.8	36071.6	31278.2	20271.3	24248	15392.5	21350.5	57479.3	602.667	1648.49	1113.59	1653.86	19496.1	785.587	24438.3	19866	11917.1	2632.8	1.29321
MW0152081	Lacto-N-triaose	Carbohydrates and Its metabolites	Carbohydrates and Its metabolites	C20H35NO16	2	0.7032	75645-27-1	44807.3	39953.9	52518.3	46275.1	53971.8	51893	4705.37	3719.88	3556.87	5334.69	4442.22	4080.54	15509.6	21162.1	15921.7	32126.7	16169.1	20057.3	16148.9	20415.1	14128.5	15397.1	17966.5	16560.8	0.341548
MW0156458	S-(2-Chloroethyl)glutathione	Amino acid and Its metabolites	Small Peptide	C12H20ClN3O6S	3	0.5277	75607-61-3	6821.15	5727.43	6811.39	7716.68	3161	15101.7	52345.5	53176.5	54860.6	35452.6	31343.9	42767.3	25554.6	15491.6	30781.1	11836.1	44747.8	27489.5	57322.1	42918.3	54340.5	61575.1	47361.8	32908.1	1.24472
MW0103485	beta-Nicotinamide ribose monophosphate	Nucleotide and Its metabolites	Nucleotide and Its metabolites	C11H16N2O8P+	3	0.729	75414-16-3	197944	121233	159104	122575	107899	174214	239233	291638	302826	179344	220883	232934	406477	278186	382597	296698	503584	330234	411254	275378	266888	308605	258720	190254	2.17684
MW0148473	Digitalin	Steroids	Steroid	C36H56O14	3	0.5764	752-61-4	10.795	3.554	3.34	0.813	5.181	1.771	753.62	649.745	679.591	891.822	710.09	833.41	0.568	1.591	5.47	3.224	4.427	7.066	695.929	962.844	783.301	890.512	1072.1	1201.7	0.015955
MW0124110	Fenpiclonil	Others	Medicine	C11H6Cl2N2	3	0.6546	74738-17-3	382152	429254	393846	416983	408425	425939	318263	303943	334411	304302	290858	278096	540933	450865	507699	505890	410133	460519	393653	335236	302610	303692	374720	336717	1.12655
MW0111693	1,2-Dihydroxy-5-(methylthio)pent-1-en-3-one	Aldehyde,Ketones,Esters	Ketones	C6H10O3S	3	0.5628	746507-19-7	41769	41278.3	45532.1	43354.9	46183.9	50313.5	33346.8	30885.2	34851.4	31030.4	31142.4	38205.4	35987.6	39463.4	37031.5	42329.5	36153.2	36024.9	34730.3	38821.1	35545.4	35528.5	39628.8	37260.8	0.469385
MW0062234	Alprostadil	Hormones and hormone related compounds	Hormones and hormone related compounds	C20H34O5	2	0.7355	745-65-3	9.344	284.46	28.697	72.8	653.285	224.95	255.332	422.779	95.498	232.338	144.017	507.718	5628.7	95.346	121.011	65.341	141.563	49.823	1304.21	1057.44	882.589	1069.68	146.128	2464.42	1.06781
MW0013385	Platelet activating factor	GP	PC	C26H54NO7P	2	0.8327	74389-68-7	25392.4	24137.3	22611.7	14776.6	18477.8	20791.9	16525.8	12981.3	14822.4	19633.3	16151	19431.7	31188.4	28811.5	31928.9	42887.4	28833.7	27356.9	17005	19306.2	15619.5	15279.7	20672.4	22346.7	1.49513
MW0102977	Triptophenolide	Terpenoids	Ditepenoids	C20H24O3	2	0.897	74285-86-2	6569.6	10213.8	14644.6	7402.01	6239.66	40726.3	8126.35	3959.52	12390.2	15879.6	14753	13550.8	17892.9	29429.6	13125	25359.6	31173	30777.7	14114.8	13439.5	13637.6	7279.36	11888.3	19031.5	1.31339
MEDN0024	3-Chloro-L-tyrosine	Amino acid and Its metabolites	Amino acid derivatives	C9H10ClNO3	1	0.6209	7423-93-0	19856.2	25574.7	23923	22329.2	30683.3	31133.9	21552	16754.5	19940.6	17566.5	16514.7	18314.5	29437.7	26597.2	26747.5	27070.4	18624.3	26488	17659.1	18866.9	14971.6	19327.3	14082.5	20944.9	0.0927904
MW0154755	O-phospho-D-serine	Organic acid and Its derivatives	Phosphoric acids	C3H8NO6P	3	0.7834	73913-63-0	4774.22	28265.5	13847.8	9791.83	8120.87	19987.3	16443.5	9607.88	14799.6	20547.4	25824.4	9139.45	30780.3	23895	14461.4	13809.4	16886.9	17319.8	13257.1	5919.41	9403.18	4453.79	15753.9	9120.78	0.0959713
MW0157212	Sterculic acid	FA	FFA	C19H34O2	3	0.6765	738-87-4 | 55088-60-3	62.983	73.861	37.826	96.768	28.333	115.551	1239.44	411.494	676.956	1481.19	998.098	1445.85	25.188	9.988	821.892	429.499	18.619	146.265	43.546	77.082	29.027	16.827	31.216	98.824	1.38279
MW0157232	Streptidine 6-phosphate	Benzene and substituted derivatives	Benzene and substituted derivatives	C8H19N6O7P	3	0.6886	73679-08-0	9372.16	10031.2	9777.12	8029.14	11232.5	10811.6	7107.76	7916.4	9170.54	6315.62	7445.53	8347.11	6326.27	7295.71	8777.16	10150.5	8040.39	10863.9	6983.83	8091.02	7145.5	8576.22	7921.78	5091.54	0.948752
MADN0506	4-(2-Hydroxyethyl)-1-piperazine ethanesulfonic acid	Heterocyclic compounds	Heterocyclic compounds	C8H18N2O4S	1	0.8221	7365-45-9	202590	134774	201603	207917	250998	243484	20061.1	103632	115920	113357	91711.4	98922.4	118572	191900	142352	180779	156573	159320	144061	209760	116171	219789	214313	200320	0.773307
MW0137875	Cerubidin	Heterocyclic compounds	Heterocyclic compounds	C27H29NO10	2	0.6241	73610-99-8	8669.11	11175.6	8392.03	5180.31	9493.3	14544.2	20490.9	6592.59	6559.46	4911.07	5990.41	15090.2	1786.4	2260.55	5128.73	4886.73	3170.81	6836.74	5772.84	8473.36	8893.86	7068.92	12148.9	9819.45	1.39424
MW0103902	(3R)-3-hydroxy-3-methyl-5-(phosphonooxy)pentanoic acid	Organic acid and Its derivatives	Organic acid and Its derivatives	C6H13O7P	2	0.7602	73566-35-5	19233.5	29291.8	29839.1	10662	18400.5	26460.8	33049.2	19366.1	25496.6	26580.6	34675.8	21076.9	30741.3	51146.3	19795.7	21107.2	22305.7	30255.4	19398.6	15813.7	19335.9	16565	39723.8	25167.2	0.211598
MW0015393	alpha-Dimorphecolic acid	FA	Oxidized lipids	C18H32O3	1	0.8994	73543-67-6	498.042	903.189	1880.44	954.34	1751.68	1619.59	8082.76	8380.02	8016.83	12198.6	8854.73	13471.5	749.086	718.827	1054.16	718.917	1114.31	512.719	3460.24	2286.99	2399.55	1090.07	2038.71	2191.1	1.46898
MW0159860	2-amino-3,7-dihydropurin-6-one	Others	Others	C5H5N5O	3	0.7635	73-40-5	5683.43	3548.84	7785.69	2922.97	4573.02	7086.13	4005.99	3459.8	3864.54	3846.59	5509.73	4675.05	2248.13	2581.63	2790.98	4005.53	4079.85	3279.09	3527.13	5746.78	5025.24	3264.1	5056.78	4352.7	1.13128
MW0193946	L-Tryptophan	Amino acid and Its metabolites	Amino acids	C11H12N2O2	1	0.9555	73-22-3	38398.5	30745.8	36434	36585.9	42551.4	48679.3	48494.3	40191	50820.8	60619.6	54269.8	61693.8	36116.6	37221.9	34574.5	51475.3	43312	42000.3	41624.4	50690.7	44938.1	36708.6	41310.5	34665.5	0.820713
MW0161505	2-(1H-indol-3-yl)-2-oxoacetaldehyde	Heterocyclic compounds	Indole and Its derivatives	C10H7NO2	3	0.9034	7269-72-9	60356.6	38450.5	42176.1	38165.1	45064.6	44050.4	30313.7	30858.9	33725.9	54786.5	41190.6	35413.7	34856.9	43574.5	37489.9	43414.5	33539.7	38877.5	34963.2	34450.7	32694.6	36949.8	37758.4	33462.6	0.926008
MW0123491	Dantrolene	Heterocyclic compounds	Heterocyclic compounds	C14H10N4O5	2	0.6963	7261-97-4	54073.9	51780.3	59774.8	114351	56994.6	59369.8	41218	93556	42217.7	38312.3	43365.8	54469.1	57065.6	78924	55747.5	60561.2	51878	56799.1	43857.8	53028.9	41958.5	44596.1	42246.8	50063.8	0.480663
MW0124100	Felodipine	Heterocyclic compounds	Heterocyclic compounds	C18H19Cl2NO4	2	0.71	72509-76-3	93647.4	86759.1	103128	102696	104470	112631	100645	91774.8	111379	116801	108761	126298	88990.3	105964	92043.1	103613	91139.8	92852	121435	113929	111939	96226.6	106500	93506.8	0.637032
MW0109170	Phe-Gly	Amino acid and Its metabolites	Small Peptide	C11H14N2O3	1	0.7877	721-90-4	1828.51	1286.11	2241.23	1958.46	1984.61	3355.87	50003.8	33284.3	46502.2	44589	52880	44095.2	3073.62	3270.33	4995.66	3199.44	4596.24	5263.51	69830.8	91003	74877.1	59665.5	82734.9	90473.6	0.597918
MW0107960	L-Threonine	Amino acid and Its metabolites	Amino acids	C4H9NO3	3	0.9494	72-19-5	11.745	31.835	35.232	26.386	9.209	48.791	1088.84	635.392	646.824	701.228	1300.75	662.409	18.442	9.122	16.215	18.326	20.239	63.944	2392.31	3833.06	3414.62	3641.78	4584.6	4389.88	0.429075
MW0148321	5-Hydroxy-2-methyl-1H-indole-3-carboxylic acid	Benzene and substituted derivatives	Benzene and substituted derivatives	C10H9NO3	2	0.7193	71982-15-5	35476.9	38714.2	41553.4	39512.2	44439.3	45781.8	35515	37826.6	41216.4	36566.1	36469.5	39358.9	33351	33218.9	34978.9	40410.2	35756.5	42148.6	35367.5	40198.6	36481.6	33072	37364.7	43469.6	1.08026
MW0141807	1-O-feruloyl-beta-D-glucose	Benzene and substituted derivatives	Benzene and substituted derivatives	C16H20O9	3	0.5418	7196-71-6	19377.6	21423.2	22491.2	20450.9	19033.6	20363.9	18322.5	17083.7	19622.8	17328.9	13927.3	15677.2	19717	21435.7	19823.9	18097.5	18225.2	22317.2	20805.2	18253	14663	15737.5	16647.2	16236.7	0.18423
MW0140300	(2S)-2-(benzenesulfonamido)-3-[[2-(4-piperidin-4-ylpiperidin-1-yl)-4-propan-2-yl-1,3-thiazole-5-carbonyl]amino]propanoic acid	Benzene and substituted derivatives	Benzene and substituted derivatives	C26H37N5O5S2	3	0.6744	718595-27-8	11750.8	14223.8	14795.3	15157.6	14358.4	17912.9	30309	24837.8	30414.6	26379.9	24165.9	31746.5	12983.3	15916.1	16292.1	33625.9	16969.5	13988.2	26173.9	21769.4	27876.7	24789.9	24843.5	25410.3	0.112194
MEDN1433	6-trans-12-epi Leukotriene B4	FA	Oxidized lipids	C20H32O4	1	0.803	71548-19-1	128869	147529	155132	134684	20411.7	209763	178530	273663	224183	157000	200668	151565	193706	444240	20557.8	24141.1	15079.2	22299.3	157006	18369.2	189272	147673	102318	93782.6	1.24736
MW0000334	Ecgonine methyl ester	Alkaloids	Tropan alkaloids	C10H17NO3	3	0.7891	7143-09-1	58.508	136.561	18.041	17.126	14.588	4.629	733.348	546.466	502.319	503.903	666.092	837.304	48.907	6.599	26.516	80.829	35.321	13.094	53.246	131.1	40.383	16.931	29.199	22.844	1.24538
MW0115025	Oxoamide	Alcohol and amines	Amines	C10H12N2O2	2	0.5777	713-05-3	96229.1	87169	97537.1	93452.1	101978	103921	62428.1	65021.4	67603.1	56419.9	65312.5	74350.9	76166.5	75863.1	82975.2	86199.4	92067.5	98287	62700.7	76746.8	85230.6	71485.8	82132.5	69270.2	0.0342438
MW0104938	3-[(3-carboxycyclohexyl)carbamoyl]-4-[3-[4-(4-cyclohexyloxybutoxy)phenyl]propoxy]benzoic Acid	Organic acid and Its derivatives	Organic acid and Its derivatives	C34H45NO8	2	0.6881	712313-35-4	24586.8	24515.3	28747.5	24853.5	22363.2	21838.3	159.264	31.317	3068.44	127.97	108.953	210.922	20830.2	27709.7	23716.7	34547.4	27991.9	25538.5	163.24	169.539	82.265	2758.09	18.089	57.052	0.05253
MW0005453	5-(Diphenylphosphinyl)pentanoic acid	Benzene and substituted derivatives	Benzene and substituted derivatives	C17H19O3P	2	0.7201	71140-70-0	46295.2	47701.6	124635	47914.7	83051.8	80513.8	142048	73651.4	54415.8	52983.2	58573.3	54700.9	106003	100411	51122.9	43926.1	39651.5	42448.7	43792.1	167986	51446.8	50772.7	60765.3	61133.8	0.274313
MW0157418	Tetracenomycin C	Benzene and substituted derivatives	Benzene and substituted derivatives	C23H20O11	3	0.6718	71135-22-3	24759.6	26756.6	24580.4	24298.5	28333.2	24030.3	27046.9	21855.9	24041.3	26491.5	24566.1	27691.2	26493.9	24601.9	25017.7	28284.3	22296.9	27958.2	21155.3	20218.3	15491.1	17146.8	16168.2	17633.1	1.4242
MW0011869	1,2-Dipalmitoyl-sn-glycerol 3-phosphate	GP	PA	C35H69O8P	2	0.6172	7091-44-3	814879	657804	1.0462e+06	775482	762972	988006	241202	224210	268169	220568	208483	262167	217648	853844	875642	723280	335758	747407	687022	670002	649942	350200	184466	540423	0.311718
MW0013395	1-hexadecanoyl-2-(5Z,8Z,11Z,14Z-eicosatetraenoyl)-sn-glycero-3-phosphoethanolamine	GP	PE	C41H74NO8P	2	0.6735	70812-59-8	853462	685119	1.06506e+06	868147	788124	1.156e+06	309618	247663	294919	302773	437654	533763	349195	677102	672021	560522	380884	730276	765003	847506	726565	340076	465016	394642	0.115627
MW0013112	2,3-dinor Prostaglandin E1	Hormones and hormone related compounds	Hormones and hormone related compounds	C18H30O5	2	0.6919	7046-40-4	132.366	1733.98	1008.73	571.91	777.275	975.354	326.421	334.615	247.368	268.572	113.43	716.448	1175.25	986.546	1651.58	1756.29	1524.69	920.086	90.133	65.083	80.775	77.046	100.313	61.594	0.431643
MW0103416	6-Methylthiopurine 5'-monophosphate ribonucleotide	Nucleotide and Its metabolites	Nucleotide and Its metabolites	C11H15N4O7PS	3	0.604	7021-52-5	234.202	207.577	311.707	598.682	480.636	1886.66	1737.85	3077.9	2238.58	1905.24	1599.84	2780.35	242.967	1552.96	970.805	2769.79	1226.74	630.871	403.568	373.534	111.012	1002.73	508.677	203.155	0.91474
MW0063477	Sciadonic acid	FA	FFA	C20H34O2	2	0.646	7019-85-4	127337	139549	136432	107551	125815	132762	105194	103114	120183	185058	175734	182757	175735	144997	244686	206260	188228	193334	128539	117027	102850	73135.5	111490	113858	0.424828
MW0169297	Indole-3-carbinol	Heterocyclic compounds	Indole and Its derivatives	C9H9NO	1	0.9499	700-06-1	192739	201666	206489	203015	207354	214938	162985	156278	182429	163980	154895	167834	182240	194692	194638	206608	193084	195077	166540	186610	175552	169184	186082	170437	0.0812663
MW0159685	Glutathione	Amino acid and Its metabolites	Amino acid derivatives	C10H17N3O6S	3	0.9661	70-18-8	6492.44	966.623	5441.45	3330.93	2116.09	3370.58	14142.6	12592.4	15526.5	7163.61	13438.9	8684.27	8017.49	5786.11	9786.51	2977.84	17609.3	10818.1	20284.5	17846.5	15450	17297.9	16854.5	9050.31	1.32316
MW0103719	Trifluridine	Carbohydrates and Its metabolites	Sugars	C10H11F3N2O5	2	0.6761	70-00-8	563.785	528.611	1009.35	502.197	773.504	599.471	19.371	10.578	101.65	680.863	101.142	946.811	306.661	549.649	628.526	264.001	479.712	493.193	475.082	33.592	32.691	139.118	30.9	91.62	0.460912
MW0052959	Fusidic acid	Others	Medicine	C31H48O6	2	0.7276	6990-06-3	78059	81984.4	87188.2	85035.1	74967.4	87498	74244.3	66043.4	68413.6	66725.9	78960.2	75119.1	89462.1	104366	105533	109992	79131.3	96583.5	68355.1	87500.1	78321.7	76725.9	85625.5	83248	1.59638
MW0012919	LPE(18:0/0:0)	GP	PC	C23H48NO7P	1	0.9565	69747-55-3	535903	731221	899806	683422	635252	791475	1.00619e+06	905778	943930	824415	870985	983550	440083	556361	666842	609142	617987	463454	595745	598536	627825	651017	553087	539376	2.33353
MW0141536	17beta-[Bis(2-hydroxyethyl)amino]androst-5-en-3beta-ol	Alcohol and amines	Alcohols	C23H39NO3	3	0.7977	6956-93-0	27307.6	27256.5	27320.3	31702.5	26209.5	34235.5	123642	101460	103810	105510	106930	118743	11576.5	4405.51	7901.99	5411.79	8476.76	7426.58	43040.7	44134.6	42173.6	37812.3	37547.5	43133.3	1.88214
MW0002906	(2-Chlorophenyl)(phenyl)methanol	Benzene and substituted derivatives	Benzene and substituted derivatives	C13H11ClO	3	0.6007	6954-45-6	257043	268955	211456	202531	210821	293012	203939	196504	203346	196140	189238	195649	253305	248607	228910	223250	152947	210112	206058	231777	142447	195303	217304	226285	0.338288
MW0102909	trans-Vaccenic acid	FA	FFA	C18H34O2	3	0.6531	693-72-1	37043.3	45835.1	37745.7	45651.4	50766.2	31309.4	9176.05	17768.4	17372.7	12808.3	12870.1	19041.8	16374.1	39114.7	21799.4	80034.4	18697.6	21687	7124.73	11395.2	14593.5	14972.7	12565.5	20948.3	0.68568
MW0108118	Malic acid	Organic acid and Its derivatives	Organic acid and Its derivatives	C4H6O5	3	0.9627	6915-15-7 | 617-48-1 | 143435-96-5	24840.4	17987.7	24739	27330.5	32465.2	32299.2	8836.42	13739.5	27233.8	13419.6	11977.9	15418.3	5402.35	17145.8	11120.6	12116.3	5281.89	13290.3	6097.44	8554.71	8473.12	7082.56	9723.9	9808.54	2.28521
MW0128025	4H-1-Benzopyran-4-one, 2,3-dihydro-7-hydroxy-2-(4-hydroxyphenyl)-	Flavonoids	Dihydroflavone	C15H12O4	2	0.6596	69097-97-8 | 41680-09-5	2136.13	2860.92	2801.57	2378.49	1898.43	2104.33	891.571	1378.36	1429.8	897.071	2045.12	1237.32	2135.16	2400.32	2034.1	2377.06	1688.75	2988.46	474.021	894.883	1175.73	718.204	1623.91	959.229	0.567134
MEDN1011	Mannitol	Carbohydrates and Its metabolites	Sugar alcohols	C6H14O6	1	0.5895	69-65-8	2092.1	2851.34	3209.34	3468.64	3649.59	3586.02	1786.9	1467.24	2522.63	1333.97	947.084	1776.65	2222.03	2269.98	2774.71	2523.82	2474.23	2601.22	2551.2	1892.75	2590.01	1392.4	1913.79	3144.88	0.171237
MEDN0506	N-Acetylglucosamine-1-phosphate	Carbohydrates and Its metabolites	Phosphate sugars	C8H16NO9P	1	0.7179	6866-69-9	116.51	231.691	56.199	44.933	93.537	83.196	106.432	85.875	139.659	202.565	413.187	412.451	453.028	14.933	473.976	305.773	115.922	402.177	141.993	154.556	156.136	141.89	419.607	344.138	0.888282
MW0116021	(E)-4-[(2-methoxycarbonyl-5-thiophen-2-ylthiophen-3-yl)amino]-4-oxobut-2-enoic acid	Organic acid and Its derivatives	Organic acid and Its derivatives	C14H11NO5S2	2	0.7529	682741-29-3	73199.8	79070.6	81353.1	81384.3	77638.9	86366	46399.1	46496.7	48637.9	45524	43606.2	47925.9	62362.7	79292.4	69491.4	82564.1	64995.2	73732.3	52828.8	56501.1	51010	50067.2	53038.6	48403.2	0.0267042
MW0114223	D-glucosamine 6-phosphate	Organic acid and Its derivatives	Organic acid and Its derivatives	C6H14NO8P	2	0.6668	6815-93-6	9112.18	11584.6	10766.4	13114.5	14702.1	13819.3	11457.8	9383.39	10820.8	12073.2	9005.46	11489.5	9847.77	9695.66	9761.89	12746.2	5652.21	11660.4	10408.6	10702.2	11280.1	9815.64	13654.2	11690.6	0.831975
MW0146490	Azafenidin	Heterocyclic compounds	Heterocyclic compounds	C15H13Cl2N3O2	3	0.6875	68049-83-2	120818	119828	107731	122699	122340	130360	72593.8	72847	77160.3	76804.2	71492.2	76376.3	110782	120828	114179	135570	105718	117217	89782.1	81279.7	83381.8	79403.7	87182.4	77476.4	0.248559
MW0108646	N-Acetylproline	Amino acid and Its metabolites	Amino acid derivatives	C7H11NO3	2	0.6686	68-95-1	2.63831e+06	2.62879e+06	2.69475e+06	2.64443e+06	2.75944e+06	2.8564e+06	1.97325e+06	1.9104e+06	2.03024e+06	1.97518e+06	1.82674e+06	1.98143e+06	2.14768e+06	2.53391e+06	2.26724e+06	2.59062e+06	2.20601e+06	2.41075e+06	2.20805e+06	2.47751e+06	2.27106e+06	2.29153e+06	2.41859e+06	2.32137e+06	0.166191
MW0159863	Hypoxanthine	Nucleotide and Its metabolites	Nucleotide and Its metabolites	C5H4N4O	1	0.9288	68-94-0	14131.5	12900.3	22498.8	15513.5	20899.1	24802.3	61089.6	49352.2	54303.2	73725.8	65823.8	73481.8	8618.9	22540.7	14858.6	35704.7	16762	16125.7	17769.8	13727.7	14264.6	11895.3	10187.1	9959.61	1.90679
MW0006099	Aurantio-obtusin	Benzene and substituted derivatives	Benzene and substituted derivatives	C17H14O7	2	0.7533	67979-25-3	73378.5	96783.1	100928	98866.3	102002	117784	140126	116350	132796	152916	162090	137501	59026.6	67811.1	81597	91879	77024.6	107054	115218	150705	145114	147545	162349	166264	0.484268
MW0137290	Aflatoxin M1	Heterocyclic compounds	Heterocyclic compounds	C17H12O7	3	0.7738	6795-23-9 | 25325-49-9	24203.5	21153.6	23777.2	23231.5	25031.3	25502.4	21597.9	19747.1	22223.8	19970.9	20115	22622.2	18370.6	21217.7	20640	22981.6	18330.7	21208	18927.2	23902.5	21214	19867	24765.7	24693.9	0.885457
MEDP1824	Caftaric acid	Organic acid and Its derivatives	Organic acid and Its derivatives	C13H12O9	2	0.6682	67879-58-7	2429.52	2548.01	2151.99	2775.69	2456.65	2492.98	2080.95	2209.54	3080.75	1989.92	1350.74	3737.21	2227.07	2790.73	2307.48	2273.64	2106.22	3614.78	2290.4	2063.11	2383.43	1745.99	3531.24	2660.72	0.114351
MW0109741	S-Nitroso-N-acetyl-DL-penicillamine	Alcohol and amines	Amines	C7H12N2O4S	2	0.6542	67776-06-1 | 79032-48-7 | 152971-80-7	47561.2	48425.8	49900.1	42462.9	52315.8	45104.4	44009.9	20570.2	21558.9	19187.3	17372.5	21517.5	32614.6	38061.3	35557.9	45007.6	27797.9	35398.5	25838.4	24314.5	31027.9	31776.8	42316.5	24789.7	0.154041
MW0157004	Ser-His	Amino acid and Its metabolites	Small Peptide	C9H14N4O4	2	0.7238	67726-09-4	32240	37677.2	21888.1	32653.5	33787.2	37233.6	29618.4	12962.2	26622.7	29637.4	27424.5	25786	23248.9	77459.1	33757.9	36389.1	35109.4	36370.2	31176.4	30017	28344.8	27234.6	31797.3	33884.9	0.920841
MW0105602	Amastatin	Amino acid and Its metabolites	Amino acid derivatives	C21H38N4O8	2	0.7551	67655-94-1	12.976	13.496	1.195	12.013	11.895	5.914	843.729	391.67	537.907	1403.16	968.118	1103.86	19.698	2.221	20.325	1.999	8.938	0.453	896.129	1689.74	1431.27	547.824	1052.99	1887.79	0.0308301
MW0007137	Fenpropimorph	Benzene and substituted derivatives	Benzene and substituted derivatives	C20H33NO	3	0.7005	67564-91-4	7802.21	7110.54	7235.93	7216.84	6723.27	8340.53	33863.6	33051.5	33422.2	33631.7	35997.8	37685.5	2945.64	1992.7	6597.06	3628.89	1894.65	1667.23	8915.23	8636.08	7476.31	6696.85	6104.47	20639.5	1.89248
FDATN01519	D-phenylalanine	Amino acid and Its metabolites	Amino acids	C9H11NO2	1	0.9726	673-06-3	2.83803e+06	2.63173e+06	2.9655e+06	2.82768e+06	3.08898e+06	3.22693e+06	2.7973e+06	2.50282e+06	2.85332e+06	3.01287e+06	2.71692e+06	3.01988e+06	2.50342e+06	2.68704e+06	2.66263e+06	3.18565e+06	2.69177e+06	2.73312e+06	2.9054e+06	3.07485e+06	2.7754e+06	2.47364e+06	2.84892e+06	2.84242e+06	0.797794
MW0052898	Fenoldopam	Others	Medicine	C16H16ClNO3	2	0.7179	67227-56-9	55526.3	60008.7	59794.7	59494.3	65413.3	64050.6	45142.6	40913.4	43523.7	48970.4	46281.7	44294.6	62760.7	66733.6	59171.6	67597.6	59409.2	67001	53348.2	60770.8	61515.1	54153.6	58703.9	70380.3	1.68695
MW0009101	Procarbazine	Benzene and substituted derivatives	Benzene and substituted derivatives	C12H19N3O	3	0.5964	671-16-9	49516.1	27607.6	36526.2	41721.8	25340.1	63958.3	24865.6	23496.2	30308.8	17023.8	24867.5	24133.3	32322.4	40074.3	14108.4	12233.7	44652.7	21686.4	17334.3	7371.23	6070.15	22623.7	38904	40663.2	1.12726
MW0149882	12-Butan-2-yl-19-hexyl-6-(1-hydroxyethyl)-9-(hydroxymethyl)-16,18-dimethyl-15-(2-methylpropyl)-1-oxa-4,7,10,13,16-pentazacyclononadecane-2,5,8,11,14,17-hexone	Amino acid and Its metabolites	Small Peptide	C32H57N5O9	3	0.6295	67076-74-8 | 64441-34-5	1.58806e+06	2.02461e+06	2.00186e+06	1.74925e+06	1.86292e+06	1.98267e+06	420741	255756	336246	389186	334487	453981	1.42432e+06	1.48915e+06	1.64689e+06	1.7909e+06	1.49939e+06	1.52457e+06	648395	638333	588094	431423	653212	671570	0.363648
MW0053753	Glycochenodeoxycholic acid 7-sulfate	Organic acid and Its derivatives	Sulfonic acids	C26H43NO8S	3	0.5768	67030-55-1	430198	558327	612493	547419	551911	563697	245836	253358	252199	221587	235411	204059	769434	613984	647348	796684	557771	623817	399558	475278	433890	516021	414875	331591	1.53113
MW0109251	Phosphocreatine	Heterocyclic compounds	Heterocyclic compounds	C4H10N3O5P	1	0.77	67-07-2	13270.7	6630.6	3695.26	8671.86	11933	11056.5	5648.6	4814.89	9609.8	4700.84	8776.23	5141.77	6071.02	7522.22	9467.71	7049.93	7866.66	9186.61	14442.4	14453.9	13636.3	13381.2	4102.27	10673.6	0.907563
MW0063744	Taurochenodeoxycholate-7-sulfate	Bile acids	Bile acids	C26H45NO9S2	3	0.6293	66874-12-2	20196.4	5358.38	12706.6	20833.7	29892.1	36715.9	10052.2	11136.7	26363.8	27976.7	22072.3	16632.4	4436.06	6460.41	2330.57	7961.27	15954.4	15995.2	24050	25552.8	25459.7	16388.7	9512.09	11479.5	1.2056
MW0107004	L-Glutaminyl-L-tryptophan	Amino acid and Its metabolites	Small Peptide	C16H20N4O4	2	0.5787	66851-83-0	19.917	2.369	3.889	30.671	16.15	20.934	696.121	329.377	630.667	611.027	795.502	666.657	15.046	21.367	7.426	32.93	3.531	13.33	1360.38	2143.58	1905.46	1396.36	2199.83	2250.42	0.36936
MW0138365	Hernandezine	Heterocyclic compounds	Heterocyclic compounds	C39H44N2O7	3	0.8726	6681-13-6	43079.9	54833.9	51538.4	41387.3	36225.8	35131.4	10552.8	10445.9	10611.9	9163.86	10162.2	11482	52051.6	84134.5	69329.6	107505	60645.5	60300.4	3952.53	6233.06	6387.65	5601.45	7714.76	4917.97	0.0458283
MW0149104	Evoxanthidine	Heterocyclic compounds	Heterocyclic compounds	C15H11NO4	3	0.7238	668-35-9	73329.7	75711.6	84008.5	77169.6	81432.1	99283.1	72528.4	74023.9	77663	76043.9	78708.3	90825.7	60997.5	64306.8	64123.7	69881.5	61274.9	67364.9	66539.4	71203	64602.9	57776.1	66235.4	67991.7	2.57624
MW0054527	2-Palmitoyl-sn-glycero-3-phosphocholine	GP	LPC	C24H50NO7P	3	0.605	66757-27-5	1.27699e+06	1.43554e+06	1.43428e+06	1.35638e+06	1.57072e+06	1.50326e+06	1.15926e+06	1.00548e+06	1.20381e+06	1.21371e+06	1.26766e+06	1.3482e+06	1.53284e+06	1.58942e+06	1.84422e+06	1.95376e+06	1.45352e+06	1.61117e+06	1.27617e+06	1.72014e+06	1.59904e+06	1.32708e+06	1.50798e+06	1.7318e+06	2.00668
MW0052939	Forskolin	Heterocyclic compounds	Heterocyclic compounds	C22H34O7	2	0.7451	66575-29-9 | 66428-89-5	131956	196130	111668	181693	115977	218212	166125	181023	186558	245486	170481	191465	172977	323439	29501.4	152363	110615	144102	144618	116617	155637	117338	140132	130838	1.10211
MW0105579	Alendronic acid	Organic acid and Its derivatives	Organic acid and Its derivatives	C4H13NO7P2	2	0.7919	66376-36-1	15742	13806.5	15504.1	14018.5	15856.4	15728.8	8854.76	11118.1	10968.6	10493.2	297.435	11958.7	10711.2	14011.3	12283.9	15534.6	12190	13194.3	10171.4	10586.3	9162.52	7814.54	9012.15	11391.1	0.302209
MW0155578	Pimelea factor P2	Heterocyclic compounds	Heterocyclic compounds	C37H50O9	3	0.5858	66107-37-7	1.199	5.271	6.993	3.798	4.822	2.077	883.079	409.887	480.743	1146.68	960.343	698.114	2.796	9.847	7.071	4.843	10.54	6.343	603.334	1294.1	817.705	385.34	751.287	901.661	0.180201
MW0009350	Pencycuron	Benzene and substituted derivatives	Benzene and substituted derivatives	C19H21ClN2O	2	0.6149	66063-05-6	7328.43	12324.4	9099.12	10204.2	10017.1	11683	8127.43	8846.32	8635.59	5488.72	3824.07	8323.65	6721.99	11460	9858.48	6541.58	8371.99	7121.6	5221.26	8126.86	7679.84	4916.71	4307.27	6155.31	0.918743
MW0105302	5-Aminopentanoic acid	Organic acid and Its derivatives	Organic acid and Its derivatives	C5H11NO2	2	0.8777	660-88-8	1.17983e+06	1.1814e+06	1.24702e+06	1.20177e+06	1.29178e+06	1.31882e+06	933894	900145	953079	943047	863695	937278	1.02125e+06	1.17098e+06	1.07158e+06	1.2075e+06	982630	1.12259e+06	1.03981e+06	1.12723e+06	1.03523e+06	1.04805e+06	1.13275e+06	1.08169e+06	0.137381
MW0054489	1-(9Z,12Z-octadecadienoyl)-glycero-3-phosphate	GP	PA	C21H39O7P	3	0.6842	65528-85-0	52697.8	55146.5	57618.1	53064.6	54676.4	57478.7	30776.6	30579.5	32488.7	32432.8	29629.7	34536.6	45113.2	57231.4	49074.8	57201.2	45190.5	52909.6	43765.4	40598.1	38101.9	37376.6	43589.3	39325.4	0.500551
MW0168490	2'-Deoxyadenosine-5'-monophosphate	Nucleotide and Its metabolites	Nucleotide and Its metabolites	C10H14N5O6P	2	0.71	653-63-4	19841	20710.4	21140.4	23285.8	22029.7	22506.5	11352.8	15767.8	12156.3	16728.8	10218.2	20059.8	19970.7	22427	19650.4	22868.5	19796.5	19801.9	9716.13	11597.7	11082	11966.1	12604	10629.7	0.682737
MEDN0084	Benzoic acid	Benzene and substituted derivatives	Benzene and substituted derivatives	C7H6O2	3	0.697	65-85-0	44063.2	58077.9	72389.6	82050.6	94394.9	95597.9	66071.7	67582.1	51911	61636.9	46346	40573.6	69973.6	69651.5	69355.3	82966.6	51239.5	54657.9	46459.3	55992.7	54302.3	42672.6	53793.4	64011.7	0.475294
MW0108642	N-Acetyl-L-methionine	Amino acid and Its metabolites	Amino acid derivatives	C7H13NO3S	1	0.904	65-82-7	26199.4	24822.3	29403.1	29678.7	37738.7	37600.9	96657	84092.7	94597	111279	102216	100394	35231.9	31226.3	35051	41298.5	28980.4	38842.3	100640	115600	108915	84269	103612	120355	0.258824
MEDL01963	Salicylamide	Benzene and substituted derivatives	Phenolics	C7H7NO2	2	0.7654	65-45-2	2558.75	2542.86	1587.33	721.621	952.102	1281.67	6951.3	8550.97	8041.43	7426.18	8920.42	7127.31	2436.44	3451.53	3198.62	4219.68	1819.34	3659.84	5923.19	2789.83	5588.12	4850.45	5824.58	5100.51	0.34372
MEDTN00717	4-Oxoretinoic acid	Benzene and substituted derivatives	Benzene and substituted derivatives	C20H26O3	2	0.8993	64907-22-8	12700.6	17851.9	18397.6	14139.4	18982	15360.2	11630.7	12086.5	14362.2	12775.2	15872	16114.1	21239.6	17950.1	21135	20251.5	15946.8	18252.9	14814.9	17394.2	16395	7289.47	17911.5	25876.5	1.01453
MW0115957	(5E)-5-[(2,2-Difluoro-1,3-benzodioxol-5-YL)methylene]-1,3-thiazolidine-2,4-dione	Benzene and substituted derivatives	Benzene and substituted derivatives	C11H5F2NO4S	2	0.5636	648449-76-7	2.51728e+06	2.35979e+06	2.00187e+06	1.95534e+06	2.09193e+06	1.95184e+06	352573	321856	377138	352850	351629	440715	2.52061e+06	2.01259e+06	2.13226e+06	2.24147e+06	2.20342e+06	1.68976e+06	592101	544929	700395	557239	735451	652824	0.546076
MW0153455	Melosatin B	Heterocyclic compounds	Heterocyclic compounds	C19H19NO2	3	0.535	64838-03-5	220.347	176.6	2835.56	506.985	2719.66	211.541	3548.67	3909.36	5153.17	3910.6	2802.1	2858.72	1133.91	2212.52	1595.41	2635.89	419.992	2091.37	4000.88	2730.18	3424.09	3723.97	5092.58	5355.18	0.755938
MW0132618	Demethylwedelolactone	Others	Others	C15H8O7	1	0.697	6468-55-9	3473.44	2289.86	4864.01	4803.94	9302.51	6689.99	3328.22	2856.24	2703.09	2827.97	4086.12	1681.59	6490.99	9433.34	5904.35	1805.2	8403.84	9651.64	1952	3080.92	2742.7	3662.74	3404.36	489.521	0.0375832
MEDN1309	3-(Methylthio)propionic acid	Organic acid and Its derivatives	Organic acid and Its derivatives	C4H8O2S	1	0.6783	646-01-5	6367.26	7954.15	6331.89	7384.17	6820.23	7155.23	5656.32	4547.91	3754.35	7212.41	7095.42	6398.93	7455.75	5843.9	6827.97	9173.82	6586.18	7458.4	5556.64	6233.56	4926.68	5477.2	9995.65	4620	0.249275
MW0109182	Phenylalanyllysine	Amino acid and Its metabolites	Small Peptide	C15H23N3O3	2	0.5828	6456-72-0	1.35082e+06	1236.71	1.75534e+06	1.57626e+06	1.67695e+06	1.86244e+06	466670	307123	552131	706998	402753	533600	490.521	1.2923e+06	1.25667e+06	1391.84	1.25668e+06	827.151	565279	677022	485085	509782	566092	551799	0.873473
MW0126804	3',5'-Cyclic dtmp	Organic acid and Its derivatives	Organic acid and Its derivatives	C10H13N2O7P	3	0.5412	6453-60-7	9488.5	9904.81	10333.6	11625.2	8818.23	9982.64	5717.3	6468.48	7353.84	7369.15	5842.17	6830.75	10560.5	11909	9759.77	9961.93	9564.36	10909.3	7360.99	2384.93	7959.81	7292.59	7929.58	7411.9	0.0929223
MW0103635	Nicotinic acid adenine dinucleotide	Nucleotide and Its metabolites	Nucleotide and Its metabolites	C21H27N6O15P2+	1	0.971	6450-77-7	4840.09	2715.61	3499.4	1283.15	1450.43	3893.49	171749	159192	205334	154512	156370	147683	812.306	1596.85	1088.14	1358.41	3604.85	894.032	237089	235719	231234	244482	244951	246095	0.121106
MW0145118	Anhalamine	Heterocyclic compounds	Heterocyclic compounds	C11H15NO3	3	0.6662	643-60-7	6293.18	9641.98	7207.84	7771.01	11431.3	9061.85	4099.11	4924.77	6416.27	6515.3	6161.64	7485.59	10548.4	8218.94	8362.04	9670.51	9152.51	9559.59	6625.24	8119.19	4850.46	5578.84	4790.29	5156.99	0.250283
MW0138810	Longistylin C	Heterocyclic compounds	Heterocyclic compounds	C20H22O2	3	0.7071	64125-60-6	35543.3	55899.6	53655.7	44216.8	68725.9	46723.3	50159.3	42149.2	45637.1	53460.4	42114.3	59145.7	47147	48437.5	69942.8	71813.7	40865.4	65948.5	49813.1	76602.4	70750.2	60598.7	64991.6	81674.8	1.54582
MW0112967	4-(Methylnitrosamino)-1-(3-pyridyl)-1-butanone	Aldehyde,Ketones,Esters	Ketones	C10H13N3O2	3	0.6871	64091-91-4	5802.24	6326.83	5459.71	5802.79	6069.53	6569.06	4135.27	4186.96	4161.77	5225.1	5840.69	5220.73	5543.37	6087.35	5413.48	5306.56	5909.98	5427.61	4490.34	4714.73	5325.13	5901.2	5328.76	7710.03	0.394661
MW0102911	Traumatic acid	FA	FFA	C12H20O4	1	0.8922	6402-36-4	7374.2	8508.43	7970.59	8736.81	6862.44	8090.05	7491.68	6753.36	6673.86	8050.93	7568.57	7349.7	7478.09	8392.62	7007.16	7062.59	6150.67	7843.83	6459.46	5755.93	5828.34	7513.5	5916.96	9998.17	0.917606
MW0053750	Glycochenodeoxycholic acid	Bile acids	Bile acids	C26H43NO5	3	0.8691	640-79-9	12849.5	13088.7	15591.2	14638	12747.6	14659.1	12163.9	12068.6	12159.8	12441.2	13630.7	13673.5	16059.2	15768.9	13737.1	17654.9	14003.1	14665.3	14355.3	15359.1	14783.7	12341.2	15822.7	13679.6	1.65847
MW0009934	Tolbutamide	Benzene and substituted derivatives	Benzene and substituted derivatives	C12H18N2O3S	2	0.8666	64-77-7	986.379	1264.42	1109.88	1578	669.743	692.442	1084.64	1061.74	306.993	1492.14	1203.14	1886.03	2956.88	2534.73	2937.39	3764.17	1889.22	961.592	1397.05	1329.26	1775.41	219.659	639.458	1009.87	0.894474
MW0125809	Nilutamide	Alcohol and amines	Amines	C12H10F3N3O4	2	0.6351	63612-50-0	21815.5	21536.4	20058.3	21346.5	20028.3	21077.6	13475.6	11248.3	14091.9	12699.7	13894.3	16480	19272.6	24287.8	20269.2	21352	19389.7	18938	13734.5	18293.3	17129.5	14674.2	16816.9	16452.1	0.584212
MEDL00534	D-Malic acid	Organic acid and Its derivatives	Organic acid and Its derivatives	C4H6O5	1	0.7759	636-61-3	93829.5	79248.3	100119	98139.7	116368	113720	44315.1	48037.3	53532.3	48968.7	47835.8	57702.2	36002	44663.6	39167.5	50438.8	51573.5	61289.9	23156.2	29527.3	31889.6	31339	62478.1	33360.5	2.1306
MW0106767	gamma-Glutamylcysteine	Amino acid and Its metabolites	Small Peptide	C8H14N2O5S	3	0.9854	636-58-8	10975.2	8202.59	7965.48	10400.9	11068.1	7508.4	1952.34	2105.57	2254.41	2764.69	2887.06	2522.72	4780.7	6426.81	5540.97	7733.01	5519.4	5612.56	6764.8	13994.2	10569.4	3393.24	7626.78	8212.53	0.932933
MW0123265	5-Thia-1-azabicyclo[4.2.0]oct-2-ene-2-carboxylic acid, 3-[(acetyloxy)methyl]-7-[[(2Z)-2-(2-amino-4-thiazolyl)-2-(methoxyimino)acetyl]amino]-8-oxo-, (6R,7R)-	Others	Medicine	C16H17N5O7S2	2	0.5094	63527-52-6	9326.14	10588.9	9786.71	10043.3	9579	9576.98	8522.31	7653.64	8091.2	8376.13	7671.78	8665.98	7560.68	9465.82	8503.17	9479.94	7011.14	9545.89	7643.82	9746.83	9202.36	9084.33	10903.3	10769.2	0.00653042
MW0104842	2-Phthalimidoglutaric acid	Organic acid and Its derivatives	Organic acid and Its derivatives	C13H11NO6	2	0.6839	6349-98-0 | 2301-52-2	54485.3	61334.6	65854.9	61069.9	64535.4	74437.1	48572.9	46386.4	46550.1	48218.7	50301	53385.2	51951.8	62847.2	55631.2	55886.4	49960.1	61175.1	50606.8	61114	55320.3	44954.7	49765.4	57418.6	0.317725
MW0139958	Wogonin	Flavonoids	Flavonoid	C16H12O5	2	0.5379	632-85-9	8614.65	8867.42	11081.1	10251.3	11279	11293	5279	9174.14	8837.69	7735.71	8828.06	7519.06	8994.47	13084.7	10606.1	7387.94	9514.84	8587.31	9390.14	11832.4	8902.67	9145.04	8880.11	7817.18	0.423058
MW0103519	Cytidine-5'-diphosphate	Nucleotide and Its metabolites	Nucleotide and Its metabolites	C9H15N3O11P2	2	0.8954	63-38-7	2477.64	3002.83	11986.1	1635.62	10743.2	4803.27	2818.68	851.083	1944.62	13862.3	7273.94	3835.44	1783.78	114297	721.903	2212	7647.01	7373.94	11821.3	8076.92	9107.35	3262.79	63591	72115.6	0.896818
pme3174	Cytidine-5'-monophosphate	Nucleotide and Its metabolites	Nucleotide and Its metabolites	C9H14N3O8P	1	0.8662	63-37-6	233307	288760	319334	342020	344632	339943	378187	349839	374748	511425	332113	396267	431522	533925	314357	689518	391707	392938	177279	124808	153786	183651	168384	128051	0.966348
MW0137847	Cyclomorusin	Heterocyclic compounds	Heterocyclic compounds	C25H22O6	3	0.5863	62596-34-3	9781.27	10410.7	10390.2	11363.4	8377.75	10619.2	9451.73	10572.7	10197.3	9685.21	9732.37	11706.1	12445.6	11932	10291.1	12294.2	10653.9	12100.2	8579.14	8297.47	8721.4	8347.9	9314.43	9382.85	0.0630391
MW0114510	Gastrodin	Benzene and substituted derivatives	Benzene and substituted derivatives	C13H18O7	2	0.693	62499-27-8	16084.8	20857.8	20137.9	21418	20650.3	23424.8	21673.8	22525	24316.7	23236.6	25642	24678.8	7813.62	14837.2	14773.9	15533.9	14783.6	16277	23430.2	25763.8	24470.8	24063.8	26561.7	26724.4	1.08415
MW0119377	3-Amino-1,4-dimethyl-5H-pyrido[4,3-b]indole	Heterocyclic compounds	Indole and Its derivatives	C13H13N3	3	0.6024	62450-06-0	19309.4	16738.5	17713.4	16997.5	15684.7	17442.5	13651.7	12100.7	14214.9	13272.2	8157.75	12869.8	23212.8	18005.1	19515	18957.6	16068	18350.1	10014.6	12865.4	8729.04	8813.77	9423.32	3464.68	0.53312
MW0004140	3-Methylphenylacetic acid	Benzene and substituted derivatives	Benzene and substituted derivatives	C9H10O2	3	0.8956	621-36-3	5846.97	6523.55	5004.79	5144.13	8445.58	6601.05	13724.4	12637.1	14250.6	28589.4	14983.6	17466.7	6234.68	8375.28	13009.7	13900.6	10264.6	15808.2	14260.4	22727	14331.5	14578.3	9830.65	10221.8	0.694466
MEDN0611	6β-hydroxytestosterone	Hormones and hormone related compounds	Hormones and hormone related compounds	C19H28O3	1	0.8888	62-99-7	21767.9	25551.6	28344.8	27916.9	25180.2	28602.9	20217.5	19378.4	21361.8	22588.5	24228.5	28024	32562.4	32152.7	29392.1	35809.8	21195.1	28262	24290.9	29998	28638.1	16257.8	18188.2	31283.6	0.807094
MW0049069	Cucurbitacin B	Aldehyde,Ketones,Esters	Esters	C32H46O8	2	0.5097	6199-67-3	69526.8	99692.6	96122.6	77487.1	79587.4	93833.4	137647	112562	133930	119340	144556	144068	111018	100733	140929	159147	97574.4	98225.4	95864.3	98796.3	98937.6	76756	102291	105976	0.0636845
MW0003561	3,3'-Bisjuglone	Benzene and substituted derivatives	Benzene and substituted derivatives	C20H10O6	3	0.6856	61836-43-9	30437.6	28204.7	27801.6	30947.7	28158.1	19197.3	16009.5	10278.2	17837.2	16976.2	17074	16813.3	27238.7	37777.8	18640.4	20067.9	26990.1	19442.8	12371.6	18799.4	17734.6	13075.6	16848.9	14006.5	0.298262
MW0168613	4-Methylumbelliferyl glucuronide	Heterocyclic compounds	Heterocyclic compounds	C16H16O9	2	0.7809	6160-80-1	131418	138073	144837	134480	129979	144794	115111	118442	121472	124032	122014	138769	103196	133306	118937	137983	118644	128805	107311	119864	114997	113439	119820	120985	1.59432
MW0139587	Rifapentine	Heterocyclic compounds	Heterocyclic compounds	C47H64N4O12	3	0.6682	61379-65-5	1.90958e+06	2.27397e+06	2.48088e+06	2.22586e+06	2.37035e+06	2.6328e+06	479874	383783	558021	532194	539731	559577	1.68258e+06	1.82686e+06	1.7765e+06	2.13584e+06	1.77652e+06	1.88395e+06	542505	464426	584959	595119	568284	501703	0.189385
MW0159391	Watasenia luciferin	Benzene and substituted derivatives	Benzene and substituted derivatives	C26H21N3O9S2	3	0.7887	61369-27-5	4689.27	3318.3	5018.62	2816.7	5991.34	3736.06	4.728	1.115	1.384	0.125	2.351	1.986	1585.38	1701.83	2280.51	2597.01	4230.64	4276.61	12.382	4.678	7.965	7.709	11.926	2.918	0.257751
MW0117239	1-Methylxanthine	Nucleotide and Its metabolites	Nucleotide and Its metabolites	C6H6N4O2	2	0.7255	6136-37-4	165614	186257	229859	208480	294288	246142	170512	114742	177608	319012	284306	164263	144333	961759	135803	138494	221565	208533	293667	314601	310119	177146	1.12443e+06	1.08708e+06	0.954815
MW0000503	(-)-Tylocrebrine	Benzene and substituted derivatives	Benzene and substituted derivatives	C24H27NO4	2	0.6468	61302-92-9	1.409	17.388	9.653	4.736	32.915	27.243	1192.51	613.299	1293.22	1469.49	1426.3	1148.64	28.803	14.602	60.218	26.825	99.34	81.131	1494.27	2036.99	1555.21	986.986	1715.89	2285.84	0.607755
MW0120561	4-Hydroxyquinoline	Heterocyclic compounds	Heterocyclic compounds	C9H7NO	2	0.9457	611-36-9 | 529-37-3	1.41226e+06	1.54136e+06	1.55286e+06	1.45901e+06	1.53983e+06	1.56075e+06	1.05224e+06	1.02869e+06	1.07788e+06	1.08079e+06	1.01237e+06	1.0282e+06	1.39714e+06	1.52992e+06	1.47898e+06	1.61413e+06	1.37003e+06	1.45639e+06	1.10444e+06	1.1856e+06	1.08647e+06	1.11017e+06	1.166e+06	1.10669e+06	0.216861
MW0109053	Penicillin g	Others	Medicine	C16H18N2O4S	2	0.6412	61-33-6	7335.65	5443.48	7981.59	7376.6	8222.47	14107.6	3843.61	4102.81	3392.39	4050.61	5195.66	5023.45	11860	14757.7	16556.5	17475.5	14610.9	16851.3	15162.9	23470.6	18256.8	17451.2	20297.4	25922.4	2.67755
MW0103478	Adenosine monophosphate	Nucleotide and Its metabolites	Nucleotide and Its metabolites	C10H14N5O7P	1	0.9524	61-19-8	8.95353e+06	9.81798e+06	1.13409e+07	1.16148e+07	1.29192e+07	1.31033e+07	8.15012e+06	8.3052e+06	8.40255e+06	9.47878e+06	7.39546e+06	1.01596e+07	1.22519e+07	1.3403e+07	1.28945e+07	1.73833e+07	1.26845e+07	1.37854e+07	5.84079e+06	3.9367e+06	5.11761e+06	5.44228e+06	4.94841e+06	3.75384e+06	0.739356
MW0127942	3-Methoxycinnamic acid	Benzene and substituted derivatives	Benzene and substituted derivatives	C10H10O3	2	0.6367	6099-04-3 | 17570-26-2	68444.5	67314.6	67152.4	62132.6	66614.2	71997.6	40410.8	35809.3	53523	31217.5	41643.3	44055.3	56961.9	53603.6	48816.7	33170.6	55575.6	48629	57231.3	51221.6	38626.6	53855.5	47398.2	68466.2	0.265027
MW0136698	6-Hydroxycoumarin	Heterocyclic compounds	Heterocyclic compounds	C9H6O3	2	0.6962	6093-68-1	1599.52	1461.98	752.882	2081.17	1254.65	1148.85	1630.13	2703.94	1301.08	2723.74	2318.05	585.427	451.207	1693.74	409.468	755.571	2842.99	2287.45	576.445	632.893	1249.58	1728.78	3413.66	3141.3	0.527679
MW0114494	Dulcitol	Carbohydrates and Its metabolites	Sugar alcohols	C6H14O6	3	0.8768	608-66-2	39991.7	53650.2	38942	35395.9	45220.9	38778.4	36.758	80.966	5758.24	6942.24	11.858	7195.31	49685.5	48089.3	66021.1	68069.9	59798.4	48322.3	67.797	7023.57	83.299	51.332	5630.96	16.293	0.0711089
MW0118781	4-Hydroxy-2-methylquinoline	Heterocyclic compounds	Heterocyclic compounds	C10H9NO	2	0.717	607-67-0 | 5660-24-2	107071	115978	122356	150691	121496	137577	105189	93150.9	108282	111929	102367	105595	102785	123463	106671	117829	115957	178308	93825.5	110901	154422	97654.8	110519	144058	0.341578
MW0124192	Furmecyclox	Heterocyclic compounds	Heterocyclic compounds	C14H21NO3	3	0.8299	60568-05-0	43557.6	63840.4	76971.1	54028.7	52086	62982.3	47873.4	42693.3	51553.4	49745.9	51710.6	62769.3	59395.6	62615.2	69362.3	66911.1	61578.6	59283.2	57317.1	59837.3	74086.5	68557.8	54446.7	58049.5	1.42614
MW0055473	(-)-Oleoside 11-methyl ester	Terpenoids	Terpenoids	C17H24O11	2	0.7116	60539-23-3	812.241	2377.92	2677.81	1916.32	2974.91	2374.7	1509.77	2185.42	1944.03	2437.68	753.331	1198.38	1189.23	1254.03	2969.9	2025.58	3155.31	2715.05	2756.19	1477.84	1739.68	2000.05	2537.94	1059.02	0.230215
MW0137302	Aklavin	Heterocyclic compounds	Heterocyclic compounds	C30H35NO10	3	0.5209	60504-57-6 | 66676-88-8	8443.79	4436.39	8029.47	3350.45	8317.26	3402.71	6138.43	4138.13	3697.3	4977.89	2608.06	3633.86	9455.87	12950.3	12941.9	11299.3	8498.38	12760.4	4316.62	8750.27	9794.05	5654.7	10262.3	4508.87	2.02615
MW0148672	4,8-Secosenecionan-8,11,16-trione, 15,20-dihydro-12-(acetyloxy)-20-chloro-15-hydroxy-4-methyl-	Carbohydrates and Its metabolites	Carbohydrates and Its metabolites	C21H30ClNO8	3	0.7221	60367-00-2	10305	9635.46	10474.8	8620.15	9847.77	8810.46	7812.73	5966.11	9600.95	6695.9	6287.97	6274.22	14120.5	15618.7	13572.9	17588.7	13118.8	13753.6	6152.59	6698.97	5648.68	4222.55	4654.9	6642.66	0.479236
MW0014442	Cholest-4-en-3-one	Hormones and hormone related compounds	Hormones and hormone related compounds	C27H44O	3	0.8624	601-57-0	3.65704e+06	4.52833e+06	4.41763e+06	4.36645e+06	4.19374e+06	4.48019e+06	3.38647e+06	3.32405e+06	3.5903e+06	3.67627e+06	3.87786e+06	3.92668e+06	3.96863e+06	4.81515e+06	3.74505e+06	4.17155e+06	4.04871e+06	4.04807e+06	3.92338e+06	4.34599e+06	4.25464e+06	3.55552e+06	3.87569e+06	4.42664e+06	0.570703
MW0103508	Cyclic AMP	Nucleotide and Its metabolites	Nucleotide and Its metabolites	C10H12N5O6P	2	0.7008	60-92-4	26738	35298.4	30083.3	31302	31018.8	34250.2	26643.9	22536.4	24493.1	26684.1	28568.8	24945.1	25840.9	29470.1	29630.2	34721.1	28081.6	36573.2	25800	29297.1	26497.9	27378.5	27150.3	25037.3	0.0763688
MW0000249	Ergonovine	Alkaloids	Alkaloids	C19H23N3O2	2	0.6466	60-79-7	12681.2	16046.3	18416.8	14345.2	15943.4	19694.8	8759.4	12654.7	25592.5	12038.7	17827.5	12423.2	12536.4	31241.9	12830.2	14579.8	11145.2	14893.9	11271.7	11251.3	13015.4	12194	15654.7	16939.1	0.379152
MEDN0383	FFA(18:2)	FA	FFA	C18H32O2	1	0.9644	60-33-3	6634.05	16356.6	20265.4	16073.9	16035.4	22714	27915	18412.4	26505.7	54867.5	26097.8	38919	17673.7	17050.9	49334.5	23039	38022.8	25757.1	11148.8	10851.3	7951.99	4959.12	7714.26	3741.01	0.983103
MEDL02339	Diethyl hydrogen phosphate	Aldehyde,Ketones,Esters	Esters	C4H11O4P	1	0.596	598-02-7	3949.08	5363.71	4041.51	5591.6	4992.49	4234.07	3720.88	3121.58	3608.36	3568.73	3487.36	2543.34	4980.41	4551.21	4053.75	4338.3	4261.64	4631.69	3517.66	3118.97	3689.11	3775.35	4209.85	4003.63	0.277319
MW0141010	1-(2-carboxyphenylamino)-1-deoxy-D-ribulose 5-phosphate	Organic acid and Its derivatives	Organic acid and Its derivatives	C12H16NO9P	3	0.7091	5962-18-5	40680.7	31317.6	38578.1	34530.3	35279.7	36636.5	40150.3	30942.1	34504.3	30235.3	28164.8	35453	15270.8	25935.4	27039.6	36807.9	33606.1	38410.9	27591	30992.4	31881.6	32995.2	34578.8	31915.9	1.27219
MW0106393	D-glutamine	Organic acid and Its derivatives	Phosphoric acids	C5H10N2O3	2	0.6312	5959-95-5	11990.7	9025.97	19398.7	14565.4	23312.5	18193.2	16113.2	9973.48	13473.5	29422.7	23113.8	12057.4	11202.4	82836	9781.9	10350.5	15951.7	19227.6	23307.7	24991.3	21213.8	13902.5	98313.1	83812.7	0.943102
MW0012975	1-Hexadecanoyl-2-octadecanoyl-sn-glycero-3-phosphocholine	GP	PC	C42H84NO8P	2	0.6419	59403-51-9	751.832	689.049	785.751	323.882	763.835	636.23	115.873	164.873	441.929	483.883	487.118	822.35	981.884	1282.6	792.186	346.476	768.661	237.535	395.03	111.715	86.054	1019.54	1291.29	662.152	0.0991335
MW0054179	Jasmonic acid	Hormones and hormone related compounds	Hormones and hormone related compounds	C12H18O3	2	0.731	59366-47-1	91681.5	95195.3	101923	100393	107704	113696	73302.8	67974.7	80402.6	81598.1	72474.6	79878.2	82171.4	94900.4	84956.3	99323.1	86555.5	92016.9	80321.6	92900.3	80863.4	79392.9	82220.4	82438.1	0.282746
MW0155513	Phorbol caprate, tiglate	Terpenoids	Ditepenoids	C35H52O8	3	0.571	59086-92-9	409913	355504	367509	300324	341090	312632	356123	300217	345161	374611	303499	362351	579845	608764	548308	623729	471171	587995	293507	340062	287077	278962	311800	294530	1.23867
MEDP0053	L-Dopa	Amino acid and Its metabolites	Amino acids	C9H11NO4	3	0.8404	59-92-7	1.226	21.55	5.043	1.035	2.016	14.186	1268.71	780.059	1088.24	1127.56	1487.57	1161.4	13.827	14.695	14.739	14.561	7.247	12.067	2734.14	4188.25	3515.39	2440.37	3943.1	4759.69	0.59923
MW0009808	Sulfaquinoxaline	Heterocyclic compounds	Heterocyclic compounds	C14H12N4O2S	2	0.7199	59-40-5	16586.2	15693.9	19572.2	20752	21103.1	18943.7	35494.5	34047.7	38650.6	41943.4	41171	43761.5	17308.1	28785.9	21027.8	26167.1	17334	20984.3	29688.1	23776.8	21599.1	19255.5	21364.2	24630.2	0.968971
MW0118636	2-Hydroxyquinoline	Aldehyde,Ketones,Esters	Ketones	C9H7NO	2	0.9267	59-31-4 | 1321-40-0 | 70254-42-1 | 104534-80-7	188183	203728	218020	203703	221881	222194	167993	157406	173735	173756	166315	158850	200574	214661	206999	229213	192146	203637	192857	211553	185688	175106	191054	195475	0.957334
MW0108239	Methotrexate	Heterocyclic compounds	Pteridines and derivatives	C20H22N8O5	2	0.8805	59-05-2	145803	155119	151570	152085	156699	152522	122773	126379	129762	119696	128377	131363	174320	194365	176876	210635	171200	191113	110518	114963	102054	101864	109677	107753	0.194774
MW0106760	gamma-Glutamylalanine	Amino acid and Its metabolites	Amino acid derivatives	C8H14N2O5	2	0.6528	5875-41-2	1.566e+06	1.61316e+06	1.67752e+06	1.60137e+06	1.69346e+06	1.74677e+06	1.55047e+06	1.5011e+06	1.60182e+06	1.58874e+06	1.56636e+06	1.62464e+06	1.63105e+06	1.84241e+06	1.76137e+06	1.96581e+06	1.75938e+06	1.88386e+06	1.42329e+06	1.55217e+06	1.44127e+06	1.36197e+06	1.545e+06	1.5445e+06	0.27295
MEDP1130	Eicosa-8,11,14-trien-5-ynoic acid	FA	Oxidized lipids	C20H30O2	1	0.9271	58688-54-3	6100.03	10063.8	30327.9	19295.6	18400.9	21168.5	17453	14903.3	16566	27561.1	16448.2	29603.7	12790.1	11350.2	28550.6	26769.8	21652.9	9506.4	19302.9	14581.2	13607.4	20876.6	15466.8	21356.2	0.157013
MW0113887	alpha,beta-Trehalose	Carbohydrates and Its metabolites	Sugars	C12H22O11	2	0.6048	585-91-1	44335.6	63233.2	69849.3	45910	56845.3	61554.5	91994.7	51430.3	49662	54656.2	39409.1	54913.8	58346.3	110183	58245.1	44022	41993.2	49845.1	35706.5	46751.5	46790.7	53473	55225.8	52050.6	0.398498
MW0106167	cis-Aconitic acid	Organic acid and Its derivatives	Organic acid and Its derivatives	C6H6O6	3	0.5891	585-84-2	10330.5	12987.6	13888.5	12637.5	12024.2	11755	3016.2	2280.02	1796.32	2501.89	1774.63	2366.08	3264.16	3032.51	2984.93	2808.88	2360.21	3277.7	8280.19	11934.7	9777.97	8332.39	10962.9	10737.3	0.0337923
MEDL02772	D-Erythrose 4-phosphate	Organic acid and Its derivatives	Organic acid and Its derivatives	C4H9O7P	3	0.5731	585-18-2	15036.7	8392.91	14709.2	20378.8	21287.3	18227.5	84.499	170.428	90.604	31.345	56.335	18.467	8532.66	8697.21	9607	8742.09	19296.1	14102.5	41275.7	46748.5	47713.2	43982.4	36962.7	60652.8	1.82902
MW0114155	D-Erythrose	Carbohydrates and Its metabolites	Sugars	C4H8O4	1	0.9995	583-50-6 | 1758-51-6	6.22561e+06	6.48757e+06	6.29167e+06	6.27586e+06	6.90075e+06	7.14357e+06	4.87907e+06	4.82614e+06	4.94414e+06	5.09986e+06	4.91856e+06	4.97588e+06	5.80016e+06	6.04569e+06	5.95926e+06	6.80684e+06	5.98708e+06	6.01996e+06	5.74606e+06	6.07547e+06	5.66065e+06	5.59179e+06	5.78528e+06	6.0171e+06	0.582392
MW0055311	Nicotinuric acid	Organic acid and Its derivatives	Organic acid and Its derivatives	C8H8N2O3	2	0.6758	583-08-4	27885.6	35846	37399.6	41182.6	27534.9	29105	31653.4	92421.8	46757.8	53484.6	31939.3	54886	29220.6	26075.3	46562.6	54561.9	33682.7	38025.9	30575	22600.3	33135.1	35411.3	56736.6	52142.8	0.419426
MW0103709	Uridine-5'-monophosphate	Nucleotide and Its metabolites	Nucleotide and Its metabolites	C9H13N2O9P	1	0.9421	58-97-9	3.27642e+06	3.62642e+06	4.07495e+06	4.27176e+06	5.05859e+06	4.75299e+06	2.89788e+06	2.70184e+06	3.1779e+06	3.70583e+06	2.76164e+06	3.48438e+06	4.18386e+06	5.27034e+06	4.27139e+06	7173128	4.54502e+06	4.76838e+06	1.62778e+06	1.15616e+06	1.56165e+06	1.42663e+06	1.32964e+06	1.24458e+06	0.958539
MW0169991	Uridine	Nucleotide and Its metabolites	Nucleotide and Its metabolites	C9H12N2O6	1	0.6226	58-96-8	3592.82	2347.72	7426.27	6535.07	8118.99	5297.16	421.903	937.977	619.701	856.687	1336.7	736.988	2949.79	4277.65	1890.58	6857.56	3979.27	5816.69	514.123	812.819	75.372	754.426	908.441	202.524	0.600904
MW0159913	Inosine	Nucleotide and Its metabolites	Nucleotide and Its metabolites	C10H12N4O5	1	0.9886	58-63-9	89967.9	66270.4	214164	193952	237086	383280	144468	99566.3	117170	193309	124157	154774	125146	329015	146612	461489	261439	227006	74168.7	47320.9	61399.6	54550.7	35195.6	35350.6	0.794551
MW0139190	(1R,4E,5'S,6S,6'S,7R,8S,10R,11R,12S,14R,15S,16R,18E,20E,22R,25S,27R,28S)-22-ethyl-7,11,14,15-tetrahydroxy-6'-[(2R)-2-hydroxypropyl]-5',6,8,10,12,14,16,28,29-nonamethylspiro[2,26-dioxabicyclo[23.3.1]nonacosa-4,18,20-triene-27,2'-oxane]-3,9,13-trione	Heterocyclic compounds	Heterocyclic compounds	C45H74O11	3	0.6433	579-13-5	3789.52	3389.06	1410.38	1102.06	411.502	2545.8	5062.55	20642.5	33673	37101.3	34819.8	36807	9880.89	6985.71	6149.66	8861.94	3850.49	3793.78	15608.7	18560.2	26212.2	23405.4	79226.1	34580.3	0.940378
MW0062243	Prostaglandin E2 p-benzamidophenyl ester	Hormones and hormone related compounds	Hormones and hormone related compounds	C33H41NO6	2	0.7966	57790-53-1	3.748	154.747	442.447	323.842	370.967	3.982	8027.33	6772.45	6277.34	9692.72	8135.62	7595.95	1.034	3.316	482.853	1.515	17.541	2.551	8363.85	12088.9	9880.92	8841.6	11281.2	13080	0.489781
MEDL01764	Maritimetin	Flavonoids	Sinensetin	C15H10O6	1	0.7329	576-02-3	17910	19121.8	5557.97	19572	21404.9	4497.99	14500.8	13865.1	12689.8	15019.3	14172.6	15258.2	15297.5	16693.6	4242.76	17549.1	15179	16781.1	16818.8	18308.6	17084.7	16879.6	18737.1	19687.1	0.468831
MW0109738	S-nitrosoglutathione	Amino acid and Its metabolites	Small Peptide	C10H16N4O7S	2	0.5072	57564-91-7	6550.1	5483.55	4519.97	6510.93	6360.99	9178.27	4602.91	5741.55	3637.95	5023.15	4966.82	4212.41	6587.07	6533.33	4756.51	2252.12	4447.67	2118.43	5370.11	5108.8	5254.7	4060.47	4399.56	3486.07	1.15192
MW0126047	Paxilline	Heterocyclic compounds	Heterocyclic compounds	C27H33NO4	2	0.8712	57186-25-1	62963.7	104014	96995.6	91710	99913.4	116554	210670	189307	193961	199361	211184	210034	46368.8	72643.4	57591.5	134139	113839	89917.7	80325.4	79774	73916.3	60106.4	66391.8	61520.8	2.0782
MW0131473	5,7,3',4'-Tetrahydroxy-6,8-dimethoxyflavone	Flavonoids	Flavonoid	C17H14O8	2	0.7217	57093-50-2	22953.3	32254.9	25833.7	27770.6	23116.3	29604	19550.8	17867.8	25584.4	21562	20818.4	21719.6	34631.2	27105.6	32672.1	36980.1	25596.9	28227.1	19859.7	24678.7	22891.9	17738	20436.6	21828	0.631009
MW0007329	Homovanillin	Benzene and substituted derivatives	Phenolics	C9H10O3	3	0.8955	5703-24-2	10962.1	9111.3	10966.7	11857.5	12477.3	12331.3	990.002	939.287	744.302	855.962	849.885	1049.69	4404.58	4943.95	5632.76	6055.31	6724.76	6867.6	373.696	446.81	654.598	642.858	158.829	494.437	0.817012
MW0052607	Ergosterol	Hormones and hormone related compounds	Hormones and hormone related compounds	C28H44O	3	0.7252	57-87-4	32438	46575.7	38727.6	29260.8	48201.6	45723.5	29826.8	32939.9	33970.3	33423.8	34797.5	35646.6	40414.6	45614.7	70232.9	60644.7	38366.9	52244.7	34297.3	41958.9	43300.3	51801.5	38673.6	23119.9	1.16651
MW0123166	Bropirimine	Heterocyclic compounds	Heterocyclic compounds	C10H8BrN3O	2	0.7254	56741-95-8	5305.82	6974.15	1231.93	2294.78	3498.13	7835.22	3081.5	5642.96	5814.25	7662.8	6429.47	6515.13	2327.91	9663.29	2440.29	5586.83	6357.72	7963.1	9009.07	10621.3	10555.2	3723.99	12499.2	12717.1	0.951542
MW0143978	7-Keto-dehydroepiandrosterone	Aldehyde,Ketones,Esters	Ketones	C19H26O3	2	0.6476	566-19-8	958.596	541.525	1491.7	1463.54	1797.44	145.939	7581.78	5255.62	8643.99	3177.95	9870.85	8849.31	1288.82	511.991	108.556	1563.84	314.565	1209.55	7423.32	8688.49	7744.16	3954.85	9756.44	9422.56	0.143506
MW0000246	Ergocornine	Alkaloids	Alkaloids	C31H39N5O5	2	0.7961	564-36-3	68515.4	5993.32	10605.6	59107.6	295480	196594	240654	346534	180897	362468	261351	272487	413186	347469	188007	316920	179657	133426	136380	236014	348045	499347	302539	403972	1.23849
MEDL02641	Moracin M	Others	Others	C14H10O4	2	0.5694	56317-21-6	53776	51877.2	55107.9	55592.2	54663.7	53712.7	34913.7	36293.6	36727.1	42097	36680.2	27134.3	53422.2	56783.3	59544.3	71365.1	52243.2	58346.6	32907.7	37516.6	33413.6	34153.3	30193.6	34670.8	0.129259
MEDN0655	Hydantoin-5-propionic acid	Organic acid and Its derivatives	Organic acid and Its derivatives	C6H8N2O4	2	0.6539	5624-26-0	147141	154917	148939	153280	150851	157966	105493	104399	110026	114946	102548	103672	162659	164875	162417	113630	146112	169431	125297	117786	113708	117202	109512	104802	0.299561
MW0061080	Persin	FA	Others	C23H40O4	3	0.6327	56164-07-9	9619.69	13725.5	15362.5	12254.1	6653.24	11491.2	4099.61	4907.8	4331.16	4093.49	3116.88	7430.92	7723.1	11348.4	12956.4	14364.7	5415.2	6285.45	1873.71	241.812	176.974	1510.52	509.265	3118.68	1.26035
MW0115322	Sucralose	Carbohydrates and Its metabolites	Sugars	C12H19Cl3O8	2	0.7294	56038-13-2	25101.5	11898.7	18025.1	16769.6	20726.8	19205.4	10396.9	16586.6	16779.5	10276.9	12996.7	17239.9	9432.18	11899.8	10636.1	10947.1	11914	8940.08	22443.8	9488.89	23225.8	22863.6	26289	25295.8	0.448096
MW0107683	L-cystathionine	Amino acid and Its metabolites	Amino acid derivatives	C7H14N2O4S	3	0.5321	56-88-2	37073.9	28486.1	29815.5	35881.9	46841.6	37612.1	10392.5	12220.1	11688.9	12265.7	12884	3484.68	29912.8	42718.9	37608.5	33882.3	38602.5	31956.5	16073.1	19352.3	274.215	11156.7	19849.9	20953.7	0.059384
MW0106988	Glutamine	Amino acid and Its metabolites	Amino acids	C5H10N2O3	1	0.7843	56-85-9	122346	137275	131527	129467	150425	138520	12219.4	14960.2	14457	13380.5	14243.7	10940.2	113188	178680	218686	207753	141321	147624	73722.5	44593	37779.2	27122.5	20295.9	19757.6	0.803432
MW0105914	L-Aspartic acid	Amino acid and Its metabolites	Amino acids	C4H7NO4	1	0.9409	56-84-8	75359	30760.4	60309.8	59827.4	83706.6	66042.4	37290.4	52556	52611.8	50123.7	37906.1	49648	38826.8	49198.3	46960	66239.8	57567.3	54388.5	63313.1	57187.2	46121.6	63901.3	53171.3	50418.9	0.0232635
MEDL02760	Glyceraldehyde	Aldehyde,Ketones,Esters	Aldehydes	C3H6O3	1	0.7763	56-82-6	696082	593752	687101	699531	787040	713968	197231	267811	241493	234333	253383	296740	506068	543753	497822	617498	526386	564212	539058	634764	552936	503195	418667	479134	0.900001
MW0121543	5-Hydroxytryptophan	Amino acid and Its metabolites	Amino acids	C11H12N2O3	1	0.7713	56-69-9 | 114-03-4 | 72572-98-6	42552.8	35388.7	40808.2	37175.1	43017.3	42688.7	40759.1	35505.6	40697.3	51304.4	42616.1	44483.8	40629.6	37074.9	40661.9	56088.2	38201	42319.7	42188	42460.6	48500.9	34708.8	33934	45328.2	0.122704
MW0109669	L-Serine	Amino acid and Its metabolites	Amino acids	C3H7NO3	3	0.9106	56-45-1	234.154	198.139	541.646	744.8	926.815	734.801	28770.8	35721.6	37680	31887	25400.1	31247.2	42.385	184.533	2008.11	311.718	95.521	733.858	42406.6	39488	39269.4	54322.5	43722	39963.8	0.143825
MW0009105	Nitazoxanide	Benzene and substituted derivatives	Benzene and substituted derivatives	C12H9N3O5S	2	0.7394	55981-09-4	93518.4	38484.4	64109.3	74425.6	85064.8	72917.4	46032.3	53654.4	79850.1	50082.5	36153	63535.6	28821	43593.2	31606.6	36162.9	37257.1	29050.1	109491	110875	116157	118429	123893	113799	0.00725388
MW0052509	Eicosadienoic acid	FA	FFA	C20H36O2	1	0.9583	5598-38-9	22594.1	36818.6	51502.8	22510	39276.2	57083.8	46543	46965.2	46354.3	76804.8	37500	54225.6	34426.6	55733.9	91755.7	109204	61587.1	49461.9	14791.9	16939.9	7127.05	25804.4	15002.9	13437.7	0.777142
MW0159464	Zizyphine F	Heterocyclic compounds	Heterocyclic compounds	C32H47N5O6	3	0.6987	55839-64-0	848.83	1604.96	2097.62	889.273	1641.04	1353.23	1044.08	942.142	847.182	1706.51	850.67	859.757	1624.6	838.472	1696.07	452.866	954.017	1878.94	825.46	1249.67	1429.02	1264.38	988.952	537.799	0.355385
MW0049053	beta-D-gentiobiosyl crocetin	FA	Others	C32H44O14	2	0.5591	55750-85-1	13892.5	13017.3	13601.9	12808.7	12230.2	15189.2	7090.81	7908.97	8873.88	9956.62	7541.57	9760.53	8418.01	10963.9	10089.9	10745.9	7346.27	8720.49	10519.9	10761	9320.66	6780.77	7939.85	12310.3	0.937656
MW0117984	2,5-Dimethyl-1,4-dithiane-2,5-diol	Alcohol and amines	Alcohols	C6H12O2S2	3	0.6585	55704-78-4	745495	1.21317e+06	1.15739e+06	929607	882014	1.01918e+06	1.09618e+06	709971	974311	1.31242e+06	1.40256e+06	785138	1.17756e+06	2.25625e+06	974925	905905	1.00055e+06	1.24881e+06	729678	688769	659354	636182	1.93787e+06	1.47094e+06	0.246255
MW0063789	Tetracosanoic acid	FA	FFA	C24H48O2	2	0.9307	557-59-5	7103.82	26190.6	32228.5	37612.1	41949.5	34825.9	13545.1	7639.56	6533.26	9738.65	9401.52	8786.76	1327.81	944.677	22211.6	24037.1	18557.2	3273.12	36989.9	30245.7	29084.6	16170.3	37926.2	3265.2	0.641547
MW0054663	Maleamic acid	Alcohol and amines	Amines	C4H5NO3	1	0.7761	557-24-4 | 29996-04-1	99056.9	89447.9	93435.8	82484.1	82507.3	92781.3	253235	228405	264237	253106	258281	260760	75367.9	63481.8	77600.6	83503.1	76751.9	85691.3	185269	189494	180831	174599	196569	188944	0.727476
MW0000175	Cepharadione B	Alkaloids	Alkaloids	C19H15NO4	3	0.8601	55610-02-1	62199.2	66275	69276.2	69063.9	64035.4	72812.9	54264.9	52725.7	60448.5	56658.7	55383.9	62683.3	52490.8	59652.7	59141.5	60474.1	59437.2	59023.2	58052	61339	59145.5	55855.1	63880.5	65481.3	0.872718
MW0107162	Glycylglycine	Amino acid and Its metabolites	Small Peptide	C4H8N2O3	2	0.7184	556-50-3	46745.6	44109.6	45995	45394.6	48085.6	49045.5	32593.8	32368.2	35429.2	32929.8	32265.8	34090.2	38986.9	46100.9	44535.2	45994.1	41189.1	42763.8	37080.5	38802.8	36545	33865.8	44021	36967	0.236263
MW0009339	Pargyline	Benzene and substituted derivatives	Benzene and substituted derivatives	C11H13N	3	0.7891	555-57-7	194855	200410	224118	201026	218852	225664	148105	143840	149546	145136	145633	148628	178692	209707	192448	219838	184366	192732	173515	191893	178420	166692	172723	173720	0.533848
MW0126267	protoporphyrin IX	Heterocyclic compounds	Heterocyclic compounds	C34H34N4O4	2	0.7646	553-12-8	5443.66	5931.63	7856.75	5557.56	8056.92	7704.31	5325.1	4591	8133.42	8034.7	8466.14	8297.26	1162.93	3046.92	6420.1	5702.76	3254.62	3090.29	2098.64	1746.99	1977.08	1423.38	920.863	1467.1	2.45872
MEDN1451	Resolvin E1	FA	Oxidized lipids	C20H30O5	1	0.5478	552830-51-0	24206.5	47982.9	26614.6	27357.2	27531	27388.3	23509	20485.3	19292.5	20775.9	22416.9	19773.5	23506.3	24795.7	25043.4	26845.4	23189.5	24382.2	22299.9	45595.4	20369	25193.7	24538.9	39527	0.456382
MW0005966	Acitretin	Organic acid and Its derivatives	Organic acid and Its derivatives	C21H26O3	2	0.892	55079-83-9	4220.16	7347.39	10014.1	4783.87	9116.04	5853.42	8208.43	1973.02	8113.4	12982.4	9486.7	6104.85	16608	11673.5	13113.2	11471.9	14511.3	17488.8	6337.6	9176.99	4415.16	5499.65	6108.94	7141.15	1.17484
MW0003077	Vanillylmandelic acid	Benzene and substituted derivatives	Phenolics	C9H10O5	2	0.7128	55-10-7 | 2394-20-9	4518.42	4459.4	3711.25	4473.72	3074.79	5828.79	4972.05	3489.36	3174.25	3862.48	3971.92	4712.88	2717.28	3409.85	3165.45	4381.52	3108.22	2461.14	3630.29	4754.62	5891.32	4940.5	3417.01	3380.36	0.905743
MW0014655	5,8-Epoxy-5,8-dihydro-3-hydroxy-8'-apo-b,y-carotenal	Others	Carotenoids	C30H40O3	3	0.5685	54899-35-3	5919.6	6865.2	6922.93	5343.45	8706.19	9853.49	28091.7	31015.9	30030.9	28704.8	35893.5	34534.1	807.37	2737.7	2899.33	2216.32	2751.33	1800.76	32474.3	34890.3	31297.7	32094.3	35530.8	38339.3	0.836959
MW0170036	alpha-CYANO-3-HYDROXYCINNAMIC ACID	Organic acid and Its derivatives	Organic acid and Its derivatives	C10H7NO3	2	0.7342	54673-07-3	28305.7	26461	36493.2	28985.3	26601.6	32354.6	23888.1	21771	26234.3	17386.6	25603	21694.1	24722.7	29555.6	28581	31556.9	26390.9	32101.4	21366.4	26567.9	20729.1	13742.1	21816.7	17678.4	0.541782
MW0014719	5beta-Cholanic acid	Bile acids	Bile acids	C24H40O2	2	0.8271	546-18-9	255.679	210.31	507.471	306.081	557.499	621.439	7298.92	28079.2	31930.6	44033.9	38042.3	40461.7	17362.9	1340.97	504.803	1017.47	545.207	656.32	11163.1	8058.95	7459.42	5565.69	5555.83	5037.92	0.0323087
MW0109930	Thr-Glu	Amino acid and Its metabolites	Small Peptide	C9H16N2O6	1	0.6362	54532-73-9	220336	165786	217636	208277	241535	226891	27691.5	17521.1	20799.4	22731	25286.7	24964.2	30054.3	40878.7	34699.3	34132	41783.3	31646.2	27149.2	19311.7	25937.8	15682.3	26485.7	43263.7	1.50263
MW0103202	Zygadenine	Alkaloids	Alkaloids	C27H43NO7	3	0.5529	545-45-9	317.691	953.824	640.251	326.25	335.817	405.728	1302.06	2855.17	3313.04	3386.1	3771.44	3413.93	1439.58	718.985	358.91	1803.31	269.162	595.374	353.617	336.963	794.41	884.438	947.07	441.757	1.01715
MEDN0807	FFA(14:0)	FA	FFA	C14H28O2	1	0.9622	544-63-8	43091.7	56231	50954	38090.5	60079.4	42053.1	68810.4	64420	81953.1	110272	78055.1	120691	47127.9	49898.8	79402.3	77491	37823.3	59594.5	65721.4	83698.8	86108	43478	61644	55088.8	0.234764
MW0012222	12S-HHT	FA	Oxidized lipids	C17H28O3	1	0.5951	54397-84-1	14429.2	18548.1	17237	17684.1	17064.8	20545.1	12739.7	13516	16323.9	14166.9	15053.8	15239.2	17194.7	18238.5	16379.2	18400	15736.3	19727.1	15853.2	17338.7	15274.1	16394.7	19687.9	23055.5	1.15496
MW0063244	(5Z)-5-[(2E,4E,6E,8E)-11-[(4R)-4-hydroxy-2,6,6-trimethylcyclohexen-1-yl]-2,9-dimethylundeca-2,4,6,8-tetraen-10-ynylidene]-3-[(E)-2-[(1S,4S,6R)-4-hydroxy-2,2,6-trimethyl-7-oxabicyclo[4.1.0]heptan-1-yl]ethenyl]furan-2-one	FA	Others	C37H46O5	3	0.7711	54369-11-8	819.199	849.089	763.168	374.684	746.985	416.223	8912.26	4636.46	8681.61	13788.7	7830.41	11884.9	737.866	1418.83	636.045	1763.45	800.97	1073.44	20909.3	29163.6	21865.4	13054.4	19747.2	24951	0.683735
MW0010779	Fluprostenol	Hormones and hormone related compounds	Hormones and hormone related compounds	C23H29F3O6	2	0.7141	54276-17-4 | 40666-16-8	2759.8	2562.51	2019.45	1593.48	133.837	1090.68	1137.86	333.41	214.824	843.507	625.168	1058.42	1433.89	5418.38	1427.11	1728.68	4096.1	1150.87	2557.62	726.907	719.803	791.42	1495.04	1064.87	1.0551
MW0126334	Pyridoxal phosphate	Organic acid and Its derivatives	Organic acid and Its derivatives	C8H10NO6P	1	0.7377	54-47-7	30.211	44.102	60.682	59.056	72.584	36.34	453.19	424.861	359.044	264.713	470.51	190.565	43.494	81.009	224	23.175	327.299	309.361	2169.94	4807.24	3675.12	2885.36	3328.65	5070.3	1.41746
MW0001229	1-(naphthalen-2-yl)-2-[(6-nitro-1,3-benzothiazol-2-yl)sulfanyl]ethanone	Others	Others	C19H12N2O3S2	2	0.691	5397-96-6	48714.4	45044.2	48407	44308.5	47616.6	48590.1	38693.2	36518.9	41929.7	37724.8	37128.9	38107.6	27752.4	39355.1	34990.1	35405.6	36046.9	36601.6	38863.4	45452.3	44918.3	42261.6	42547.7	43613.7	1.23569
MW0004017	2',5'-Dichlorobiphenyl-3-ol	Benzene and substituted derivatives	Benzene and substituted derivatives	C12H8Cl2O	2	0.6196	53905-29-6	236632	244101	270898	268247	280484	295080	228933	220698	237525	228779	207932	227490	173328	193834	202845	209688	196963	212160	242304	271896	262019	261306	284427	301495	0.742975
MW0139118	Nb-Feruloyltryptamine	Tryptamines,Cholines,Pigments	Tryptamines	C20H20N2O3	2	0.6027	53905-13-8	371102	368053	384641	398429	417223	432720	276935	271909	278302	275928	258403	301852	312140	383335	315095	375262	304558	351360	324923	329750	321772	319311	318661	309047	0.15279
MEDL00446	Paspalin	Hormones and hormone related compounds	Hormones and hormone related compounds	C30H39NO5	1	0.8589	53760-19-3	111274	127941	257189	114765	236004	106514	10636.9	8813.14	33683.4	26318.4	20513	6938.15	92201.2	199436	288813	341054	291652	299459	13367.4	14601.3	5364.06	2161.46	5060.46	761.082	0.310171
MW0168231	Miraxanthin-V	Organic acid and Its derivatives	Organic acid and Its derivatives	C17H18N2O6	3	0.9393	5375-64-4	2198.47	1785.91	3011.43	1925.15	1917.28	2242.03	4922.38	7030.08	7096.57	5975.23	9776.19	7708.65	2697.02	2097.32	2744.76	3246.95	3822.46	2436.36	1686.48	3455.58	6152.58	4061.24	4132.09	4035.51	0.515975
MW0055515	Oxfendazole	Heterocyclic compounds	Heterocyclic compounds	C15H13N3O3S	2	0.69	53716-50-0	208923	217908	221213	214325	214210	220132	148206	138497	150973	157608	148185	150953	195987	210001	203141	218838	193845	212659	163929	170110	163036	159700	157329	168813	0.207142
MW0123237	Carprofen	Others	Medicine	C15H12ClNO2	2	0.6047	53716-49-7	1593.71	2657.71	2218.53	2506.92	766.391	1778.33	1636.84	2007	2440.38	1907.47	2521.19	2376.8	867.423	2627.64	3096.76	3535.8	1533.48	1211.16	1350.78	2900.42	2424.66	2271.87	1841.88	5278.59	0.397662
MW0138153	Ferulic acid	Phenolic acids	Phenolic acids	C10H10O4	3	0.6953	537-98-4	2055.51	2275.47	1750.17	2766.26	3009.51	569.712	2497.31	1875.48	2066.84	2010.81	2895.76	2425.63	447.494	2002.21	1339.85	2578.5	2464	2432.48	2932.77	2787.67	2770.25	2440.86	2449.4	2900.35	0.00746426
MW0012105	9-oxo-15R-hydroxy-16,16-dimethyl-5Z,13E-prostadienoic acid	Hormones and hormone related compounds	Hormones and hormone related compounds	C22H36O4	2	0.7296	53658-98-3	12085.5	19535.3	20420	11055.2	20450	21711.7	14062.6	14050.9	11855.1	19311.8	11382.9	17401.7	20562.8	12424.1	27990.3	31259.6	27328.5	22055.5	12105.2	14349.6	6976.66	6703.87	8539.47	10857.3	0.151241
MW0115332	Sinigrin	Others	Others	C10H17NO9S2	2	0.8145	534-69-0	30519.3	33416.2	35109.8	31464.9	38442.6	40405.2	23084.6	23781.9	24015.3	21340.4	20445.2	22468.9	28817.4	29904.2	31132.5	30568.3	28120.1	31316.1	17661.3	20434.8	18287.8	19473.8	21231.4	18326.2	0.986941
MW0168142	Lotaustralin	Heterocyclic compounds	Heterocyclic compounds	C11H19NO6	3	0.6665	534-67-8	10933.4	13034.6	9538.48	10241.2	11531.9	9890.71	2529.85	3633.91	3155.29	4828.28	3774.95	3719.28	12355.2	14878.4	8208.46	24046.3	9816.8	11837.5	652.265	1278.53	1839.64	1110.5	1285.2	695.615	0.742585
MW0009078	N-Hydroxy-2-phenylacetamide	Benzene and substituted derivatives	Benzene and substituted derivatives	C8H9NO2	2	0.7116	5330-97-2	150816	153891	151722	157446	157296	159318	102686	101006	108460	103256	127703	134384	148094	154658	158020	166182	143716	197733	113043	109654	138356	102872	115222	118224	0.259139
MW0009616	Pyrimethanil	Benzene and substituted derivatives	Benzene and substituted derivatives	C12H13N3	2	0.6042	53112-28-0	31722.3	31416.2	31021.1	33215	33298.6	36451.9	18345.3	20365.1	19251.9	19651.9	19604	20553.7	24549	24836.7	27879.2	29213.7	26177.8	30241.7	26611.4	29278.1	26764.3	25336.7	26590.7	27352.2	0.43853
MW0054786	(2E,4E)-11-Methoxy-3,7,11-trimethyldodeca-2,4-dienoic acid	Terpenoids	Sesquiterpenoids	C16H28O3	2	0.7278	53092-52-7	9.296	6.945	10.227	14.931	7.511	18.929	221.212	300.374	270.233	280.067	265.087	348.722	6.687	10.389	13.194	9.513	6.751	4.832	6.394	0.452	1.095	81.288	8.122	11.302	1.8401
MEDP0555	Androsterone	Hormones and hormone related compounds	Hormones and hormone related compounds	C19H30O2	3	0.6494	53-41-8	31.212	2112	32.454	12.64	2226.67	2878.39	7937.49	5381.24	10292.6	9150.04	9468.07	13264.8	1089.62	1513.84	2060.34	3255.42	2252.78	6.047	3539.24	2045.43	2773.48	2901.21	1991.63	4448.09	0.0203212
MW0012920	1-Octadecyl Lysophosphatidic Acid	GP	PA	C21H45O6P	2	0.723	52977-29-4	182249	198917	243486	177176	185498	239411	258182	281239	251391	262253	240452	308013	161351	204565	206960	295673	185063	212436	221591	216409	179678	191390	191721	177517	1.29961
MW0126337	Pyridoxamine phosphate	Organic acid and Its derivatives	Organic acid and Its derivatives	C8H13N2O5P	2	0.7041	529-96-4	10196.6	15097.3	12226.5	14552.5	13891.3	16542.5	7145.59	7365.53	8208.41	8424.3	9209.52	9479.03	8545.88	16984.9	14068.2	20448.7	7444.23	24213.7	11561.9	7630.62	6499.86	8672.98	8886.97	10827.4	0.130682
MW0115112	Perseitol	Alcohol and amines	Alcohols	C7H16O7	2	0.5533	527-06-0	3902.93	3408.35	3013.94	4226.4	403.691	2693.07	5821.4	6116.3	6412.66	5876.39	4033.08	6799.32	2558.59	2239.09	2760.26	2673.27	3113.19	1554.48	5637.79	6748.83	5645.03	6413.75	5323.15	7442.95	0.128603
MW0169361	Kirenol	Heterocyclic compounds	Heterocyclic compounds	C20H34O4	2	0.7157	52659-56-0	5468.94	11297.4	10922.9	4117.48	7943.3	5845.9	8114.63	6069.63	6659.92	10052	9595.53	9622.78	14511.7	10025.6	18723.7	23846.1	8603.8	16605.9	9058.16	10989.9	3843.36	4014.56	4493.69	10349.2	0.915377
MW0063704	Sulfaphenazole	Heterocyclic compounds	Heterocyclic compounds	C15H14N4O2S	2	0.6911	526-08-9	4480.43	15319.2	12432.8	11399.5	13005	7126.77	16653.7	10526.6	8457.9	13889.2	18645.9	8343.65	8248.29	44390.5	10042.5	8129.14	16896	13130.8	5139.36	8823.07	5273.25	2102.46	29856.1	25728.6	0.0214438
MW0168224	Debromoaplysiatoxin	Heterocyclic compounds	Heterocyclic compounds	C32H48O10	3	0.7922	52423-28-6	11505.8	11786.8	12144.5	11184.7	11460.3	11257.1	9544.2	8324.95	10086.9	9650.19	11567.7	10509.4	16184	17750.8	17881.5	18772.1	14349.2	17765.7	9989.16	10455.1	11889	10437.1	10788.2	11840.8	1.78026
MW0148220	Delcorine	Heterocyclic compounds	Heterocyclic compounds	C26H41NO7	3	0.5647	52358-55-1	1.33093e+06	1.63283e+06	1.69924e+06	875637	1.41903e+06	1.62151e+06	1.15815e+06	989878	1.1576e+06	1.14814e+06	1.21005e+06	1.19262e+06	758370	780380	580674	2.24845e+06	1.22852e+06	1.5989e+06	653729	1.05818e+06	553117	698587	1.30143e+06	1.34792e+06	1.15557
MW0151860	Isoprothiolane sulfoxide	Organic acid and Its derivatives	Organic acid and Its derivatives	C12H18O5S2	3	0.5651	52303-69-2	24089.9	25486.8	16658.1	16448.5	24929.8	24021.5	9866.06	9718.66	16302.1	10560.7	6708.13	13798.3	15689.8	29948.9	16754.8	19348.1	16228.1	18014.1	11833.6	12795.6	9393.7	11007.9	9147.78	12611.6	0.23874
MW0138805	Lobaric acid	Organic acid and Its derivatives	Organic acid and Its derivatives	C25H28O8	2	0.659	522-53-2	17476.5	17288.6	17080.3	17851.8	17552.2	18908.3	11133.4	9913.43	8965.91	10697	10260.2	12198.1	17173.5	14519.4	15452.1	18683.2	15224.5	16386.5	13274	10710	9150.45	10043	12723.3	13261.6	0.0334998
MW0009458	Physcion	Benzene and substituted derivatives	Benzene and substituted derivatives	C16H12O5	2	0.8349	521-61-9	26726.7	36301.8	32451	30932.3	28117.3	32609.8	19616.1	16631.1	18805.4	20123.2	20748.4	18414	32644.3	46027.1	35589.2	35555.9	29741.2	36913.9	22781.7	22550.6	20848.8	18172.7	18800.4	18575.2	0.552742
MW0170013	Vulpinic acid	Benzene and substituted derivatives	Benzene and substituted derivatives	C19H14O5	2	0.8789	521-52-8 | 73622-57-8	24471.8	27771.5	30895.8	28886.1	25760.2	22223.5	23027.5	25852.8	29713.2	34172.5	28252.7	27783.9	21453.5	21515.7	27695.5	22811.8	25238.4	15064.8	27435.9	28345.6	21933.3	31057.1	30068.7	38162.4	0.620418
MW0139671	Sciadopitysin	Flavonoids	Flavonoid	C33H24O10	2	0.5799	521-34-6	37530.9	38673.8	36822.7	44918.1	44772.3	79600.6	42675.4	58230.2	62941.4	40874.9	37313.9	38382.7	19435.9	31081.7	31177.1	42565.3	48507.9	68813.4	30382.9	42818	45009.6	54545.7	43500.4	36791.2	0.9154
MW0009246	O-Desmethylnaproxen	Benzene and substituted derivatives	Benzene and substituted derivatives	C13H12O3	1	0.748	52079-10-4	138.396	1964.76	3645.95	1410.46	2455.54	4777.5	2176.23	567.284	1817.85	5190.94	3943.9	2531.83	1445.97	25675.5	811.435	1381.19	5383.69	3900.19	3509.14	3205.32	3905.1	1807.64	20601.2	15642.3	1.00488
MW0126273	Psilocin	Heterocyclic compounds	Heterocyclic compounds	C12H16N2O	3	0.5328	520-53-6	15087.8	14861.7	18236.3	16164.1	18659.9	22353.4	8308.83	12185.6	10043.4	8600.71	7559.74	15751.2	10427.7	9470.76	10679.6	17740.5	11843.6	11348	17947	21296.5	18765	18331.8	13448.3	20456.7	0.368725
MW0147425	Chlorophyll B	Heterocyclic compounds	Heterocyclic compounds	C55H70MgN4O6	3	0.9105	519-62-0	538.44	1794.41	2197.25	941.4	4610.47	6225.95	5442.03	14666.4	9547.08	4750.74	3675.07	7204.43	473.624	2764.05	5463.67	5817.5	1034.44	4937.37	4515.37	7560.07	3375.28	1219.84	4494.23	7272.97	0.298258
MW0147914	Cycleanine	Heterocyclic compounds	Heterocyclic compounds	C38H42N2O6	3	0.8606	518-94-5	162.742	194.907	983.838	452.122	267.217	495.347	4608.07	4064.69	4585.26	7893.75	5201.02	8287.97	511.207	820.636	1368.01	427.69	1741.39	951.878	2230.67	6254.5	5556.88	3420.41	7454.54	9618.75	0.5075
MW0063749	Taurodeoxycholic acid	Bile acids	Bile acids	C26H45NO6S	2	0.6925	516-50-7	1518.15	513.158	551.411	575.801	3366.96	953.375	258.199	670.717	699.334	53.513	795.316	614.665	563.927	3790.47	1217.81	1080.45	1500.32	550.478	154.679	517.357	2873.32	1480.28	1019.59	90.798	0.398369
MW0105168	Succinylacetone	Organic acid and Its derivatives	Organic acid and Its derivatives	C7H10O4	2	0.7086	51568-18-4	156321	145141	170925	162162	168484	168742	152357	133810	156795	153873	149203	155184	143075	161887	190387	173291	142439	160500	202578	173484	160870	193166	169759	185610	1.3169
MW0124445	Irisxanthone	Flavonoids	Xanthone	C20H20O11	2	0.5871	51419-56-8	72234.2	78362.8	57504.5	63796.4	74196.2	79153.9	62216	59351.5	63593.6	62132.9	62691.2	61299.7	50980.9	56402.1	61715	68556.8	55648.4	61794.6	51192	68682.3	60749.4	62702.1	55727.2	62729.7	1.44484
MW0159463	Zizyphine A	Heterocyclic compounds	Heterocyclic compounds	C33H49N5O6	3	0.6065	51059-42-8	958.006	1881.82	1036.98	839.876	834.823	417.52	685.342	355.513	671.528	1469.75	682.179	1155.84	2277.66	3436.49	2730.58	976.845	2206.37	2273.97	729.174	1214.73	669.013	1306.5	877.702	1624.35	1.70029
MW0105153	4-(Glutamylamino)butanoate	Aldehyde,Ketones,Esters	Esters	C9H16N2O5	3	0.866	5105-96-4	37353.2	19640.3	92301.4	83890	101337	147659	47139.3	36061.7	46006.6	74947.5	48297.9	50887.9	45331.8	100551	50679.3	155065	95561.4	87476.4	17158.4	7446.35	19012.1	14959.6	5226.71	3427.21	1.17081
MW0055369	Norethindrone acetate	Hormones and hormone related compounds	Hormones and hormone related compounds	C22H28O3	2	0.8713	51-98-9	292043	151389	143215	160384	127944	172658	206484	208576	301895	138945	315224	163979	518311	273855	520716	288511	454844	172401	101664	141586	66597.3	217463	115799	156771	0.462996
MEDTN00896	N-acetyl-5-aminosalicylic acid	Benzene and substituted derivatives	Benzene and substituted derivatives	C9H9NO4	2	0.7277	51-59-2	17604.7	17180.3	15025.2	16569.3	15123.3	16581.9	7742.22	6846.28	8276.44	10749.2	8617.71	8083.52	20728.1	19891.2	22122.5	21800.6	19333.6	20243.9	8458.85	9076.57	7886.46	14118.4	9813.79	7893.7	0.716852
MW0144296	Jesaconine	Alcohol and amines	Alcohols	C25H41NO9	3	0.5646	509-20-6	175446	177348	193998	199619	175992	187729	97985.9	63960.1	82877.7	72598.2	97880.1	72182.2	18393.1	152886	65724.9	34699.8	57501.4	146776	136612	102687	119584	38799.1	84827.8	86413.6	1.45198
MW0103061	FAA(18:1)	FA	FFA	C18H34O2	1	0.9822	506-17-2	327993	636610	620031	389568	727664	873134	606483	458995	522582	962218	607465	877388	421421	344502	914295	946965	728727	591365	544848	665541	333425	304749	334727	466954	0.697622
MW0053863	Heptadecanoic acid	FA	FFA	C17H34O2	3	0.8321	506-12-7	24544.7	14471.6	39803	17643.3	16803.2	45131.1	35156.2	28367.2	35022.8	32726.9	25003.7	29270	37523.8	28441.3	46026.6	34809.8	37436.3	17188.3	30346.1	37423.6	37601.3	15106.9	31023.6	57048.7	0.84765
MW0011832	1,11-Undecanedicarboxylic acid	FA	FFA	C13H24O4	1	0.8101	505-52-2	19045.7	18260	18867.9	16371.8	18504.2	30820.2	12225.2	11687.3	18701.4	15049.1	17529.7	13323.7	17383.7	24549.9	17325.2	19316.6	17574.8	17703.4	15825.9	15535.8	21537.8	15489.2	20730.8	24370.6	0.664073
MW0054720	3-Hydroxymethylglutaric acid	Organic acid and Its derivatives	Organic acid and Its derivatives	C6H10O5	2	0.7184	503-49-1	4919.4	6104.41	9696.68	3545.33	7587.75	4878.2	6267.22	6958.45	7163.66	7480.65	7033.04	6060.02	2112.87	4073.11	5109.22	5456.37	6965.16	1946.29	6657.82	3097.92	4334.76	6854.26	6629.96	6789.99	1.32155
MW0001937	Tyrosol	Benzene and substituted derivatives	Benzene and substituted derivatives	C8H10O2	3	0.8789	501-94-0	2115.52	1924.9	3454.6	5350.99	2861.19	3075.38	1054.29	1223.04	2380.68	1754.56	1281.63	2047.17	1621.73	1511.32	2205.74	2154.78	2260.39	2809.4	1617.4	1467.89	1679.84	2400.74	1655.73	1517.4	0.718744
MW0139559	Resveratrol	Heterocyclic compounds	Heterocyclic compounds	C14H12O3	2	0.7325	501-36-0	9238.67	9116.02	8397.76	10966	10031.6	6905.89	10199.4	9781.06	5970.08	9818.07	10941.3	11234.1	9644.86	7021.45	6899.27	4892.11	10896.3	6505.17	7324.88	9153.16	9419.58	10025.8	7835.88	12989.5	0.712692
MEDN1575	Rhapontigenin	Organic acid and Its derivatives	Organic acid and Its derivatives	C15H14O4	2	0.711	500-65-2	38762.6	42812.8	44095.8	51138.4	47304.3	41577	30396.8	28029.3	31634.8	35102	32334.7	34637.8	40288.1	47168.1	41655.9	49049.3	39085.2	40736.3	33760.3	35232.9	34479.3	33779	34999	53259.6	0.524794
MW0009082	Niclosamide	Benzene and substituted derivatives	Benzene and substituted derivatives	C13H8Cl2N2O4	2	0.6272	50-65-7	139540	111738	108369	105293	112078	100383	16034.5	12675.8	16673.7	14122.5	14404.1	16468.8	144436	125106	115051	124529	104858	88583.5	28774.8	29783.6	26339.9	26472.1	38736.1	36492.5	0.67728
MW0115118	Gluconasturtiin	Benzene and substituted derivatives	Benzene and substituted derivatives	C15H21NO9S2	2	0.7861	499-30-9	314467	254575	343140	329251	358371	345715	169103	241937	259119	207438	155746	214818	208277	328220	248143	291145	279893	254111	234327	228021	237557	264766	283478	224778	0.187848
MW0114557	Glucotropaeolin	Benzene and substituted derivatives	Benzene and substituted derivatives	C14H19NO9S2	2	0.6683	499-26-3	28933.4	30664.8	25436.2	25702.3	25328.5	30594.5	14763.6	11788.7	14032.4	15503.2	12207.7	12219.3	22700.2	24968.5	22829.4	22175.2	23111	24594.1	16507.1	16858	16502.1	15301.6	16994.9	17299.7	0.111222
MW0015892	Arbutin	Benzene and substituted derivatives	Benzene and substituted derivatives	C12H16O7	2	0.6492	497-76-7	44206.8	34938.3	37548.6	37966.9	29744.2	40524.2	31060.1	29920.6	26863.2	32055.3	29697.3	33462.2	34218.6	43145	38509.2	39206.6	28194.4	27255.7	29222.3	35282.1	39556.3	42443.3	27668.1	38217.2	0.34761
MW0152660	L-glyceraldehyde	Carbohydrates and Its metabolites	Sugars	C3H6O3	3	0.8836	497-09-6	8391.98	2330.55	5804.08	4310.72	5747.39	2882.76	14100.7	13586.2	15075.8	12663.9	11494.9	17046.8	4490.85	1877.32	1698.43	2087.05	1547.57	2306.89	15527.5	16345.9	8665.39	9880.99	14907	15164.9	0.737189
MW0154890	Pantetheine	Alcohol and amines	Polyamines	C11H22N2O4S	2	0.8573	496-65-1	5884.48	8967.18	11245.8	9174.16	10760.3	10538.5	8948.03	8651.21	7613.67	17446.1	12293.1	11046.6	7536.87	11394.5	9630.72	16690.7	10098.2	7661.32	4610.82	6845.74	5704.67	5327.26	5786.98	6560.01	1.18932
MW0007319	Hippuric acid	Organic acid and Its derivatives	Organic acid and Its derivatives	C9H9NO3	1	0.7728	495-69-2	4336.06	6121.15	5515.73	4929.61	5335.59	6045.75	4032.97	4506.36	4424.24	4131.61	5047.39	4379.35	4904.15	2133.35	3471.16	4662.87	3719.45	4804.03	5332.05	5207.06	3806.27	3287.57	4420.64	3082.35	1.41352
MW0126762	Thiamine phosphoric acid ester	Organic acid and Its derivatives	Organic acid and Its derivatives	C12H17N4O4PS	2	0.6234	495-23-8	28917.3	21589	31912.1	34399	36022.6	33668.7	27343.7	26780.2	30912.9	25363.4	22757.5	28404.9	11879.8	17686.5	14346.9	17649.3	16970.6	17343.6	34593.5	36157.5	40722.6	40141.2	47752.8	44053.4	0.689206
MW0153477	Mesoporphyrin IX	Heterocyclic compounds	Heterocyclic compounds	C34H38N4O4	2	0.6548	493-90-3	25088	22625.7	24608.6	16797.4	16540.2	18116.7	28149.8	23975.1	31457.3	24928.8	29914.6	26684.7	33401.1	46647.9	48122.4	33894.7	29081.7	25608.9	12822.5	11486.4	15408.2	15376.2	14060.4	15871.8	0.113999
MW0169364	Kynurenic acid	Organic acid and Its derivatives	Organic acid and Its derivatives	C10H7NO3	2	0.9339	492-27-3	53741.6	52857.6	57440.8	68123.2	63465.8	55934.6	43362	39504.6	46256.6	45146.3	43626.5	45634.1	49484.8	56642.2	47993.4	58791.5	49569.8	53093.9	46406.1	55475.8	51560.1	54555.7	57539.7	62899.5	0.563405
MW0168845	Biochanin A	Flavonoids	Isoflavones	C16H12O5	2	0.7172	491-80-5	7859.41	7842.73	5255.54	5902.54	6390.05	5286.11	7435.61	6479.41	7687.6	6959.41	7351.2	7497.6	6849.2	7832.36	10751.5	8347.85	6671.86	9444.12	5129.46	8986.23	4083.51	6811.41	6634.6	7824.66	0.655073
MW0117152	1-Hydroxyisoquinoline	Heterocyclic compounds	Heterocyclic compounds	C9H7NO	3	0.9406	491-30-5 | 489453-23-8 | 87602-67-3	437255	468134	474582	560902	489286	614258	368664	353757	369323	372920	359183	351389	432165	456430	445843	494056	522891	576147	371757	397796	354455	352320	386014	387764	0.0766955
MW0114174	Arabinonic acid	Organic acid and Its derivatives	Organic acid and Its derivatives	C5H10O6	2	0.7202	488-30-2	22524	34614.9	41328.9	25647.9	29831.7	29258	24407.5	18336	22032.6	26878.6	35679.5	20961.4	29321.5	44085.9	25414.6	22458.8	29124.3	34044.4	17703.2	13684.5	23287.8	15245.5	42652.3	27542.9	0.315995
MW0169017	Daidzein	Flavonoids	Isoflavones	C15H10O4	1	0.8642	486-66-8	1213.54	1604.86	32382.3	3516.94	2539.34	1097.86	1298.1	1962.05	1001.96	6458.19	2686.92	913.741	10692	321747	1371.67	1263.39	2483.07	2671.04	2926.09	3001.02	3554.97	1402.48	289847	109306	1.09074
MEDL02744	Bergaptol	Benzene and substituted derivatives	Benzene and substituted derivatives	C11H6O4	3	0.6919	486-60-2	5255.72	4077.41	5573.18	2776.02	3458.81	6038.19	1564.29	3977.56	3191.43	2554.81	3486.36	1794.95	2996.58	6000.76	4415.64	4345.09	4282.79	3439.94	3456.23	3202	3094.2	3206.95	3400.84	3675.45	0.46034
MW0168657	Daphnetin	Aldehyde,Ketones,Esters	Ketones	C9H6O4	2	0.5486	486-35-1	20352.6	13837.8	62538.7	21177.7	14724.8	17366.8	19815.1	16544.8	15508.4	4339.31	10705	6485.27	35545.2	155913	44668.5	16601.8	21986.7	21244.6	14748.5	14228.7	17821.9	20418.2	104723	98501.9	1.46951
MW0169318	Isofraxidin	Heterocyclic compounds	Heterocyclic compounds	C11H10O5	2	0.6552	486-21-5	31505	40656	41482.2	39636.2	45395	45753.3	33958.6	33146	34963	34559.3	37403.8	42079.2	27301.2	31741.1	30031.4	36953.8	29128.3	30836.7	40711.6	40376.5	34963.4	37748.7	34698.6	38025.5	1.43408
MEDN0536	Estrone sulfate	Hormones and hormone related compounds	Hormones and hormone related compounds	C18H22O5S	1	0.8321	481-97-0	50102.4	16901.8	15259.2	15235.5	18826.2	22781.8	31627.1	32840.9	39017.5	39631	42016	40812.1	7441.8	7479.84	8888.45	14008.2	10949.8	8973.8	24951.3	32168.5	35829.5	34283.2	42063.4	48635.9	1.10675
MW0137254	Acacetin	Flavonoids	Flavonoid	C16H12O5	2	0.7165	480-44-4	18625.7	25458.1	25590.9	22368.8	20017.2	20823.8	20153.9	21386.2	21611.7	23439.8	25203.2	25184.6	23843.3	26813.3	26592.2	29214.9	17127	22823.4	22971.3	26612.1	20027.7	22045.9	18112.9	24165.4	0.440307
MW0009671	Rhein	Benzene and substituted derivatives	Benzene and substituted derivatives	C15H8O6	2	0.6564	478-43-3	17704.6	21205.9	20804.2	24049.4	23475.3	22207.5	15428.1	15521.5	15283.2	15048.1	14184.7	16808.6	15397.3	15378.1	16730.5	18204.5	17087.7	19158.8	13900.4	14749	15581.7	15828.7	18033.7	17706.2	1.12688
MW0103474	Adenosine diphosphate ribose	Nucleotide and Its metabolites	Nucleotide and Its metabolites	C15H23N5O14P2	3	0.9991	47775-00-8	134830	73067.8	85665.3	89777.7	100572	104895	2.14896e+06	2.26629e+06	2.57006e+06	2.14826e+06	2.11164e+06	2.30311e+06	59169.1	51928.6	77420.9	42397.9	84485.5	57149.5	3.11803e+06	3.25984e+06	3.04748e+06	2.92332e+06	3.10149e+06	2.85927e+06	0.0939935
MW0117288	Tofacitinib	Heterocyclic compounds	Heterocyclic compounds	C16H20N6O	2	0.792	477600-75-2	23816.4	22317.6	14027.9	8120.86	18414.8	14595.6	10397.2	8821.82	10437.9	18981.3	12560.2	11538.8	30197.5	19173.3	23687.1	21095.5	20916.9	31641.7	12680.4	13797.1	8206.48	7921.08	11724.9	11851.1	0.755319
MW0169104	Ellagic acid	Organic acid and Its derivatives	Organic acid and Its derivatives	C14H6O8	1	0.6114	476-66-4	6048.83	4538.4	3542.95	4867.06	4366.91	3947.16	1370.32	3318.9	1928.26	1674.01	3510.24	2902.04	5407.33	3638.56	4840.74	3655.83	4923.8	4542.83	1206.99	3257.21	3327.37	4439.29	1992.28	1622.51	0.115447
MW0161993	9xi-Episterol	Alcohol and amines	Alcohols	C28H46O	3	0.7125	474-68-0	4770.41	8799.98	4159.43	4852.75	5827.2	7431.8	7337.7	3319.98	5155.97	5604.66	5486.38	2108.56	4088.38	6797.85	7754.56	7959.18	4557.59	7331.1	4143.17	7031.82	5844.9	3107.15	1799.31	6472.32	0.135425
MW0108971	O-benzyl-L-serine	Amino acid and Its metabolites	Amino acid derivatives	C10H13NO3	2	0.9055	4726-96-9 | 30916-68-8	12945.1	19340.1	20916.4	17183.5	18550.3	15052.6	15160.1	18034.9	16393.2	14949.4	20624.5	20684.8	16328.7	15477.3	14323.4	20363	21070.9	19632.7	17071	22279	18280.6	13229.2	18257.7	16101.7	0.104893
MW0105212	4-Guanidinobutyric acid	Organic acid and Its derivatives	Organic acid and Its derivatives	C5H11N3O2	2	0.7278	463-00-3	4542.15	5648.12	4310.83	5013.79	5142.27	5432.78	3181.82	3086.01	3402.15	3241.27	3461.59	3391.98	4407.67	4947.24	4547.66	5362.69	4579.04	4440.81	3863.03	4111.58	3504.14	3891.19	4193.67	3941.05	0.452909
MEDN0428	N6-Succinyl Adenosine	Nucleotide and Its metabolites	Nucleotide and Its metabolites	C14H17N5O8	1	0.8364	4542-23-8	704.356	743.108	693.232	916.978	856.743	905.934	2447.71	2726.78	2639.84	2630.89	2822.8	2714.02	122.669	41.352	6.955	243.536	115.483	275.45	461.164	171.462	792.292	544.268	762.222	632.509	2.23961
MW0000203	Cuscohygrine	Alkaloids	Alkaloids	C13H24N2O	3	0.6036	454-14-8	4644.75	9208.01	6405.35	8401.5	5950.33	9024.6	2218.84	1724.63	1575.88	2932.26	2626.59	3206.52	5740.86	5766.25	6027.07	12357.2	4110.09	7061.63	1019	951.87	810.446	237.993	277.697	768.067	1.02485
MW0105739	Arg-Met	Amino acid and Its metabolites	Small Peptide	C11H23N5O3S	1	0.5617	45243-23-0	11124.9	13492.1	14228.4	12459.6	12269.8	13908.8	9446.61	8735.83	9455.96	9093.57	9578.57	9554.1	11042.8	11981.8	12033.1	13044.6	12443.1	12685.9	10370.6	12139.2	10358.2	10144.4	10055	11445.7	0.466078
MW0115409	Trehalose-6-phosphate	Carbohydrates and Its metabolites	Phosphate sugars	C12H23O14P	1	0.6723	4484-88-2	4856.98	5506.7	5354.92	5601.52	7912.55	2977.01	892.009	636.991	1064.2	893.462	1086.63	512.101	4952.96	4790.23	3856.44	5985.97	6033.62	6834.24	1566.54	1310.1	2200.5	1198.52	2112.36	1266.7	0.621127
MW0123305	Chlorophenol red	Others	Medicine	C19H12Cl2O5S	3	0.6731	4430-20-0	30804.2	31991.7	32692.4	35914	39284.8	42737.2	37750.6	39775.6	40096.2	36665.8	39688.6	46841.5	13988.7	17421.2	21395.2	24563.5	23006.6	24618	32027.8	36186	39776.8	36339.1	45761.4	45003.1	1.58485
MW0054217	KOdiA-PC	GP	PC	C32H58NO11P	2	0.6886	439904-33-3	11751.2	9753.46	9871.86	7705.31	6464.35	9658.81	7201.91	5118.57	5835.37	5469.41	8062.45	5691.73	16099.7	19163.6	27308.2	29750.7	17607.2	13713.4	3856.94	1608.79	3656.1	2546.69	3861.86	4128.82	0.182803
MW0009084	Niflumic acid	Benzene and substituted derivatives	Benzene and substituted derivatives	C13H9F3N2O2	2	0.8815	4394-00-7	162516	163285	172679	175762	187833	183670	119461	113289	119901	123388	114138	115664	150438	157243	143024	166267	141693	156976	117226	124398	114703	108788	120321	120174	0.620857
MEDL02411	5-hydroxy-L-tryptophan	Amino acid and Its metabolites	Amino acid derivatives	C11H12N2O3	1	0.7398	4350-09-8	2596.1	4756.64	4535.95	3481.22	5679.55	6662.53	8675.36	7750.37	5055.22	10574.8	3917.89	10390.6	5893.57	5447.38	4391.31	7171.96	2698.09	3984.21	5855.17	4421.12	5799.92	2912.19	3956.36	2623.35	1.04444
MW0054394	Lithocholic acid	Bile acids	Bile acids	C24H40O3	2	0.7054	434-13-9	83.352	123.727	153.61	191.282	248.631	320.652	40471.1	34500.2	38805	53653.5	47072	58857.3	120.962	6981	136.617	162.832	20.995	73.355	19983.5	23878.9	12944.6	14174.6	19290.2	20937	0.285141
MW0142724	3,6,8-Trimethylallantoin	Heterocyclic compounds	Heterocyclic compounds	C7H12N4O3	3	0.7868	42794-72-9	8445.97	9351.02	8969.85	7233.31	7725.83	7774	6083.09	5602.26	5403.79	6919.2	5695.37	5427.62	8268.65	8260.73	7249.2	7335.11	7848.24	6650.41	6591.85	6482.32	5794.08	5357.12	3492.35	5653.9	0.476749
MW0149443	L-gamma-glutamyl-D-alanine	Amino acid and Its metabolites	Amino acids	C8H14N2O5	3	0.5406	42592-56-3	8004.8	9556.16	8958.84	9357.19	7766.74	10087.2	7188.52	8027.96	7647.91	7473.84	7439.83	8265.16	7588.07	9628.29	9283.15	8980.44	10046.8	9464.37	7492.95	7465.03	8584.03	7758.53	7658.24	8508.39	0.322759
MW0129839	2,3-Epoxyaflatoxin B1	Aldehyde,Ketones,Esters	Ketones	C17H12O7	3	0.7121	42583-46-0	6661.51	5294.45	7426.69	9252.12	7980.62	8129.4	7400.69	7176.84	9031.4	9268.92	7762.7	8894.98	8280.85	4205.77	7352.71	8079.62	6722.09	6579.4	8026.72	8764.32	8180.81	8354.17	7926.36	10718.1	0.164182
MW0123559	Deacetyldiltiazem	Heterocyclic compounds	Heterocyclic compounds	C20H24N2O3S	2	0.8444	42399-40-6	152258	3449.53	77561.6	117632	53932.7	18411	147673	143608	150124	143115	144671	154206	366356	94712.6	384678	325485	149572	318385	197132	204912	192072	181876	182215	189265	1.70235
MW0141030	1-(5-O-phosphono-beta-D-ribofuranosyl)-1,4-dihydropyridine-3-carboxamide	Nucleotide and Its metabolites	Nucleotide and Its metabolites	C11H17N2O8P	3	0.9864	4229-56-5	12181.6	3.7552e+06	4.98216e+06	5.03658e+06	4.32586e+06	1437.34	86175.6	77556.7	102185	44456.3	185546	78572.1	3.2509e+06	3.12483e+06	2.95915e+06	4.9541e+06	4.07434e+06	7760.07	435174	707380	894405	389376	789463	1.09378e+06	1.09627
MEDN0657	D-Xylulose 5-phosphate	Carbohydrates and Its metabolites	Phosphate sugars	C5H11O8P	2	0.6888	4212-65-1	35749.6	37621.8	40331.8	40171.3	67115.2	43749.5	11846.6	6923.47	5668.55	23887.1	8380.81	11902.5	10126	42369.7	14252.1	38372.9	29340.3	6891.2	33647.7	33832.4	34922.4	33819.2	41357.1	39693.5	0.365321
MW0103525	Deoxyuridine-5'-diphosphate	Nucleotide and Its metabolites	Nucleotide and Its metabolites	C9H14N2O11P2	3	0.5087	4208-67-7	70.151	145.068	375.464	475.779	422.47	1113.91	8088.94	5058.02	6113.9	8644.98	10414.6	4271.9	59.988	1364.76	676.444	1376.12	249.087	51.807	2861.22	1218.26	1786.49	1038.66	1366.81	718.773	0.869869
MW0055404	C16-0(Palmitoyl)ceramide	SL	Cer	C34H67NO3	3	0.7804	4201-58-5 | 24696-26-2	532432	195704	134538	186397	165920	172633	285039	631752	700272	591302	433743	567682	223881	318.283	619671	496199	125361	7550.04	89112	134377	88550.5	160406	90740.1	838.721	1.44696
MW0126869	Tricyclazole	Heterocyclic compounds	Heterocyclic compounds	C9H7N3S	2	0.6238	41814-78-2	50317.2	56139.4	49601	47380	47821	51627.1	42247.1	38118.6	41885.6	38745.6	45478.1	41099.4	33838.8	42421.6	43143.7	47073.1	43197.7	45432.1	33510.1	42307.1	39059.9	40365.8	42812.4	36354.7	1.48805
MW0115233	D-Ribulose 5-phosphate	Carbohydrates and Its metabolites	Phosphate sugars	C5H11O8P	1	0.9371	4151-19-3	23064.2	14412.7	27431.9	26153.5	25637.3	33688.1	245455	185331	191458	236505	231550	220849	15535.5	59890.4	18089.9	74841.3	31600.7	20013.8	92205.1	74517.1	85962.8	79057.7	67611.3	73018.1	0.702853
MW0124067	Etodolac	Organic acid and Its derivatives	Organic acid and Its derivatives	C17H21NO3	2	0.5817	41340-25-4	10.038	2.34	1.793	1.273	0.803	1.707	251.662	175.846	359.307	748.232	323.091	432.457	21.727	0.727	2.484	1.253	2.153	23.111	521.042	1381.95	852.82	636.644	1075.58	2164.13	0.477346
MW0168381	Bussein B	Others	Others	C43H54O18	2	0.7025	41060-14-4	4.567	2.22	0.619	1.823	1.249	9.165	416.564	194.326	370.385	901.079	618.063	512.623	8.574	4.581	3.518	1.158	1.335	3.505	614.329	1621.85	1013.24	499.678	1209.48	1922.3	0.302624
FDATN01282	Uridine triacetate	Others	Medicine	C15H18N2O9	1	0.7923	4105-38-8 | 293738-13-3	16065.4	17270.9	14233	18488.7	15193.7	21206	11101.4	9324.55	10878.1	11257.5	10305.2	14281.5	9863.53	14859	8053.64	15960.4	12198.5	12615.8	11988.6	11996.1	13186	14865.4	11761.3	13613.5	0.871737
MADN0594	Tyrosine-Isoleucine	Amino acid and Its metabolites	Small Peptide	C15H22N2O4	1	0.8874	40829-32-1	3.127	2.919	4.576	0.723	93.667	10.122	673.796	364.932	526.369	541.707	679.888	625.661	29.908	1.326	46.046	6.469	38.95	40.241	1621.09	2396.13	2008.73	1487.91	1907.07	2540.61	0.709544
MW0112028	Suprofen	Benzene and substituted derivatives	Benzene and substituted derivatives	C14H12O3S	2	0.6667	40828-46-4	25445.7	25731.6	29111.6	29649.1	32631.9	36385.2	26550.5	24839.8	25863.2	26174.7	27505.4	29627.1	9180.53	12178.7	13848.7	14179.1	15372.3	18275.8	29223	40472.9	43780.5	37037.7	46914.3	48926.9	0.785844
MW0193968	Phosphoserine	Amino acid and Its metabolites	Amino acid derivatives	C3H8NO6P	1	0.6234	407-41-0	26772.3	31245.1	18761.7	16120.8	35381.6	33517.3	24653.7	21364.4	26108.4	29697.8	29854.3	32969.1	17019.6	40137.3	25302.4	29501	25950.8	33420.6	34735.2	34985.3	36516.7	25853.6	43168.7	35658.5	0.870293
MW0109035	Pamidronate	Organic acid and Its derivatives	Organic acid and Its derivatives	C3H11NO7P2	2	0.6567	40391-99-9	87442.6	80339	89149.2	81871.9	86047.1	94877.5	40145.9	39206	39875.1	34847.6	32953.2	39470.9	73592.9	73879.6	79590.4	92373	71260.5	76868.6	55944.8	55582.2	49472	48793.7	50251.9	44139.8	0.401504
MW0110011	trans-Aconitic acid	Organic acid and Its derivatives	Organic acid and Its derivatives	C6H6O6	3	0.5796	4023-65-8	3703.71	4183.89	1745.56	3399.69	3783.06	3997.16	2737.94	3340.22	3356.19	2927.45	3001.12	2708.61	3389.49	3532.77	1720.61	3448	3516.35	3769.14	1262.2	437.654	2915.63	2125.84	3232.6	2974.4	1.00423
MW0114685	Erythrulose	Carbohydrates and Its metabolites	Sugars	C4H8O4	2	0.6585	40031-31-0	69674.5	72006.6	74618.2	72522.9	79700.8	83719.5	60984.1	57560.4	66925.7	66004.3	60750.1	60982.9	66449	70230.3	76422.9	81265.6	69055.1	24556.3	59186.9	65168.9	86774.1	59605.6	66296.9	60085.2	0.542802
MW0129941	1-O-trans-Cinnamoyl-beta-D-glucopyranose	Benzene and substituted derivatives	Benzene and substituted derivatives	C15H18O7	3	0.7462	40004-96-4	21334.7	24827.1	23820.5	20733.8	25003.3	23921.7	18116.8	17203.3	22001.2	20586.5	17984.1	19454.1	19203.3	22479.3	20655.6	23021.5	21798.7	17879.1	16805.7	23002.8	18827.2	17619.2	23349.5	18448.3	0.607232
MW0125830	Nitrendipine	Heterocyclic compounds	Heterocyclic compounds	C18H20N2O6	2	0.8809	39562-70-4	95699.7	92347.9	118628	101082	111298	107662	100673	79095.1	99662.4	144242	116034	113818	78425.3	100898	82766	115474	81414.3	96412.2	80647	76531.5	67930	54920.6	71223.8	77504.8	1.9873
MW0148803	D-Urobilin	Heterocyclic compounds	Heterocyclic compounds	C33H40N4O6	3	0.6663	3947-38-4	141.94	15.92	21.667	13.806	26.391	78.249	2465.15	1958.42	2231.43	848.477	999.093	2038.31	23.392	26.277	55.167	48.888	55.501	72.751	1339.02	1779.58	1530.69	1791.76	1228.83	397.068	0.0206962
MW0164607	Gal4Me(b1-4)Gal(b)-O-Me	Alcohol and amines	Alcohols	C14H26O11	3	0.7192	39300-87-3	27.846	13.719	43.385	30.225	9.457	18.246	1646.43	1314.99	1661.8	2825.08	1531.79	1941.93	5.723	2.134	20.804	5.144	64.056	11.39	1243.04	2674.62	2134.96	1371.42	2541.74	2854.29	0.199356
MW0104392	beta-D-Glucose pentaacetate	Aldehyde,Ketones,Esters	Ketones	C16H22O11	3	0.6055	3891-59-6	33780.7	33550.6	31598.6	31974.9	34081.7	34311.1	28152	34834.7	31818.4	34575.1	35923.6	36590.7	33458.3	33652.5	29374.5	29750.1	28109	33702.3	31142.4	75454.9	34864.3	66898.4	93198.9	89324.1	1.16124
MW0108024	Lys-Trp-Lys	Amino acid and Its metabolites	Small Peptide	C23H36N6O4	2	0.8287	38579-27-0	3700.42	3774.16	4118.59	4186.84	4024.05	3977.28	6637.16	6139.12	6581.67	6193.71	6681.98	7732.73	20.783	22.471	19.464	16.29	31.611	13	22.639	22.047	14.312	59.179	89.996	11.349	3.11066
MW0122088	6-Chloro-7-{[2-(morpholin-4-yl)ethyl]amino}quinoline-5,8-dione	Aldehyde,Ketones,Esters	Ketones	C15H16ClN3O3	2	0.6897	383907-43-5	4729.42	4208.26	5464.51	3626.35	4399.5	5564.08	1352.64	2866.8	6844.73	2221.11	6873.17	3089.07	4228.67	9482.64	3554.8	33609.6	3680.52	2299.29	4665.8	5528.73	3729.83	816.661	3228.73	7073.33	0.373528
MW0149295	Frutinone A	Aldehyde,Ketones,Esters	Ketones	C16H8O4	3	0.7151	38210-27-4	77945.5	84977.9	88097.4	87110.2	84309	93834.5	61477.6	61821.8	67243.4	72017.2	63034.6	66928.8	67554.8	76335.9	65847.1	79492.5	66026.8	76642.7	68422	70934.3	66963.5	69225	70529.7	72498.7	0.876634
MW0146866	Brevianamide F	Alcohol and amines	Amines	C16H17N3O2	3	0.6479	38136-70-8	804.282	539.821	432.462	307.933	431.373	652.772	1019.9	17.805	847.392	786.444	1147.72	656.686	702.52	364.353	238.991	257.092	603.401	375.564	217.41	608.581	376.491	220.671	302.773	450.906	0.459827
MW0155015	Perfluidone	Benzene and substituted derivatives	Benzene and substituted derivatives	C14H12F3NO4S2	3	0.7917	37924-13-3	20855.1	21597.1	22493.6	19500.6	18365.9	16122.6	12328.9	10434.7	10730.4	11709.8	11307.6	12269.7	18555.3	22534.2	19556.4	25061.7	19300.3	18403.4	15363.8	15646.8	13652.3	8147.65	10743.6	13313.9	0.361621
MW0105856	Asp-Gly	Amino acid and Its metabolites	Small Peptide	C6H10N2O5	2	0.5901	3790-51-0	18585.5	24241.1	23129	22372	23892.3	22922.6	18697.5	15177.8	17909.8	17823	14512.6	16889.4	24062.5	18734.9	22978.3	22546.3	21435.2	29009.3	18133.4	20627.2	18455.5	20781.5	22424.8	15769.8	0.725954
MW0007546	Mandipropamid	Benzene and substituted derivatives	Benzene and substituted derivatives	C23H22ClNO4	2	0.6048	374726-62-2	9544.81	8292.63	11336	13900.8	13061.3	6681.95	34566.4	30637.8	34359.3	39568.7	37966.9	44083.5	13816.1	23077.9	18120.3	28820.3	14122.2	13762.4	14777.9	14011.7	12649.7	9775.9	14226	13233.8	0.654712
MEDN0380	FFA(16:1)	FA	FFA	C16H30O2	1	0.9988	373-49-9	35969.4	76364.1	82948.1	47495.7	70087.7	122229	48621.7	38281.9	44069.8	87701.3	44734.8	79592.2	85364.2	62461.5	155623	166208	132512	92013.7	34198.8	30285.9	19826.1	23559.4	25501.9	47756.6	0.141823
MW0008594	N-[(E)-(6-Bromoimidazo[1,2-a]pyridin-3-yl)methylideneamino]-N,2-dimethyl-5-nitrobenzenesulfonamide	Benzene and substituted derivatives	Benzene and substituted derivatives	C16H14BrN5O4S	2	0.5026	372196-67-3 | 945619-31-8	22922.4	23210.7	27470	23657.7	24318	29831.5	19706.5	18956.5	23444.6	21041.9	20575.6	23507.1	21549.9	23583.8	19734.1	23552.2	19876.5	18426.9	22403.7	26488.9	22323.5	19388.1	20969.4	19432.6	1.04858
MW0004972	4-Fluoro-3-nitrobenzotrifluoride	Benzene and substituted derivatives	Benzene and substituted derivatives	C7H3F4NO2	2	0.6744	367-86-2	56704.7	60038.1	62439.9	61393.1	59076.3	66406.1	32419.5	31156.3	33225.8	33847.8	32269.8	31866	36307.6	38920.3	38186.5	42541.4	36468.5	40180.4	47818.6	53170.8	50959.9	46633.3	53652.5	53772.5	0.11022
MW0103676	Thymidine-5'-triphosphate	Nucleotide and Its metabolites	Nucleotide and Its metabolites	C10H17N2O14P3	2	0.6502	365-08-2	3177.59	7077.15	2847.64	7902.25	5765.81	6782.09	3352.96	1702.23	635.772	1078.35	1421.7	4573.45	6644.07	9124.61	6612.97	6008.75	6442.06	6631.89	1538.72	852.981	1728.34	1581.59	2928.47	1361.36	0.129981
MW0103675	Thymidine-5'-phosphate	Nucleotide and Its metabolites	Nucleotide and Its metabolites	C10H15N2O8P	2	0.688	365-07-1	133624	141077	146230	151301	155274	165073	134857	130752	142597	145939	138928	140241	128969	141779	127195	163171	129195	137347	138362	141496	132681	133523	144018	139733	1.08664
FDATN00416	Dinoprostone	Hormones and hormone related compounds	Hormones and hormone related compounds	C20H32O5	3	0.8178	363-24-6	1586.2	3983.58	3791.08	2409.87	1856.23	3672.26	1059.97	786.381	1550.98	971.625	688.586	745.92	2836.2	3328.77	4378.73	2618.88	2430.54	3593.28	2741.42	3684.26	5094.22	2857.18	4357.88	4280.2	1.95077
MW0140008	13,14-Dihydro-15-keto-PGE2	FA	Oxidized lipids	C20H32O5	1	0.939	363-23-5	30569.4	40907.3	29790.4	28827.9	28575.5	25789.7	11677.3	10053	12250.8	12341.2	15070.6	14138.3	21958	20438.4	26148.2	29579	18348.6	24752.2	13244.2	14687.9	13234	15007.8	16175.9	23668.6	0.071349
MW0144865	Rhamnose	Carbohydrates and Its metabolites	Sugars	C6H12O5	1	0.8584	3615-41-6	613174	438413	383911	436474	564704	490980	435429	505840	533515	387584	461371	424016	388305	337456	424036	278876	329125	376410	645023	735538	688433	669555	733109	709981	0.294633
MW0005557	5-Aminoimidazole-4-carboxamide	Alcohol and amines	Amines	C4H6N4O	2	0.7203	360-97-4	86.476	47.988	24.195	9.999	42.507	128.961	586.411	410.328	435.065	369.276	405.627	629.053	250.758	45.276	413.275	34.079	367.817	318.917	2959.5	5051.06	4086.97	2935.35	4469.4	6236.79	1.55683
MW0053743	Deoxycholic acid glycine conjugate	Organic acid and Its derivatives	Organic acid and Its derivatives	C26H43NO5	1	0.9007	360-65-6	4841.88	6404.26	4491.14	3447.33	3538.85	4049.91	532.792	1053.2	1014.45	1348.89	587.575	799.705	4578.3	3646.63	5166.21	5299.59	3027.92	4823.05	340.703	671.741	467.452	397.359	700.592	620.613	0.337964
MEDN0539	3'-Sialyllactose	Carbohydrates and Its metabolites	Sugars	C23H39NO19	1	0.8891	35890-38-1	78845.7	54628.2	68506.1	68590.6	75817	80644.1	14679	15942.1	7080.02	15012.4	13302.6	21308.8	60818	67854.9	69029.8	80040.6	79403.3	71268	13017.1	13140.2	16096.3	12453.2	15328.5	11423.3	0.0222715
MW0012476	15-Keto-PGF2alpha	Hormones and hormone related compounds	Hormones and hormone related compounds	C20H32O5	3	0.7974	35850-13-6	4841.64	5952.38	4197.79	3794.16	4028.85	3710.49	92.774	97.328	139.154	56.646	43.673	64.246	2189.61	2286.29	2166.49	2255.44	1112.63	1800.24	108.149	163.992	74.159	157.811	327.333	292.957	0.0218884
MW0147118	Carmoisine	Benzene and substituted derivatives	Benzene and substituted derivatives	C20H12N2Na2O7S2	3	0.6709	3567-69-9	22545.4	23704.3	20483.7	25822.8	20579.4	21121.1	12069.8	12641.9	12733.6	12137.7	9270.97	13267.4	19464.1	20395.3	24634.3	28317.2	21904	22676.5	15154.2	16836.5	15199.3	15465.4	7937.98	11498.2	0.300881
MW0113960	Benzbromarone	Benzene and substituted derivatives	Benzene and substituted derivatives	C17H12Br2O3	2	0.6534	3562-84-3	9817.57	9355.69	10604.7	8608.51	30116.6	32203.6	3028.23	2145.49	4705.33	3730.74	5037.21	6216.44	39455.7	14061	18021.4	4886.18	19288.6	28104	6408.6	5467.58	5033.48	4683.64	4645.12	3331.24	0.410369
MW0000382	Ochrolifuanine A	Alkaloids	Alkaloids	C29H34N4	3	0.9094	35527-46-9	10024.5	12575.1	11495.3	4381.97	10682.7	16023.8	7803.76	10070.8	8740.17	11052.5	18652.8	8936.57	18427.5	19668.9	26429.1	14826.2	10151.6	13331.7	7354.03	9024.54	7749.21	7408.42	8387.78	8462.92	0.57822
MW0123028	Bendamustine hydrochloride	Others	Medicine	C16H22Cl3N3O2	1	0.7075	3543-75-7 | 97832-05-8	648485	2.0526e+06	587708	610408	503516	708489	217950	364713	368765	306738	394736	335232	235486	569730	377632	427796	451805	548964	322823	484589	381769	605026	531964	286874	0.643934
MW0012956	PC(16:0/20:4(5Z,8Z,11Z,14Z))	GP	PC	C44H80NO8P	2	0.8936	35418-58-7	46983	56825.9	74576.5	45517.4	36113.7	26896.8	17694.8	41367.8	21037.2	24204.4	21686.5	22588.5	355.968	25124	73054.8	41830.9	20346.7	24399.6	25901.4	16218.5	21566	9087.04	15431	57579.3	1.03969
MW0147339	Cercosporin	Benzene and substituted derivatives	Benzene and substituted derivatives	C29H26O10	3	0.6645	35082-49-6	2399.16	908.201	1547.92	2480.11	908.219	3392.16	158.58	952.964	499.099	5030.75	1523	1691.83	1130.84	11913.6	593.134	229.619	3168.8	3103.82	3635.78	388.503	5243.51	3832.18	3250.85	32355.2	0.734269
MW0157935	Timepidium bromide	Alcohol and amines	Amines	C17H22BrNOS2	3	0.6735	35035-05-3	33135.8	32594.1	36245.5	33422.7	31411.4	38410.3	4275.07	4462.91	4631.73	1572.63	5700.97	5274.47	33606.9	39760.7	36696.3	47321.6	33795.3	36992.1	7287.23	6138.79	5673.43	6793.48	5036.56	5714.68	0.391032
MW0103407	5'-phosphoribosyl-N-formylglycinamide	Nucleotide and Its metabolites	Nucleotide and Its metabolites	C8H15N2O9P	3	0.9196	349-34-8	49946.9	39918.1	42250.7	153170	174772	205367	31227.4	18546.4	17755.1	99445.8	25622	33589.9	40066.4	268202	145145	317743	167362	289768	24353	16957.4	15487.9	10959.6	12762.7	8991.09	0.136051
MW0011223	(3beta,5alpha,6beta,9alpha,22E,24R)-5,9-Epidioxyergosta-7,22-diene-3,6-diol	Alcohol and amines	Alcohols	C28H44O4	3	0.8905	348611-57-4	1571.68	996.427	1731.92	1945.81	1834.26	2380.88	1532.32	1175.01	1161.85	1637.67	1633.32	1173.59	50.821	578.826	1067.13	1323.62	953.727	68.672	511.83	581.989	394.527	448.135	545.992	346.918	2.19988
MEDL00860	D-Ornithine	Amino acid and Its metabolites	Amino acids	C5H12N2O2	3	0.7596	348-66-3	1568.31	371.793	1506.62	445.343	1037.65	450.22	391131	307875	398360	451741	369625	377748	569.128	341.502	1216.54	620.54	1687.92	1346	433233	458453	471899	442851	460127	421850	0.0577323
MW0137629	Cetraxate	Aldehyde,Ketones,Esters	Esters	C17H23NO4	3	0.5631	34675-84-8	9363.79	7676.26	12393.5	10364.6	9055.94	8808.85	12224.6	14737.3	13424.9	14164.7	14104	15181	9666.87	21631.7	10938.2	20745.8	8166.99	10193.6	9423.92	9261.71	7901.96	7746.15	10206.7	9628.85	0.440598
MW0160313	Sulfolithocholic acid	Organic acid and Its derivatives	Organic acid and Its derivatives	C24H40O6S	3	0.7884	34669-57-3	403.18	421.026	438.79	744.035	475.449	333.622	887.988	1366.68	2200.62	1365.36	713.755	1840.32	16.091	567.255	28.268	17.684	109.577	7.836	23.68	22.107	7.379	70.497	409.185	142.472	2.545
MW0057740	1,2-Dihexanoyl-sn-glycero-3-phosphocholine	GP	PC	C20H40NO8P	2	0.5473	34506-67-7	46621.2	47483.1	59143.9	50966	51088.1	52763.5	28017.2	28548.6	35663.3	31515.8	30113.2	34293.2	37956.3	73940	41868.7	43388.7	42617.8	70634.9	40594.9	44226.8	43613.1	37260.4	37252.5	41129.7	0.657321
MW0152145	Lathyrol	Alcohol and amines	Alcohols	C20H30O4	1	0.8261	34420-19-4	5215.9	7933.33	5671.06	6404.09	2154.01	7493.85	4335.31	4367.86	3273.12	5353.46	6406.6	6595.39	7333.97	7178.77	7119.45	8099.15	5862.74	7340.61	2552.72	4875.53	5479.41	4582.83	4714.56	11380.8	0.746168
MW0011852	1,2-Didecanoyl-sn-glycero-3-phosphocholine	GP	PC	C28H56NO8P	2	0.6691	3436-44-0	9590.14	7475.82	7922.6	5292.01	13657	2987.56	4598.22	6693.14	3136.67	407.606	7251.53	6020.03	10982.1	12595.6	3852.8	9707.48	5347.93	9971.57	6125.98	839.392	4794.14	6600.65	7617.9	9972.65	0.416988
MW0126592	L-Urobilin	Heterocyclic compounds	Heterocyclic compounds	C33H46N4O6	3	0.7957	34217-90-8	2285.64	2565.61	3048.94	2068.47	54.713	7186.71	5279.5	10208.7	5176.22	4439.33	4311.92	2591.34	6886.98	17177.3	615.154	278.356	396.63	339.931	4357.57	104.762	3735.15	2246.29	718.996	993.353	0.951901
MW0007265	Glycodiazine	Benzene and substituted derivatives	Benzene and substituted derivatives	C13H15N3O4S	3	0.7021	339-44-6	10577	16850.9	29583.2	34333.9	10438.5	29712.2	29722.7	24154.6	20192.2	24881.5	8984.34	29726.2	29419.2	26802.5	23779.9	32310.7	27063.3	25128.3	24772.3	26269.6	28366.6	31945.2	22873.5	30190.2	1.1792
MW0151235	Hippomane factor M1	Aldehyde,Ketones,Esters	Ketones	C34H48O8	3	0.6946	33465-16-6	48038.2	80009.3	63849.5	55352.3	48533.6	62439.8	85476.2	81809.6	91126	75095.5	100824	96011.1	91289.7	84749	118934	146934	82311.8	92023	72726.1	62374.6	65441.9	51361	63879.1	59215.2	0.629669
MW0049167	FFA(10:0)	Organic acid and Its derivatives	Organic acid and Its derivatives	C10H20O2	3	0.8952	334-48-5	19425.7	35285.6	23232.9	18238.9	26852.2	21962	12137.8	12228.5	37683.2	21185.6	19373.4	52367.8	35426.7	59002.1	30304.1	56413.1	30266.4	24655.7	23348.5	120814	27769.1	15329.1	21419.6	35058.9	1.28292
MW0118118	2-(2-(4-Bromophenyl)-6-methylpyrimidin-4-ylamino)ethanol	Heterocyclic compounds	Heterocyclic compounds	C13H14BrN3O	2	0.6594	330981-72-1	6842.02	9433.29	11289.9	9868.05	7273.05	10448.9	5377.77	7208.03	6189.03	7227.39	9931.81	10390.5	8562.51	8627.39	13728.9	14054.5	11153.3	10241.6	10850.7	12345.9	11311.9	6131.22	7795.45	10283.6	1.2957
MW0159394	Withanolide A	Steroids	Steroid	C28H38O6	3	0.6447	32911-62-9	111279	113658	113491	107139	117664	118084	83973.1	83370	83735.5	81890.6	81515.6	87214.6	79058.7	93326.6	92655.7	102755	83649.8	87034.4	87595.9	98807.6	97344.3	95509.6	105128	99202.8	0.644059
MW0006644	Coniferyl alcohol	Benzene and substituted derivatives	Phenolics	C10H12O3	1	0.6712	32811-40-8	43000.8	44122.8	44641.1	41874.7	40728.2	41062	28419.1	29732.8	25676.6	28542.7	26240	26690.3	36300.7	45244.3	40890.6	44395.4	37018.4	35617	29449.3	34633.6	28602	32618.5	31712.9	34336.1	0.318611
MEDP0519	L-Norleucine	Amino acid and Its metabolites	Amino acids	C6H13NO2	3	0.5556	327-57-1	69436	74220.9	65673.5	65287.2	53655.8	62317.4	45625.9	46584.2	57860.9	46004.3	46434.9	56704.3	47909.2	53987.3	53787.1	40008	43933.3	34741.8	61575.9	66863.2	64245.1	59175.5	72026.3	77993.5	0.286116
MW0124402	Indiplon	Heterocyclic compounds	Heterocyclic compounds	C20H16N4O2S	2	0.6291	325715-02-4	88109.3	98859.6	168468	105766	121492	119641	79534.8	80605.7	81099.4	96782.2	74894.3	98850.8	275087	138063	77321	86794.9	72406.2	82831.4	88637.4	110136	85767.4	66624.3	98810.1	107386	0.0931236
MEDTN03187	p-Cresol sulfate	Organic acid and Its derivatives	Organic acid and Its derivatives	C7H8O4S	2	0.7214	3233-58-7	17976.6	15043.8	32659.1	24736.6	31951.7	18538.3	18939.4	19854	23736.1	31471.3	32739.4	47020.8	17016.8	13821.2	15331.2	26023.9	9050.95	13155.7	19996.9	25151.5	29183.1	18334.8	26263.8	15801.4	1.41489
MW0147037	Cammaconine	Heterocyclic compounds	Heterocyclic compounds	C23H37NO5	3	0.6254	32152-70-8	100.275	436.262	155.145	123.921	470.424	302.465	86.702	90.44	54.985	70.014	115.953	47.755	319.963	117.886	675.23	370.597	287.794	225.871	32.399	41.086	12.845	14.866	2.589	35.576	0.637239
MW0103633	Nicotinate mononucleotide	Nucleotide and Its metabolites	Nucleotide and Its metabolites	C11H15NO9P+	2	0.7154	321-02-8	25631.2	24724.5	26026.7	29646.1	24647	30136.4	28713.9	31875.2	33716.5	36716.1	27058	36365.1	35010.3	42331.2	35934.6	46637.4	30527.8	27224.7	19957.7	21795.2	16984.1	17813.1	24872.2	22596.3	0.448432
MW0104827	Oxoadipic acid	Organic acid and Its derivatives	Organic acid and Its derivatives	C6H8O5	1	0.7563	3184-35-8	65861.1	72094.6	56392.6	60346.7	65756.2	56496.4	31637.3	50213.3	52475.5	52293.3	51544.8	41200.2	48128.3	62356.7	73131	80640.4	60863.5	55778.5	50803.7	42605.2	36475	45497	45620.5	45926.3	0.118989
MEDN0445	Orotidine	CoEnzyme and vitamins	CoEnzyme and vitamins	C10H12N2O8	1	0.7869	314-50-1	3.53019e+06	3.70091e+06	4.65493e+06	5.30246e+06	5.22669e+06	5.8045e+06	3.48441e+06	3.39694e+06	3.61778e+06	4.45802e+06	3.34521e+06	4.12109e+06	4.59783e+06	6.56328e+06	4.76462e+06	7.47644e+06	5.4503e+06	5.34066e+06	1.76617e+06	1.35009e+06	1.52654e+06	1.54575e+06	1.41049e+06	1.32649e+06	1.06526
MW0004531	4-[[4-(4-Chlorophenyl)-2-thiazolyl]amino]phenol	Benzene and substituted derivatives	Benzene and substituted derivatives	C15H11ClN2OS	2	0.6856	312636-16-1	84730	38418.9	46733.8	47360.1	63741.5	48031.1	59984.4	83788.5	94247.9	46547.5	44134.1	69239.8	32096.1	25245.7	32502.7	26516.7	35082	32392.3	121007	132867	128762	125299	133495	129874	0.157249
MW0108608	Spaglumic acid	Amino acid and Its metabolites	Amino acid derivatives	C11H16N2O8	1	0.8078	3106-85-2	28310.4	118522	53557.4	28744.9	69792	124792	155422	88493.8	126505	177578	154564	175766	76752.6	137014	90868	89814.7	25827.4	126362	220042	231341	224762	215295	180046	169545	0.778191
MW0009715	4-Chloro-5-sulfamoylanthranilic acid	Benzene and substituted derivatives	Benzene and substituted derivatives	C7H7ClN2O4S	2	0.7601	3086-91-7	622009	627665	628271	594566	607738	625004	351096	357942	365660	361250	356286	356143	1.00192e+06	666298	639173	700386	934409	588980	485559	495447	431329	406377	450471	315707	0.925021
MW0103520	cytidine monophosphate N-acetylneuraminic acid	Nucleotide and Its metabolites	Nucleotide and Its metabolites	C20H31N4O16P	2	0.9236	3063-71-6	616295	502423	614349	577565	625324	666995	819242	857389	932341	854001	822777	930773	536674	586850	542396	693660	597913	584202	504966	462695	454617	474303	545189	532064	2.06078
MW0138787	Licoricidin	Heterocyclic compounds	Heterocyclic compounds	C26H32O5	2	0.634	30508-27-1	42.659	18.574	19.669	207.373	180.604	20.969	6486.22	3900.6	4580.66	7989.12	10763.8	5014.73	75.976	19.499	128.273	19.652	66.561	43.964	5327.6	6038.54	6121.15	4654	5099.9	12533.4	0.00159256
MW0016406	Carnosine	Amino acid and Its metabolites	Amino acid derivatives	C9H14N4O3	2	0.7251	305-84-0	16545.6	13627.5	20607.4	19540.8	17840.2	29528.2	11637.5	12578.6	7769.26	11509.3	13257.2	9806.41	31815.4	36773.4	41254.6	45147.9	38006.5	43243.1	46786.9	69918.3	52165.9	41719.5	60441.7	74307.9	2.75803
MW0006526	Chlorambucil	Benzene and substituted derivatives	Benzene and substituted derivatives	C14H19Cl2NO2	2	0.8478	305-03-3	16700.9	17788.6	17372	19503.7	19525.4	21160.5	14755.5	17049.9	14842.5	14351.5	16390.8	18207.9	11634.4	11787.7	14967.7	17071.3	12954.9	16022.9	16877.3	20341.1	19435.4	19892.8	15983.2	19712	0.742
MW0119612	3-Hydroxy-3-methyloxindole	Heterocyclic compounds	Indole and Its derivatives	C9H9NO2	2	0.9269	3040-34-4	21113.2	23692.7	24776.2	23112.9	22065.9	26250	17330.2	16969.8	15693.5	35683.6	17743.6	15241.8	22620.3	25158.4	22940.5	26226.9	21271.7	22322.4	15473.6	16082.9	17100	14778.9	16818	16805.7	0.538128
MW0062382	Dipalmitoylphosphatidylserine	GP	PS	C38H74NO10P	2	0.6151	3036-82-6	53373.3	92641.4	148991	109626	70792.2	75310.5	30197.9	34311.5	24047.3	22853.9	21779.7	13650.3	11031.2	48545.4	49679.7	66929.6	59902.1	47267.1	32376.4	46335.4	35743.8	52108.8	20504.3	20366.3	0.61019
MW0103476	AICA ribonucleotide	Nucleotide and Its metabolites	Nucleotide and Its metabolites	C9H15N4O8P	2	0.6023	3031-94-5	4228.66	3266.34	5596.59	3437.04	3367.76	7464.12	11072.8	8397.68	12933.2	6979.51	7531.22	11240.3	12296.4	8167.13	12695.1	9333.44	21053.6	11506.9	2614.22	5453.94	7927.53	10317.8	7041.6	3738.22	0.816569
MW0053990	Pregn-4-ene-3,20-dione, 17-(acetyloxy)-	Aldehyde,Ketones,Esters	Esters	C23H32O4	2	0.5598	302-23-8 | 17308-02-0	893.161	1084.19	953.039	1228.89	1185.52	2200.12	8126.16	7392.05	8911.76	12635.2	8669.26	9315.97	1184.75	1451.05	1613.86	944.552	1558.55	2034.13	9729	12299.3	9836.44	7553.15	10238.9	10713.4	0.181071
MW0115262	Sedoheptulose	Carbohydrates and Its metabolites	Carbohydrates and Its metabolites	C7H14O7	1	0.6698	3019-74-7	8473.7	8697.25	8085.78	8440.01	7714.37	8392.07	6768.06	5178.19	5720.89	6246.72	6978.35	5720.61	10147.9	9486.27	9447.9	10362.7	6705.55	9545.19	5693.93	7225.16	4734.18	4360.73	7160.11	6344.64	0.273631
MW0105036	3-Hydroxybutyric acid	Organic acid and Its derivatives	Organic acid and Its derivatives	C4H8O3	1	0.713	300-85-6 | 625-71-8 | 26063-00-3	50505.6	49348.5	51189.9	56403.4	67827.9	55973.3	45330.5	64371.3	64149.8	44003.2	34935.5	57839.4	26847.3	37955.1	43542.7	42233.3	37763	33884.4	79503.1	69646.9	79237.2	77616.9	78044.4	73355.6	0.125732
MW0119641	3-Indoleacrylic acid	Organic acid and Its derivatives	Organic acid and Its derivatives	C11H9NO2	1	0.8101	29953-71-7	18014.3	17938.7	22235.8	24045.2	22144.2	23924.4	25048.5	24636.5	25849.8	25089.4	22622	25006	10452	13103.2	14982.1	24360.1	13800	17454.4	18971.2	28195.7	27090.7	26522.4	28465.9	31233.6	0.867846
MW0113931	Amygdalin	Benzene and substituted derivatives	Benzene and substituted derivatives	C20H27NO11	3	0.7794	29883-15-6	34.313	26.285	11.561	8.951	7.761	5.969	960.388	479.282	992.529	1533.63	1329.5	1228.51	44.104	25.869	30.047	68.869	21.871	33.057	985.867	1875.1	1038.53	421.45	770.529	1257.55	0.399295
MW0017048	Chikusetsusaponin III	Steroids	Steroid	C47H80O17	2	0.5592	29845-71-4	2507.1	4536.8	658.104	3209.97	1417.74	3015.23	1757.33	5192.18	3048.34	4497.03	3315.74	2910	1092.35	2673.62	1303.04	298.518	3531.19	2166.08	5359.77	1755.46	1960.47	2419.7	4070.46	6454.07	0.549483
MW0055336	Octyl-Beta-D-Glucopyranoside	Carbohydrates and Its metabolites	Sugars	C14H28O6	2	0.5382	29836-26-8 | 144388-20-5 | 78168-20-4	8573.43	5501.87	10047.9	8345	11055.7	11720.7	26957.8	16144.8	19021.5	23812.3	28315.7	20432.4	17567	16769.5	19961.3	19702.3	13939.4	18575.9	33171.5	31988.3	25248.5	15926.9	26563.9	37830	1.51391
MW0115369	Tizoxanide glucuronide	Benzene and substituted derivatives	Benzene and substituted derivatives	C16H15N3O10S	3	0.5051	296777-75-8	1122.56	354.89	2851	3013.02	2122.1	6573.21	1632.13	796.638	388.704	2199.95	394.663	2082.94	673.719	4675.26	1660.77	5959.6	3924.89	1311.23	97.206	143.539	773.196	118.251	326.702	6.956	1.01379
MW0103704	Galactose-uridine-5'-diphosphate	Nucleotide and Its metabolites	Nucleotide and Its metabolites	C15H24N2O17P2	3	0.9662	2956-16-3	22478.4	25788.9	16989.5	20224.9	18198.1	18444.7	1998.2	3764.95	4846.8	3030.45	5623.68	5335.41	17354.5	12428.4	24255.8	43870.5	18461.7	23227.8	7185.14	11994.1	8708.46	5717.48	9085.92	10267.8	0.901804
MW0120986	Leukoaminochrome	Heterocyclic compounds	Heterocyclic compounds	C8H9NO2	3	0.7305	29539-03-5	84.627	143.385	91.966	153.363	185.368	307.574	85.488	120.671	121.587	102.036	141.366	120.595	145.02	346.898	361.808	513.47	302.765	206.074	744.678	2208.19	1425.48	1029.32	835.296	1190.18	2.36993
MW0151912	Jatrophone	Aldehyde,Ketones,Esters	Ketones	C20H24O3	3	0.8709	29444-03-9	217401	616031	667455	503503	508888	711470	558210	368013	577719	672716	638134	417744	636613	653634	816673	819761	590414	385296	581021	625180	607335	477770	532602	757611	0.95964
MW0143431	4-O-beta-D-mannopyranosyl-D-glucopyranose	Carbohydrates and Its metabolites	Sugars	C12H22O11	3	0.9691	29276-55-9 | 28072-80-2	37672.4	25736.5	41079.8	32672.9	40620.1	40371.9	11496.1	15971.8	20368.7	12726.2	12024.3	16006.6	25116.3	31507.8	24692.2	25643.2	30519.8	27775.4	31703.8	27078.4	31805.3	37261	28918.5	24851.6	0.859166
MW0054949	Methylprednisolone hemisuccinate	Hormones and hormone related compounds	Hormones and hormone related compounds	C26H34O8	2	0.721	2921-57-5	96102	90314.6	119953	137172	119659	176426	74378.5	61176.2	75107.9	102090	55182.1	82314.6	94225.4	165958	54643.6	80157.7	66312.5	68231.6	141325	131436	194871	166252	65991.2	181102	0.39495
MW0122868	Anhydrobrazilic acid	Organic acid and Its derivatives	Organic acid and Its derivatives	C12H10O5	2	0.6412	29107-21-9	6361.48	5121.3	5575.2	7109.14	5456.56	6158.97	4079.71	3691.73	4364.06	4626.13	3483.7	4406.33	6295.63	5827.85	6088.83	6833.39	5823.93	5792.44	4721.94	4392.08	3955.34	3702.85	4145.94	5191.98	0.334825
MEDN1086	FFA(22:4)	Organic acid and Its derivatives	Organic acid and Its derivatives	C22H36O2	1	0.6816	28874-58-0	903.962	2700.47	1930.43	2009.36	2933.48	2373.06	9519.49	8777.04	9015.01	16217.3	9820.7	14680.1	2530.88	1701.71	7415.21	4209.37	2135.21	1469.07	5142.19	5349.44	2318.84	2488.38	3243.79	7076.6	0.682557
MW0105210	4-Fumarylacetoacetic acid	Organic acid and Its derivatives	Organic acid and Its derivatives	C8H8O6	3	0.8482	28613-33-4	610228	369412	140960	158510	734523	695265	121406	123620	123739	90670.2	110767	140904	159997	196961	345973	480065	560960	600472	69886.5	113076	118126	157317	174487	191074	0.0445608
MW0006428	Bumetanide	Benzene and substituted derivatives	Benzene and substituted derivatives	C17H20N2O5S	2	0.7083	28395-03-1	17376.3	14970.4	17460.8	17072.1	18057.1	14996.9	11256.3	11620.1	10485.7	11760.5	10895.5	10269.3	9066.92	10052.9	16388.9	16207.3	15467.2	17067.7	8772.16	9468.3	13278	10889.4	10446.4	8913.2	0.924961
MW0063578	2-(((R)-2,3-Dihydroxypropyl)phosphoryloxy)-N,N,N-trimethylethanaminium	GP	PC	C8H21NO6P+	2	0.9321	28319-77-9	1384.74	49.09	1450.11	1177.47	569.426	1896.85	131229	153022	165647	136169	121959	135661	31424	1488.4	176.391	541.858	1864.08	1918.1	206376	189607	201883	215064	197987	187445	0.329191
MW0014129	3-Hydroxytetradecanoylcarnitine	Organic acid and Its derivatives	Organic acid and Its derivatives	C21H41NO5	3	0.803	282523-64-2	16379.8	16781.4	15626.5	16242.7	16774.7	17664.5	49437.7	54158	54623	51327.1	56583.3	62838.5	6915.62	5880.98	12129.6	14025.9	7939.41	9978.76	18739.7	16795.4	15545.2	13913.5	12569.4	22752	2.07126
MW0169647	Phenylacetylglutamine	Amino acid and Its metabolites	Amino acid derivatives	C13H16N2O4	2	0.6282	28047-15-6	115068	116335	122146	120225	124444	123627	76834.2	76038.9	82594.6	82767.3	81625.3	84233.5	120292	122434	119481	132753	111025	123623	95728.5	102541	92695.5	89746	92063.2	97656.7	0.762783
MW0005071	4-Chloro-4'-hydroxybiphenyl	Benzene and substituted derivatives	Benzene and substituted derivatives	C12H9ClO	2	0.7159	28034-99-3	92686.5	62827.3	65325.8	65610.3	82723.1	71845.9	64535.2	82673.6	82285.1	55391.2	64744.6	63388.1	49017.7	48512	52273.1	47501.6	53290.6	52646.4	98460.9	107402	106603	103200	111298	110360	0.153952
MW0137496	(E)-3-(2-chloro-4-((3-(2,6-dichlorophenyl)-5-isopropylisoxazol-4-yl)methoxy)styryl)benzoic acid	Organic acid and Its derivatives	Organic acid and Its derivatives	C28H22Cl3NO4	2	0.8637	278779-30-9	535.602	1306.19	585.355	866.779	1000.99	1974.5	588.926	1660.37	480.677	396.424	1372.24	370.371	108.831	85.885	142.587	203.964	843.273	163.129	364.488	446.537	658.007	763.92	634.414	504.937	1.86164
MW0054269	Lamiide	Heterocyclic compounds	Heterocyclic compounds	C17H26O12	2	0.544	27856-54-8	6034.69	5024.98	7036.81	5787.89	5253.44	7310.96	5705.75	5682.37	5615.76	5339.63	5205.32	9564.6	8627.23	9585.93	8414.19	9423.57	7316.45	6735.01	6354.3	4981.79	3834.83	5225.59	4000.53	3234.91	0.0820986
MW0015362	8-Oxohexadecanoic acid	FA	Oxidized lipids	C16H30O3	3	0.8053	2777-52-8	73.175	83.81	32.516	53.603	63.779	49.171	670.488	868.101	595.521	1051.39	802.165	1107.86	32.961	70.09	93.991	106.667	73.263	81.592	11.406	33.477	43.709	27.44	53.89	47.462	1.75161
MW0117883	2,4,6-Trimethyl-1,3,5-trithiane	Heterocyclic compounds	Heterocyclic compounds	C6H12S3	3	0.6068	2765-04-0	143602	99760.1	108398	103269	117062	108926	59806.3	67425.5	77131.3	85149.9	90286.9	100583	154305	183088	157080	177296	141384	150352	61284.8	102038	82395.5	92626	97771.5	117571	1.31205
MW0149247	Fluphenazine enanthate	Heterocyclic compounds	Heterocyclic compounds	C29H38F3N3O2S	3	0.5872	2746-81-8	57771.3	80369.1	115932	107383	97552.1	165386	89809.1	88555.3	99508.2	76536.1	78205.4	64821.8	15326	18931.2	43988	60670.7	55554.9	45149	145506	144113	132615	90676.5	108591	100468	1.03996
MEDP0495	LPC(0:0/18:2)	GP	LPE	C26H50NO7P	1	0.9608	27304-12-7	150725	212003	253594	284430	256433	280612	194082	203153	346320	357549	374307	342274	119893	165742	232277	299324	159101	85958	109376	130102	94655.3	91181.3	85015.5	90985.5	2.26788
MW0114309	D-Mannose 1-phosphate	Carbohydrates and Its metabolites	Phosphate sugars	C6H13O9P	1	0.9247	27251-84-9	10116.3	16292.5	33402	28887.4	33244.9	28135.7	3794.38	12414.2	24802.3	23084.8	16848.4	2248.67	21013.8	29927.2	19293.6	27036.1	19886.6	21356.4	274886	245698	284792	285558	252593	240845	1.84334
MW0012563	16-Methylheptadecanoic acid	FA	FFA	C18H36O2	2	0.9383	2724-58-5	50589.7	90916.2	41646.8	66884.4	80233.6	51401.6	35338.6	37101	38668.1	23728.5	44224.2	34590.3	76520.4	57610.4	72318.7	45449.8	36844.9	103297	36777	34719.2	57911.4	39485.6	67749.3	44846.6	0.587481
MEDP1216	3-Methylhippuric acid	Organic acid and Its derivatives	Organic acid and Its derivatives	C10H11NO3	2	0.7298	27115-49-7	334717	345263	353705	337638	334778	358395	205103	186315	203739	195604	194347	190293	386127	392561	382603	413188	347185	361724	255342	239310	200504	197438	207056	204706	0.552312
MEDL01870	1-(4-Hydroxy-3-methoxyphenyl)-3-decanone	Benzene and substituted derivatives	Phenolics	C17H26O3	3	0.8965	27113-22-0	64063.2	90904.4	192059	162654	83504.8	80383	75606.4	117088	52580	68457.3	74587.9	46654.7	58982.7	129689	85051.2	115118	44449.2	108663	76827.6	186528	129945	71497.6	108894	131803	0.485856
MW0109026	Oxiglutatione	Amino acid and Its metabolites	Small Peptide	C20H32N6O12S2	1	0.9424	27025-41-8	171.478	13264	70.31	11820.7	8.394	44.922	10479.7	10557.4	14789.5	3484.48	9279.47	10164.4	2714.01	542.607	2219.33	543.601	5365.72	1439.96	1879.61	1490.81	3266.76	9152.54	4938.41	684.131	0.188906
MW0063622	Sphingosine 1-phosphate	SL	SM	C18H38NO5P	1	0.7217	26993-30-6	13.963	106493	114879	103071	109754	121910	153020	149625	159042	163269	159418	167055	77909.8	84588.7	82239.9	15.011	82900.2	87275.1	108413	112692	105631	100212	100210	104087	0.256187
MW0113062	4-Hydroxy-3-(3-methyl-2-butenyl)acetophenone	Aldehyde,Ketones,Esters	Ketones	C13H16O2	2	0.6353	26932-05-8	2787.17	7234.63	10407.9	7138.25	8912.4	9230.76	5980.59	10927.5	9823.47	6867.22	9369.91	7090.62	5588.87	5642.35	4151.43	6917.92	9384.72	6798.04	17875.5	13623.7	11159.6	9087.31	10409.6	3157.16	0.0538862
MEDN1082	8-isoprostaglandin F1α	Hormones and hormone related compounds	Hormones and hormone related compounds	C20H36O5	1	0.9516	26771-96-0	613073	485923	624617	604214	650371	675033	222411	216288	255.618	215545	217889	271.697	159995	169384	159338	198720	169505	171247	296899	170.774	289279	273923	112.558	285052	0.390052
MW0013543	1-hexadecanoyl-2-(9Z,12Z-octadecadienoyl)-sn-glycero-3-phosphoethanolamine	GP	PE	C39H74NO8P	2	0.9062	26662-95-3	1.92077e+06	2.0796e+06	3.01877e+06	2.2465e+06	2.43033e+06	2.66797e+06	1.11239e+06	1.05428e+06	1.13919e+06	1.23952e+06	941819	964713	205544	616746	1.8596e+06	1.89198e+06	790137	1.44281e+06	2.04052e+06	2.32425e+06	2.13672e+06	1.55949e+06	525942	1.74358e+06	0.863671
[truncated: 743 more rows]
