# Supplementary material for: Integrated network pharmacology and metabolomics to reveal the mechanism of Pinellia ternata inhibiting non-small cell lung cancer cells
Source: BMC Complement Med Ther. 2024 Jul 11;24:263. doi: 10.1186/s12906-024-04574-3 (PMC11238457; doi:10.1186/s12906-024-04574-3)
Supplement: Supplementary file 9 — Supplementary Material 9 [file 12906_2024_4574_MOESM9_ESM.xlsx]

## Sheet: Sheet1
703 differential metabolites between Ctrl-A549 group with PTE-A549 group
Index	Compounds	Class I	Class II	Formula	Level	score	CAS	Ctrl-A1	Ctrl-A2	Ctrl-A3	Ctrl-A4	Ctrl-A5	Ctrl-A6	PTE-A1	PTE-A2	PTE-A3	PTE-A4	PTE-A5	PTE-A6	VIP	P-value	Fold_Change	Log2FC	Type
MW0126293	Pyrazinamide	Organic acid and Its derivatives	Organic acid and Its derivatives	C5H5N3O	2	0.8026	98-96-4	17129.6	17430	18028.4	22077.9	18495.2	18741.2	20217	20144	22468.1	20640.5	21832.7	23679.3	1.29618	0.0127927	1.15263	0.204924	up
MW0169549	Niacinamide	Alcohol and amines	Amines	C6H6N2O	1	0.8907	98-92-0	233867	241900	250628	313138	260736	261919	283544	284046	314713	282210	300652	337885	1.22258	0.0215611	1.15418	0.206873	up
MW0009611	Pyridaben	Benzene and substituted derivatives	Benzene and substituted derivatives	C19H25ClN2OS	2	0.8277	96489-71-3	44316	43439.9	41128.4	44732	42166.8	43689.4	35757.9	39051.6	38371.7	35343.2	36706.9	36212.5	1.75756	1.6986e-05	0.853438	-0.228641	down
MW0114476	Formyl-5-hydroxykynurenamine	Alcohol and amines	Amines	C10H12N2O3	3	0.8503	958733-17-0	5969.54	4923.15	5194.09	5677.95	4540.42	4423.19	4027.5	3853.69	4685.51	3992.27	4069.19	3987.71	1.50653	0.0078042	0.80108	-0.319982	down
MW0111241	Palmitoleoyl Ethanolamide	FA	Others	C18H35NO2	2	0.6783	94421-67-7	1105.74	1306.33	1630.9	1273.76	1682.24	1264.53	2307.6	2028.16	3408.02	3857.12	4140.5	4226.89	1.68422	0.00330511	2.41645	1.27289	up
MW0110701	20-HETE ethanolamide	Alcohol and amines	Amines	C22H37NO3	2	0.7439	942069-11-6	438.907	574.119	43.434	1021.06	367.808	237.602	1429.98	1649.45	1285.69	1625.36	1373.3	1528.4	1.39374	0.000250182	3.31435	1.72873	up
MW0169545	N-[(3S)-Tetrahydro-2-oxo-3-furanyl]hexadecanamide	Amino acid and Its metabolites	Amino acid derivatives	C20H37NO3	2	0.9302	87206-01-7	2164.57	3824.32	1441.73	2906.89	1914.4	3669.81	4057.07	4975.53	3807.99	3946.83	3806.23	5323.17	1.35972	0.00723722	1.62777	0.702894	up
MW0009001	N-Cyclopropyl-11-(2-hexyl-5-hydroxyphenoxy)undecanamide	Benzene and substituted derivatives	Phenolics	C26H43NO3	2	0.8936	869376-90-9	29146.5	32905.8	29683.2	34370.1	31528.4	28580.4	35637.3	35201.9	55916	48669.7	33555.7	36710.4	1.24585	0.0444316	1.3194	0.39988	up
MW0107564	Ile-gly	Amino acid and Its metabolites	Small Peptide	C8H16N2O3	3	0.8231	868-28-0	1147.38	1036.61	1706.41	1315.98	1438.54	2156.12	515.717	359.765	884.966	681.481	737.751	1118.43	1.42681	0.00494297	0.488364	-1.03397	down
MW0012936	1-Oleoyl-2-acetyl-sn-glycerol	GL	DG	C23H42O5	2	0.9581	86390-77-4 | 92282-11-6	33069.3	30130.8	29902.3	32579.7	28340.1	26295.6	22174.6	23419.5	25700.2	20731.5	20904.3	21507.7	1.71446	0.000208897	0.74556	-0.423604	down
MW0054645	Mactraxanthin	Aldehyde,Ketones,Esters	Esters	C40H60O6	3	0.6244	86105-69-3	45653.2	43911.1	42714.2	43686.3	42827.8	41582.1	38024.6	38919	44777.8	37401.9	39196.9	37404.2	1.38977	0.0136134	0.905327	-0.143489	down
MEDP1904	LPE(18:2/0:0)	GP	LPE	C23H44NO7P	1	0.8932	85046-18-0	1763.82	2112.01	4788.85	2089.04	1539.28	1786.67	3234.84	4970.35	3826.98	3832.7	3392.65	3655.59	1.28445	0.0314399	1.62739	0.70256	up
MW0169728	Pyridoxamine	Heterocyclic compounds	Heterocyclic compounds	C8H12N2O2	1	0.5145	85-87-0	5633.81	6485.74	6251.41	7120.8	6161.15	6393.06	6081.27	7408.61	8354.74	6607.84	7467.26	8242.91	1.12671	0.040469	1.16077	0.215082	up
MW0112945	fluorobenzoylpropionic acid	Organic acid and Its derivatives	Organic acid and Its derivatives	C10H8F2O3	2	0.6696	84313-94-0	4350.33	1071.43	3809.39	1833.32	2737.42	3829.92	1014.8	1814.14	1283.84	1049.99	832.434	1567.52	1.32918	0.0228818	0.428926	-1.2212	down
MW0054320	Leukotriene B4 dimethylamide	FA	Oxidized lipids	C22H37NO3	2	0.9266	83024-92-4	1027.72	1149.82	2369.62	3.634	1603.67	1204.52	13359.4	13582.1	13637.1	12880.1	13179.5	20244.1	1.41711	4.4224e-05	11.8063	3.56148	up
MW0049216	Deoxycholic acid	Bile acids	Bile acids	C24H40O4	2	0.7496	83-44-3	134.088	119.413	68.631	16646.3	19250.2	17858.8	16006.3	46618.4	21911.1	26630.4	27491	40525.2	1.19929	0.00732357	3.31344	1.72833	up
MW0132598	3',4'-Dimethoxy-2'-hydroxychalcone	Aldehyde,Ketones,Esters	Ketones	C17H16O4	2	0.721	82964-34-9 | 7478-65-1	20838	23460.1	23966.3	24047.5	20758.3	24134.4	22849.1	28737.3	26951.7	24808.6	26856.3	26213.1	1.2673	0.0134675	1.14002	0.189059	up
MW0006357	Bifenthrin	Benzene and substituted derivatives	Benzene and substituted derivatives	C23H22ClF3O2	2	0.688	82657-04-3	14535	17154.6	8681.11	11520.9	6468.97	8741.46	3777.93	5904.36	13121.4	4569.62	2685.8	3256.68	1.31131	0.033388	0.496494	-1.01015	down
MW0053902	1-O-Hexadecyl-2-acetyl-sn-glycerol	GL	DG	C21H42O4	2	0.8889	77133-35-8	23334.6	19155.9	17564.4	19936.4	13903.1	14588.3	10293	12989.8	13658.5	10963	7821.64	11713.7	1.54582	0.00337316	0.621662	-0.685798	down
MEDP1348	LPC(16:1/0:0)	GP	LPC	C24H48NO7P	1	0.7808	76790-27-7	55509.3	45866.3	72282	82593.4	54771	71082	40097.2	56844.6	48391.3	40300.1	37768.2	50042.2	1.34657	0.0229493	0.715626	-0.482722	down
MW0009631	Quizalofop	Benzene and substituted derivatives	Benzene and substituted derivatives	C17H13ClN2O4	2	0.9029	76578-12-6	3789.01	5989.09	4783.61	6149.83	4981.43	4544.83	6298.99	7026.75	7400.84	4577.74	6395.89	6652.33	1.08744	0.0317729	1.26836	0.342969	up
MW0117290	Dimethylone	Benzene and substituted derivatives	Benzene and substituted derivatives	C12H15NO3	2	0.683	765231-58-1	8782.96	9573.76	9096.76	10389.5	8663.66	9738.52	9716.35	10671.3	10887.9	10405.7	10729.5	12138.1	1.35851	0.00839027	1.14764	0.198665	up
MW0105709	Arginine	Amino acid and Its metabolites	Amino acids	C6H14N4O2	1	0.5523	74-79-3	31192	31250.7	35419.7	48078.2	32527.1	40585.9	14400.1	14410.2	17981.3	14588.4	15549.3	22367.7	1.76299	0.000278098	0.4533	-1.14146	down
MW0013003	1-Stearoyl-2-linoleoyl-sn-glycero-3-phosphoethanolamine	GP	PE	C41H78NO8P	2	0.948	7266-53-7	42899.4	51828.6	3197.34	43006.6	45519.1	129815	110740	119267	77297.5	101806	104823	79132.4	1.05667	0.0418886	1.87521	0.907054	up
MW0141372	13-Azaprostanoic acid	FA	FFA	C19H37NO2	2	0.8997	71629-07-7	9578.11	25545.2	21749.4	39824.7	39686.2	33498.5	45552.4	50878.1	51610.1	52582.4	48343.5	61601.9	1.32241	0.00297203	1.82814	0.870378	up
MW0007289	Halofantrine	Benzene and substituted derivatives	Benzene and substituted derivatives	C26H30Cl2F3NO	2	0.7771	69756-53-2	8116.42	8758.23	8688.74	9409.4	8609.66	8702.13	7345.28	7985.34	7708.52	7690.2	7629.4	7532.26	1.68571	0.000640022	0.877716	-0.188174	down
MW0170017	Xanthine	Nucleotide and Its metabolites	Nucleotide and Its metabolites	C5H4N4O2	1	0.6217	69-89-6	99258.5	104609	101408	127169	95096	109023	107884	118236	123706	118536	129166	144176	1.19125	0.0282634	1.16517	0.220543	up
MEDL00344	Glycyl-L-tyrosine	Amino acid and Its metabolites	Small Peptide	C11H14N2O4	1	0.8226	658-79-7	30.566	50.376	18.443	29.099	61.248	65.36	25.716	6.7	15.208	2.73	18.765	23.739	1.2232	0.016394	0.364018	-1.45792	down
MW0146807	B-Norcholesterol	Hormones and hormone related compounds	Hormones and hormone related compounds	C26H44O	3	0.7725	6544-70-3	3181.84	3259.07	1952.94	4843.23	2831.35	3890.04	8993.91	8809.36	9826.61	9583.38	8724.15	10267.5	1.75903	7.87262311889683e-7	2.81609	1.4937	up
MW0107510	Ile-Ser	Amino acid and Its metabolites	Small Peptide	C9H18N2O4	3	0.8488	6403-14-1	161.576	134.897	297.596	82.895	293.093	259.859	46.706	32.757	38.596	49.803	26.7	142.706	1.4905	0.00807226	0.27422	-1.86659	down
MW0056883	Colfosceril palmitate	GP	PC	C40H80NO8P	2	0.9302	63-89-8	46564.8	198957	2022.72	1002.69	219150	323963	304903	196436	504091	379500	315093	328023	1.16307	0.0144045	2.56177	1.35714	up
MW0108213	Methionine	Amino acid and Its metabolites	Amino acids	C5H11NO2S	1	0.9345	63-68-3	2699.26	3183.93	3096.7	3670.09	2674.74	4540.16	2090.24	1580.45	2466.49	2034.48	2335.35	3027.75	1.32308	0.0146927	0.681341	-0.553551	down
MW0053898	Palmitaldehyde	Aldehyde,Ketones,Esters	Aldehydes	C16H32O	3	0.8139	629-80-1	67893.8	58169.1	65302	70881.7	61277.9	56090.2	48570.9	53242.1	53369.7	42239.7	45992.3	43985.8	1.66141	0.000542171	0.757085	-0.401473	down
MEDP0513	Palmitic amide	FA	Others	C16H33NO	1	0.988	629-54-9	21063.7	18896.3	15703.1	19144	16430.9	16090	13374.6	13339.9	14658.7	11773.9	14772.6	14458.4	1.53901	0.00329207	0.767535	-0.381695	down
MEDP0125	Choline	Tryptamines,Cholines,Pigments	Cholines	C5H14NO+	1	0.9494	62-49-7	19516.6	22800.1	21298.5	29484.9	24227.8	18665.1	31895.1	26571.3	34888.1	34073.7	39672.5	34630.8	1.5424	0.000974548	1.4834	0.568905	up
MW0053857	Chimyl alcohol	GL	MG	C19H40O3	2	0.5122	6145-69-3 | 53584-29-5	43.417	5.421	14.335	22.237	31.26	15.293	49.263	91.735	103.179	44.479	25.216	89.394	1.30768	0.0152641	3.0559	1.6116	up
MW0054544	1-Arachidonoyl-sn-glycero-3-phosphocholine	GP	LPC	C28H50NO7P	3	0.8764	60701-99-7	21957.9	16898.6	25635.2	28438.3	18112.3	17900.9	10831.1	14625.1	12048.1	10497.1	9217.99	11986.6	1.70479	0.0023682	0.536717	-0.897766	down
MW0111010	Dipyridamole	Heterocyclic compounds	Heterocyclic compounds	C24H40N8O4	2	0.7855	58-32-2	30.831	6766.45	4713.37	6239.22	4039.16	4663.1	6.996	8.06	13.03	20.098	2.502	5696.44	1.33367	0.0293094	0.217265	-2.20247	down
MW0126353	Pyroquilon	Aldehyde,Ketones,Esters	Ketones	C11H11NO	2	0.7337	57369-32-1	39259.6	43060.6	41530.9	45528.8	38952.9	43514.3	43193.5	46187.1	45896.3	43660.6	47415.8	50582.4	1.22634	0.0203622	1.09962	0.137003	up
MEDP0428	Cholesterol	Hormones and hormone related compounds	Hormones and hormone related compounds	C27H46O	1	0.8336	57-88-5	39.033	75.689	71530.3	66629.8	65225.3	230.978	74350.4	110056	94805.5	84216.7	146084	63914.8	1.0899	0.0103769	2.81463	1.49295	up
MEDL02396	Sucrose	Carbohydrates and Its metabolites	Sugars	C12H22O11	1	0.7892	57-50-1	265170	217588	217755	288166	237998	253094	161911	181782	185384	160015	156486	171646	1.74113	0.00047993	0.68742	-0.540737	down
MEDN0305	Creatine	Organic acid and Its derivatives	Organic acid and Its derivatives	C4H9N3O2	1	0.9366	57-00-1	37982.1	75505.2	42049.9	57043.3	65537.3	44552.7	75689.2	42769.1	88126.9	87611.6	92435.8	98202.7	1.18207	0.0257062	1.50257	0.587433	up
MW0120644	4-Nitroquinoline N-oxide	Heterocyclic compounds	Heterocyclic compounds	C9H6N2O3	2	0.7141	56-57-5	7613.68	8830.28	11373.5	12649.1	11109.2	11422.4	4565.7	3741.3	4595.96	4889.02	5502.76	5665.58	1.74448	0.000349618	0.459701	-1.12123	down
MW0125165	Methylthiouracil	Heterocyclic compounds	Heterocyclic compounds	C5H6N2OS	2	0.6489	56-04-2 | 1123-10-0 | 91795-77-6	14957.6	11168.5	13265.3	13273	13043.6	15485.8	18076	17698.2	17214.1	12495.8	16212.8	15327.9	1.11439	0.0325314	1.19498	0.256983	up
MEDP1685	Phytosphingosine	SL	SPH	C18H39NO3	1	0.723	554-62-1	220959	359849	162178	285581	215484	361114	353227	414840	319802	329005	327351	444591	1.17265	0.038253	1.36361	0.447428	up
MW0169257	N-(2-Hydroxyethyl)heptadecanamide	Organic acid and Its derivatives	Organic acid and Its derivatives	C19H39NO2	2	0.8621	53832-59-0	2986.98	3128.41	3548.6	2272.12	3008.1	3168.14	14213.1	19105	14916.5	17182.9	15190.8	18325.9	1.87079	8.45246e-06	5.46225	2.4495	up
MW0006430	Buprenorphine	Benzene and substituted derivatives	Benzene and substituted derivatives	C29H41NO4	2	0.5682	52485-79-7	19018.2	20290.8	19236.9	18586.3	16478.9	16109.2	15401.2	15986.1	16333.8	15883.1	14923.1	16834.7	1.40135	0.0142857	0.869138	-0.202343	down
MW0005010	4-Formyl-2-hydroxybenzoic acid	Benzene and substituted derivatives	Benzene and substituted derivatives	C8H6O4	2	0.9519	51572-88-4	72847.5	64149.6	79377.4	80704.6	72421.2	73683.9	67424.7	58661.9	58902.4	53903.8	31437.6	44420.4	1.38825	0.00724214	0.710203	-0.493696	down
MEDP1002	Acetylcholine	Aldehyde,Ketones,Esters	Esters	C7H16NO2+	1	0.6992	51-84-3	1573.79	1893.35	1551.96	1733.2	1582.42	1822.22	1677.9	1915.27	2512.39	2104.31	1861.78	2366.55	1.24476	0.0322883	1.2246	0.29231	up
MW0012806	1-Heptadecanoyl-sn-glycero-3-phosphocholine	GP	PC	C25H52NO7P	1	0.9435	50930-23-9	1.33432e+06	1.52494e+06	1.43389e+06	1.59482e+06	1.35467e+06	1.59411e+06	1.62413e+06	1.76552e+06	1.81739e+06	1.55727e+06	1.68661e+06	1.74558e+06	1.39347	0.00444171	1.15387	0.206485	up
MW0055293	Nervonic acid	FA	FFA	C24H46O2	2	0.8629	506-37-6	8930.79	12022.5	22804.9	30376.3	29436.4	34693.7	27967.2	34941.8	36570.4	32308.9	51136.3	37605.9	1.11542	0.0299159	1.59499	0.673547	up
MW0006085	Aspirin	Organic acid and Its derivatives	Organic acid and Its derivatives	C9H8O4	2	0.7273	50-78-2	4378.36	3139.93	4660.01	3480.08	3875.13	3783.52	7083.26	5659.09	5760.61	4957.42	5442.26	4673.43	1.5006	0.00266963	1.43998	0.526049	up
MEDL01948	Jasmone	Aldehyde,Ketones,Esters	Ketones	C11H16O	1	0.8521	488-10-8	373456	518193	402025	494281	484824	404029	614296	453218	644810	703537	704836	713290	1.4971	0.00335134	1.4323	0.518332	up
MW0053754	Glycocholic acid	Bile acids	Bile acids	C26H43NO6	2	0.5226	475-31-0	35854.9	38447.6	40086.6	42069.9	34108.2	34805	32064.9	35598.5	34209	33614.4	33120.6	35669.7	1.24685	0.0421089	0.906399	-0.141782	down
MW0055423	Virodhamine hydrochloride	FA	Others	C22H38ClNO2	2	0.9325	443129-35-9	223013	277310	245094	330049	262215	263691	677301	677179	733737	692861	671188	826132	1.83927	2.1323604856945e-7	2.67171	1.41776	up
MW0112276	2-Propanoylthiazole	Heterocyclic compounds	Heterocyclic compounds	C6H7NOS	2	0.7121	43039-98-1	4223.24	3328.08	4201.67	3983.42	3559.36	3984.36	5534.48	4892.72	4528.6	3651.97	5231.42	4509.95	1.18716	0.0257501	1.21774	0.284205	up
MADP0492	2-pyrimidine methanol	Heterocyclic compounds	Heterocyclic compounds	C5H6N2O	1	0.5867	42839-09-8	9745.25	10572.6	10578.6	11487.4	9347.67	11214.9	10757	12260.9	12266.9	10304.5	12612.6	13566.6	1.12711	0.0371292	1.14015	0.189226	up
MW0011902	1,2-Dioleoyl-sn-Glycero-3-Phosphocholine	GP	PC	C44H84NO8P	2	0.8995	4235-95-4	90.52	91.628	2947.95	4544.33	1263.6	1654.21	2885.26	5584	4879.73	3510.39	4149.24	5218.96	1.08362	0.0130182	2.47611	1.30808	up
MW0010901	(1S,2S,4R,8R)-p-Menthane-1,2,8,9-tetrol	Alcohol and amines	Alcohols	C10H20O4	3	0.6027	402593-46-8	7502.23	8110.48	7369.63	9047.1	6423.31	8354.21	6327.23	5350.44	6491.89	6197.31	4672.15	7257.15	1.37406	0.00752668	0.775444	-0.366906	down
MEDN1480	N-Arachidonoyl-L-Alanine	Amino acid and Its metabolites	Amino acid derivatives	C23H37NO3	2	0.8445	401941-73-9	2520.44	2452.41	1829.38	2844.44	2284.59	1445.18	4329.58	3751.43	3649.57	4322.37	2469.6	4521.21	1.44824	0.00202779	1.72271	0.784681	up
MW0125834	Nitroxoline	Heterocyclic compounds	Heterocyclic compounds	C9H6N2O3	1	0.7413	4008-48-4	10802.7	10998.6	10990.4	12189.4	9924.89	10784.6	10685.3	11910.9	12506.3	11325.6	13121.9	13249.3	1.08823	0.0450633	1.10822	0.148239	up
MEDP1390	Carnitine C18:1	FA	CAR	C25H47NO4	1	0.7464	38677-66-6	4562.3	17891.8	8126.68	16955.7	10471	9907.54	23143.1	32237.5	24036	30525.9	28849.2	21627.6	1.51944	0.000258204	2.36206	1.24004	up
MW0009348	(+)-Penbutolol	Benzene and substituted derivatives	Phenolics	C18H29NO2	2	0.8107	38363-41-6	1.41284e+06	1.59707e+06	1.45475e+06	1.79767e+06	1.48673e+06	1.68905e+06	1.6317e+06	1.75459e+06	1.69383e+06	1.69001e+06	1.77416e+06	1.86938e+06	1.11606	0.048829	1.10336	0.141909	up
MW0016399	Carindone	Aldehyde,Ketones,Esters	Ketones	C31H44O6	3	0.5734	38045-62-4	18305.7	23030.1	21655.1	19423.8	20287.7	20837.3	16760.5	16345.6	17936	18604.2	17545.7	19081.3	1.38956	0.00653562	0.860235	-0.217198	down
MW0160374	N-(indole-3-acetyl)-L-leucine	Organic acid and Its derivatives	Organic acid and Its derivatives	C16H20N2O3	3	0.7458	36838-63-8	7957.7	9969.52	10453.6	13248.6	10250.9	12655.9	12701.1	12992.9	14430.7	13356.9	14753.3	14748.4	1.3476	0.00933917	1.28584	0.36271	up
MEDP1667	Phe-Glu	Amino acid and Its metabolites	Small Peptide	C14H18N2O5	1	0.8435	3617-45-6	4366.97	4473.19	5268.66	5450.69	4748.32	5887.73	3165.31	2732.24	3823.52	3445.14	3680.41	3992.3	1.58503	0.000614677	0.690132	-0.535056	down
MEDP1339	LPC(18:1/0:0)	GP	LPC	C26H53NO7P	1	0.7698	3542-29-8	69384.9	58957	88051	101846	67267.7	68611.6	47021.3	66617.4	54585.7	45167.7	40676.2	57715.9	1.45103	0.0138349	0.686571	-0.54252	down
MW0112938	(E)-beta-Damascone	Aldehyde,Ketones,Esters	Ketones	C13H20O	2	0.7325	35044-68-9	4145.11	6104.11	3621.77	5616.86	5447.65	5380.17	5951.5	4995.22	6589.73	6785.94	6701.27	7455.88	1.20318	0.0261165	1.2693	0.344028	up
MW0016971	Celastrol	Benzene and substituted derivatives	Benzene and substituted derivatives	C29H38O4	2	0.7868	34157-83-0	129857	191854	119510	131573	102051	117098	158828	166797	156108	180821	165672	197844	1.29274	0.0275633	1.29564	0.373662	up
MW0113023	3-Galactosyllactose	Carbohydrates and Its metabolites	Sugars	C18H32O16	2	0.6244	32694-82-9	23586.7	25870.2	28148.9	30454.7	24987.7	29205.5	28009.9	31545.3	31892.1	30384.3	31643.9	33183.4	1.28062	0.0125975	1.15042	0.202155	up
MEDP0618	Carnitine-2-methyl-C4	FA	CAR	C12H23NO4	1	0.92	31023-25-3	3337.14	3393.24	2592.56	4132.19	3384.19	3725.26	2797.45	2361.67	2915.8	2787.43	2989.47	3113.49	1.15311	0.0349701	0.824977	-0.277574	down
MW0055241	N-acetylsphingosine	SL	SPH	C20H39NO3	2	0.8381	3102-57-6 | 195194-58-2	7711.7	9670.12	9742.71	12055.4	12558.7	10827	18191.9	22366	22504.4	22160.5	16516.8	24756.7	1.72273	8.16698e-05	2.02181	1.01565	up
MW0007841	Monoisobutyl phthalate	Aldehyde,Ketones,Esters	Esters	C12H14O4	1	0.8542	30833-53-5	3480.15	4103.79	5097.57	4588.1	3845.1	4393.26	3468.33	1975.09	1930.83	1867.89	3414.66	1809.48	1.53057	0.00130251	0.567128	-0.818255	down
MW0015980	(3S,5S,9R,10S,13R,14R,17R)-10,13-dimethyl-17-[(E,2R)-5-methylhex-3-en-2-yl]-2,3,4,5,6,9,11,12,14,15,16,17-dodecahydro-1H-cyclopenta[a]phenanthren-3-ol	Hormones and hormone related compounds	Hormones and hormone related compounds	C26H42O	3	0.7483	30674-32-9	27009.7	31291.2	26964.4	40411.6	30313.6	34937.9	41221.3	43693.7	44321	42889.9	45277.2	50621.5	1.57984	0.000725979	1.4038	0.489333	up
MW0063243	Pyrohyperforin	Terpenoids	Terpenoids	C35H50O4	3	0.5436	303115-46-0	24850.8	24326.8	22145	23521.5	21423	22071.9	19973.8	19166.4	22040.3	19007.7	21321.4	19234.4	1.46893	0.00336706	0.872812	-0.196257	down
MW0138932	Methoxsalen	Heterocyclic compounds	Heterocyclic compounds	C12H8O4	2	0.6627	298-81-7	67.223	38.917	481.212	584.107	489.221	608.438	1141.04	1374.88	1223.65	1028.87	2111.75	1500.42	1.34707	0.000516027	3.69333	1.88492	up
MW0049807	1-Palmitoyl-2-oleoyl-sn-glycerol	GL	DG	C37H70O5	2	0.7493	29541-66-0	1445.08	1361.01	963.287	1253.99	667.552	7920.65	8515.64	4852.29	2971.21	4391.57	8171.08	9615.17	1.41648	0.0252984	2.82972	1.50066	up
MW0150782	Hexadecasphinganine	SL	SPH	C16H35NO2	3	0.5568	28457-97-8	271247	396882	269477	426544	317242	434497	520738	569916	540630	546058	601978	725946	1.60917	0.000339597	1.65664	0.72826	up
MW0063326	Reticulataxanthin	Terpenoids	Triterpene	C33H44O2	3	0.8539	28368-09-4	33559.8	33057.1	25462.2	48380.7	27596.9	12338	12981.3	11221.1	15645.5	8907.47	9337.09	13664.1	1.55328	0.0123146	0.397776	-1.32997	down
MW0107887	N-linoleoylglycine	Amino acid and Its metabolites	Amino acid derivatives	C20H35NO3	2	0.7812	2764-03-6	25222	32542.1	26125.7	37460.9	26445.2	29288.5	32622.5	34718.1	35976.1	32442.9	34650.3	38084.6	1.15018	0.0428109	1.17737	0.235572	up
MW0056955	PC(18:0/18:2)	GP	PC	C44H84NO8P	2	0.7223	27098-24-4	1228.9	44126	125178	94829.9	48102.8	26236.9	114129	249591	223816	160812	221372	356226	1.20666	0.0029171	3.90326	1.96468	up
MW0056887	1-Palmitoyl-2-oleoyl-sn-glycero-3-phosphocholine	GP	PC	C42H82NO8P	2	0.9487	26853-31-6	214.618	100.407	73.832	46.336	36.379	1528.54	3018.11	3643.26	1761.04	1368.02	1236.93	5202.04	1.59584	0.0115333	8.11423	3.02045	up
MW0125279	N-(14-Methylhexadecanoyl)pyrrolidine	Alcohol and amines	Amines	C21H41NO	3	0.8002	260058-83-1	2728.26	3239.54	3885.12	2472.4	3051.98	3205.64	6351.19	6753	7003.78	7862.59	6991.94	7591.31	1.83164	1.29979570574561e-7	2.28994	1.19531	up
MW0107973	Firefly luciferin	Heterocyclic compounds	Heterocyclic compounds	C11H8N2O3S2	2	0.9856	2591-17-5	433641	470605	488625	550511	436853	502553	488595	524607	536739	584746	538380	596861	1.19654	0.0240081	1.13429	0.181794	up
MW0110759	L-threo-Sphingosine	Alcohol and amines	Alcohols	C18H37NO2	2	0.9343	25695-95-8	44187.7	43493.1	48694.3	48197.7	47487.9	52796.9	56768	63166	65811.4	58918.8	57158.1	66980.5	1.67093	0.000149716	1.29469	0.372608	up
MW0063662	Stearoylcarnitine	FA	CAR	C25H49NO4	2	0.9323	25597-09-5	5701.14	8974.15	5555.57	8786.74	8177.42	7026.9	19087.2	22996.1	22568.4	25705.5	19865.7	22031.1	1.81763	7.7000955850836e-7	2.99069	1.58048	up
MW0140641	(2s)-2-(4-Chloro-2-methylphenoxy)propanoic acid	Benzene and substituted derivatives	Benzene and substituted derivatives	C10H11ClO3	3	0.7118	25333-13-5	2965.71	3736.95	4772.28	3695.14	3140.67	4211.05	4259.17	4844.24	4072.37	4661.03	5883.12	5133.48	1.25809	0.0200194	1.28113	0.35742	up
MW0126849	Trazodone hydrochloride	Others	Medicine	C19H23Cl2N5O	1	0.6377	25332-39-2 | 19666-36-5	9468.26	11671.2	13449.2	15354.1	12280.2	14866.1	15439.3	12145.2	17620.7	16494	18048	19670.7	1.18713	0.0234314	1.28965	0.366981	up
MW0054402	L-Octanoylcarnitine	FA	CAR	C15H29NO4	2	0.5587	25243-95-2	53199.1	51085.6	54988.7	52829	49071.7	50167.7	43792.3	49468.8	53441.5	43453.7	45860.3	45581.6	1.30443	0.0253047	0.904466	-0.144861	down
MW0108946	Aceglutamide	Amino acid and Its metabolites	Amino acid derivatives	C7H12N2O4	2	0.7007	2490-97-3	15612.6	19079.2	17671.8	20189.4	17743.2	21634.3	21714.3	24025.3	24791	24024.2	26424.3	25885	1.60741	0.000423346	1.3121	0.391878	up
MEDP0401	5'-Deoxy-5'-(Methylthio) Adenosine	Nucleotide and Its metabolites	Nucleotide and Its metabolites	C11H15N5O3S	1	0.9574	2457-80-9	40678.6	42153.1	43503.5	56007.5	38344.7	47197	32434.8	36213.9	31157	28009.1	36064	33261.6	1.57667	0.00412907	0.735916	-0.442388	down
MW0138816	Lunarine	Heterocyclic compounds	Heterocyclic compounds	C25H31N3O4	2	0.9181	24185-51-1	9.053	8.033	2985.8	3624.26	3456.76	3444.47	16360	16280.5	18670.7	16984.4	18052.9	19628.3	1.24687	2.21462143468378e-8	7.83366	2.96969	up
MW0130336	2,3',4,5'-Tetramethoxystilbene	Benzene and substituted derivatives	Benzene and substituted derivatives	C18H20O4	2	0.9321	24144-92-1 | 20578-92-1	1.09867e+06	932865	913013	977787	966690	1.11359e+06	809140	847186	851185	809897	837608	825427	1.59337	0.00391743	0.829713	-0.269316	down
MW0107951	L-Selenocystathionine	Others	Others	C7H14N2O4Se	3	0.7542	23809-95-2	1123.82	1438.84	1183.45	729.994	1156.55	1173.85	1433.98	1190.72	1780.67	1778.98	2003.31	1898.95	1.42209	0.00649563	1.48191	0.567456	up
MEDL02503	Carnitine C16:0	Alkaloids	Alkaloids	C23H45NO4	1	0.7384	2364-67-2	39636.3	55543.4	39560.2	69818.7	45651.2	50883.3	106221	117139	97340.2	111351	108265	101027	1.74967	5.04512e-06	2.13005	1.09089	up
MW0055321	Nivalenol	Alcohol and amines	Alcohols	C15H20O7	2	0.9065	23282-20-4	5219.38	4003.88	4531.62	6413.39	3868.03	5910.05	6147.85	7634.07	7308.55	5611.91	6777.89	7145.82	1.31171	0.00777079	1.35663	0.440026	up
MW0151765	Irehine	Alcohol and amines	Amines	C23H39NO	3	0.7091	2309-39-9	148647	184025	135528	164694	150936	199305	135847	125879	139111	135149	129289	152077	1.19703	0.0360557	0.831373	-0.266432	down
MW0006831	Diflunisal	Benzene and substituted derivatives	Benzene and substituted derivatives	C13H8F2O3	2	0.8866	22494-42-4	16600.6	15503.2	14514.3	15325.7	15750.5	15277.2	12526.7	13615	13018.6	11182.4	11333.7	11938.1	1.71006	8.62393e-05	0.791797	-0.336798	down
MW0011495	(all-E)-6'-Apo-y-caroten-6'-al	Aldehyde,Ketones,Esters	Aldehydes	C32H42O	3	0.8271	22255-36-3	83084.6	77442.2	78476.7	83841	79427.4	68048.1	63905.9	64996.3	69668	58391.9	59368.8	64559.6	1.65721	0.000531316	0.809854	-0.304267	down
MW0125198	Molinate	Others	Others	C9H17NOS	2	0.8488	2212-67-1	6181.53	4400.08	7346.07	7797.46	6893.4	9279.86	8077.29	8761.36	10572.8	9630.03	11614.9	11890.2	1.33368	0.00692524	1.44508	0.531149	up
MW0103357	2'-O-Methyladenosine	Nucleotide and Its metabolites	Nucleotide and Its metabolites	C11H15N5O4	1	0.8708	2140-79-6	497723	520047	494351	701913	509657	579868	322654	401267	459670	446474	483199	527962	1.18446	0.0307685	0.799509	-0.322814	down
MW0141009	1-(1Z-Octadecenyl)-2-(4Z,7Z,10Z,13Z,16Z,19Z-docosahexaenoyl)-sn-glycero-3-phosphoethanolamine	Others	Others	C45H78NO7P	2	0.6715	206059-98-5	95736.4	94606.5	98090.6	108415	102288	114645	107208	114291	107709	108720	113121	120100	1.18723	0.0346654	1.09346	0.128905	up
MEDP1180	LPC(14:0/0:0)	GP	LPC	C22H46NO7P	1	0.9538	20559-16-4	8698.06	5784.4	8855.83	11755.7	7028.52	7843.88	6269.14	8320.69	4877.16	4967.77	4588.22	7052.73	1.20354	0.0496451	0.722	-0.469929	down
MW0014037	3-hexanoyl-NBD Cholesterol	Hormones and hormone related compounds	Hormones and hormone related compounds	C39H58N4O5	2	0.6948	201731-19-3	15544.8	14568.3	26640.8	16876.3	12388.6	15577.8	7154.99	7234.08	20288.9	8945.45	2259.26	8916.7	1.2257	0.034878	0.539382	-0.890621	down
MW0000057	10-Hydroxycamptothecin	Alkaloids	Alkaloids	C20H16N2O5	2	0.8662	19685-09-7	52810.2	55929.1	60285.8	66316.4	53681.9	63253.6	60194.2	64140.4	68135.4	65484.1	68611.2	67435.9	1.18921	0.0269873	1.11844	0.16149	up
MW0105495	L-Alanyl-L-alanine	Amino acid and Its metabolites	Small Peptide	C6H12N2O3	1	0.6355	1948-31-8	7382.94	8183.57	11594	13853.5	9981.22	10718.3	4243.94	4361.84	4934.84	4246.15	5088.65	7971.84	1.62161	0.00165093	0.499846	-1.00044	down
MW0145220	Arachidonic Acid methyl ester-d8	FA	Others	C21H34O2	2	0.8763	19245-55-7	2045.96	2974.73	3155	5766.86	9470.91	6387.98	39.426	30.711	39.75	74.831	26.327	31.084	1.84937	0.00745654	0.00812474	-6.94346	down
MW0168794	Atrazine	Heterocyclic compounds	Heterocyclic compounds	C8H14ClN5	2	0.7101	1912-24-9	3771.68	4167.66	4268.92	5523.48	4725.71	5383.96	4011.35	3188.48	3675.71	3480.82	4125.7	4533.6	1.11328	0.0463851	0.82667	-0.274617	down
MW0062208	Prosapogenin A	Steroids	Steroidal saponins	C39H62O12	2	0.7548	19057-67-1	5247.43	7487.01	5766.89	8612.71	6224.11	7787.89	4020.25	6070.37	7041.46	4374.77	4864.14	3725.42	1.20934	0.0340148	0.731809	-0.450461	down
MW0000828	(S)-2-Benzhydrylpyrrolidine hydrochloride	Others	Others	C17H20ClN	2	0.7004	188398-87-0	10163.2	13016	13226.3	14863.3	13332.9	15711.1	15807.5	16181.3	17658.6	16411.7	17005.7	20214.6	1.41738	0.00390083	1.28597	0.362852	up
MW0008401	(5Z,8Z,11Z,14Z)-N-(4-hydroxyphenyl)icosa-5,8,11,14-tetraenamide	Benzene and substituted derivatives	Benzene and substituted derivatives	C26H37NO2	2	0.832	183718-77-6 | 198022-70-7	140801	153692	153360	119087	145570	134314	115585	116523	122673	118600	143180	125151	1.13395	0.0286998	0.875874	-0.191205	down
MEDP1096	PC(12:0/12:0)	GP	PC	C32H64NO8P	1	0.7433	18194-25-7 | 127641-86-5	5199.76	4343.38	6280.26	7232.14	3981.88	4345.75	2449.49	4061.51	3716.18	2499.39	2261.69	4901.97	1.34588	0.0191947	0.633786	-0.657932	down
MW0137085	7-Hydroxywarfarin	Heterocyclic compounds	Heterocyclic compounds	C19H16O5	2	0.8705	17834-03-6	658473	672358	619517	777288	663081	695698	689904	759660	797218	743933	818822	846730	1.29385	0.0135067	1.13945	0.188338	up
MW0012968	1-hexadecanoyl-2-(9Z,12Z-octadecadienoyl)-sn-glycero-3-phosphocholine	GP	PC	C42H80NO8P	2	0.7256	17708-90-6	14550.9	37640.8	69372.8	58797	29095.1	61647.6	54480	87003.5	80655.6	94840.8	58942	69409.3	1.08396	0.0254166	1.64266	0.716032	up
MW0054522	1-O-Hexadecyl-lyso-sn-glycero-3-phosphocholine	GP	LPC	C24H52NO6P	2	0.5501	17364-21-5	6517.77	5939.77	5420.47	5183.5	5392.76	4635.01	4011.68	4713.46	5035.24	4233.61	3409.53	4041.79	1.44681	0.00486622	0.76899	-0.378963	down
MW0054524	LPC(16:0/0:0)	GP	LPC	C24H50NO7P	1	0.9682	17364-16-8	213602	203597	280479	292374	224977	237043	174214	231425	211277	177291	170306	203087	1.3131	0.0271845	0.804093	-0.314566	down
MW0152601	Leu-Glu	Amino acid and Its metabolites	Small Peptide	C11H20N2O5	3	0.5278	16364-31-1	1850.37	1716.16	1733.73	2325.96	1774.16	1932.04	4423.71	4207.04	4707.22	4075.9	4104.08	4872.86	1.83059	1.10844207806137e-7	2.32879	1.21958	up
MW0107606	Jubanine C	Benzene and substituted derivatives	Benzene and substituted derivatives	C39H47N5O5	3	0.7399	159226-00-3	16544.9	20305.1	28777.4	24763.2	15593.2	15996.4	13475	15412.3	14812.9	13130.1	14441.7	13921.4	1.38854	0.0387498	0.69842	-0.517834	down
MW0055326	N-methyl arachidonoyl amine	FA	Others	C21H35NO	2	0.9108	156910-29-1	117703	358742	175411	136993	120216	238650	328023	355804	373943	336096	330774	384993	1.47596	0.0075594	1.83812	0.878229	up
MW0148480	PC(O-16:0/20:3(8Z,11Z,14Z))	GP	PC	C44H84NO7P	2	0.6016	155575-01-2 | 131907-73-8	381.162	4930.31	30661.3	49409.7	13498.2	18705.6	45353.8	28931.3	54012.7	49599.5	53330.5	70692.3	1.06254	0.00844238	2.56765	1.36045	up
MW0114927	Metamfepramone	Benzene and substituted derivatives	Benzene and substituted derivatives	C11H15NO	2	0.8262	15351-09-4	18675.6	22634.2	22711.6	26276.8	22441.8	24984.7	25956.2	25463.6	30070.4	27945	27578.1	32606.6	1.37919	0.00586707	1.23159	0.300519	up
MW0168263	Phosphite	Others	Metal, Non-metal and related compounds	H3O3P	3	0.7938	14901-63-4	92036.9	66328.2	90272.4	86840.8	82268.2	85679.7	118821	107577	112315	84305	110946	96913.4	1.29659	0.00830268	1.25317	0.325579	up
MW0159883	Sulfate	Others	Metal, Non-metal and related compounds	O4S-2	3	0.9208	14808-79-8	46637.7	50946.1	53806.2	50551.4	51083.5	46449.5	56443.5	58342	61975.5	54112	57545.3	63338.8	1.54562	0.000848153	1.17458	0.232147	up
MW0169367	L-Proline	Amino acid and Its metabolites	Amino acids	C5H9NO2	1	0.9478	147-85-3	6483.45	9147.35	6923.42	9384.67	7929.05	7188.97	10698	6044.22	12343.1	12997.7	15947	13905.9	1.21924	0.0289884	1.5287	0.612308	up
MW0112781	Dibenz(b,f)(1,4)oxazepine-10(11H)-carboxylic acid, 8-chloro-, 2-(1-oxo-3-(4-pyridinyl)propyl)hydrazide, monohydrochloride	Benzene and substituted derivatives	Benzene and substituted derivatives	C22H20Cl2N4O3	2	0.8705	146033-02-5	68843	72988.3	75837.3	83286.6	67857.6	75334.3	75448	79032	82226.8	79424.1	85231.2	84142.4	1.14289	0.0335197	1.09312	0.128447	up
MW0103557	Flavin adenine dinucleotide	Nucleotide and Its metabolites	Nucleotide and Its metabolites	C27H33N9O15P2	1	0.8313	146-14-5	7176.44	6958.22	8557.33	10728.2	9759.06	10589.4	13542.2	11513.4	12611.6	12509.4	13744.9	14965.8	1.54598	0.000705542	1.46716	0.553028	up
MW0169792	N-[(2R)-1-Hydroxypropan-2-yl]hexadecanamide	FA	Others	C19H39NO2	2	0.9143	142128-47-0	5383.42	3196.62	6364.53	8074.83	13544.6	8364.83	14630.2	16423.5	18448.9	15569.3	10781.8	15655.8	1.42551	0.00171969	2.03676	1.02628	up
MW0007503	Lidocaine	Benzene and substituted derivatives	Benzene and substituted derivatives	C14H22N2O	2	0.9919	137-58-6	713996	798911	835477	855142	717041	785720	840941	857317	892733	849144	898918	962918	1.31644	0.00912296	1.12657	0.17194	up
MW0150667	Guazatine	Alcohol and amines	Polyamines	C18H41N7	3	0.736	13516-27-3 | 108173-90-6	9458.52	4890.78	19932.4	12202.8	5776.18	8025.1	20094.2	23258.5	21276.4	20034	21576.9	23515.4	1.44871	0.00287176	2.15234	1.10591	up
MW0124412	3-Indolebutyric acid	Organic acid and Its derivatives	Organic acid and Its derivatives	C12H13NO2	2	0.7455	133-32-4	62716.2	70814.2	69210.6	75008	62781.6	73567.8	69552.1	78167.3	75922	72183.1	80095.4	81205	1.15105	0.0308066	1.1039	0.142615	up
MW0055234	N-acetylsphinganine	SL	SPH	C20H41NO3	2	0.926	13031-64-6 | 26561-61-5	16098.5	44667.2	35210	192555	161001	75158.6	3683.59	3821.36	4374.44	5165.47	4520.88	1643.53	1.7139	0.0368815	0.0442342	-4.49869	down
MEDN1137	Flavin Single Nucleotide(FMN)	Nucleotide and Its metabolites	Nucleotide and Its metabolites	C17H21N4O9P	1	0.7575	130-40-5	6189.54	6872.71	9659.11	9302.19	10156.2	8953.86	12883.4	11539.4	12395.6	11389.3	12179.3	13556.1	1.51718	0.00108605	1.44608	0.532144	up
MW0056747	Palmitoyl Serinol	FA	Others	C19H39NO3	2	0.9233	126127-31-9	52803	80481.7	57065	80694.7	68248.7	109839	283418	258806	360745	261395	378980	283217	1.82214	3.279e-05	4.06687	2.02392	up
MW0053741	Glyceryl monostearate	GL	MG	C21H42O4	2	0.9451	123-94-4 | 31566-31-1 | 22610-63-5 | 83138-62-9 | 85666-92-8 | 342394-34-7	91640.5	73841.2	66024.2	81024.3	52230	56807.4	40613.4	54327.4	50382.7	39310.9	43714.7	45565.5	1.54078	0.00805216	0.649752	-0.622039	down
MW0111288	Sphingosine	SL	SM	C18H37NO2	1	0.795	123-78-4	1.193	0.342	0.594	0.681	0.86	0.622	2.916	10.615	12.142	8.707	17.206	19.899	1.76779	0.00628654	16.6554	4.05792	up
MW0152141	Latanoprost(free acid)-d4	Organic acid and Its derivatives	Organic acid and Its derivatives	C23H34O5	2	0.7282	1224443-47-3	40763.5	40158.3	33976.6	34316.9	36217.1	35286.6	24081.8	24512.3	26644.4	22384.3	21066.5	24845.7	1.78358	1.21148e-05	0.650307	-0.620807	down
MW0005943	Phenyl acetate	Benzene and substituted derivatives	Benzene and substituted derivatives	C8H8O2	3	0.7432	122-79-2	25801	29106.4	36504.6	37174.1	31040.9	34284.9	14610.9	12142.3	18744.6	16620.1	15664.6	24780.3	1.65254	0.000135141	0.528915	-0.918893	down
MW0169839	Simazine	Heterocyclic compounds	Heterocyclic compounds	C7H12ClN5	2	0.8103	122-34-9 | 39291-64-0	21529.2	31168	24162.3	37381.4	21481.8	24427.4	14600.2	14944.1	15319.6	15542.2	19978.5	16025.3	1.59157	0.00778731	0.601998	-0.73217	down
MW0054292	Lauroyl diethanolamide	FA	Others	C16H33NO3	2	0.8436	120-40-1	2708.96	4081.74	2553.41	4104.01	3104.38	3999.08	5350.05	5490.13	5037.69	5715.1	5701.21	6486.43	1.63911	0.000174528	1.6437	0.716946	up
MW0111340	Trimethylamine N-oxide	Alcohol and amines	Amines	C3H9NO	1	0.8295	1184-78-7	20082.1	41999.4	24297.1	36598.1	30779.2	26477.7	45909.9	27431.4	48203.2	48364.3	51951.5	53501.1	1.28926	0.0112903	1.5278	0.611458	up
MW0006060	2-Aminobenzoic acid	Phenolic acids	Phenolic acids	C7H7NO2	3	0.6853	118-92-3	1476.67	1869.23	1880.98	1838.49	1625.94	1854.79	1944.57	2007.16	1948.7	1762.37	2217.2	2186.22	1.17542	0.0261684	1.14414	0.194262	up
MW0111314	Thioetheramide PC	Organic acid and Its derivatives	Phosphoric acids	C40H84N2O5PS+	2	0.8783	116457-99-9	5908.22	18209.8	24122.1	21909	862.974	142962	136843	96637.4	38965.8	180718	144704	180702	1.27773	0.0128055	3.63862	1.86339	up
MW0054909	Methyl hexadecanoic acid	FA	Others	C17H34O2	2	0.7444	112-39-0	1128.54	1381.85	1260.23	1878.89	915.668	833.771	3330.36	4559.44	3347.02	4787	4502.11	3917.02	1.75582	1.22851e-05	3.30357	1.72402	up
MW0111232	n-Oleoylethanolamine	Alcohol and amines	Amines	C20H39NO2	2	0.9365	111-58-0	1335.36	1896.32	3302.3	1667.12	2193.28	2042.61	7961.04	8154.29	8002.72	7956.57	8408.4	9437.64	1.81331	1.20890014362162e-8	4.01389	2.005	up
MW0111290	Stearoylethanolamide	Alcohol and amines	Amines	C20H41NO2	2	0.9169	111-57-9	38509.3	123115	85180	65535.7	78121.8	86848.8	31886.7	33541.8	32810.7	36934.7	31950.4	44606	1.52903	0.0108013	0.44359	-1.1727	down
MW0114068	Chloromethyl methyl ether	Others	Others	C2H5ClO	3	0.6787	107-30-2	50897.1	63385.6	56821.2	70876.3	54252.1	60317.8	64906.8	66824.6	73659.4	67290.4	63693.3	73425.7	1.16591	0.0302027	1.14935	0.200815	up
MW0160670	2-Aminooctadec-4-ene-1,3-diol	Alcohol and amines	Alcohols	C18H37NO2	3	0.9761	10140-30-4	41225.8	39151.5	44984.4	44516.8	45370.1	48649	50751.5	59931.2	59755.9	55381.9	52898.2	61276.4	1.63979	0.000245105	1.28836	0.365536	up
MEDP0669	3-Chloroaniline	Benzene and substituted derivatives	Benzene and substituted derivatives	C6H6ClN	1	0.9375	-	112979	123626	133826	139756	121653	146509	131886	163235	145471	143375	157823	176381	1.25333	0.0191795	1.17964	0.238346	up
MW0111256	Phosphocholine	Organic acid and Its derivatives	Phosphoric acids	C5H15NO4P+	1	0.9092	-	79512.7	180208	97317.6	132064	158188	94993	258264	116529	238763	261128	263914	279739	1.41921	0.00434173	1.91078	0.93416	up
MEDP1241	5-Hydroxy-2-oxo-4-ureido-2,5-dihydro-1H-imidazole-5-carboxylic acid ester	Organic acid and Its derivatives	Organic acid and Its derivatives	C5H6N4O5	1	0.8905	-	15426.6	11319.7	15016.5	14718.1	13923.5	14328.9	19990.1	17667.9	18386	12715.5	17259.1	16139.8	1.06668	0.0378143	1.20564	0.269803	up
MEDP1171	1-O-Hexadecyl-2-O-(2E-butenoyl)-sn-glyceryl-3-phosphocholine	Others	Others	C28H56NO7P	1	0.8765	-	16027.1	14676.8	17966.6	24095.3	16671.3	15069.2	9666.34	11421	11963.3	10824.7	9328.02	13735.6	1.61093	0.00508612	0.640525	-0.642672	down
MEDP1664	Glutamyl-leucyl-arginine	Amino acid and Its metabolites	Small Peptide	C17H32N6O6	1	0.8455	-	18809.7	17954.2	24320.2	17105.4	21238.6	21956.9	12969.6	10075.1	19195.9	11529.2	16929.1	16479.2	1.2812	0.0117064	0.718195	-0.477553	down
MEDTP01664	Carnitine C14:0	FA	CAR	C21H41NO4	1	0.8422	-	6139.97	10653	5887.7	10706.1	7159.17	8447.11	11303.1	11796.9	9102.57	11793.1	10758.6	8956.01	1.13477	0.042486	1.3004	0.378951	up
MEDP1446	Octadecadienamide	Alcohol and amines	Amines	C18H33NO	1	0.8163	-	17182	15124.1	15626.8	19080.4	14779.1	14974.3	14472.5	14777.4	15186.3	12714.1	13855	13923.1	1.29206	0.0362753	0.877659	-0.188267	down
MEDTP02779	[(2R)-3-hexadecoxy-2-hydroperoxypropyl] 2-(trimethylazaniumyl)ethyl phosphate	Others	Others	C24H52NO7P	1	0.7809	-	9681.67	8457.86	11767.8	12418.3	10719.6	10189.7	7101.38	9144.23	8792.51	7005.92	7106.69	7929.44	1.53403	0.00422459	0.744528	-0.425602	down
MEDP1165	PC(O-16:0/O-2:0)	GP	LPC	C26H56NO6P	1	0.7417	-	6786.89	6037.86	5258.91	6007.26	5422.43	7675.84	4309.52	4907.02	2629.14	4792.2	4478.89	4758.95	1.33064	0.00401695	0.695786	-0.523285	down
MEDP1398	Carnitine C16:1	FA	CAR	C23H43NO4	1	0.7299	-	6303.15	21608.9	6636.89	18731.1	7959.71	10338.5	19702.3	28899.1	16136.5	27171.7	23187.4	13977.8	1.22909	0.0250674	1.80327	0.850613	up
MEDP1434	Carnitine C4:DC	FA	CAR	C11H19NO6	1	0.6298	-	13030.6	9461	12785.8	12496.6	11274	12024.4	16182.5	14445.5	13072.4	13479	13392.8	12768.3	1.1701	0.0207558	1.17261	0.229728	up
MEDP1221	PC(O-16:0/O-1:0)	GP	LPC	C25H54NO6P	1	0.6259	-	6503.23	6276.22	5987.1	5543.89	5343.04	5134.94	4470.02	5165.9	4940.51	4706.35	4847.71	4544.08	1.53551	0.00407963	0.824257	-0.278835	down
MADP0513	N-(2-Hydroxyethyl)nicotinamide	Alcohol and amines	Amines	C8H10N2O2	1	0.5275	-	52390	57387.3	56709.1	60175.8	52931.2	60604.9	58611.2	65420.9	65434	56527.4	63216.9	69731.3	1.18532	0.026527	1.11388	0.1556	up
MW0126302	pyrazole	Heterocyclic compounds	Heterocyclic compounds	C3H4N2	1	0.5255	-	69448.1	75409.7	78048.2	89257.6	72934	79053	81296.3	84903.8	84821.6	81401	87136.9	94137.7	1.12662	0.0374919	1.10675	0.146325	up
MEDP1343	LPC(0:0/18:3)	GP	LPC	C26H49NO7P	1	0.5036	-	98060.4	86147.4	80574.2	84298	76133.5	73634.9	56063.3	56109.1	61143	50813	50385.4	51171.9	1.77858	0.000136925	0.652875	-0.615121	down
MW0153022	Lys-Ile-Val-Lys	Amino acid and Its metabolites	Small Peptide	C23H46N6O5	2	0.9636	-	66800.9	64408.5	64332.6	68817.7	60148.4	61496.4	57969.5	57743.9	61753.9	55030	56534	57574.1	1.5614	0.00270941	0.897931	-0.155324	down
MW0006864	Dimethyl phthalate	Benzene and substituted derivatives	Benzene and substituted derivatives	C10H10O4	2	0.9545	-	3561.45	3404.75	3469.57	3552.64	3476.47	4552.07	3019.31	3276.01	2762.97	3116.31	3174.81	3305.47	1.28448	0.0242767	0.847296	-0.239062	down
MW0011795	1-(1Z-octadecenyl)-sn-glycero-3-phosphocholine	GP	PC	C26H54NO6P	2	0.9315	-	5771.71	7670.53	7961.06	11007.9	6807.64	6330.74	5448.81	5711.87	6224.64	5144.91	4654.59	6588.48	1.28872	0.0496552	0.741463	-0.431554	down
MW0110917	N-(2-hydroxyethyl)icosanamide	Organic acid and Its derivatives	Organic acid and Its derivatives	C22H45NO2	2	0.9256	-	5566.11	9732.24	15231.6	24574.5	17898.9	25863.8	22351	22722.3	24967.5	30961.4	26900.2	26909.4	1.10529	0.0352848	1.56586	0.646952	up
MW0108733	N-tetradecylcyclohexanecarboxamide	Alcohol and amines	Amines	C21H41NO	2	0.922	-	498.875	331.611	378.373	403.361	1991.99	472.19	1881.23	2183.38	2059.82	2136.57	2566.7	2681.24	1.63379	0.000953588	3.31394	1.72855	up
MW0145298	Arg-Asp-Leu-Tyr-Ser	Amino acid and Its metabolites	Small Peptide	C28H44N8O10	2	0.9219	-	7061.35	10841.1	8154.23	13761.3	6722.86	6861.07	5261.45	6773.44	5933.08	5295.06	4885.56	4538.02	1.45355	0.0296117	0.612088	-0.70819	down
MW0153010	Lys-Ile-Glu-Arg	Amino acid and Its metabolites	Small Peptide	C23H44N8O7	2	0.9172	-	6588.03	7820.92	6059.6	8137.29	5139.81	4248.3	2523.22	3512.56	3387.93	2634.37	1711.97	2844.25	1.68667	0.00121317	0.437288	-1.19334	down
MW0147817	-CP 47,497-C8-homolog-d7	Heterocyclic compounds	Heterocyclic compounds	C22H29D7O2	2	0.9136	-	15755.4	25242.7	15651.1	24224.8	29387.7	23428.1	56528.5	48949.1	49599.5	56369.2	47227.2	55071.8	1.76188	1.57956e-06	2.34682	1.2307	up
MW0052451	Docosahexaenoic Acid-d5	FA	FFA	C22H32O2	2	0.913	-	118166	100777	148754	172038	113629	115899	84973.1	76557.4	79215.4	70337.8	73897	94095.7	1.64963	0.00547975	0.622774	-0.683219	down
MW0108165	Met-Lys-Lys	Amino acid and Its metabolites	Small Peptide	C17H35N5O4S1	2	0.9104	-	7720.49	6744.48	4844.88	9362.04	6254.06	4185.65	1251.37	2293.09	2757.19	2583.67	2034.41	3245.69	1.65607	0.00201251	0.36218	-1.46522	down
MW0007493	N-[(1R,2S)-1-hydroxy-1-phenylpropan-2-yl]tetradecanamide	Benzene and substituted derivatives	Benzene and substituted derivatives	C23H39NO2	2	0.9082	-	2.44621e+06	2.50672e+06	2.50888e+06	2.79425e+06	2.40672e+06	2.74346e+06	1.25715e+06	1.28658e+06	1.28795e+06	1.31142e+06	1.22684e+06	1.48601e+06	1.85983	1.95767925102265e-7	0.509919	-0.97166	down
MW0156644	Ser-Arg-Ile-Lys	Amino acid and Its metabolites	Small Peptide	C21H42N8O6	2	0.9019	-	5087.84	5009.8	5184.09	4333.35	4816.03	5189.94	5109.62	4958.82	5487.3	5422.88	5924.2	5618.05	1.21984	0.0326229	1.0979	0.134743	up
MW0109173	Phe-His Zwitterion	Amino acid and Its metabolites	Small Peptide	C15H18N4O3	2	0.9016	-	19390	18177.5	19224.1	20875	20865.4	18367.7	14986.5	16171.8	16730.3	13970.9	14896.6	16193.3	1.71263	0.000102595	0.795121	-0.330754	down
ZINC43617340	Pipericine	FA	Others	C22H41NO	2	0.8985	-	6472.07	6432.42	7372.58	7874.49	5771.12	5280.91	1749.95	2016.66	1811.91	2652.47	2646.33	1634.32	1.81565	1.68211e-05	0.319145	-1.64771	down
MW0126399	Chinomethionat	Others	Medicine	C10H6N2OS2	2	0.898	-	386.8	267.194	99.262	247.433	92.814	616.349	3102.8	3398.34	3515.15	3394.71	3827.66	4231.91	1.78684	2.28285554258708e-7	12.557	3.65042	up
MW0153110	Lys-Phe-Val-Leu-Val	Amino acid and Its metabolites	Small Peptide	C31H52N6O6	2	0.8933	-	1089.97	1817.78	1239.11	1428.41	1532.57	2398.81	1934.47	2138.49	2458.76	2042.68	2420.69	2179.65	1.3291	0.0231179	1.38585	0.470766	up
MW0145522	Arg-Thr-Lys-Arg	Amino acid and Its metabolites	Small Peptide	C22H45N11O6	2	0.8929	-	245930	241707	236017	258778	226407	229890	191491	208439	218406	194474	191734	200239	1.71368	0.000138326	0.837394	-0.256021	down
MW0107590	Isopropyl dodecylfluorophosphonate	Aldehyde,Ketones,Esters	Esters	C15H32FO2P	2	0.8911	-	28567.3	27803.5	26017.8	28668.9	25569.9	27037.7	22026.8	25508.5	26147	24197.3	25942.2	25987.3	1.22256	0.0217187	0.915339	-0.127622	down
MW0154729	Oleoyl Ethanolamide-d4	FA	FFA	C20H35D4NO2	2	0.888	-	43800	64774.7	102075	133743	129725	157162	125595	155830	168243	145522	229887	164741	1.14237	0.0270663	1.56796	0.648886	up
MW0149849	Gln-Tyr-Val	Amino acid and Its metabolites	Small Peptide	C19H28N4O6	2	0.8856	-	19421.3	25689.4	23946.6	23313.4	20091.8	24216.9	24590.4	29040.3	29281.7	25866.9	28108.1	28707.2	1.40763	0.00410046	1.21155	0.276859	up
MW0153665	Met-Ser-Phe-Thr-Phe	Amino acid and Its metabolites	Small Peptide	C30H41N5O8S	2	0.883	-	14489	14178.6	11483.3	11974	11648.7	11255.7	7777.14	6760.23	8716.73	7484.71	7656.02	8118.82	1.75501	0.000156652	0.61994	-0.6898	down
MW0050103	1,2-Dioleoyl-sn-glycerol	GL	DG	C39H72O5	2	0.8765	-	2541.09	104.249	418.136	193.213	3096.39	23726	26313.1	26186.8	18936.2	33254.8	51007	65953.6	1.5278	0.00532766	7.36896	2.88146	up
MW0194315	1-beta-D-Galactosylsphingosine	SL	SL	C24H47NO7	2	0.8738	-	20310.2	18907	16972.8	19339.7	17494.7	16188.3	13911	13817.5	15659.9	13263.1	12695.6	13925.8	1.69308	0.000369091	0.762484	-0.391222	down
MW0106502	Benzyl n-[(2s)-4-methyl-1-[[(2r)-4-methyl-1-[[(2s)-4-methyl-1-oxopentan-2-yl]amino]-1-oxopentan-2-yl]amino]-1-oxopentan-2-yl]carbamate	Organic acid and Its derivatives	Organic acid and Its derivatives	C26H41N3O5	2	0.8604	-	37933.2	43012.7	45495.1	44921	36581.4	40948.8	36177.5	37177.5	37495.2	36701.8	38650.4	38562.7	1.23943	0.042767	0.903063	-0.147102	down
MW0006018	Amarogentin	Benzene and substituted derivatives	Benzene and substituted derivatives	C29H30O13	2	0.8546	-	536.228	1383.51	233.829	1945.84	904.436	1064.29	2438.17	2359.49	3335.89	2448.09	2859.57	3659.21	1.46168	0.000264649	2.81807	1.49471	up
MW0056906	1-Palmitoyl-2-docosahexaenoyl-sn-glycero-3-phosphocholine	GP	PC	C46H80NO8P	2	0.8535	-	88718.4	61544	32873.7	43079.8	41471.7	37807.4	29360.2	26032.4	31955.2	19198.8	12683.1	13867.8	1.4677	0.0182643	0.435678	-1.19866	down
MW0149665	Gln-Gln-Gln-Glu-Gln	Amino acid and Its metabolites	Small Peptide	C25H41N9O12	2	0.8419	-	30818.1	17678.2	15380.4	14083.3	16681	11507.1	4924.86	5445.42	5342	4427.5	2860.51	3263.59	1.76139	0.0044868	0.247427	-2.01493	down
MW0014149	7-[(2R)-3-hydroxy-2-(3-hydroxy-5-methylnon-1-enyl)-5-oxocyclopentyl]-3-methoxyheptanoic acid	Organic acid and Its derivatives	Organic acid and Its derivatives	C23H40O6	2	0.8178	-	485426	713980	756466	618438	583369	670442	459186	510104	498805	553132	552021	402784	1.29943	0.0150517	0.777413	-0.363246	down
MW0013005	1-Stearoyl-2-linoleoyl-sn-glycerol	GL	DG	C39H72O5	2	0.8039	-	322.023	302.812	102.294	201.531	318.937	7733.54	15610.9	18910.2	4046.05	7878.44	16534.1	7891.4	1.61717	0.0062518	7.8911	2.98023	up
MW0126295	Pyrazin-2-carboxylic acid	Organic acid and Its derivatives	Organic acid and Its derivatives	C5H4N2O2	2	0.7972	-	54105	54998	56386	68402.8	51907.2	58826.6	58479.1	64979.5	66685.3	63017.7	69754.5	78153.1	1.19355	0.0272622	1.16378	0.218821	up
MW0156128	Prostaglandin F2-biotin	Hormones and hormone related compounds	Hormones and hormone related compounds	C35H60N4O6S	2	0.7906	-	2027.34	2111.16	2161.74	1959.15	1820.83	2116.45	1357.76	964.461	1849.9	1877.48	1317.72	1684.51	1.27923	0.0139067	0.742155	-0.430208	down
MW0139667	Schisandrin	Heterocyclic compounds	Heterocyclic compounds	C24H32O7	2	0.7905	-	28854.5	51236	19959.2	20644.3	24403.3	23727.2	33529.1	36378.4	41377.5	57188.9	54591.4	61512.5	1.38632	0.0176404	1.68564	0.753299	up
MW0108157	Met-His-Lys	Amino acid and Its metabolites	Small Peptide	C17H30N6O4S1	2	0.7702	-	5845.12	9635.24	6877.96	10679.4	8881.1	9640.24	9483.83	14172.4	9058.67	12087.2	13892.2	13469.8	1.25202	0.0169011	1.39964	0.485057	up
MW0151436	Ile-Gly-Lys-Ile-Phe	Amino acid and Its metabolites	Small Peptide	C29H48N6O6	2	0.7693	-	3016.12	3211.26	3508.36	3125.95	3133.35	2815.44	2445.27	2534.61	3234.25	2671.43	1639.93	1800.07	1.28199	0.0249203	0.761573	-0.392946	down
MW0146172	Asp-Leu-His-Ala-His	Amino acid and Its metabolites	Small Peptide	C25H37N9O8	2	0.7599	-	8253.95	7923.76	7380.15	7411.09	7163.71	8466.81	6249.81	6167.22	6576.02	6791.01	6060.13	5851.92	1.6477	0.000319338	0.808938	-0.305898	down
MW0194035	(S)-(S)-1-((2S,3S)-3-Hexyl-4-oxooxetan-2-yl)tridecan-2-yl 2-formamido-4-methylpentanoate	Amino acid and Its metabolites	Amino acid derivatives	C29H53NO5	2	0.7431	-	5748.76	4813.05	4603.09	4602.83	4128.38	4247.76	4132.29	3997.9	4401.47	3425.95	4097.62	3989.8	1.23201	0.0355846	0.854361	-0.227082	down
MW0109640	Ser-Tyr-Arg	Amino acid and Its metabolites	Small Peptide	C18H28N6O6	2	0.738	-	20781.9	20856.5	18672.6	20765.6	18556.5	16698.2	16228.7	15916.5	12951.8	13922.9	14265.4	13591.3	1.6675	0.000284975	0.746804	-0.421198	down
MW0145317	Arg-Cys-Tyr	Amino acid and Its metabolites	Small Peptide	C18H28N6O5S1	2	0.7287	-	16028.3	18561	20332.5	18522.6	16508	18596.7	19923.5	22105.7	22074.5	20114.4	19112.9	22624.7	1.31562	0.00787957	1.16036	0.21457	up
MW0057016	1-Oleoyl-2-palmitoyl-sn-glycero-3-phosphocholine	GP	PC	C42H82NO8P	2	0.7244	-	184372	63909.9	56595.8	74208.5	41815.5	208238	207808	180147	199753	217465	210347	265143	1.37512	0.0121765	2.03558	1.02544	up
MW0158135	Trp-Gln-Met	Amino acid and Its metabolites	Small Peptide	C21H29N5O5S1	2	0.7242	-	57951.6	90901	25373.2	68794.6	68545.6	55950.6	86707.7	69962.1	101178	105559	96263.6	106976	1.23526	0.0121559	1.54182	0.624638	up
MW0152218	Leu-Arg-Asp-Leu-Tyr	Amino acid and Its metabolites	Small Peptide	C31H50N8O9	2	0.7092	-	7225.45	11693.3	14755.3	13298.7	5996.87	5925.74	4875.57	6233.35	5431.67	5082.63	6180.1	5806.49	1.32084	0.0457014	0.57067	-0.809271	down
MW0145296	Arg-Asp-Ile	Amino acid and Its metabolites	Small Peptide	C16H30N6O6	2	0.7089	-	20373.8	19653.6	19338.2	22477.3	20459.5	20392.8	16863.4	17269.1	19263.2	18114.8	17202.4	17768.1	1.61004	0.000907385	0.867849	-0.204484	down
MW0149981	Glu-Gln-Phe-Arg	Amino acid and Its metabolites	Small Peptide	C25H38N8O8	2	0.7059	-	19225.2	15639.7	13498.9	18967.9	16779	21157.2	12016.6	11335.6	10734.6	12791.7	12223	9484.04	1.60241	0.00179345	0.651533	-0.618089	down
MW0109380	2-[(Pyrrolidinium-2-ylcarbonyl)amino]propanoate	Amino acid and Its metabolites	Small Peptide	C8H14N2O3	2	0.6806	-	31459.3	45903.1	44292.4	37146.1	46183.2	34159.8	51240.2	39725.7	54656.4	53050.2	60378.7	55671.7	1.34867	0.00866997	1.31604	0.396202	up
MW0057646	1-Stearoyl-2-docosahexanoyl-sn-glycero-3-phosphocholine	GP	PC	C48H84NO8P	2	0.6734	-	2408.26	1098.32	7182.67	6273.45	8896.92	7723.72	10236.4	8006.33	11704.9	7550.37	11156.7	11283.2	1.0734	0.0174416	1.78475	0.835721	up
MW0146021	Asp-Arg-Gln-Arg	Amino acid and Its metabolites	Small Peptide	C21H39N11O8	2	0.6677	-	51589.9	38582.5	33836.5	50739.9	33979.5	37059.2	38556	39370.4	31204	15330.6	15996.6	22887.8	1.22145	0.033146	0.66458	-0.589486	down
MW0144582	Ala-Gly-Leu-Val-Ser	Amino acid and Its metabolites	Small Peptide	C19H35N5O7	2	0.6649	-	8197.8	10238	6731.96	7871.09	6140.23	7141.35	9285.9	9371.07	9683.13	10413	10246.4	11882.7	1.40806	0.00790058	1.31437	0.394373	up
MW0052792	Stearic acid	FA	FFA	C18H36O2	3	0.9938	-	20302.2	20009.1	12073.2	15096	9518.41	8124.93	8209.31	6319.45	6684.67	4901.24	3913.47	6236.34	1.55931	0.0108177	0.426021	-1.23101	down
MW0060453	PE-NMe2(18:3(9Z,12Z,15Z)/18:1(9Z))	GP	PE	C43H78NO8P	3	0.7035	-	10.071	10.173	14.692	760.871	989.656	1040.36	483.119	1605.63	1768.15	4550.41	2582.36	2405.59	1.26072	0.0229081	4.74031	2.24498	up
MW0050034	1-Stearoyl-2-arachidonoyl-SN-glycerol	GL	DG	C41H72O5	3	0.6974	-	450.417	836.253	1008.94	1276.78	2664.16	9676.17	23969.5	4861.01	475.929	12115.3	11792.7	24438.1	1.10861	0.0494451	4.87991	2.28685	up
MW0060369	PE-NMe2(18:1(9Z)/18:3(9Z,12Z,15Z))	GP	PE	C43H78NO8P	3	0.6569	-	5.864	261.508	6.633	396.758	757.812	533.312	567.014	556.388	767.427	740.777	1272.58	1097.71	1.09402	0.0137834	2.54954	1.35024	up
MW0146517	(7R,8Z)-bacteriochlorophyll b	Heterocyclic compounds	Heterocyclic compounds	C55H72MgN4O6	3	0.9125	-	1535.22	1531.73	1542.88	1900.22	2891.13	3496.64	1929.43	3800.38	5715.51	8640.89	16988.7	16124.7	1.39419	0.0488421	4.12469	2.04429	up
MW0142981	magnesium;3-[(3R,21S,22S)-11-ethyl-16-(1-hydroxyethyl)-3-methoxycarbonyl-12,17,21,26-tetramethyl-4-oxo-23,25-diaza-7,24-diazanidahexacyclo[18.2.1.15,8.110,13.115,18.02,6]hexacosa-1,5,8(26),9,11,13(25),14,16,18,20(23)-decaen-22-yl]propanoic acid	Heterocyclic compounds	Heterocyclic compounds	C35H36MgN4O6	3	0.8912	-	6373.31	5246.23	4532.86	2649.75	4721.1	3727.12	1380.11	2673.66	3250.28	2363.1	893.253	2266.66	1.39451	0.00423987	0.470712	-1.08708	down
MW0142931	1H-Indole, 3-(3,7,11,15-tetramethylhexadeca-2,6,10,14-tetraenyl)-	Heterocyclic compounds	Indole and Its derivatives	C28H39N	3	0.8378	-	11235.1	14204.3	16149.9	15612.3	59769.1	19271.9	43825.8	42064.9	46329.7	41273.3	44352.6	50576.7	1.42821	0.0315586	1.97018	0.978331	up
MW0014120	3-Hydroxysintaxanthin	Aldehyde,Ketones,Esters	Ketones	C31H42O2	3	0.7993	-	48209.2	45606.2	42331.8	44052.9	40869.3	39160.3	36812.6	34973.4	39064.2	33247	34221.6	34819.6	1.63154	0.000959013	0.81904	-0.287994	down
MW0015132	7',8'-Dihydro-8'-hydroxyreticulataxanthin	Aldehyde,Ketones,Esters	Ketones	C33H46O3	3	0.7665	-	32784.3	29421.8	29467.9	30378.5	28475.4	26897.2	25235.4	24297.1	27832.5	23296.1	25600.2	24493.5	1.56766	0.00164329	0.849682	-0.235005	down
MW0013509	2-Hydroxy-4-oxo-5,12-heneicosadien-1-yl acetate	Organic acid and Its derivatives	Organic acid and Its derivatives	C23H40O4	3	0.7381	-	810319	1.18138e+06	1.14292e+06	990035	877818	1.078e+06	778813	738658	717526	921155	875844	368008	1.12975	0.0201602	0.723628	-0.466681	down
MW0106442	Dihydroceramide	SL	Cer	C19H39NO3	3	0.7141	-	198019	226709	222258	263550	210667	251066	377000	334980	349001	373822	354145	431557	1.76201	1.59425e-05	1.61813	0.694326	up
MW0127405	Beta-Mercaptoethanol	Others	Others	C2H6OS	3	0.6582	-	17848.6	23296.2	18843.1	22069.5	19829.5	21034.1	22764.1	23339.6	19817.9	23768.6	24152.1	23700.3	1.12447	0.0451438	1.11895	0.162146	up
MW0054504	LysoPA(22:5(4Z,7Z,10Z,13Z,16Z)/0:0)	GP	LPA	C25H41O7P	3	0.6138	-	3707.67	5434.24	5164.42	5665.83	3302.61	5019.56	5008.84	5237.84	6070.64	6017.27	6101.44	6761.51	1.08686	0.0396016	1.24398	0.31496	up
MW0108913	N-Stearoyl GABA	Amino acid and Its metabolites	Amino acid derivatives	C22H43NO3	3	0.6115	-	103689	144395	106639	136075	103961	122735	169066	176921	182810	175605	176125	210830	1.68385	6.85911e-05	1.52107	0.605089	up
MW0049668	1-Pentadecanoyl-3-osbondoyl-sn-glycerol	GL	DG	C40H68O5	3	0.5439	-	124743	155709	144111	157956	138488	141919	154646	172835	155561	171389	185833	184442	1.42033	0.0046258	1.18748	0.247902	up
MW0148533	Diisononyl phthalate	Benzene and substituted derivatives	Benzene and substituted derivatives	C26H42O4	3	0.541	-	520782	603638	592998	606318	559910	563700	466133	481987	524823	491015	510020	532773	1.52883	0.00177571	0.872193	-0.197281	down
MW0113284	6-({2-[4,6-dihydroxy-2-methoxy-3-(3-methylbut-2-en-1-yl)phenyl]-2-hydroxyacetyl}oxy)-3,4,5-trihydroxyoxane-2-carboxylic acid	Organic acid and Its derivatives	Organic acid and Its derivatives	C20H26O12	3	0.5359	-	14474.4	14846.3	15176	16410.7	9963.47	14986.3	10711	11441.1	11760.4	10377.4	11336.9	11804.9	1.35419	0.0185437	0.785395	-0.34851	down
MW0061721	[(2R)-3-[hydroxy-[(5R)-2,3,4,5,6-pentahydroxycyclohexyl]oxyphosphoryl]oxy-2-[(Z)-octadec-11-enoyl]oxypropyl] (Z)-octadec-11-enoate	GP	PI	C45H83O13P	3	0.5332	-	1940.34	526.826	816.555	719.945	1744.26	3058.48	2356.4	3571.82	3579.39	3916.12	7516.97	12124.8	1.47223	0.0426059	3.75471	1.9087	up
MW0063549	SM(d18:0/22:3(10Z,13Z,16Z))	SL	SM	C45H85N2O6P	3	0.5006	-	9306.92	2120.65	690.03	388.261	552.241	18658.2	42244.7	42712.7	9638.03	32563	50788.3	33482	1.52172	0.0021308	6.66624	2.73687	up
MW0108634	N-Acetyl-L-aspartic acid	Amino acid and Its metabolites	Amino acid derivatives	C6H9NO5	1	0.9614	997-55-7	61207.5	67907.6	58968.3	71858.9	67485.7	67065.8	106700	77067.5	101651	89996.3	113782	101091	1.69096	0.000998287	1.49631	0.581413	up
MEDL01997	Prunasin	Benzene and substituted derivatives	Benzene and substituted derivatives	C14H17NO6	2	0.589	99-18-3	28899	43308.7	34522.2	38789.2	34516	32019.8	53840.8	49135.6	55083	50132.6	56345.9	64285.3	1.68444	7.87566e-05	1.55065	0.632873	up
MW0124701	Lomefloxacin	Others	Medicine	C17H19F2N3O3	2	0.777	98079-51-7	10036.9	12088.5	11736.4	16780.5	11116.6	10881.8	6338.85	5292.75	6641.02	7367.72	6619.76	6624.58	1.7434	0.00165383	0.535302	-0.901576	down
MW0106221	Cyclohexanecarboxylic acid	Organic acid and Its derivatives	Organic acid and Its derivatives	C7H12O2	1	0.7295	98-89-5	47520.4	49735.1	47132.3	48706	40568.3	42575.6	39304.5	37337.7	46611.3	37870.8	41129.2	41677.3	1.24991	0.0242138	0.883047	-0.179438	down
MW0107948	Pyroglutamic acid	Amino acid and Its metabolites	Amino acid derivatives	C5H7NO3	1	0.9746	98-79-3	293533	331142	300400	343504	313981	324390	488393	411010	478610	464850	515704	522607	1.79718	4.17319e-05	1.51088	0.59539	up
MW0005090	4-Hydroxybenzenesulfonic acid	Organic acid and Its derivatives	Sulfonic acids	C6H6O4S	1	0.9554	98-67-9	120336	113429	118835	136978	61454.5	120312	162139	152352	124788	152827	152101	142113	1.12727	0.0181167	1.32022	0.400777	up
MW0015117	7,12-Dihydroxy-3,11,15,23-tetraoxolanost-8-en-26-oic acid	Organic acid and Its derivatives	Organic acid and Its derivatives	C30H42O8	3	0.5578	97653-94-6 | 942950-96-1 | 100761-17-9	27382.1	29577.3	29131.3	38510.5	30367.7	35376	37293.7	43845.1	51771.9	39605.4	43279.6	40264.9	1.47885	0.00248651	1.34525	0.42787	up
MEDN1426	9(S),12(S),13(S)-TriHOME	FA	Oxidized lipids	C18H34O5	1	0.84	97134-11-7	10773.1	9916.1	8244.57	9457.7	8230.88	7963.69	13710.1	19024	18667.7	15795	13771.6	18768.7	1.7176	0.000300051	1.82715	0.869599	up
MW0139633	Salvianolic acid A	Organic acid and Its derivatives	Organic acid and Its derivatives	C26H22O10	2	0.6916	96574-01-5	158790	180965	167589	192321	168333	173805	181541	191463	197194	183113	206464	217648	1.30645	0.0129591	1.13018	0.176551	up
MW0114275	Dihydroxyacetone	Aldehyde,Ketones,Esters	Ketones	C3H6O3	3	0.9283	96-26-4	961.27	1530.41	771.129	2144.88	1615.99	1503.25	6555.25	2895.97	6518.33	5149.65	4919.32	3557.62	1.67721	0.00152785	3.4709	1.79531	up
MW0009667	Rhamnalpinogenin	Benzene and substituted derivatives	Benzene and substituted derivatives	C17H12O7	3	0.6284	95796-47-7	30622.7	37400.4	32560.8	32104.6	27471.6	34386	24303.1	33084.2	28847.1	28770.8	25373.6	27878.1	1.1412	0.0407682	0.864869	-0.209446	down
MW0002223	2,4-Toluenediamine	Benzene and substituted derivatives	Benzene and substituted derivatives	C7H10N2	3	0.9595	95-80-7	908040	1.04189e+06	941631	1.06454e+06	927985	1.02857e+06	1.07216e+06	1.09886e+06	1.16994e+06	1.1117e+06	1.18597e+06	1.26819e+06	1.50333	0.0020669	1.16814	0.224217	up
MW0053905	Nbd-ceramide	Benzene and substituted derivatives	Benzene and substituted derivatives	C30H49N5O6	2	0.6109	94885-02-6	100647	105335	103082	139896	125993	97982.7	70868.5	65050.8	78585.3	50698.3	78265	59991.4	1.67227	0.000467406	0.59955	-0.738048	down
MW0007217	Fosphenytoin	Benzene and substituted derivatives	Benzene and substituted derivatives	C16H15N2O6P	1	0.6659	93390-81-9	5452.43	5287.74	4877.62	7240.91	5434.23	5861.34	7794.91	7700.74	9035.83	9226.66	10680.6	9979.66	1.67299	0.000281918	1.59331	0.672029	up
MW0111806	1D-myo-inositol 4,5-bisphosphate	Organic acid and Its derivatives	Organic acid and Its derivatives	C6H14O12P2	2	0.7387	93060-87-8	107937	36903.6	55915.2	54388.9	39056.4	28971	24266.2	29028.3	22603.4	21698.9	13867.7	18595.2	1.51209	0.0389119	0.402448	-1.31313	down
FDATN01441	Phosphocreatine sodium	Others	Medicine	C4H8N3Na2O5P	1	0.7696	922-32-7 | 6190-45-0	22955	15461.9	20637.7	20555.3	99.667	19726.2	371.83	35.258	23108.4	114.398	199.095	224.218	1.20657	0.0349141	0.241897	-2.04754	down
MW0107136	Glycyl-H 1152 dihydrochloride	Amino acid and Its metabolites	Small Peptide	C18H26Cl2N4O3S	2	0.6247	913844-45-8	57751.2	65903.3	60188.5	66332.2	59902.1	67391.1	72688.1	69426.3	75398.5	70998.5	78034.4	81526.6	1.57923	0.000860024	1.18705	0.247376	up
MW0063246	Pyrrolidino PAF C-16	Others	Others	C28H56NO7P	2	0.8653	91021-63-5	13214.2	8697.16	13512.2	13129.6	7760.56	8142.42	5230.39	4990.47	4314.5	4439.6	3472.37	5339.16	1.73532	0.00249576	0.431092	-1.21393	down
MW0109259	(R)-3-Amino-4-(3-hexylphenylamino)-4-oxobutylphosphonic acid	Organic acid and Its derivatives	Organic acid and Its derivatives	C16H27N2O4P	2	0.7369	909725-61-7	3836.63	1632.93	1600.4	1579.24	1487.09	1596.39	424.751	354.082	954.651	519.621	745.2	992.605	1.55327	0.0172873	0.340153	-1.55574	down
MEDN0602	Deoxyguanosine 5'-monophosphate(dGMP)	Nucleotide and Its metabolites	Nucleotide and Its metabolites	C10H14N5O7P	1	0.915	902-04-5	1.53096e+06	1.85764e+06	1.45016e+06	2.57962e+06	1.81209e+06	1.74931e+06	844022	959422	1.2746e+06	1.33863e+06	1.39254e+06	1.59402e+06	1.31441	0.0154547	0.674261	-0.568621	down
MW0114854	Methyl cellulose	Carbohydrates and Its metabolites	Sugars	C20H38O11	3	0.6041	9004-67-5	37149.6	42685.7	46284.8	38614.1	35338.2	40627.6	46246.5	47866.9	45977.4	39739.1	48408.2	50706.9	1.24038	0.016756	1.15889	0.212745	up
MW0114498	D-Galactosamine	Alcohol and amines	Amines	C6H13NO5	3	0.97	90-76-6	619.488	307.213	73.322	938.547	563.765	936.094	1591.6	269.65	1738.5	1214.58	1789.73	2362.2	1.06687	0.0228964	2.60766	1.38276	up
MW0108576	N2-Succinyl-L-ornithine	Amino acid and Its metabolites	Amino acid derivatives	C9H16N2O5	3	0.9437	899816-95-6	20873.4	15497.9	31146.3	21610.8	18791.8	25947.6	13607.2	8561.24	14315.1	12428.9	16086.1	10287.5	1.50589	0.00556689	0.562391	-0.830355	down
MW0015122	7,7-Dimethyl-(5Z,8Z)-eicosadienoic acid	FA	Oxidized lipids	C22H40O2	2	0.5924	89560-01-0	437.259	671.864	906.388	1309.04	745.164	511.778	2996.9	2190.84	3401.66	1829.02	2674.2	2239.09	1.66665	0.000191087	3.34644	1.74263	up
MEDN1837	3,5-Di-tert-butyl-4-hydroxybenzyl alcohol	Benzene and substituted derivatives	Benzene and substituted derivatives	C15H24O2	1	0.9355	88-26-6	33969.2	33556.8	33726	38274	23699.9	28009.8	23956.5	27925.6	27242.9	24759.7	26034.8	24930.5	1.29147	0.0336987	0.809734	-0.30448	down
MW0103140	Withaperuvin D	Steroids	Steroid	C28H40O9	3	0.567	87749-17-5	15626.2	25107.9	17094	25976.4	14057.1	24139.4	8035.91	15023.7	19381.4	12695.3	9805.7	16510	1.16186	0.0363059	0.667634	-0.58287	down
MW0010454	2-[[7-Hydroxy-1-(4-hydroxy-3,5-dimethoxyphenyl)-3-(hydroxymethyl)-6,8-dimethoxy-1,2,3,4-tetrahydronaphthalen-2-yl]methoxy]-6-(hydroxymethyl)oxane-3,4,5-triol	Lig-s and Coumarins	Lig-s	C28H38O13	3	0.5867	87585-32-8	6574.02	6498.62	4930.56	5720.73	4977.48	5614.34	6227.46	6587.05	9774.21	8754.57	8578.54	9423.62	1.47794	0.00688554	1.43798	0.524047	up
MW0109524	Ramipril	Others	Medicine	C23H32N2O5	2	0.7968	87333-19-5	100180	99561.6	135013	96541.2	138034	123609	70138.1	56255.4	105355	86488.4	102854	94811.1	1.14402	0.023671	0.744514	-0.42563	down
MW0009620	1,2,3-Trihydroxybenzene	Benzene and substituted derivatives	Phenolics	C6H6O3	3	0.6315	87-66-1	1967.32	2384.43	2238.96	2934.12	1298.02	2033.32	1230.23	1370.73	1760.49	1499.18	1578.73	1441.43	1.30656	0.0283318	0.690781	-0.5337	down
MW0001663	1-Naphthylacetic acid	Benzene and substituted derivatives	Benzene and substituted derivatives	C12H10O2	2	0.7701	86-87-3	3.34394e+06	3.45244e+06	3.45652e+06	3.96121e+06	3.35852e+06	3.38553e+06	3.63661e+06	3.69805e+06	3.85503e+06	3.69615e+06	3.96919e+06	4.12316e+06	1.21637	0.0216064	1.09638	0.132753	up
MW0103598	Inosine diphosphate	Nucleotide and Its metabolites	Nucleotide and Its metabolites	C10H14N4O11P2	2	0.6155	86-04-4	580880	724071	590808	864173	549963	650763	368624	504163	551475	508157	543768	570914	1.25235	0.0261624	0.769342	-0.378302	down
MW0057057	PC(18:2(9Z,12Z)/18:3(9Z,12Z,15Z))	GP	PC	C44H78NO8P	3	0.5115	85046-19-1	7705.5	6095.77	29031.7	4474.91	1168.2	10812.3	28059.8	18695.9	51729.2	18849.5	39494.7	96306.7	1.3578	0.0427145	4.26957	2.09409	up
MW0143251	(4-Amino-2-methylpyrimidin-5-yl)methyl trihydrogen diphosphate	Organic acid and Its derivatives	Organic acid and Its derivatives	C6H11N3O7P2	3	0.7037	841-01-0	983.632	518.821	1092.14	842.337	384.827	341.477	815.414	1436.82	3239.22	714.36	2181.26	1709.22	1.18219	0.0496661	2.42511	1.27805	up
FDATN01259	Roquinimex	Others	Medicine	C18H16N2O3	1	0.5328	84088-42-6	426611	350073	417831	435465	384715	466804	495754	545104	499106	472696	517510	538211	1.53279	0.000969417	1.2365	0.306267	up
MEDL02151	3'-Adenylic acid	Nucleotide and Its metabolites	Nucleotide and Its metabolites	C10H14N5O7P	1	0.7585	84-21-9	9.38305e+06	1.016e+07	9.21266e+06	1.22976e+07	9.43196e+06	9.55571e+06	6.58184e+06	7.09413e+06	8.82312e+06	8.48499e+06	8.89008e+06	9.29882e+06	1.25551	0.0198286	0.818989	-0.288084	down
MW0055405	N-Palmitoyl Taurine	FA	FFA	C18H37NO4S	2	0.9388	83982-06-3	4882.89	4917.57	15273.7	11151.6	12509.4	11870.2	15259.2	37175.8	23827.1	15488.1	34237.6	29822.9	1.42738	0.00691787	2.5709	1.36228	up
MW0139904	Uniconazole-P	Heterocyclic compounds	Heterocyclic compounds	C15H18ClN3O	2	0.7033	83657-17-4	119002	53185.5	115942	60832	139567	124181	46678.1	41474.1	36720.7	28794.8	27631.9	53234.5	1.5513	0.00663056	0.382782	-1.38541	down
MW0113101	4-Methoxyglucobrassicin	Benzene and substituted derivatives	Benzene and substituted derivatives	C17H22N2O10S2	2	0.5957	83327-21-3	5700.4	9815.31	8220.98	9570.62	5228.78	11313.7	12488	7445.17	16409.6	14239.4	9447.64	19127.3	1.12422	0.043277	1.58791	0.667132	up
MW0055235	Poly-N-acetyllactosamine	FA	Oxidized lipids	C14H25NO11	2	0.8475	82441-98-3	57219.1	68681.3	73226.1	81672.3	67906.3	71177.2	119006	100385	105587	96893.4	116573	108905	1.71966	1.4652e-05	1.54174	0.624561	up
MW0152747	Lolitrem B	Heterocyclic compounds	Heterocyclic compounds	C42H55NO7	3	0.732	81771-19-9	31.797	18.782	19.952	66.785	27.346	58.799	8.504	6.472	11.749	1.057	2.627	14.221	1.49761	0.0150878	0.199722	-2.32394	down
MW0015555	Acetylvalerenolic acid	Terpenoids	Sesquiterpenoids	C17H24O4	2	0.8575	81397-67-3	6.516	22.043	8.48	4.93	13.073	16.656	244.716	227.791	292.444	146.193	410.67	294.856	1.84102	0.000791861	22.5483	4.49495	up
MW0013213	5Z,8Z,11Z,14Z-Eicosatetraenedioic acid	FA	FFA	C20H30O4	1	0.6483	79551-84-1	8237.7	7559.15	6572.59	9423.39	8200.52	10559	4835.6	7636.08	7509.34	3637.15	6416.16	5800.54	1.24345	0.0168528	0.708866	-0.496415	down
MW0109041	Pantothenic acid	CoEnzyme and vitamins	CoEnzyme and vitamins	C9H17NO5	1	0.9126	79-83-4	240569	240496	250588	286228	247841	261697	379624	320784	381722	349912	398291	402652	1.76003	4.77041e-05	1.46193	0.547877	up
MW0007512	L-Lactic acid	Organic acid and Its derivatives	Organic acid and Its derivatives	C3H6O3	1	0.9888	79-33-4	524873	549135	535908	699275	542641	667936	809755	654433	761278	794169	883507	816671	1.54798	0.00106193	1.34094	0.423249	up
MW0017031	Chamissonolide	Heterocyclic compounds	Heterocyclic compounds	C17H24O6	2	0.6124	78853-98-2	4906	4382.04	4787.27	4722.25	4621.37	10041.8	7806.66	7621.48	6318.3	7942.99	8930.2	13774.7	1.28797	0.0474758	1.56585	0.646942	up
MW0108813	N-lactoyl ethanolamine phosphate	Organic acid and Its derivatives	Organic acid and Its derivatives	C5H12NO6P	3	0.7769	782498-03-7	502.424	2116.34	864.357	1597.52	1621.51	839.16	3806.76	1686.19	3304.29	4494.53	4693.05	4241.68	1.5282	0.00157678	2.9473	1.55939	up
MEDN0494	8,15-DiHETE	FA	FFA	C20H32O4	1	0.7621	77667-08-4	5415.44	4323.43	8989.92	8839.36	8318.15	4755.8	1522.22	5110.11	4326.35	2204.76	2923.85	5604.45	1.27413	0.0186557	0.533726	-0.905829	down
MW0124417	Indole-3-carboxylic acid	Heterocyclic compounds	Indole and Its derivatives	C9H7NO2	1	0.79	771-50-6	157348	158953	203392	223534	236099	236873	229148	238426	268642	267690	266495	287517	1.31448	0.0109268	1.28097	0.35724	up
MW0122329	7,8-Dihydro-3-methylpyrrolo[1,2-a]pyrimidin-2(6H)-one	Aldehyde,Ketones,Esters	Ketones	C8H10N2O	3	0.8853	76884-47-4	53640.4	61718.8	58330	62756.8	51096.6	58821	74376	72054.5	76947.5	76787.3	81874.5	88701.4	1.71041	7.03778e-05	1.35909	0.442646	up
MW0152081	Lacto-N-triaose	Carbohydrates and Its metabolites	Carbohydrates and Its metabolites	C20H35NO16	2	0.7032	75645-27-1	15509.6	21162.1	15921.7	32126.7	16169.1	20057.3	44807.3	39953.9	52518.3	46275.1	53971.8	51893	1.71577	1.03961e-05	2.39295	1.25879	up
MW0156458	S-(2-Chloroethyl)glutathione	Amino acid and Its metabolites	Small Peptide	C12H20ClN3O6S	3	0.5277	75607-61-3	25554.6	15491.6	30781.1	11836.1	44747.8	27489.5	6821.15	5727.43	6811.39	7716.68	3161	15101.7	1.51094	0.0103464	0.290822	-1.78179	down
MW0103485	beta-Nicotinamide ribose monophosphate	Nucleotide and Its metabolites	Nucleotide and Its metabolites	C11H16N2O8P+	3	0.729	75414-16-3	406477	278186	382597	296698	503584	330234	197944	121233	159104	122575	107899	174214	1.71519	0.0006623	0.401756	-1.31561	down
MW0124110	Fenpiclonil	Others	Medicine	C11H6Cl2N2	3	0.6546	74738-17-3	540933	450865	507699	505890	410133	460519	382152	429254	393846	416983	408425	425939	1.42177	0.0135033	0.85416	-0.227421	down
MW0111693	1,2-Dihydroxy-5-(methylthio)pent-1-en-3-one	Aldehyde,Ketones,Esters	Ketones	C6H10O3S	3	0.5628	746507-19-7	35987.6	39463.4	37031.5	42329.5	36153.2	36024.9	41769	41278.3	45532.1	43354.9	46183.9	50313.5	1.48356	0.00288422	1.18257	0.241925	up
MW0013385	Platelet activating factor	GP	PC	C26H54NO7P	2	0.8327	74389-68-7	31188.4	28811.5	31928.9	42887.4	28833.7	27356.9	25392.4	24137.3	22611.7	14776.6	18477.8	20791.9	1.54495	0.00406753	0.660645	-0.598052	down
MADN0506	4-(2-Hydroxyethyl)-1-piperazine ethanesulfonic acid	Heterocyclic compounds	Heterocyclic compounds	C8H18N2O4S	1	0.8221	7365-45-9	118572	191900	142352	180779	156573	159320	202590	134774	201603	207917	250998	243484	1.13392	0.0394045	1.30739	0.386694	up
MW0137875	Cerubidin	Heterocyclic compounds	Heterocyclic compounds	C27H29NO10	2	0.6241	73610-99-8	1786.4	2260.55	5128.73	4886.73	3170.81	6836.74	8669.11	11175.6	8392.03	5180.31	9493.3	14544.2	1.40459	0.00553827	2.38698	1.25519	up
MW0159860	2-amino-3,7-dihydropurin-6-one	Others	Others	C5H5N5O	3	0.7635	73-40-5	2248.13	2581.63	2790.98	4005.53	4079.85	3279.09	5683.43	3548.84	7785.69	2922.97	4573.02	7086.13	1.15854	0.0450374	1.66446	0.735052	up
MW0109170	Phe-Gly	Amino acid and Its metabolites	Small Peptide	C11H14N2O3	1	0.7877	721-90-4	3073.62	3270.33	4995.66	3199.44	4596.24	5263.51	1828.51	1286.11	2241.23	1958.46	1984.61	3355.87	1.47217	0.00336392	0.518665	-0.947126	down
MW0115025	Oxoamide	Alcohol and amines	Amines	C10H12N2O2	2	0.5777	713-05-3	76166.5	75863.1	82975.2	86199.4	92067.5	98287	96229.1	87169	97537.1	93452.1	101978	103921	1.22971	0.0284903	1.13435	0.181867	up
MW0013395	1-hexadecanoyl-2-(5Z,8Z,11Z,14Z-eicosatetraenoyl)-sn-glycero-3-phosphoethanolamine	GP	PE	C41H74NO8P	2	0.6735	70812-59-8	349195	677102	672021	560522	380884	730276	853462	685119	1.06506e+06	868147	788124	1.156e+06	1.35661	0.00587805	1.6071	0.684458	up
MW0063477	Sciadonic acid	FA	FFA	C20H34O2	2	0.646	7019-85-4	175735	144997	244686	206260	188228	193334	127337	139549	136432	107551	125815	132762	1.62912	0.00391587	0.667204	-0.583799	down
MW0169297	Indole-3-carbinol	Heterocyclic compounds	Indole and Its derivatives	C9H9NO	1	0.9499	700-06-1	182240	194692	194638	206608	193084	195077	192739	201666	206489	203015	207354	214938	1.08512	0.0449792	1.05132	0.0722058	up
MW0159685	Glutathione	Amino acid and Its metabolites	Amino acid derivatives	C10H17N3O6S	3	0.9661	70-18-8	8017.49	5786.11	9786.51	2977.84	17609.3	10818.1	6492.44	966.623	5441.45	3330.93	2116.09	3370.58	1.14923	0.0422157	0.394908	-1.34041	down
MW0052959	Fusidic acid	Others	Medicine	C31H48O6	2	0.7276	6990-06-3	89462.1	104366	105533	109992	79131.3	96583.5	78059	81984.4	87188.2	85035.1	74967.4	87498	1.32009	0.0229988	0.845597	-0.241957	down
MW0012919	LPE(18:0/0:0)	GP	PC	C23H48NO7P	1	0.9565	69747-55-3	440083	556361	666842	609142	617987	463454	535903	731221	899806	683422	635252	791475	1.10053	0.0379855	1.27527	0.350799	up
MW0141536	17beta-[Bis(2-hydroxyethyl)amino]androst-5-en-3beta-ol	Alcohol and amines	Alcohols	C23H39NO3	3	0.7977	6956-93-0	11576.5	4405.51	7901.99	5411.79	8476.76	7426.58	27307.6	27256.5	27320.3	31702.5	26209.5	34235.5	1.79453	2.49841082471411e-7	3.85033	1.94498	up
MW0108118	Malic acid	Organic acid and Its derivatives	Organic acid and Its derivatives	C4H6O5	3	0.9627	6915-15-7 | 617-48-1 | 143435-96-5	5402.35	17145.8	11120.6	12116.3	5281.89	13290.3	24840.4	17987.7	24739	27330.5	32465.2	32299.2	1.54725	0.000311324	2.48087	1.31085	up
MEDN1011	Mannitol	Carbohydrates and Its metabolites	Sugar alcohols	C6H14O6	1	0.5895	69-65-8	2222.03	2269.98	2774.71	2523.82	2474.23	2601.22	2092.1	2851.34	3209.34	3468.64	3649.59	3586.02	1.16383	0.0395643	1.26847	0.343086	up
MW0108646	N-Acetylproline	Amino acid and Its metabolites	Amino acid derivatives	C7H11NO3	2	0.6686	68-95-1	2.14768e+06	2.53391e+06	2.26724e+06	2.59062e+06	2.20601e+06	2.41075e+06	2.63831e+06	2.62879e+06	2.69475e+06	2.64443e+06	2.75944e+06	2.8564e+06	1.48031	0.00375241	1.14594	0.196528	up
MW0137290	Aflatoxin M1	Heterocyclic compounds	Heterocyclic compounds	C17H12O7	3	0.7738	6795-23-9 | 25325-49-9	18370.6	21217.7	20640	22981.6	18330.7	21208	24203.5	21153.6	23777.2	23231.5	25031.3	25502.4	1.36367	0.00639307	1.16416	0.219295	up
MW0109741	S-Nitroso-N-acetyl-DL-penicillamine	Alcohol and amines	Amines	C7H12N2O4S	2	0.6542	67776-06-1 | 79032-48-7 | 152971-80-7	32614.6	38061.3	35557.9	45007.6	27797.9	35398.5	47561.2	48425.8	49900.1	42462.9	52315.8	45104.4	1.4504	0.00229995	1.33265	0.414296	up
MW0007137	Fenpropimorph	Benzene and substituted derivatives	Benzene and substituted derivatives	C20H33NO	3	0.7005	67564-91-4	2945.64	1992.7	6597.06	3628.89	1894.65	1667.23	7802.21	7110.54	7235.93	7216.84	6723.27	8340.53	1.50191	0.00171932	2.37258	1.24646	up
MW0149882	12-Butan-2-yl-19-hexyl-6-(1-hydroxyethyl)-9-(hydroxymethyl)-16,18-dimethyl-15-(2-methylpropyl)-1-oxa-4,7,10,13,16-pentazacyclononadecane-2,5,8,11,14,17-hexone	Amino acid and Its metabolites	Small Peptide	C32H57N5O9	3	0.6295	67076-74-8 | 64441-34-5	1.42432e+06	1.48915e+06	1.64689e+06	1.7909e+06	1.49939e+06	1.52457e+06	1.58806e+06	2.02461e+06	2.00186e+06	1.74925e+06	1.86292e+06	1.98267e+06	1.33891	0.0069395	1.19564	0.257781	up
MW0053753	Glycochenodeoxycholic acid 7-sulfate	Organic acid and Its derivatives	Sulfonic acids	C26H43NO8S	3	0.5768	67030-55-1	769434	613984	647348	796684	557771	623817	430198	558327	612493	547419	551911	563697	1.27195	0.0248373	0.814172	-0.296594	down
MW0138365	Hernandezine	Heterocyclic compounds	Heterocyclic compounds	C39H44N2O7	3	0.8726	6681-13-6	52051.6	84134.5	69329.6	107505	60645.5	60300.4	43079.9	54833.9	51538.4	41387.3	36225.8	35131.4	1.49694	0.0166017	0.604186	-0.726935	down
MW0149104	Evoxanthidine	Heterocyclic compounds	Heterocyclic compounds	C15H11NO4	3	0.7238	668-35-9	60997.5	64306.8	64123.7	69881.5	61274.9	67364.9	73329.7	75711.6	84008.5	77169.6	81432.1	99283.1	1.5584	0.00503718	1.26546	0.339663	up
MW0054527	2-Palmitoyl-sn-glycero-3-phosphocholine	GP	LPC	C24H50NO7P	3	0.605	66757-27-5	1.53284e+06	1.58942e+06	1.84422e+06	1.95376e+06	1.45352e+06	1.61117e+06	1.27699e+06	1.43554e+06	1.43428e+06	1.35638e+06	1.57072e+06	1.50326e+06	1.2722	0.031685	0.859011	-0.219251	down
MW0105579	Alendronic acid	Organic acid and Its derivatives	Organic acid and Its derivatives	C4H13NO7P2	2	0.7919	66376-36-1	10711.2	14011.3	12283.9	15534.6	12190	13194.3	15742	13806.5	15504.1	14018.5	15856.4	15728.8	1.19653	0.0267086	1.16337	0.218316	up
MW0105302	5-Aminopentanoic acid	Organic acid and Its derivatives	Organic acid and Its derivatives	C5H11NO2	2	0.8777	660-88-8	1.02125e+06	1.17098e+06	1.07158e+06	1.2075e+06	982630	1.12259e+06	1.17983e+06	1.1814e+06	1.24702e+06	1.20177e+06	1.29178e+06	1.31882e+06	1.33706	0.00982766	1.12835	0.174214	up
MEDL01963	Salicylamide	Benzene and substituted derivatives	Phenolics	C7H7NO2	2	0.7654	65-45-2	2436.44	3451.53	3198.62	4219.68	1819.34	3659.84	2558.75	2542.86	1587.33	721.621	952.102	1281.67	1.3558	0.00989515	0.513394	-0.961862	down
MW0009934	Tolbutamide	Benzene and substituted derivatives	Benzene and substituted derivatives	C12H18N2O3S	2	0.8666	64-77-7	2956.88	2534.73	2937.39	3764.17	1889.22	961.592	986.379	1264.42	1109.88	1578	669.743	692.442	1.448	0.0127165	0.418829	-1.25557	down
MEDL00534	D-Malic acid	Organic acid and Its derivatives	Organic acid and Its derivatives	C4H6O5	1	0.7759	636-61-3	36002	44663.6	39167.5	50438.8	51573.5	61289.9	93829.5	79248.3	100119	98139.7	116368	113720	1.76718	2.81629e-05	2.12416	1.08689	up
MW0106767	gamma-Glutamylcysteine	Amino acid and Its metabolites	Small Peptide	C8H14N2O5S	3	0.9854	636-58-8	4780.7	6426.81	5540.97	7733.01	5519.4	5612.56	10975.2	8202.59	7965.48	10400.9	11068.1	7508.4	1.54465	0.00218928	1.57583	0.656108	up
MW0123265	5-Thia-1-azabicyclo[4.2.0]oct-2-ene-2-carboxylic acid, 3-[(acetyloxy)methyl]-7-[[(2Z)-2-(2-amino-4-thiazolyl)-2-(methoxyimino)acetyl]amino]-8-oxo-, (6R,7R)-	Others	Medicine	C16H17N5O7S2	2	0.5094	63527-52-6	7560.68	9465.82	8503.17	9479.94	7011.14	9545.89	9326.14	10588.9	9786.71	10043.3	9579	9576.98	1.12789	0.0414423	1.14223	0.191855	up
pme3174	Cytidine-5'-monophosphate	Nucleotide and Its metabolites	Nucleotide and Its metabolites	C9H14N3O8P	1	0.8662	63-37-6	431522	533925	314357	689518	391707	392938	233307	288760	319334	342020	344632	339943	1.26868	0.0418564	0.678293	-0.56002	down
MW0137847	Cyclomorusin	Heterocyclic compounds	Heterocyclic compounds	C25H22O6	3	0.5863	62596-34-3	12445.6	11932	10291.1	12294.2	10653.9	12100.2	9781.27	10410.7	10390.2	11363.4	8377.75	10619.2	1.19113	0.0252537	0.874143	-0.194059	down
MW0114510	Gastrodin	Benzene and substituted derivatives	Benzene and substituted derivatives	C13H18O7	2	0.693	62499-27-8	7813.62	14837.2	14773.9	15533.9	14783.6	16277	16084.8	20857.8	20137.9	21418	20650.3	23424.8	1.35196	0.00275852	1.45888	0.544857	up
MW0004140	3-Methylphenylacetic acid	Benzene and substituted derivatives	Benzene and substituted derivatives	C9H10O2	3	0.8956	621-36-3	6234.68	8375.28	13009.7	13900.6	10264.6	15808.2	5846.97	6523.55	5004.79	5144.13	8445.58	6601.05	1.38605	0.0177086	0.555768	-0.847444	down
MW0049069	Cucurbitacin B	Aldehyde,Ketones,Esters	Esters	C32H46O8	2	0.5097	6199-67-3	111018	100733	140929	159147	97574.4	98225.4	69526.8	99692.6	96122.6	77487.1	79587.4	93833.4	1.36403	0.0292164	0.729551	-0.45492	down
MW0168613	4-Methylumbelliferyl glucuronide	Heterocyclic compounds	Heterocyclic compounds	C16H16O9	2	0.7809	6160-80-1	103196	133306	118937	137983	118644	128805	131418	138073	144837	134480	129979	144794	1.09249	0.046153	1.11164	0.152689	up
MW0139587	Rifapentine	Heterocyclic compounds	Heterocyclic compounds	C47H64N4O12	3	0.6682	61379-65-5	1.68258e+06	1.82686e+06	1.7765e+06	2.13584e+06	1.77652e+06	1.88395e+06	1.90958e+06	2.27397e+06	2.48088e+06	2.22586e+06	2.37035e+06	2.6328e+06	1.4635	0.00395002	1.25367	0.326154	up
MW0000503	(-)-Tylocrebrine	Benzene and substituted derivatives	Benzene and substituted derivatives	C24H27NO4	2	0.6468	61302-92-9	28.803	14.602	60.218	26.825	99.34	81.131	1.409	17.388	9.653	4.736	32.915	27.243	1.14098	0.0468948	0.30022	-1.73591	down
MW0109053	Penicillin g	Others	Medicine	C16H18N2O4S	2	0.6412	61-33-6	11860	14757.7	16556.5	17475.5	14610.9	16851.3	7335.65	5443.48	7981.59	7376.6	8222.47	14107.6	1.54056	0.0011174	0.547893	-0.868035	down
MW0103478	Adenosine monophosphate	Nucleotide and Its metabolites	Nucleotide and Its metabolites	C10H14N5O7P	1	0.9524	61-19-8	1.22519e+07	1.3403e+07	1.28945e+07	1.73833e+07	1.26845e+07	1.37854e+07	8.95353e+06	9.81798e+06	1.13409e+07	1.16148e+07	1.29192e+07	1.31033e+07	1.1632	0.0377645	0.822179	-0.282475	down
MW0127942	3-Methoxycinnamic acid	Benzene and substituted derivatives	Benzene and substituted derivatives	C10H10O3	2	0.6367	6099-04-3 | 17570-26-2	56961.9	53603.6	48816.7	33170.6	55575.6	48629	68444.5	67314.6	67152.4	62132.6	66614.2	71997.6	1.50649	0.00284907	1.36022	0.443843	up
MW0114494	Dulcitol	Carbohydrates and Its metabolites	Sugar alcohols	C6H14O6	3	0.8768	608-66-2	49685.5	48089.3	66021.1	68069.9	59798.4	48322.3	39991.7	53650.2	38942	35395.9	45220.9	38778.4	1.42773	0.0108732	0.741145	-0.432173	down
MW0137302	Aklavin	Heterocyclic compounds	Heterocyclic compounds	C30H35NO10	3	0.5209	60504-57-6 | 66676-88-8	9455.87	12950.3	12941.9	11299.3	8498.38	12760.4	8443.79	4436.39	8029.47	3350.45	8317.26	3402.71	1.41803	0.00243901	0.52985	-0.916344	down
MW0148672	4,8-Secosenecionan-8,11,16-trione, 15,20-dihydro-12-(acetyloxy)-20-chloro-15-hydroxy-4-methyl-	Carbohydrates and Its metabolites	Carbohydrates and Its metabolites	C21H30ClNO8	3	0.7221	60367-00-2	14120.5	15618.7	13572.9	17588.7	13118.8	13753.6	10305	9635.46	10474.8	8620.15	9847.77	8810.46	1.7657	0.000296947	0.657303	-0.605369	down
MW0054179	Jasmonic acid	Hormones and hormone related compounds	Hormones and hormone related compounds	C12H18O3	2	0.731	59366-47-1	82171.4	94900.4	84956.3	99323.1	86555.5	92016.9	91681.5	95195.3	101923	100393	107704	113696	1.26272	0.020138	1.13089	0.177456	up
MW0155513	Phorbol caprate, tiglate	Terpenoids	Ditepenoids	C35H52O8	3	0.571	59086-92-9	579845	608764	548308	623729	471171	587995	409913	355504	367509	300324	341090	312632	1.77389	1.99015e-05	0.61026	-0.712505	down
MW0108239	Methotrexate	Heterocyclic compounds	Pteridines and derivatives	C20H22N8O5	2	0.8805	59-05-2	174320	194365	176876	210635	171200	191113	145803	155119	151570	152085	156699	152522	1.67495	0.0021111	0.816978	-0.29163	down
MW0106760	gamma-Glutamylalanine	Amino acid and Its metabolites	Amino acid derivatives	C8H14N2O5	2	0.6528	5875-41-2	1.63105e+06	1.84241e+06	1.76137e+06	1.96581e+06	1.75938e+06	1.88386e+06	1.566e+06	1.61316e+06	1.67752e+06	1.60137e+06	1.69346e+06	1.74677e+06	1.27758	0.0207722	0.912799	-0.131631	down
MW0106167	cis-Aconitic acid	Organic acid and Its derivatives	Organic acid and Its derivatives	C6H6O6	3	0.5891	585-84-2	3264.16	3032.51	2984.93	2808.88	2360.21	3277.7	10330.5	12987.6	13888.5	12637.5	12024.2	11755	1.86435	2.57236e-06	4.15285	2.0541	up
MW0139190	(1R,4E,5'S,6S,6'S,7R,8S,10R,11R,12S,14R,15S,16R,18E,20E,22R,25S,27R,28S)-22-ethyl-7,11,14,15-tetrahydroxy-6'-[(2R)-2-hydroxypropyl]-5',6,8,10,12,14,16,28,29-nonamethylspiro[2,26-dioxabicyclo[23.3.1]nonacosa-4,18,20-triene-27,2'-oxane]-3,9,13-trione	Heterocyclic compounds	Heterocyclic compounds	C45H74O11	3	0.6433	579-13-5	9880.89	6985.71	6149.66	8861.94	3850.49	3793.78	3789.52	3389.06	1410.38	1102.06	411.502	2545.8	1.4409	0.0053596	0.320028	-1.64373	down
MW0007329	Homovanillin	Benzene and substituted derivatives	Phenolics	C9H10O3	3	0.8955	5703-24-2	4404.58	4943.95	5632.76	6055.31	6724.76	6867.6	10962.1	9111.3	10966.7	11857.5	12477.3	12331.3	1.76503	9.65996e-06	1.95519	0.967308	up
MW0000246	Ergocornine	Alkaloids	Alkaloids	C31H39N5O5	2	0.7961	564-36-3	413186	347469	188007	316920	179657	133426	68515.4	5993.32	10605.6	59107.6	295480	196594	1.0999	0.0375224	0.403059	-1.31094	down
MW0115322	Sucralose	Carbohydrates and Its metabolites	Sugars	C12H19Cl3O8	2	0.7294	56038-13-2	9432.18	11899.8	10636.1	10947.1	11914	8940.08	25101.5	11898.7	18025.1	16769.6	20726.8	19205.4	1.58308	0.00548596	1.75205	0.809046	up
MEDL02760	Glyceraldehyde	Aldehyde,Ketones,Esters	Aldehydes	C3H6O3	1	0.7763	56-82-6	506068	543753	497822	617498	526386	564212	696082	593752	687101	699531	787040	713968	1.60822	0.000779463	1.28311	0.359646	up
MW0009105	Nitazoxanide	Benzene and substituted derivatives	Benzene and substituted derivatives	C12H9N3O5S	2	0.7394	55981-09-4	28821	43593.2	31606.6	36162.9	37257.1	29050.1	93518.4	38484.4	64109.3	74425.6	85064.8	72917.4	1.60327	0.00409389	2.07525	1.05328	up
MW0049053	beta-D-gentiobiosyl crocetin	FA	Others	C32H44O14	2	0.5591	55750-85-1	8418.01	10963.9	10089.9	10745.9	7346.27	8720.49	13892.5	13017.3	13601.9	12808.7	12230.2	15189.2	1.57494	0.000312034	1.4345	0.520545	up
MW0063789	Tetracosanoic acid	FA	FFA	C24H48O2	2	0.9307	557-59-5	1327.81	944.677	22211.6	24037.1	18557.2	3273.12	7103.82	26190.6	32228.5	37612.1	41949.5	34825.9	1.05884	0.0225625	2.55731	1.35462	up
MW0054663	Maleamic acid	Alcohol and amines	Amines	C4H5NO3	1	0.7761	557-24-4 | 29996-04-1	75367.9	63481.8	77600.6	83503.1	76751.9	85691.3	99056.9	89447.9	93435.8	82484.1	82507.3	92781.3	1.25239	0.0116206	1.16721	0.223062	up
MW0000175	Cepharadione B	Alkaloids	Alkaloids	C19H15NO4	3	0.8601	55610-02-1	52490.8	59652.7	59141.5	60474.1	59437.2	59023.2	62199.2	66275	69276.2	69063.9	64035.4	72812.9	1.53392	0.00138612	1.1526	0.204891	up
MW0107162	Glycylglycine	Amino acid and Its metabolites	Small Peptide	C4H8N2O3	2	0.7184	556-50-3	38986.9	46100.9	44535.2	45994.1	41189.1	42763.8	46745.6	44109.6	45995	45394.6	48085.6	49045.5	1.12122	0.0406936	1.0763	0.106084	up
MW0126267	protoporphyrin IX	Heterocyclic compounds	Heterocyclic compounds	C34H34N4O4	2	0.7646	553-12-8	1162.93	3046.92	6420.1	5702.76	3254.62	3090.29	5443.66	5931.63	7856.75	5557.56	8056.92	7704.31	1.18577	0.0121839	1.78814	0.838463	up
MW0005966	Acitretin	Organic acid and Its derivatives	Organic acid and Its derivatives	C21H26O3	2	0.892	55079-83-9	16608	11673.5	13113.2	11471.9	14511.3	17488.8	4220.16	7347.39	10014.1	4783.87	9116.04	5853.42	1.55483	0.000430607	0.487058	-1.03783	down
MW0003077	Vanillylmandelic acid	Benzene and substituted derivatives	Phenolics	C9H10O5	2	0.7128	55-10-7 | 2394-20-9	2717.28	3409.85	3165.45	4381.52	3108.22	2461.14	4518.42	4459.4	3711.25	4473.72	3074.79	5828.79	1.12289	0.0369632	1.35456	0.43782	up
MW0014655	5,8-Epoxy-5,8-dihydro-3-hydroxy-8'-apo-b,y-carotenal	Others	Carotenoids	C30H40O3	3	0.5685	54899-35-3	807.37	2737.7	2899.33	2216.32	2751.33	1800.76	5919.6	6865.2	6922.93	5343.45	8706.19	9853.49	1.64789	0.000291795	3.30065	1.72275	up
MW0109930	Thr-Glu	Amino acid and Its metabolites	Small Peptide	C9H16N2O6	1	0.6362	54532-73-9	30054.3	40878.7	34699.3	34132	41783.3	31646.2	220336	165786	217636	208277	241535	226891	1.87407	8.37666e-06	6.00608	2.58642	up
MW0001229	1-(naphthalen-2-yl)-2-[(6-nitro-1,3-benzothiazol-2-yl)sulfanyl]ethanone	Others	Others	C19H12N2O3S2	2	0.691	5397-96-6	27752.4	39355.1	34990.1	35405.6	36046.9	36601.6	48714.4	45044.2	48407	44308.5	47616.6	48590.1	1.66593	0.000198505	1.34513	0.427742	up
MW0004017	2',5'-Dichlorobiphenyl-3-ol	Benzene and substituted derivatives	Benzene and substituted derivatives	C12H8Cl2O	2	0.6196	53905-29-6	173328	193834	202845	209688	196963	212160	236632	244101	270898	268247	280484	295080	1.70108	0.000170415	1.34204	0.424429	up
MW0139118	Nb-Feruloyltryptamine	Tryptamines,Cholines,Pigments	Tryptamines	C20H20N2O3	2	0.6027	53905-13-8	312140	383335	315095	375262	304558	351360	371102	368053	384641	398429	417223	432720	1.33855	0.0115132	1.16183	0.216401	up
MW0115332	Sinigrin	Others	Others	C10H17NO9S2	2	0.8145	534-69-0	28817.4	29904.2	31132.5	30568.3	28120.1	31316.1	30519.3	33416.2	35109.8	31464.9	38442.6	40405.2	1.3162	0.0258486	1.16402	0.21911	up
MW0009616	Pyrimethanil	Benzene and substituted derivatives	Benzene and substituted derivatives	C12H13N3	2	0.6042	53112-28-0	24549	24836.7	27879.2	29213.7	26177.8	30241.7	31722.3	31416.2	31021.1	33215	33298.6	36451.9	1.5419	0.00114555	1.21011	0.275141	up
MW0169361	Kirenol	Heterocyclic compounds	Heterocyclic compounds	C20H34O4	2	0.7157	52659-56-0	14511.7	10025.6	18723.7	23846.1	8603.8	16605.9	5468.94	11297.4	10922.9	4117.48	7943.3	5845.9	1.38879	0.0185716	0.493907	-1.01769	down
MW0168224	Debromoaplysiatoxin	Heterocyclic compounds	Heterocyclic compounds	C32H48O10	3	0.7922	52423-28-6	16184	17750.8	17881.5	18772.1	14349.2	17765.7	11505.8	11786.8	12144.5	11184.7	11460.3	11257.1	1.80736	0.000251297	0.675142	-0.566738	down
MW0126273	Psilocin	Heterocyclic compounds	Heterocyclic compounds	C12H16N2O	3	0.5328	520-53-6	10427.7	9470.76	10679.6	17740.5	11843.6	11348	15087.8	14861.7	18236.3	16164.1	18659.9	22353.4	1.39298	0.0071126	1.4734	0.559147	up
MW0124445	Irisxanthone	Flavonoids	Xanthone	C20H20O11	2	0.5871	51419-56-8	50980.9	56402.1	61715	68556.8	55648.4	61794.6	72234.2	78362.8	57504.5	63796.4	74196.2	79153.9	1.19238	0.0235122	1.19755	0.260088	up
MW0159463	Zizyphine A	Heterocyclic compounds	Heterocyclic compounds	C33H49N5O6	3	0.6065	51059-42-8	2277.66	3436.49	2730.58	976.845	2206.37	2273.97	958.006	1881.82	1036.98	839.876	834.823	417.52	1.35482	0.008381	0.429367	-1.21972	down
MW0055369	Norethindrone acetate	Hormones and hormone related compounds	Hormones and hormone related compounds	C22H28O3	2	0.8713	51-98-9	518311	273855	520716	288511	454844	172401	292043	151389	143215	160384	127944	172658	1.39252	0.019795	0.470077	-1.08903	down
MEDTN00896	N-acetyl-5-aminosalicylic acid	Benzene and substituted derivatives	Benzene and substituted derivatives	C9H9NO4	2	0.7277	51-59-2	20728.1	19891.2	22122.5	21800.6	19333.6	20243.9	17604.7	17180.3	15025.2	16569.3	15123.3	16581.9	1.74437	3.81673e-05	0.790242	-0.339634	down
MW0144296	Jesaconine	Alcohol and amines	Alcohols	C25H41NO9	3	0.5646	509-20-6	18393.1	152886	65724.9	34699.8	57501.4	146776	175446	177348	193998	199619	175992	187729	1.3949	0.00571984	2.3323	1.22175	up
MW0115118	Gluconasturtiin	Benzene and substituted derivatives	Benzene and substituted derivatives	C15H21NO9S2	2	0.7861	499-30-9	208277	328220	248143	291145	279893	254111	314467	254575	343140	329251	358371	345715	1.15771	0.0333974	1.20856	0.273284	up
MW0114557	Glucotropaeolin	Benzene and substituted derivatives	Benzene and substituted derivatives	C14H19NO9S2	2	0.6683	499-26-3	22700.2	24968.5	22829.4	22175.2	23111	24594.1	28933.4	30664.8	25436.2	25702.3	25328.5	30594.5	1.48241	0.0069772	1.18722	0.247584	up
MW0152660	L-glyceraldehyde	Carbohydrates and Its metabolites	Sugars	C3H6O3	3	0.8836	497-09-6	4490.85	1877.32	1698.43	2087.05	1547.57	2306.89	8391.98	2330.55	5804.08	4310.72	5747.39	2882.76	1.27514	0.0370665	2.1036	1.07286	up
MW0007319	Hippuric acid	Organic acid and Its derivatives	Organic acid and Its derivatives	C9H9NO3	1	0.7728	495-69-2	4904.15	2133.35	3471.16	4662.87	3719.45	4804.03	4336.06	6121.15	5515.73	4929.61	5335.59	6045.75	1.12322	0.0231879	1.36248	0.446231	up
MW0126762	Thiamine phosphoric acid ester	Organic acid and Its derivatives	Organic acid and Its derivatives	C12H17N4O4PS	2	0.6234	495-23-8	11879.8	17686.5	14346.9	17649.3	16970.6	17343.6	28917.3	21589	31912.1	34399	36022.6	33668.7	1.71924	0.000366996	1.94529	0.959988	up
MW0153477	Mesoporphyrin IX	Heterocyclic compounds	Heterocyclic compounds	C34H38N4O4	2	0.6548	493-90-3	33401.1	46647.9	48122.4	33894.7	29081.7	25608.9	25088	22625.7	24608.6	16797.4	16540.2	18116.7	1.55286	0.00738089	0.57104	-0.808338	down
MW0168845	Biochanin A	Flavonoids	Isoflavones	C16H12O5	2	0.7172	491-80-5	6849.2	7832.36	10751.5	8347.85	6671.86	9444.12	7859.41	7842.73	5255.54	5902.54	6390.05	5286.11	1.18469	0.0416951	0.772321	-0.372727	down
MW0169318	Isofraxidin	Heterocyclic compounds	Heterocyclic compounds	C11H10O5	2	0.6552	486-21-5	27301.2	31741.1	30031.4	36953.8	29128.3	30836.7	31505	40656	41482.2	39636.2	45395	45753.3	1.45487	0.00412028	1.31418	0.394164	up
MW0009671	Rhein	Benzene and substituted derivatives	Benzene and substituted derivatives	C15H8O6	2	0.6564	478-43-3	15397.3	15378.1	16730.5	18204.5	17087.7	19158.8	17704.6	21205.9	20804.2	24049.4	23475.3	22207.5	1.51292	0.00283044	1.26962	0.344401	up
MW0103474	Adenosine diphosphate ribose	Nucleotide and Its metabolites	Nucleotide and Its metabolites	C15H23N5O14P2	3	0.9991	47775-00-8	59169.1	51928.6	77420.9	42397.9	84485.5	57149.5	134830	73067.8	85665.3	89777.7	100572	104895	1.41918	0.00844293	1.58048	0.660359	up
MW0117288	Tofacitinib	Heterocyclic compounds	Heterocyclic compounds	C16H20N6O	2	0.792	477600-75-2	30197.5	19173.3	23687.1	21095.5	20916.9	31641.7	23816.4	22317.6	14027.9	8120.86	18414.8	14595.6	1.10981	0.0398072	0.690422	-0.534449	down
MEDN0428	N6-Succinyl Adenosine	Nucleotide and Its metabolites	Nucleotide and Its metabolites	C14H17N5O8	1	0.8364	4542-23-8	122.669	41.352	6.955	243.536	115.483	275.45	704.356	743.108	693.232	916.978	856.743	905.934	1.50186	6.1939212842186e-7	5.98471	2.58128	up
MW0123305	Chlorophenol red	Others	Medicine	C19H12Cl2O5S	3	0.6731	4430-20-0	13988.7	17421.2	21395.2	24563.5	23006.6	24618	30804.2	31991.7	32692.4	35914	39284.8	42737.2	1.61255	0.000205022	1.70749	0.771874	up
MW0054217	KOdiA-PC	GP	PC	C32H58NO11P	2	0.6886	439904-33-3	16099.7	19163.6	27308.2	29750.7	17607.2	13713.4	11751.2	9753.46	9871.86	7705.31	6464.35	9658.81	1.66946	0.00628662	0.446487	-1.16331	down
MW0009084	Niflumic acid	Benzene and substituted derivatives	Benzene and substituted derivatives	C13H9F3N2O2	2	0.8815	4394-00-7	150438	157243	143024	166267	141693	156976	162516	163285	172679	175762	187833	183670	1.46184	0.003564	1.14209	0.191675	up
MW0123559	Deacetyldiltiazem	Heterocyclic compounds	Heterocyclic compounds	C20H24N2O3S	2	0.8444	42399-40-6	366356	94712.6	384678	325485	149572	318385	152258	3449.53	77561.6	117632	53932.7	18411	1.26074	0.00727604	0.258204	-1.95342	down
MEDN0657	D-Xylulose 5-phosphate	Carbohydrates and Its metabolites	Phosphate sugars	C5H11O8P	2	0.6888	4212-65-1	10126	42369.7	14252.1	38372.9	29340.3	6891.2	35749.6	37621.8	40331.8	40171.3	67115.2	43749.5	1.17045	0.0261667	1.8729	0.905278	up
MW0126869	Tricyclazole	Heterocyclic compounds	Heterocyclic compounds	C9H7N3S	2	0.6238	41814-78-2	33838.8	42421.6	43143.7	47073.1	43197.7	45432.1	50317.2	56139.4	49601	47380	47821	51627.1	1.32369	0.00694329	1.18729	0.24767	up
FDATN01282	Uridine triacetate	Others	Medicine	C15H18N2O9	1	0.7923	4105-38-8 | 293738-13-3	9863.53	14859	8053.64	15960.4	12198.5	12615.8	16065.4	17270.9	14233	18488.7	15193.7	21206	1.28726	0.0130004	1.39302	0.478213	up
MW0112028	Suprofen	Benzene and substituted derivatives	Benzene and substituted derivatives	C14H12O3S	2	0.6667	40828-46-4	9180.53	12178.7	13848.7	14179.1	15372.3	18275.8	25445.7	25731.6	29111.6	29649.1	32631.9	36385.2	1.73624	3.14736e-05	2.15517	1.1078	up
MW0109035	Pamidronate	Organic acid and Its derivatives	Organic acid and Its derivatives	C3H11NO7P2	2	0.6567	40391-99-9	73592.9	73879.6	79590.4	92373	71260.5	76868.6	87442.6	80339	89149.2	81871.9	86047.1	94877.5	1.07279	0.0476905	1.11156	0.152588	up
MW0108024	Lys-Trp-Lys	Amino acid and Its metabolites	Small Peptide	C23H36N6O4	2	0.8287	38579-27-0	20.783	22.471	19.464	16.29	31.611	13	3700.42	3774.16	4118.59	4186.84	4024.05	3977.28	1.88102	5.59736132100282e-8	192.376	7.58779	up
MW0149295	Frutinone A	Aldehyde,Ketones,Esters	Ketones	C16H8O4	3	0.7151	38210-27-4	67554.8	76335.9	65847.1	79492.5	66026.8	76642.7	77945.5	84977.9	88097.4	87110.2	84309	93834.5	1.50414	0.00174425	1.19536	0.257442	up
MW0007546	Mandipropamid	Benzene and substituted derivatives	Benzene and substituted derivatives	C23H22ClNO4	2	0.6048	374726-62-2	13816.1	23077.9	18120.3	28820.3	14122.2	13762.4	9544.81	8292.63	11336	13900.8	13061.3	6681.95	1.3856	0.0217683	0.56228	-0.830639	down
MW0008594	N-[(E)-(6-Bromoimidazo[1,2-a]pyridin-3-yl)methylideneamino]-N,2-dimethyl-5-nitrobenzenesulfonamide	Benzene and substituted derivatives	Benzene and substituted derivatives	C16H14BrN5O4S	2	0.5026	372196-67-3 | 945619-31-8	21549.9	23583.8	19734.1	23552.2	19876.5	18426.9	22922.4	23210.7	27470	23657.7	24318	29831.5	1.26611	0.0178433	1.19481	0.256779	up
MW0004972	4-Fluoro-3-nitrobenzotrifluoride	Benzene and substituted derivatives	Benzene and substituted derivatives	C7H3F4NO2	2	0.6744	367-86-2	36307.6	38920.3	38186.5	42541.4	36468.5	40180.4	56704.7	60038.1	62439.9	61393.1	59076.3	66406.1	1.82869	2.78032225051705e-7	1.57374	0.654193	up
MW0140008	13,14-Dihydro-15-keto-PGE2	FA	Oxidized lipids	C20H32O5	1	0.939	363-23-5	21958	20438.4	26148.2	29579	18348.6	24752.2	30569.4	40907.3	29790.4	28827.9	28575.5	25789.7	1.18086	0.025222	1.30615	0.38532	up
MW0144865	Rhamnose	Carbohydrates and Its metabolites	Sugars	C6H12O5	1	0.8584	3615-41-6	388305	337456	424036	278876	329125	376410	613174	438413	383911	436474	564704	490980	1.39495	0.0120203	1.37178	0.456046	up
MW0005557	5-Aminoimidazole-4-carboxamide	Alcohol and amines	Amines	C4H6N4O	2	0.7203	360-97-4	250.758	45.276	413.275	34.079	367.817	318.917	86.476	47.988	24.195	9.999	42.507	128.961	1.08808	0.0406168	0.23783	-2.072	down
MW0012476	15-Keto-PGF2alpha	Hormones and hormone related compounds	Hormones and hormone related compounds	C20H32O5	3	0.7974	35850-13-6	2189.61	2286.29	2166.49	2255.44	1112.63	1800.24	4841.64	5952.38	4197.79	3794.16	4028.85	3710.49	1.63772	0.00030577	2.24587	1.16727	up
MW0011223	(3beta,5alpha,6beta,9alpha,22E,24R)-5,9-Epidioxyergosta-7,22-diene-3,6-diol	Alcohol and amines	Alcohols	C28H44O4	3	0.8905	348611-57-4	50.821	578.826	1067.13	1323.62	953.727	68.672	1571.68	996.427	1731.92	1945.81	1834.26	2380.88	1.12764	0.0040415	2.58756	1.37159	up
MW0160313	Sulfolithocholic acid	Organic acid and Its derivatives	Organic acid and Its derivatives	C24H40O6S	3	0.7884	34669-57-3	16.091	567.255	28.268	17.684	109.577	7.836	403.18	421.026	438.79	744.035	475.449	333.622	1.46521	0.0111583	3.77134	1.91508	up
MW0151235	Hippomane factor M1	Aldehyde,Ketones,Esters	Ketones	C34H48O8	3	0.6946	33465-16-6	91289.7	84749	118934	146934	82311.8	92023	48038.2	80009.3	63849.5	55352.3	48533.6	62439.8	1.59318	0.00681528	0.581302	-0.78264	down
MW0159394	Withanolide A	Steroids	Steroid	C28H38O6	3	0.6447	32911-62-9	79058.7	93326.6	92655.7	102755	83649.8	87034.4	111279	113658	113491	107139	117664	118084	1.62869	0.000358692	1.26525	0.339428	up
MEDP0519	L-Norleucine	Amino acid and Its metabolites	Amino acids	C6H13NO2	3	0.5556	327-57-1	47909.2	53987.3	53787.1	40008	43933.3	34741.8	69436	74220.9	65673.5	65287.2	53655.8	62317.4	1.49303	0.00103011	1.42361	0.509552	up
MW0103633	Nicotinate mononucleotide	Nucleotide and Its metabolites	Nucleotide and Its metabolites	C11H15NO9P+	2	0.7154	321-02-8	35010.3	42331.2	35934.6	46637.4	30527.8	27224.7	25631.2	24724.5	26026.7	29646.1	24647	30136.4	1.38902	0.022057	0.738802	-0.436741	down
MW0004531	4-[[4-(4-Chlorophenyl)-2-thiazolyl]amino]phenol	Benzene and substituted derivatives	Benzene and substituted derivatives	C15H11ClN2OS	2	0.6856	312636-16-1	32096.1	25245.7	32502.7	26516.7	35082	32392.3	84730	38418.9	46733.8	47360.1	63741.5	48031.1	1.54374	0.015731	1.78973	0.83974	up
MW0016406	Carnosine	Amino acid and Its metabolites	Amino acid derivatives	C9H14N4O3	2	0.7251	305-84-0	31815.4	36773.4	41254.6	45147.9	38006.5	43243.1	16545.6	13627.5	20607.4	19540.8	17840.2	29528.2	1.67027	6.10923e-05	0.498177	-1.00527	down
MW0006526	Chlorambucil	Benzene and substituted derivatives	Benzene and substituted derivatives	C14H19Cl2NO2	2	0.8478	305-03-3	11634.4	11787.7	14967.7	17071.3	12954.9	16022.9	16700.9	17788.6	17372	19503.7	19525.4	21160.5	1.43945	0.00305929	1.32701	0.408176	up
MW0062382	Dipalmitoylphosphatidylserine	GP	PS	C38H74NO10P	2	0.6151	3036-82-6	11031.2	48545.4	49679.7	66929.6	59902.1	47267.1	53373.3	92641.4	148991	109626	70792.2	75310.5	1.12152	0.0237243	1.94362	0.958744	up
MW0103476	AICA ribonucleotide	Nucleotide and Its metabolites	Nucleotide and Its metabolites	C9H15N4O8P	2	0.6023	3031-94-5	12296.4	8167.13	12695.1	9333.44	21053.6	11506.9	4228.66	3266.34	5596.59	3437.04	3367.76	7464.12	1.61052	0.00619035	0.364552	-1.45581	down
MW0105036	3-Hydroxybutyric acid	Organic acid and Its derivatives	Organic acid and Its derivatives	C4H8O3	1	0.713	300-85-6 | 625-71-8 | 26063-00-3	26847.3	37955.1	43542.7	42233.3	37763	33884.4	50505.6	49348.5	51189.9	56403.4	67827.9	55973.3	1.55827	0.000682322	1.4906	0.575889	up
MW0119641	3-Indoleacrylic acid	Organic acid and Its derivatives	Organic acid and Its derivatives	C11H9NO2	1	0.8101	29953-71-7	10452	13103.2	14982.1	24360.1	13800	17454.4	18014.3	17938.7	22235.8	24045.2	22144.2	23924.4	1.17195	0.0366678	1.36272	0.446489	up
MW0113931	Amygdalin	Benzene and substituted derivatives	Benzene and substituted derivatives	C20H27NO11	3	0.7794	29883-15-6	44.104	25.869	30.047	68.869	21.871	33.057	34.313	26.285	11.561	8.951	7.761	5.969	1.35983	0.0326738	0.423739	-1.23875	down
MW0055336	Octyl-Beta-D-Glucopyranoside	Carbohydrates and Its metabolites	Sugars	C14H28O6	2	0.5382	29836-26-8 | 144388-20-5 | 78168-20-4	17567	16769.5	19961.3	19702.3	13939.4	18575.9	8573.43	5501.87	10047.9	8345	11055.7	11720.7	1.62697	6.04323e-05	0.518653	-0.947157	down
MW0120986	Leukoaminochrome	Heterocyclic compounds	Heterocyclic compounds	C8H9NO2	3	0.7305	29539-03-5	145.02	346.898	361.808	513.47	302.765	206.074	84.627	143.385	91.966	153.363	185.368	307.574	1.19392	0.0395551	0.515067	-0.957169	down
MW0143431	4-O-beta-D-mannopyranosyl-D-glucopyranose	Carbohydrates and Its metabolites	Sugars	C12H22O11	3	0.9691	29276-55-9 | 28072-80-2	25116.3	31507.8	24692.2	25643.2	30519.8	27775.4	37672.4	25736.5	41079.8	32672.9	40620.1	40371.9	1.36696	0.0144643	1.32011	0.400653	up
MW0014129	3-Hydroxytetradecanoylcarnitine	Organic acid and Its derivatives	Organic acid and Its derivatives	C21H41NO5	3	0.803	282523-64-2	6915.62	5880.98	12129.6	14025.9	7939.41	9978.76	16379.8	16781.4	15626.5	16242.7	16774.7	17664.5	1.48185	0.00226655	1.74906	0.80658	up
MW0005071	4-Chloro-4'-hydroxybiphenyl	Benzene and substituted derivatives	Benzene and substituted derivatives	C12H9ClO	2	0.7159	28034-99-3	49017.7	48512	52273.1	47501.6	53290.6	52646.4	92686.5	62827.3	65325.8	65610.3	82723.1	71845.9	1.65198	0.00448406	1.45435	0.540374	up
MW0137496	(E)-3-(2-chloro-4-((3-(2,6-dichlorophenyl)-5-isopropylisoxazol-4-yl)methoxy)styryl)benzoic acid	Organic acid and Its derivatives	Organic acid and Its derivatives	C28H22Cl3NO4	2	0.8637	278779-30-9	108.831	85.885	142.587	203.964	843.273	163.129	535.602	1306.19	585.355	866.779	1000.99	1974.5	1.52362	0.0140133	4.05088	2.01824	up
MW0054269	Lamiide	Heterocyclic compounds	Heterocyclic compounds	C17H26O12	2	0.544	27856-54-8	8627.23	9585.93	8414.19	9423.57	7316.45	6735.01	6034.69	5024.98	7036.81	5787.89	5253.44	7310.96	1.47786	0.00372696	0.727485	-0.45901	down
MW0117883	2,4,6-Trimethyl-1,3,5-trithiane	Heterocyclic compounds	Heterocyclic compounds	C6H12S3	3	0.6068	2765-04-0	154305	183088	157080	177296	141384	150352	143602	99760.1	108398	103269	117062	108926	1.62609	0.000473642	0.706812	-0.500602	down
MW0149247	Fluphenazine enanthate	Heterocyclic compounds	Heterocyclic compounds	C29H38F3N3O2S	3	0.5872	2746-81-8	15326	18931.2	43988	60670.7	55554.9	45149	57771.3	80369.1	115932	107383	97552.1	165386	1.42002	0.00572418	2.60576	1.38171	up
MEDP1216	3-Methylhippuric acid	Organic acid and Its derivatives	Organic acid and Its derivatives	C10H11NO3	2	0.7298	27115-49-7	386127	392561	382603	413188	347185	361724	334717	345263	353705	337638	334778	358395	1.46596	0.0101545	0.904137	-0.145387	down
MEDN1082	8-isoprostaglandin F1α	Hormones and hormone related compounds	Hormones and hormone related compounds	C20H36O5	1	0.9516	26771-96-0	159995	169384	159338	198720	169505	171247	613073	485923	624617	604214	650371	675033	1.86552	8.38423e-06	3.55307	1.82907	up
MW0013543	1-hexadecanoyl-2-(9Z,12Z-octadecadienoyl)-sn-glycero-3-phosphoethanolamine	GP	PE	C39H74NO8P	2	0.9062	26662-95-3	205544	616746	1.8596e+06	1.89198e+06	790137	1.44281e+06	1.92077e+06	2.0796e+06	3.01877e+06	2.2465e+06	2.43033e+06	2.66797e+06	1.20074	0.00507679	2.11023	1.0774	up
MW0137394	Apiin	Flavonoids	Flavonoid	C26H28O14	2	0.7205	26544-34-3	29.002	30.34	39.047	1409.2	979.316	48.011	6206.85	6139.84	6353.94	5382.3	5639.85	7219.94	1.60001	2.0754890212781e-8	14.5735	3.86528	up
MW0063596	Sorbitan, monohexadecanoate	FA	Others	C22H42O6	2	0.7028	26266-57-9	22145.4	26907.3	26068.9	28832.7	25131.7	24953.8	58969.9	72072	67818.2	64339.5	63761.9	75635.1	1.84978	2.56386e-06	2.61359	1.38603	up
MW0103685	Uridine diphosphate glucuronic acid	Nucleotide and Its metabolites	Nucleotide and Its metabolites	C15H22N2O18P2	1	0.8317	2616-64-0	49296.3	52822.9	19395.5	41809.9	293752	296025	333067	618368	921656	1.12453e+06	1.37448e+06	1.00138e+06	1.61969	0.00270692	7.13513	2.83494	up
MEDL02773	Indoleacetaldehyde	Heterocyclic compounds	Indole and Its derivatives	C10H9NO	1	0.9462	2591-98-2	81011.8	86674.8	87761	100800	86236.2	87540	75150.3	69357.4	78936.1	75666.1	83008.3	80406.3	1.40994	0.00794167	0.872648	-0.196528	down
MEDN1654	Gemfibrozil	Benzene and substituted derivatives	Benzene and substituted derivatives	C15H22O3	1	0.6102	25812-30-0	7847.84	6529.21	4857.69	7358.86	4402.02	4923.45	3990.77	4354.09	4173.81	4857.95	4352.86	2062.44	1.22663	0.0203262	0.662376	-0.594278	down
MW0016353	Cannabigerol	Alcohol and amines	Alcohols	C21H32O2	2	0.645	25654-31-3 | 2808-33-5	240.993	222.199	309.178	276.47	459.619	361.936	9322.46	4396.62	1937.29	2202.37	1531.01	2662.21	1.73788	0.0378773	11.79	3.55949	up
MEDN1751	2-Hexyldecanoic acid	FA	FFA	C16H32O2	2	0.7225	25354-97-6	7220.7	12532.1	6958.92	16173.6	7497.02	7591.12	5187.37	5185.28	5134.59	1988.75	3578.79	6634.71	1.40237	0.021452	0.477969	-1.06501	down
MW0126012	Oxypurinol	Heterocyclic compounds	Heterocyclic compounds	C5H4N4O2	3	0.9297	2465-59-0 | 184764-63-4 | 187486-05-1 | 187486-06-2	1510.14	1660.36	1554.84	1972.51	1651.08	2126.38	2383.87	2050.95	2316.95	1933.15	2088.24	2642.56	1.37732	0.00752849	1.2807	0.356933	up
MW0133689	4'-Hydroxywarfarin	Heterocyclic compounds	Heterocyclic compounds	C19H16O5	2	0.7071	24579-14-4	8.35585e+06	9.07814e+06	8.57797e+06	9.79283e+06	8.31339e+06	9.14723e+06	9.09794e+06	9.44259e+06	9.70241e+06	9.6744e+06	1.02259e+07	1.01676e+07	1.26374	0.0175516	1.09472	0.130566	up
MW0143899	6-tuliposide B	Aldehyde,Ketones,Esters	Esters	C11H18O9	3	0.6788	244105-18-8	3316.43	2346.58	2973.17	3158.63	1997.11	872.297	4079.68	5472.17	2879.11	4549.66	3554.8	3366.48	1.09824	0.0163304	1.62995	0.704825	up
MW0014242	3-Oxocholic acid	Organic acid and Its derivatives	Organic acid and Its derivatives	C24H38O5	2	0.5425	2304-89-4	22.588	121.981	23.403	106.917	43.214	48.692	3209.68	3631.75	2019.84	3643.11	2836.86	2852.45	1.83262	6.91428e-05	49.6018	5.63232	up
MEDN1324	5-Phenylvaleric acid	Organic acid and Its derivatives	Organic acid and Its derivatives	C11H14O2	1	0.7578	2270-20-4	50397.4	60038.7	51038.6	59058.9	55973.5	63916	58037.1	63857.2	63222.4	59311.4	66021.7	70201.8	1.16157	0.0399485	1.11817	0.161142	up
MW0168812	Benfotiamine	Organic acid and Its derivatives	Phosphoric acids	C19H23N4O6PS	2	0.705	22457-89-2	18839.7	20369.4	20452.5	22110.8	20558.1	20507.1	20566.4	21294.9	22410.5	21294.7	22019	22837.8	1.08684	0.0435295	1.06175	0.0864487	up
MW0054403	Loganic acid	Organic acid and Its derivatives	Organic acid and Its derivatives	C16H24O10	2	0.7047	22255-40-9	24541.2	29517.2	26860.3	25725.8	23293.4	23972.7	19048.1	17648.4	17221.6	19772	17386.7	19903.7	1.72972	0.000173747	0.721071	-0.471786	down
MW0137933	Derrubone	Aldehyde,Ketones,Esters	Ketones	C21H18O6	2	0.6195	22044-58-2	41790.3	43910.1	48818.5	57526.1	51678.7	56129	67866.9	62171.5	72418.5	66089.2	75533.8	75051.6	1.631	0.000180363	1.39779	0.483149	up
MW0007182	Fluometuron	Benzene and substituted derivatives	Benzene and substituted derivatives	C10H11F3N2O	2	0.8688	2164-17-2	121169	139529	129898	139221	117925	127782	133595	136366	142531	134487	145345	156525	1.12939	0.0376223	1.09455	0.13034	up
MW0103639	Orotidylic acid	Nucleotide and Its metabolites	Nucleotide and Its metabolites	C10H13N2O11P	2	0.7729	2149-82-8	652921	614039	634694	702605	584932	608309	531407	530069	548657	511259	495819	523694	1.73698	0.00061697	0.827098	-0.273869	down
MW0106796	Dapt	Amino acid and Its metabolites	Amino acid derivatives	C23H26F2N2O4	2	0.6143	208255-80-5	2352.58	2910.3	4198.2	3343.46	394.151	5329.23	8837.38	9255.89	5354.03	9090.2	11547.3	11554.5	1.34836	0.000429387	3.003	1.5864	up
MEDL00377	Glu-Phe	Amino acid and Its metabolites	Small Peptide	C14H18N2O5	1	0.7337	20556-22-3	27152.7	27690.4	32159.9	34512.9	31309.5	30911.8	21377.5	17334.1	21003.1	20301.2	20484.5	25151.9	1.68972	9.00822e-05	0.68387	-0.548207	down
MW0139619	(2S)-2-(2-hydroxypropan-2-yl)-9-[(2S,3R,4S,5S,6R)-3,4,5-trihydroxy-6-(hydroxymethyl)oxan-2-yl]oxy-2,3-dihydrofuro[3,2-g]chromen-7-one	Heterocyclic compounds	Heterocyclic compounds	C20H24O10	2	0.701	20320-81-4	84295.1	96903.2	95617.2	99885.7	85431.6	89605.9	102216	99153.1	92201.3	103278	107137	114558	1.23147	0.0207493	1.12108	0.164891	up
MW0143587	5-Chloro-3-(4-methylsulfonylphenyl)-2-pyridin-3-ylpyridine	Heterocyclic compounds	Heterocyclic compounds	C17H13ClN2O2S	3	0.6817	202409-31-2	132318	119225	131602	84022.7	146797	127900	384982	161969	212976	201766	280825	212166	1.56341	0.0134084	1.96085	0.971481	up
MEDN1485	Glycerophospho-N-Arachidonoyl Ethanolamine	GP	LPE	C25H44NO7P	2	0.7837	201738-25-2	429164	356812	1.02905e+06	1.72482e+06	1.54442e+06	779761	1.28104e+06	1.60187e+06	2.46946e+06	2.04309e+06	1.8643e+06	2.64658e+06	1.24682	0.00932608	2.03041	1.02177	up
MW0139971	Xanthotoxol	Heterocyclic compounds	Heterocyclic compounds	C11H6O4	2	0.6643	2009-24-7	622285	667044	625903	735523	591483	364093	313801	304707	314785	322551	314994	288699	1.71343	0.00233074	0.515631	-0.95559	down
MW0149077	Eupachloroxin	Heterocyclic compounds	Heterocyclic compounds	C20H25ClO8	3	0.7644	20071-52-7	47345.5	52946.3	52330.5	60070	52395.9	50355.2	55016.8	58053.9	62101.8	54132.8	57866.7	65928	1.141	0.0310986	1.11938	0.162695	up
MW0113928	Amiodarone	Aldehyde,Ketones,Esters	Ketones	C25H29I2NO3	3	0.8138	1951-25-3	1870.93	2334.9	2556.84	2721.22	3863.76	2484.44	4794.91	2993.88	5363.59	4485.34	5470.41	6144.85	1.54182	0.00240898	1.8477	0.885732	up
MW0054535	1-(9Z-octadecenoyl)-sn-glycero-3-phosphocholine	GP	LPC	C26H52NO7P	2	0.964	19420-56-5	533833	452007	663028	796464	459186	479456	295857	430992	410202	310837	292521	374215	1.54168	0.0112681	0.624894	-0.678317	down
MW0005220	N'-Hydroxy-4-methylbenzenecarboximidamide	Benzene and substituted derivatives	Benzene and substituted derivatives	C8H10N2O	2	0.6901	19227-13-5 | 923023-83-0 | 69113-24-2	16601.2	20837.4	16715.4	19276.4	18412.8	19148.7	24253.1	25298.9	26215.5	26324.6	27008.6	29699.1	1.766	1.41355e-05	1.43073	0.516754	up
MW0138901	Marshdimerin	Heterocyclic compounds	Heterocyclic compounds	C48H54O8	3	0.7222	192189-93-8	29.361	17.205	25.655	12.333	21.619	16.154	4.704	9.17	3.923	21.07	20.919	2.302	1.1149	0.0458334	0.507558	-0.978357	down
MW0006406	Boscalid	Benzene and substituted derivatives	Benzene and substituted derivatives	C18H12Cl2N2O	2	0.6741	188425-85-6	5498.26	7708.63	6114.48	4192.32	6490.11	7885.07	6309.49	9303.43	8134.76	7611.42	7789.68	9091.97	1.16936	0.0391183	1.27322	0.348478	up
MW0105040	3-Hydroxydodecanoic acid	Organic acid and Its derivatives	Organic acid and Its derivatives	C12H24O3	3	0.8368	1883-13-2 | 53941-38-1	18749.8	15465.6	13191	25971.5	20548.6	20238.7	23500.6	26261.5	28703.8	27932.6	25251	31985.8	1.39792	0.00461935	1.43332	0.519361	up
MW0012972	1-Palmitoyl-2-oleoyl-sn-glycero-3-(phospho-rac-(1-glycerol))	GP	PG	C40H77O10P	2	0.6584	185435-28-3	6215.27	4878.86	8351.77	8147.86	17973.9	14561.6	39216.6	61350.4	237385	218034	107264	61898	1.70953	0.0249877	12.0598	3.59214	up
MW0151751	Integerrine	Benzene and substituted derivatives	Benzene and substituted derivatives	C35H39N5O4	3	0.6822	18397-13-2	30489.9	21527.5	18985.1	23932.7	16604.7	15479.6	12365.5	17036.5	13571.9	8417.89	9509.32	20047.6	1.28426	0.0250281	0.637293	-0.64997	down
MW0015869	Arachidonoyl Serinol	FA	Others	C23H39NO3	2	0.9293	183718-70-9	4159.88	1612.81	9194.86	5059.69	2876.63	3847.93	21326.5	22156	22381.3	20275.1	18844.7	24134.3	1.69054	3.6562360436042e-7	4.82652	2.27098	up
MEDN0579	N-lactoyl-phenylalanine	Amino acid and Its metabolites	Amino acid derivatives	C12H15NO4	1	0.6731	183241-73-8	12993.8	14606	13538	15774.3	12420	14499.7	16124.7	15155.8	21868.2	17209.1	17462.1	22140.3	1.40068	0.0136596	1.31168	0.391413	up
MW0114852	Methyl beta-D-galactopyranoside	Carbohydrates and Its metabolites	Carbohydrates and Its metabolites	C7H14O6	1	0.5798	1824-94-8	123702	130340	125322	146659	130596	137205	133756	150463	149841	144024	148642	158944	1.31667	0.0102799	1.1157	0.157953	up
MW0110464	Vignatic acid A	Organic acid and Its derivatives	Organic acid and Its derivatives	C30H39N3O7	3	0.6644	181485-19-8	130024	104610	105925	105492	81975	84905.5	64527.6	53506	39046	35406	46816.4	41350.6	1.7367	0.000135869	0.457886	-1.12694	down
MW0000104	7-Ethyl-10-(4-N-aminopentanoic acid)-1-piperidino)carbonyloxycamptothecin	Alkaloids	Alkaloids	C33H38N4O8	2	0.582	181467-56-1	12.948	9.922	9.355	1.847	11.447	10.79	2.197	1.641	1.449	3.534	7.844	4.497	1.08707	0.0133443	0.375819	-1.41189	down
MW0154040	Myxochelin C	Benzene and substituted derivatives	Benzene and substituted derivatives	C27H29N3O9	3	0.5951	179751-76-9	21190.8	28876.7	26986.1	35005.3	26388.4	28803.9	36437.9	33170.3	32330.3	36252.9	37912.4	39094.3	1.39716	0.0053937	1.28668	0.363649	up
MW0004094	3-Methoxy-4-hydroxyphenylglycolaldehyde	Benzene and substituted derivatives	Phenolics	C9H10O4	3	0.9507	17592-23-3	6216.68	5478.78	8010.01	10806.7	10420.7	10880	17424.1	14637.5	20106.5	19771.1	21887.6	23224	1.66834	6.42131e-05	2.25911	1.17576	up
MW0169026	Dehydroabietic acid	Organic acid and Its derivatives	Organic acid and Its derivatives	C20H28O2	1	0.8885	1740-19-8	54301.4	50706.3	65951.2	74580.3	63154.3	69943.1	39851.2	41556.1	47594.8	36067.3	47985.4	37347.8	1.64026	0.00111972	0.661327	-0.596565	down
MW0124277	Gymnodimine	Heterocyclic compounds	Heterocyclic compounds	C32H45NO4	3	0.6639	173792-58-0	219067	190604	296408	363583	210798	219040	124861	176187	154259	139888	119238	168124	1.58274	0.010991	0.588567	-0.764723	down
MW0109139	Phenylalanyltyrosine	Amino acid and Its metabolites	Small Peptide	C18H20N2O4	2	0.8829	17355-18-9	43.933	64.607	84.216	22.651	65.175	95.07	12.14	4.6	9.575	17.201	15.674	78.376	1.25161	0.0289251	0.366206	-1.44927	down
MEDP2280	4-[4-(2,3-Dihydro-1,4-benzodioxin-6-YL)-3-methyl-1H-pyrazol-5-YL]-6-ethylbenzene-1,3-diol	Benzene and substituted derivatives	Benzene and substituted derivatives	C20H20N2O4	2	0.729	171009-07-7	366278	444572	425236	479482	418024	424489	456627	441094	474158	460301	522828	538930	1.17827	0.0295532	1.13129	0.177972	up
MW0107599	N-Isovaleroylglycine	Amino acid and Its metabolites	Amino acid derivatives	C7H13NO3	2	0.6767	16284-60-9	17692.5	17896.4	14852.8	20695.8	15874.5	18098.6	21056.3	19306.3	22059.8	22111.7	23411.8	25315.6	1.48	0.0025235	1.26782	0.342353	up
MW0144423	Aflatoxin-M1-8,9-epoxide	Heterocyclic compounds	Heterocyclic compounds	C17H12O8	3	0.8624	161596-64-1	33382	40821.6	35440.2	44812.3	53867	21967.6	55122.7	53353.2	47201.5	45943	57173.6	63765.1	1.21159	0.0174589	1.40066	0.486106	up
MW0000111	8-Methyldihydrochelerythrine	Alkaloids	Alkaloids	C22H21NO4	3	0.7801	159465-79-9	20778.9	26900.2	27344.9	24755.1	22638.8	29690	30009	31208.2	31716.5	32926.3	31501.4	35109.1	1.51279	0.00245893	1.26535	0.339542	up
MW0148376	(6R)-6-(Hydroxymethyl)-alpha-D-mannopyranose 1-phosphoric acid	Organic acid and Its derivatives	Organic acid and Its derivatives	C7H15O10P	3	0.6911	159000-62-1	6900.2	8876.17	6793.05	8227.51	5978.98	7518.34	7469.64	8338.25	9094.37	8438.69	9338.14	8552.08	1.10103	0.0499475	1.15661	0.209903	up
MEDN1477	D-Mannitol 1-phosphate	Carbohydrates and Its metabolites	Phosphate sugars	C6H15O9P	3	0.9167	15806-48-1	13813.1	19303.3	18225.4	19613.9	19910.8	18432.5	27925.7	26310.8	30069.1	28675.2	33167.8	34796.6	1.73393	4.27698e-05	1.65551	0.727274	up
MW0123579	Desthiobiotin	Heterocyclic compounds	Heterocyclic compounds	C10H18N2O3	3	0.8667	15720-25-9	40.364	10.175	25.925	15.479	27.376	10.276	24.177	26.274	53.054	40.661	47.275	48.378	1.19716	0.0239936	1.85053	0.887936	up
MW0123282	Cephalexin	Others	Medicine	C16H17N3O4S	2	0.5777	15686-71-2	26154.3	19586	44404.1	31761.3	46375.6	26598.4	43448.7	40250.8	75696.8	54588.2	41993.6	99838.8	1.25624	0.0406286	1.82583	0.868552	up
MW0052866	Oleic estolide	FA	FFA	C36H68O4	2	0.8145	154086-90-5	11853.1	10855.1	14247.6	11441.2	14608.8	8948.45	3558.67	5884.28	7990.55	7270.52	5463.38	6350.15	1.60437	0.000370308	0.507511	-0.978489	down
MEDL02483	5-Hydroxytryptophol	Alkaloids	Plumerane	C10H11NO2	3	0.9957	154-02-9	10660	12709.6	13552.3	13641	12865	14289.7	14862.4	15338	14163	13090	15991.3	15164	1.19562	0.0214352	1.14014	0.189209	up
MW0193995	Taurolithocholic acid 3-sulfate	Bile acids	Bile acids	C26H45NO8S2	2	0.7473	15324-65-9	7575.86	7776.77	14597.5	50485.6	37496	36604.8	41715	39100.2	128520	110473	68208.1	60191.7	1.30728	0.021355	2.90034	1.53622	up
MW0148648	Dmg-mino	Heterocyclic compounds	Heterocyclic compounds	C27H35N5O8	3	0.5854	151922-16-6	6038.45	6309.97	5968.54	7695.2	2351.86	3718.66	2103.45	1202.91	1436.84	780.513	1267.87	2214.07	1.65015	0.00378673	0.280701	-1.83289	down
MW0006786	Dichlorprop-P	Benzene and substituted derivatives	Benzene and substituted derivatives	C9H8Cl2O3	2	0.745	15165-67-0	67856.7	76721.3	65756.9	84476.1	64346.1	72013.3	127094	139571	147865	144872	143942	147064	1.8322	2.22296355570272e-8	1.97232	0.979896	up
MW0114405	Erythritol	Carbohydrates and Its metabolites	Carbohydrates and Its metabolites	C4H10O4	2	0.6392	149-32-6	1.49685e+06	1.69814e+06	1.62857e+06	1.8199e+06	1.55886e+06	1.63752e+06	1.83812e+06	1.77223e+06	1.91791e+06	1.8185e+06	2.40865e+06	2.04759e+06	1.36862	0.0179528	1.19951	0.262444	up
MW0052901	Desferal-iron(III)	Heterocyclic compounds	Heterocyclic compounds	C25H48FeN6O8	3	0.5732	14836-73-8	24417.6	23180.7	24277.3	26689.6	15931.1	19124.6	9370.56	12678.9	12703.8	10100.7	8117.55	7954.68	1.75104	0.000212191	0.455962	-1.13301	down
MEDL02046	2-Indolecarboxylic acid	Heterocyclic compounds	Indole and Its derivatives	C9H7NO2	1	0.8015	1477-50-5	730342	775726	818010	876621	848032	938879	881022	927700	1.00911e+06	912056	1.02944e+06	1.14056e+06	1.33912	0.0126917	1.18291	0.242339	up
MW0170020	Xanthosine	Nucleotide and Its metabolites	Nucleotide and Its metabolites	C10H12N4O6	1	0.9634	146-80-5	1425.05	1430.23	1441.6	2128.91	1510.67	1327.62	3235.68	2141.99	3455.86	2862	3582.62	3169.71	1.68774	0.00025379	1.99133	0.993732	up
MW0103561	Flavin mononucleotide	Nucleotide and Its metabolites	Nucleotide and Its metabolites	C17H21N4O9P	3	0.7052	146-17-8	2672.99	3266.84	1919.63	10346.5	7613.54	4098.39	9198.74	9252.29	15584.4	6344.22	12371.2	14817.9	1.31906	0.0104639	2.25847	1.17534	up
MW0126097	Phenol red	Heterocyclic compounds	Heterocyclic compounds	C19H14O5S	3	0.8597	143-74-8	425812	365264	493256	487014	513165	586167	634116	686919	626681	603866	685955	753615	1.5483	0.000824426	1.39032	0.475413	up
MW0105037	3-Hydroxydecanoic acid	Organic acid and Its derivatives	Organic acid and Its derivatives	C10H20O3	3	0.8782	14292-26-3 | 5561-87-5 | 33044-91-6	13890.8	14256	12832	18161.6	16128.5	14610.2	22935.8	18551.8	21483.1	20768	22356.7	23536.4	1.66488	9.96574e-05	1.44229	0.528363	up
MW0055721	PA(18:1(9Z)/18:1(9Z))	GP	PA	C39H73O8P	2	0.735	14268-17-8	3500.55	1770.58	1699.36	8850.82	7596.31	1707.5	6394.93	26166.2	58083.8	58914.1	40737.1	61835.7	1.57961	0.0082672	10.035	3.32698	up
MW0113946	Asperuloside	Others	Others	C18H22O11	2	0.627	14259-45-1	671602	684561	622105	746326	595511	635071	604044	523253	149093	112837	112442	117953	1.45309	0.0079414	0.409494	-1.28808	down
MW0006945	D-Vacciniin	Benzene and substituted derivatives	Benzene and substituted derivatives	C13H16O7	3	0.8198	14200-76-1	124105	147590	148531	155281	143984	143501	188904	183380	196440	191322	219545	222001	1.73074	7.68528e-05	1.39236	0.477528	up
MW0005094	4-Hydroxybenzeneacetonitrile	Benzene and substituted derivatives	Benzene and substituted derivatives	C8H7NO	3	0.9978	14191-95-8	13750	12501.6	12865.4	15444.5	11997.5	12083	13595.2	15922.1	14289.4	13912.8	15110.6	17189.4	1.12828	0.0340014	1.14468	0.194938	up
MW0012229	12-Hydroxyjasmonic acid	FA	Oxidized lipids	C12H18O4	2	0.8996	140631-27-2	11726.3	12531.6	13382.6	15869.6	13470.2	14200.2	5819.84	4035.09	7288.33	7211.75	6288.65	10019.3	1.63139	7.78242e-05	0.500896	-0.997417	down
MW0053773	Goshonoside F6	Benzene and substituted derivatives	Benzene and substituted derivatives	C31H52O12	3	0.5073	138614-60-5	90233.1	158790	124419	154251	105967	116742	93443.6	111488	105446	81924.8	74828.9	75355.6	1.30414	0.0260689	0.722928	-0.468077	down
MEDN0560	Marmesin	Heterocyclic compounds	Heterocyclic compounds	C14H14O4	3	0.5362	13849-08-6	22472.6	22252.9	23372.6	26986.7	22470.1	29601.9	28930.1	34174.1	31474.6	31419.1	33715.7	35992.3	1.58929	0.000590847	1.32991	0.411333	up
MW0151925	Juvenile hormone I	Hormones and hormone related compounds	Hormones and hormone related compounds	C18H30O3	3	0.5273	13804-51-8	3183.27	4086.8	3434.63	4684.33	2708.07	3036.58	2297.89	2046.05	3474.34	2374.17	2529.47	2175.8	1.36196	0.0193906	0.704927	-0.504454	down
MW0009328	N-[2-(3,4-Dihydroxyphenyl)ethyl]hexadecanamide	Benzene and substituted derivatives	Phenolics	C24H41NO3	2	0.9225	136181-87-8	2553.75	1447.26	2518.82	2453.38	1014.11	20.089	15209.9	16134.7	17480.4	17675.6	20173.6	21873.3	1.42485	2.38627e-06	10.8467	3.43918	up
MW0137504	beta-Glucogallin	Heterocyclic compounds	Heterocyclic compounds	C13H16O10	3	0.5153	13405-60-2 | 554-37-0	8444.69	7960.29	6503.24	11391.7	8253.21	8442.26	7055.45	5376.97	5978.52	5793.87	6754.84	7694.44	1.29562	0.024975	0.757991	-0.399747	down
MW0103684	Uridine-5'-diphosphate-glucose	Nucleotide and Its metabolites	Nucleotide and Its metabolites	C15H24N2O17P2	1	0.8133	133-89-1	3.546e+06	3.11627e+06	1.78184e+06	1.09496e+06	4.52984e+06	1.61708e+06	4.80974e+06	1.38727e+06	5.83396e+06	5.67649e+06	6.8076e+06	7.01807e+06	1.10991	0.0280126	2.01027	1.00739	up
MEDN1420	(±)14(15)-EpETE	FA	Oxidized lipids	C20H30O3	1	0.8287	131339-24-7	4859.22	5365.67	5229.86	7127.89	5009.93	4159.34	3064.24	3107.95	3502.12	1685.69	2883.53	3196.44	1.61279	0.000926395	0.549257	-0.864446	down
MEDN0058	N-Acetylneuraminic Acid(SA)	Amino acid and Its metabolites	Amino acid derivatives	C11H19NO9	1	0.9717	131-48-6	45564.2	54674.5	22783.5	48720.6	49750.8	41848.5	70480.1	47431.5	71623.3	79157.6	118598	86849.7	1.41017	0.0125175	1.80047	0.848377	up
MW0000222	Deserpidine	Alkaloids	Alkaloids	C32H38N2O8	3	0.7686	131-01-1	19.791	28.885	22.312	12.39	25.26	21.377	2.809	0.968	8.175	19.005	1.941	4.696	1.40654	0.00165207	0.289151	-1.7901	down
MW0140013	6a,7,8,10a-Tetrahydro-1-hydroxy-6,6-dimethyl-3-(pentyl-5,5,5-D3)-6H-dibenzo(b,D)pyran-9-carboxylic acid, (6aR,10aR)-	Heterocyclic compounds	Heterocyclic compounds	C21H28O4	2	0.8086	130381-15-6	6616.59	8015.69	9344.76	6734.15	4917.88	7645.66	3387.35	4450.11	5383.17	4010.33	4605.12	4175.79	1.56483	0.00369845	0.601087	-0.734355	down
MW0009329	Pamoic acid	Benzene and substituted derivatives	Benzene and substituted derivatives	C23H16O6	2	0.6065	130-85-8 | 108626-78-4	81017.6	112482	104169	105803	102108	125975	119423	123113	125981	127695	105066	141250	1.12869	0.0381347	1.17571	0.233536	up
MW0113863	2'-Adenylic acid	Nucleotide and Its metabolites	Nucleotide and Its metabolites	C10H14N5O7P	2	0.9457	130-49-4 | 81012-86-4	609521	989585	664903	1.34849e+06	879791	785854	352255	387980	588224	668522	668341	697144	1.20049	0.0352315	0.637054	-0.650512	down
MW0015905	Armillarilin	Benzene and substituted derivatives	Benzene and substituted derivatives	C24H30O7	3	0.6287	127500-59-8	89596	79636.9	68776.6	70307	74454	74134	35256.9	55337.4	57547.5	44735.8	29490.7	63043.4	1.4743	0.00186279	0.624664	-0.678848	down
MW0009792	Sulfamerazine	Benzene and substituted derivatives	Benzene and substituted derivatives	C11H12N4O2S	2	0.7897	127-79-7	55843.2	57007.9	53481.2	55921	49361.9	56406.3	43340.7	31735.1	51220.7	43127.1	46647.2	48688.4	1.29943	0.0108264	0.80714	-0.30911	down
MW0017085	Cholesterol sulfate	Hormones and hormone related compounds	Hormones and hormone related compounds	C27H46O4S	3	0.9676	1256-86-6	99801.8	81659.3	265406	437656	383289	186307	351827	407763	642487	563663	507145	678167	1.28153	0.00542832	2.16698	1.11569	up
MW0143501	Icosa-5,14-dienoic acid	Organic acid and Its derivatives	Organic acid and Its derivatives	C20H36O2	2	0.6218	122055-58-7	104.776	199.104	206.492	322.467	374.328	305.713	1858.09	1540.69	1601.13	2074.22	1278.29	1498.03	1.78759	2.15225e-05	6.51106	2.70289	up
MW0056909	Pov-pc	GP	PC	C29H56NO9P	2	0.6119	121324-31-0	1.90233e+06	2.06545e+06	1599.63	3350.89	2.00854e+06	2.13e+06	2.15897e+06	2.57096e+06	2.80735e+06	2.51656e+06	2.67992e+06	2.97665e+06	1.0026	0.0304353	1.93686	0.953722	up
MW0113923	Amidosulfuron	Heterocyclic compounds	Heterocyclic compounds	C9H15N5O7S2	2	0.6807	120923-37-7	310632	256859	299557	331424	266432	300533	177974	264083	213544	220646	230520	228939	1.54392	0.00124598	0.756587	-0.402423	down
MW0003285	2-Naphthoxyacetic acid	Benzene and substituted derivatives	Benzene and substituted derivatives	C12H10O3	2	0.7148	120-23-0	469895	411926	502732	561343	463684	517064	514695	566863	555928	540260	533471	625767	1.15071	0.0275606	1.14021	0.189297	up
MW0055248	N-Arachidonoyl Taurine	FA	FFA	C22H37NO4S	2	0.9241	119959-65-8	44480.1	34233	62678.1	68726.4	62261.8	42760.7	58517.6	110105	104517	103198	101624	150845	1.4653	0.00536246	1.99532	0.996622	up
MW0147918	cyclic ADP-ribose	Carbohydrates and Its metabolites	Sugars	C15H21N5O13P2	1	0.9621	119340-53-3	115119	92633	125150	80640.5	131235	98342	184559	128815	151356	150374	188267	178814	1.55567	0.00127459	1.52722	0.610912	up
MW0015792	Anhydroamarouciaxanthin B	Terpenoids	Triterpene	C40H50O3	3	0.6526	119286-10-1	13761.6	16776.5	17468	16534.1	14004.9	14613.3	11873	13246.4	10938.2	11574.2	12838.3	11834.6	1.61252	0.0016863	0.776149	-0.365595	down
MW0114960	N-acetyl-alpha-D-glucosamine 1-phosphate	Organic acid and Its derivatives	Organic acid and Its derivatives	C8H16NO9P	3	0.7422	119185-04-5 | 119185-08-9 | 25249-56-3	20245.4	7565.84	19288.6	10154.7	21893.4	26655.5	7190.92	3797.68	5685.5	4591.55	4511.37	7101.36	1.56315	0.00886467	0.31075	-1.68618	down
MW0108641	N-Acetylleucine	Amino acid and Its metabolites	Amino acid derivatives	C8H15NO3	1	0.7396	1188-21-2	2425.4	2397.83	2716.97	2016.73	2923.93	2500.04	2983.54	2149.76	3525.93	3177.07	4083.45	3581.99	1.2014	0.0383462	1.30177	0.380478	up
MW0137738	Coumafuryl	Heterocyclic compounds	Heterocyclic compounds	C17H14O5	2	0.7206	117-52-2	22542.6	24174.9	26732.5	25082.7	23189.1	28246.7	31201.4	30190.1	27741.2	27932.1	32083.6	33094.2	1.5196	0.00162301	1.2152	0.281199	up
MW0109523	Raltitrexed	Amino acid and Its metabolites	Amino acid derivatives	C21H22N4O6S	2	0.8092	112887-68-0	37802.1	47427.7	59485.2	67534.3	48723.6	53777.7	66190.8	66060.8	64179.8	62900.2	64342.4	71062.2	1.2197	0.0237039	1.25412	0.32668	up
MADN0589	N-ethylene glycol neuraminic acid	Amino acid and Its metabolites	Amino acid derivatives	C11H19NO10	1	0.5534	1113-83-3	1.42489e+06	947976	1.56513e+06	977756	2.18141e+06	1.552e+06	680228	461746	697770	488862	438884	798981	1.60481	0.00476664	0.412349	-1.27806	down
MW0139191	(1S,4E,5'R,6R,6'R,7S,8R,10S,11R,12R,14R,15R,16S,18E,20E,22S,25R,27S,28R,29S)-22-ethyl-7,11,15-trihydroxy-6'-(2-hydroxypropyl)-5',6,8,10,12,14,16,28,29-nonamethylspiro[2,26-dioxabicyclo[23.3.1]nonacosa-4,18,20-triene-27,2'-oxane]-3,9,13-trione	Heterocyclic compounds	Heterocyclic compounds	C45H74O10	3	0.5475	11052-72-5	167.599	469.055	412.408	1216.35	1480.04	1983.16	1200.84	2709.78	4814.43	8367.38	13438.5	13274.5	1.46727	0.0315524	7.64678	2.93485	up
MW0154732	Einecs 234-275-5	Heterocyclic compounds	Heterocyclic compounds	C45H72O12	2	0.6998	11050-94-5	642.599	1368.22	2961.47	3601.11	182.491	1686.86	6564.97	7664.94	2571.4	5459.65	2978.18	6213.22	1.21766	0.0069905	3.01189	1.59067	up
MW0015605	Agnuside	Benzene and substituted derivatives	Phenolics	C22H26O11	2	0.7411	11027-63-7	44136	55558.5	53963.4	54415.6	47005	52432.8	67147.2	71360.7	71776.9	69789.8	63961.4	70239.4	1.70438	3.11516e-05	1.34719	0.429951	up
MW0007585	Mepanipyrim	Benzene and substituted derivatives	Benzene and substituted derivatives	C14H13N3	2	0.5967	110235-47-7	487610	514870	638710	594287	636198	663763	687064	734989	740836	757582	835095	875480	1.53397	0.00124082	1.30989	0.389449	up
MW0169232	Glutaric acid	Organic acid and Its derivatives	Organic acid and Its derivatives	C5H8O4	2	0.6944	110-94-1	35.306	60.587	8.36	78.125	155.563	723.532	527.456	852.944	1491.62	1916.41	2645.84	1732.37	1.57982	0.00587222	8.63577	3.11033	up
MW0103486	Nicotinamide mononucleotide	Nucleotide and Its metabolites	Nucleotide and Its metabolites	C11H15N2O8P	3	0.5349	1094-61-7	114454	153827	132789	159958	162423	140052	169928	119917	202292	178197	209714	229237	1.10006	0.0497952	1.28463	0.361355	up
MW0108714	N-Caffeoyltryptophan	Amino acid and Its metabolites	Amino acid derivatives	C20H18N2O5	3	0.6795	109163-69-1	32791.8	36432.7	44938.1	49048.2	42190.2	39137.9	49615.2	49350.9	49992.1	52096.7	49013.7	53368.6	1.38352	0.00814785	1.24085	0.311334	up
MW0054539	1-Eicosanoyl-sn-glycero-3-phosphocholine	GP	LPC	C28H58NO7P	2	0.5837	108341-80-6	1.20268e+06	1.24625e+06	1.14018e+06	1.32017e+06	697384	1.22863e+06	892624	838452	871912	776254	842661	791519	1.32103	0.0202563	0.733461	-0.447208	down
MW0000212	Cytochalasin Opho	Hormones and hormone related compounds	Hormones and hormone related compounds	C28H37NO4	3	0.6188	108050-26-6	35423.8	39490	48171.2	211345	276762	226309	160793	295321	485728	454756	438545	776272	1.32135	0.0158218	3.1181	1.64067	up
MEDN1458	11β-13,14-dihydro-15-keto Prostaglandin F2α	Hormones and hormone related compounds	Hormones and hormone related compounds	C20H34O5	1	0.9418	107615-77-0	7983.39	8127.41	7266.16	9666.12	8212.57	8825.69	23920.1	22432.1	23295.7	22774.9	24415.9	24124.2	1.86758	1.74115710795746e-11	2.81468	1.49297	up
MW0010504	Anwulignan	Lig-s and Coumarins	Lig-s	C20H24O4	2	0.653	107534-93-0	36739.3	40520.2	46279.4	50490.2	43174.6	40787.4	36239.5	36486.2	38991	35901.5	32709.5	41824.6	1.25912	0.0326983	0.861086	-0.215772	down
MW0123207	Epsilon-caprolactam	Heterocyclic compounds	Heterocyclic compounds	C6H11NO	3	0.9102	105-60-2	225346	252588	239078	256354	220221	253397	255754	268383	268537	267836	283752	287800	1.44925	0.00349872	1.12791	0.173649	up
MW0011183	(3beta,22E,24R)-Ergosta-4,6,8(14),22-tetraen-3-ol	Alcohol and amines	Alcohols	C28H42O	3	0.8379	104729-39-7	112.181	65.202	79.5	213.993	114.25	62.438	1682.63	875.732	1136.06	1128.47	1716.35	1209.97	1.80616	0.000278961	11.9667	3.58095	up
MW0005933	Acetaminophen	Benzene and substituted derivatives	Phenolics	C8H9NO2	1	0.6101	103-90-2	51992.6	52496.7	49652.8	50339.5	43741.1	47877.4	44875.9	46638	45422.3	40655.6	44483.7	45084.8	1.34652	0.0135482	0.902263	-0.14838	down
MW0154884	Pandamine	Alcohol and amines	Amines	C31H44N4O5	3	0.7542	10233-81-5	58864.4	62951.1	71301.9	70655	56071.8	65390.6	44249	44561.3	41026.7	47280	42936.8	44659.9	1.78537	0.000251147	0.687148	-0.541306	down
MW0061027	Pentadecanoic acid	FA	FFA	C15H30O2	3	0.8984	1002-84-2	7795.21	6331.84	7052.81	8942.86	6714.42	6598.66	3291.97	5160.4	5745.32	4253.15	4901.43	3412.24	1.59481	0.000611851	0.616185	-0.698564	down
MW0193942	Methenamine	Heterocyclic compounds	Heterocyclic compounds	C6H12N4	3	0.6739	100-97-0	414950	447732	438176	477843	408586	445886	494695	502640	525482	505599	539583	564386	1.63031	0.000233179	1.18959	0.25046	up
FDATN01470	DL-Citrulline	Others	Medicine	C6H13N3O3	1	0.9972	-	60785	81034.4	66534.4	84134.7	62242.6	71409.2	74.08	50295.7	177.939	55.326	171.725	82723.8	1.35093	0.019282	0.313274	-1.6745	down
MW0103699	Uridine-diphosphate-n-acetylgalactosamine	Nucleotide and Its metabolites	Nucleotide and Its metabolites	C17H27N3O17P2	1	0.9755	-	84633.8	44955.3	49191.2	79935.9	32745.6	63738.6	20021	43688.7	15898	431.333	8820.11	20530.6	1.21321	0.00314543	0.307967	-1.69915	down
MW0054593	LPE(0:0/22:6)	GP	LPE	C27H44NO7P	1	0.9639	-	2.77207e+06	2.44382e+06	2.69848e+06	3.04563e+06	1.98354e+06	2.18539e+06	1.79409e+06	1.86183e+06	1.81036e+06	1.78123e+06	1.97657e+06	2.02259e+06	1.54815	0.00901816	0.743388	-0.427812	down
MW0054586	LPE(0:0/20:5)	GP	LPE	C25H42NO7P	1	0.9624	-	1.82854e+06	1.97318e+06	2.16492e+06	2.24409e+06	2.33241e+06	2.12455e+06	1.49326e+06	1.75615e+06	1.67895e+06	1.65815e+06	1.81667e+06	1.93198e+06	1.47408	0.002654	0.815868	-0.293592	down
MW0195169	Glutathione Reducedform	Amino acid and Its metabolites	Small Peptide	C10H17N3O6S	1	0.9461	-	940174	639321	888931	644346	1.33632e+06	673449	475833	282144	458592	337215	300610	510857	1.57013	0.0070584	0.461734	-1.11487	down
MW0109045	4-Chloro-L-phenylalanine	Amino acid and Its metabolites	Amino acids	C9H10ClNO2	1	0.9388	-	1.04744e+06	1.15904e+06	1.08975e+06	1.2514e+06	1.06348e+06	1.10318e+06	1.2727e+06	1.25749e+06	1.33425e+06	1.27369e+06	1.34475e+06	1.40114e+06	1.57971	0.000606547	1.17422	0.231698	up
MEDN1267	LPE(0:0/22:5)	GP	LPE	C27H46NO7P	1	0.9108	-	270922	178666	138900	143834	84998.6	123951	79210.2	87437.2	87645.1	81872.6	102307	72482.2	1.37915	0.0392993	0.542834	-0.881417	down
MW0103593	9-[(3S,4S,5R)-3,4-dihydroxy-5-(hydroxymethyl)oxolan-2-yl]-1H-purin-6-one	Nucleotide and Its metabolites	Nucleotide and Its metabolites	C10H12N4O5	1	0.8981	-	3088.75	6931.63	4252.23	9474.36	5819.58	6847.36	943.151	860.357	2149.8	2348.23	2054.52	1522.12	1.61958	0.00384775	0.271275	-1.88217	down
MW0143813	D-Quinovose	Carbohydrates and Its metabolites	Carbohydrates and Its metabolites	C6H12O5	1	0.8434	-	131869	128243	98905.5	127900	111270	133475	108480	103566	96265.8	90184.5	117844	111663	1.10783	0.0351326	0.858323	-0.220408	down
MW0147319	Maltose	Carbohydrates and Its metabolites	Sugars	C12H22O11	1	0.8158	-	3.35618e+06	4.35664e+06	3.62027e+06	4.30059e+06	3.84391e+06	4.23579e+06	4.36703e+06	3.82988e+06	4.55201e+06	4.63942e+06	5.93663e+06	5.4343e+06	1.18714	0.0459856	1.21279	0.278326	up
MEDN0832	D-Glucosamine 6-Phosphate	Carbohydrates and Its metabolites	Phosphate sugars	C6H14NO8P	1	0.78	-	3732.58	8540.86	4260.94	8832.93	7745.84	6326.06	13313.4	6855.49	13517.2	14544.7	11618.5	14063.7	1.40276	0.00327854	1.8741	0.906196	up
MEDN1285	LPE(0:0/16:0)	GP	LPE	C21H44NO7P	1	0.7772	-	5543.03	7772.87	4697.41	4806.44	4397.75	6021.62	11681.8	22562.3	32001.6	20866.4	12026	19384.8	1.70728	0.00533074	3.56577	1.83421	up
MEDN1649	Barbital	Heterocyclic compounds	Heterocyclic compounds	C8H12N2O3	1	0.7317	-	4.04862e+06	4.37318e+06	4.30352e+06	4.63214e+06	3.99049e+06	4.3845e+06	4.71945e+06	4.74551e+06	5.03228e+06	4.83814e+06	5.13097e+06	5.4222e+06	1.56026	0.000849229	1.16151	0.216004	up
MADP0594	Gly-Ala-Pro-Met-Phe-Val-NH2	Amino acid and Its metabolites	Small Peptide	C29H45N7O6S	1	0.7306	-	32262	24033.9	38173.6	36713.2	29371.8	30203	17511.1	12271	14196.4	5812.5	12083.1	10875.1	1.70166	3.29895e-05	0.38137	-1.39074	down
MEDTN01418	2-Hydroxyoctadecanoic acid	FA	FFA	C18H36O3	1	0.6839	-	289230	314031	305383	367144	305377	323845	328251	390888	455280	383176	410792	452570	1.45401	0.0050349	1.27084	0.345778	up
MEDN1256	LPI(18:3/0:0)	GP	PI	C27H47O12P	1	0.6543	-	42620	48484.9	48535.2	58157.7	38171.3	46282.7	37792	40490	39624	36635	36112	43414.2	1.31516	0.0320826	0.829285	-0.270061	down
MEDN0529	Fluorescein	Benzene and substituted derivatives	Benzene and substituted derivatives	C20H12O5	1	0.6192	-	11373.4	15692.1	22572.7	22033.7	22453.7	32636.7	23171	38852.6	37612.5	26444	33885.1	40373.7	1.24833	0.0140368	1.58043	0.660318	up
MW0007548	Manidipine	Benzene and substituted derivatives	Benzene and substituted derivatives	C35H38N4O6	1	0.595	-	130332	116319	127679	117283	94575	92196.5	81912.4	76583	51921.6	78223.9	77262	86132	1.52395	0.00125716	0.66634	-0.58567	down
MW0124123	Flibanserin	Others	Medicine	C20H21F3N4O	1	0.5358	-	360143	429276	412461	448775	370757	401442	516952	474912	536177	558005	531907	635341	1.63786	0.000557162	1.34275	0.425194	up
MW0155032	PG(16:0/18:1(9Z))[U]	Heterocyclic compounds	Heterocyclic compounds	C40H77O10P	2	0.9494	-	76926.5	244700	251791	170956	131400	351077	393266	316876	411880	300382	247311	279749	1.12349	0.03423	1.589	0.668118	up
MW0055337	Oleoyltaurine	FA	FFA	C20H39NO4S	2	0.9304	-	79977.1	25810.1	74915.4	123154	92879.4	87881	169141	98997.2	94291.4	164044	221872	182499	1.21219	0.0138289	1.92079	0.941697	up
MW0006925	4-Dodecylbenzenesulfonic acid	Benzene and substituted derivatives	Benzene and substituted derivatives	C18H30O3S	2	0.9276	-	908177	551796	936606	763843	711385	884632	316760	833055	569957	181053	655901	576452	1.07181	0.0429259	0.658723	-0.602255	down
MW0168303	N-Oleoyl-L-Serine	Amino acid and Its metabolites	Amino acid derivatives	C21H39NO4	2	0.9172	-	14020.3	15450.3	25169.3	27688.3	17979.2	24401.1	3381.88	3746.2	5617.88	3919.14	1012.07	4889.29	1.72402	0.00048282	0.180954	-2.46631	down
MW0151682	Ile-Nap-OH	Amino acid and Its metabolites	Small Peptide	C24H24N2O6	2	0.9017	-	92531.9	109342	107010	138132	105764	125816	90986.9	92097.6	89543.3	96981.9	84481	91614.4	1.42235	0.019312	0.804168	-0.314431	down
MW0012811	1-Hexadecanoyl-2-(9Z-octadecenoyl)-sn-glycero-3-phospho-(1'-myo-inositol)	GP	PI	C43H81O13P	2	0.8988	-	86288.2	57190.4	87318.5	9682.83	20962.8	10075.2	50040.8	108503	140566	119202	121988	122637	1.24295	0.00803613	2.44159	1.28782	up
MW0108727	N-cis-octadec-9Z-enoyl-L-Homoserine lactone	Aldehyde,Ketones,Esters	Esters	C22H39NO3	2	0.8967	-	1.14032e+06	1.23761e+06	1.36723e+06	1.4442e+06	1.36074e+06	1.34157e+06	344062	354888	368385	349802	351708	360582	1.88161	3.47876e-06	0.269833	-1.88986	down
MW0152618	Leu-Nap-OH	Amino acid and Its metabolites	Small Peptide	C24H24N2O6	2	0.8873	-	93811.4	107140	101925	113186	90403.8	98511.5	83060	82434.4	86608.3	81842.4	81441.3	90569.6	1.5935	0.0034415	0.836322	-0.257869	down
MW0159024	Val-His-Ile-Glu	Amino acid and Its metabolites	Small Peptide	C22H36N6O7	2	0.882	-	6.318	8.756	7.701	14.105	9.591	10.108	2.532	1.463	4.701	7.451	3.391	5.815	1.36388	0.00445596	0.448099	-1.15811	down
MW0155501	Phe-TyrMe-OH	Amino acid and Its metabolites	Small Peptide	C24H22N2O7	2	0.8766	-	52283.6	61341.6	60296.2	66467	52690.5	59793	44324.2	45009.1	42500.5	40472.1	40821.3	46150.8	1.74502	0.000404278	0.734765	-0.444646	down
MW0151357	Ile-Asn-Val-Asp	Amino acid and Its metabolites	Small Peptide	C19H33N5O8	2	0.8754	-	1173.24	1913.44	2148.87	1236.96	2544.19	1561.8	988.949	636.539	1586.4	1017.05	1160.95	1346.21	1.13774	0.0365006	0.636773	-0.651148	down
MW0153929	Misoprostol(free acid)-d5	Hormones and hormone related compounds	Hormones and hormone related compounds	C21H31D5O5	2	0.8678	-	58.673	12.022	6.015	15.805	11418.1	20.841	32395.7	31447.2	32037	30243.2	27524.4	36437.7	1.66905	6.22349853268928e-7	16.4841	4.04301	up
MW0134593	5-Hydroxypseudobaptigenin	Flavonoids	Flavonoid	C16H10O6	2	0.8565	-	26562.9	31628.1	29067.7	33352.8	27066.9	28303.9	28785.6	30635.9	33768	34532.8	34816.9	39028.3	1.12561	0.0429419	1.14539	0.195834	up
MW0151377	Ile-Asp-Tyr-Lys	Amino acid and Its metabolites	Small Peptide	C25H39N5O8	2	0.8481	-	2.57641e+06	2.93544e+06	2.85312e+06	3.1346e+06	2.03951e+06	2.29673e+06	2.01774e+06	2.34406e+06	2.10229e+06	2.03488e+06	2.28341e+06	2.378e+06	1.19874	0.0465007	0.831052	-0.266989	down
MW0011922	1,2-Dipentadecanoyl-sn-glycero-3-phosphocholine	GP	PC	C38H76NO8P	2	0.8414	-	16953.2	126.873	18293	20784.5	2381.96	4345.48	11705.9	30165	53534.7	33027.3	34850.2	43392.4	1.06648	0.00712955	3.28656	1.71658	up
MW0145518	Arg-Thr-Ile-Glu	Amino acid and Its metabolites	Small Peptide	C21H39N7O8	2	0.8405	-	71666.4	59908.1	180339	296479	243480	132873	217718	290197	433554	410875	365609	519262	1.31422	0.00513994	2.27187	1.18388	up
MW0006838	Dihydroconiferyl alcohol	Benzene and substituted derivatives	Phenolics	C10H14O3	2	0.8399	-	12562.6	16565.5	15271.9	18860	15430.5	19198.8	11706.9	10673.3	12081.1	11681.4	11983.6	15199.7	1.40205	0.00836268	0.749071	-0.416825	down
MW0152324	Leu-Glu-Lys-Glu	Amino acid and Its metabolites	Small Peptide	C22H39N5O9	2	0.8285	-	10627.3	10289.1	31805.5	44737	49962.6	36878.7	38965.3	47574.4	97168.7	101273	88816	102848	1.32052	0.00685607	2.58625	1.37086	up
MW0002287	2,4-Dinitrophenol	Benzene and substituted derivatives	Phenolics	C6H4N2O5	2	0.8227	-	326530	355078	361632	395652	329629	353748	397943	397848	417615	391538	425764	442097	1.50749	0.00133446	1.16517	0.220541	up
MW0151036	His-Phe-Arg-Asp	Amino acid and Its metabolites	Small Peptide	C25H35N9O7	2	0.8199	-	4427.11	5907.41	13417.3	23515.5	11905.4	14526.5	15305.6	24657.7	24767.2	22712.3	17584.9	22691.8	1.14146	0.0236065	1.73298	0.793259	up
MW0150910	His-Gln-Val-Lys	Amino acid and Its metabolites	Small Peptide	C22H38N8O6	2	0.8166	-	23872.9	22541.5	39172.4	30152.7	35971.5	22701.9	59418.9	61254.1	79293.9	82240.9	73450.3	97642.3	1.73489	0.000144472	2.59901	1.37796	up
MW0110954	Chlorsulfuron	Heterocyclic compounds	Heterocyclic compounds	C12H12ClN5O4S	2	0.797	-	66335.8	74086.8	67978.1	73588.3	67431.4	71285.2	73020.7	81500.2	85207.6	81032.7	83595	84561.2	1.59166	0.000678879	1.16214	0.21678	up
MW0062217	Prostaglandin A2-biotin	Hormones and hormone related compounds	Hormones and hormone related compounds	C35H56N4O5S	2	0.7956	-	503366	555977	545186	640858	526722	550611	592942	686702	746052	678235	739701	794945	1.53024	0.001766	1.27563	0.351215	up
MW0156741	Ser-Glu-Phe-Arg	Amino acid and Its metabolites	Small Peptide	C23H35N7O8	2	0.7894	-	20334.8	70348.6	45572.2	47983.2	69533.7	42112.4	28955.2	24147.9	35827.8	21053.2	17400	20976.7	1.31284	0.0221059	0.501414	-0.995927	down
MW0006787	Dichlorprop	Benzene and substituted derivatives	Benzene and substituted derivatives	C9H8Cl2O3	2	0.761	-	291772	344021	355607	383424	325960	365624	416638	436655	467871	478160	475205	512770	1.66751	9.01133e-05	1.34886	0.431742	up
MW0158488	Tyr-His-Phe-Lys	Amino acid and Its metabolites	Small Peptide	C30H39N7O6	2	0.7591	-	53384	50149	51992.5	56174.8	40038.2	45390.2	31773.1	38402.9	40762.4	30125.2	30705	36364.2	1.63656	0.000734783	0.70048	-0.513583	down
MW0154271	Nap-Asp-OH	Amino acid and Its metabolites	Small Peptide	C22H18N2O8	2	0.7533	-	79906.2	118736	102157	123371	98642.7	113377	120514	130117	161464	193050	143545	154565	1.43939	0.00648518	1.41979	0.505676	up
MW0157815	Thr-Thr-Gly-Leu-Ile	Amino acid and Its metabolites	Small Peptide	C22H41N5O8	2	0.7527	-	398405	229402	260987	319151	279479	280066	402943	574715	445268	466460	360408	637097	1.47996	0.00547181	1.63333	0.707815	up
MW0169194	Amebacilin	Heterocyclic compounds	Heterocyclic compounds	C26H34O7	2	0.7476	-	172426	95806.9	98772.1	117380	109439	89650.6	54589.4	72408.9	71897.3	65004.6	18446.8	83903.6	1.29274	0.00745667	0.535866	-0.900055	down
MW0146362	Aspartylmethionine	Amino acid and Its metabolites	Small Peptide	C9H16N2O5S	2	0.7447	-	74870.3	81071.2	75220	82266.5	67334	74779.7	61209.1	59660.7	65962.2	63038.1	66103.7	66067.9	1.6121	0.00130649	0.838654	-0.253853	down
MW0155422	Phe4Cl-Asp-OH	Amino acid and Its metabolites	Small Peptide	C18H15ClN2O8	2	0.7435	-	83250.8	92753	98265.2	99759.5	80444.1	89987.7	91132.1	103136	110227	102208	116423	119486	1.29172	0.0128303	1.18027	0.23912	up
MW0013006	1-Stearoyl-2-myristoyl-sn-glycero-3-phosphocholine	GP	PC	C40H80NO8P	2	0.7433	-	2440.18	119813	258670	249564	1432.73	279885	572821	727761	607780	670243	798481	139999	1.09115	0.00421313	3.85728	1.94758	up
MW0139075	N-(4-methyl-2-oxochromen-7-yl)icosa-5,8,11,14-tetraenamide	Alcohol and amines	Amines	C30H39NO3	2	0.7418	-	5430.01	7129.94	10844.9	12780.2	7844.97	9924.8	18274.4	18196.2	20088.4	14782	15642.8	19245.8	1.56869	0.000118826	1.96886	0.977362	up
MW0149921	Glu-Arg-Phe-Asp	Amino acid and Its metabolites	Small Peptide	C24H35N7O9	2	0.7333	-	26446.3	31965.3	29084.6	32584.3	21445.2	22420.6	20114.5	15909.2	17889.6	12808.8	13857.9	17310.2	1.65145	0.00113588	0.597086	-0.743988	down
MW0194316	L-Asparagine, N-[2-(acetylamino)-2-deoxy-beta-D-glucopyranosyl]-	Amino acid and Its metabolites	Amino acid derivatives	C12H21N3O8	2	0.7245	-	23835.6	34735.8	30407.9	32565.3	25215.7	31470.8	30617.6	33160.9	37853.4	36121	35073.4	36688.7	1.1472	0.0337246	1.17552	0.233304	up
MW0144650	Ala-Leu-Val-Arg	Amino acid and Its metabolites	Small Peptide	C20H39N7O5	2	0.7223	-	15280.2	18411.1	16098.7	14849.6	15539.3	13059.4	28728	27755.8	26427.3	28149.3	22133.1	25494.1	1.76438	8.35531e-06	1.70196	0.767196	up
MW0006518	Cetaben	Benzene and substituted derivatives	Benzene and substituted derivatives	C23H39NO2	2	0.7213	-	19808.6	10203.5	19904.2	13618.3	19910.6	16540.8	49317.4	48853.5	52509.7	53194.6	47833.9	58592.2	1.79741	3.23445095002187e-8	3.10345	1.63387	up
MW0006069	antimycin A1	Benzene and substituted derivatives	Benzene and substituted derivatives	C28H40N2O9	2	0.721	-	16375.3	21166.8	22338.8	31892.5	14438.6	14768.4	11661.9	11623.2	11748	10092	9348.97	12959.6	1.55838	0.0207015	0.557393	-0.843233	down
MW0054672	Malyngamide I	Alcohol and amines	Amines	C26H42ClNO5	2	0.7208	-	246432	225738	600712	860964	850221	367545	716777	836259	1.2527e+06	1.01337e+06	896633	1.29657e+06	1.24103	0.0108476	1.9077	0.931832	up
MW0151313	Ile-Ala-Leu-Arg	Amino acid and Its metabolites	Small Peptide	C21H41N7O5	2	0.72	-	1520.04	1363.21	1836.17	1883.35	635.211	582.782	6012.06	6162.88	6522.59	6317.68	5201.37	6107.31	1.7014	3.5438625662414e-8	4.64455	2.21554	up
MW0168814	Bentazone	Benzene and substituted derivatives	Benzene and substituted derivatives	C10H12N2O3S	2	0.717	-	13181.6	21703.6	20107.3	28482.4	21837.4	24108.4	11935.8	10771.3	11297.1	12473.2	14267.5	18176.7	1.426	0.00745209	0.609807	-0.713575	down
MW0145679	Asn-Arg-Phe-Lys	Amino acid and Its metabolites	Small Peptide	C25H41N9O6	2	0.7136	-	11996.2	14739.7	17718.8	11950.3	15910	9436.56	8630.35	8952.77	12819.8	9926.39	6181.03	10073.8	1.26219	0.0223723	0.692148	-0.530848	down
MW0157865	Thr-Val-Leu-Thr-Ser	Amino acid and Its metabolites	Small Peptide	C22H41N5O9	2	0.71	-	29878.3	36864.2	41040.5	48605.9	32267.6	30954	22567	26329.6	31454.7	25221.6	21188.3	27815.3	1.4757	0.0123726	0.703867	-0.506626	down
MW0007440	Isoxaben	Benzene and substituted derivatives	Benzene and substituted derivatives	C18H24N2O4	2	0.6978	-	10488.7	14760.9	12651.7	14079.3	14800.3	11940.5	7097.28	6345.6	10759.3	8254.47	8013.34	6483.22	1.62755	0.000284281	0.596449	-0.74553	down
MW0122774	Allobarbital	Heterocyclic compounds	Heterocyclic compounds	C10H12N2O3	2	0.6907	-	29232.9	32722.5	31777.9	34183.5	29746.2	30589.1	32723.5	34097.8	34835.1	34876.4	33387	37268.8	1.29818	0.0107829	1.10059	0.138278	up
MW0011889	1,2-Dimyristoyl-sn-glycero-3-phospho-l-serine	GP	PS	C34H66NO10P	2	0.6884	-	144.413	150.585	157.897	139.472	470.882	177.792	285.94	356.917	422.048	640.613	291.575	403.752	1.38303	0.0278396	1.93454	0.951991	up
MW0008696	N-(2,2,2-Trifluoroethyl)-N-{4-[2,2,2-trifluoro-1-hydroxy-1-(trifluoromethyl)ethyl]phenyl}benzenesulfonamide	Benzene and substituted derivatives	Benzene and substituted derivatives	C17H12F9NO3S	2	0.6883	-	115723	127671	128156	148627	109917	112695	110308	102674	112990	102466	108360	107498	1.32784	0.0371257	0.8674	-0.205231	down
MW0155333	Phe-Ser-Leu-Phe-Asp	Amino acid and Its metabolites	Small Peptide	C31H41N5O9	2	0.6878	-	100022	104776	100158	107979	76262.6	81824.7	64292.7	68888.6	67274.3	62736.6	70151	63351.1	1.69004	0.0022264	0.694708	-0.525521	down
MW0008666	N-[2-[4-[[3-butyl-5-oxo-1-[2-(trifluoromethyl)phenyl]-1,2,4-triazol-4-yl]methyl]phenyl]phenyl]sulfonyl-3-methyl-2-thiophenecarboxamide	Benzene and substituted derivatives	Benzene and substituted derivatives	C32H29F3N4O4S2	2	0.6843	-	155369	127976	138226	116901	268217	170420	40605.5	35804.4	71999.2	54693.7	41866.7	75383.4	1.66327	0.00357653	0.327858	-1.60886	down
MW0137859	Daidzein 4'-O-glucuronide	Flavonoids	Isoflavones	C21H18O10	2	0.6774	-	1336.77	2448.29	2339.66	2074.43	2013.56	2467.23	1944.33	1196.14	1759.34	1369.72	1070.65	1083.07	1.30869	0.0116836	0.664297	-0.5901	down
MW0109935	Threoninyl-Isoleucine	Amino acid and Its metabolites	Small Peptide	C10H20N2O4	2	0.6756	-	32135.6	42975.5	37288.8	22107.1	24367.8	43094.4	48780.6	40450.5	54081.7	49614.1	53778.6	57392	1.43274	0.00424911	1.50566	0.590398	up
MW0126499	Saccharin	Heterocyclic compounds	Heterocyclic compounds	C7H5NO3S	2	0.6675	-	1.79749e+06	2.15484e+06	2.11833e+06	2.34146e+06	2.07545e+06	2.28871e+06	2.70111e+06	2.55986e+06	2.67869e+06	2.92097e+06	3.03017e+06	3.30659e+06	1.64319	0.000461767	1.34604	0.428723	up
MW0000105	7-Ethyl-10-hydroxycamptothecin	Alkaloids	Alkaloids	C22H20N2O5	2	0.6647	-	7641.67	6827.28	10950.8	9384.01	13392.3	16649.4	23575.3	17690.4	19108.9	17659	28553.8	23313.6	1.57481	0.000916058	2.00324	1.00233	up
MW0004629	4-amino-6,7-dihydro-5H-cyclopenta[b]pyridin-2-yl 4-methylbenzenesulfonate	Benzene and substituted derivatives	Benzene and substituted derivatives	C15H16N2O3S	2	0.6622	-	33613.2	41528.1	39489.9	44737.8	39027.8	38796.9	41061.8	55924.9	42871.8	42203.4	59407.7	62057.9	1.22893	0.0360285	1.27966	0.355761	up
MW0055272	2-O-alpha-L-Rhamnopyranosyl-D-glucopyranose	Carbohydrates and Its metabolites	Sugars	C12H22O10	2	0.6587	-	442918	401785	452944	506054	433266	477069	448380	366582	393002	383754	378818	397739	1.36984	0.0125374	0.872603	-0.196603	down
MW0147117	Carmamycin B	Others	Others	C25H45N3O7S	2	0.6564	-	75036.9	77809.5	88414.8	126526	63575	103772	82568.4	80409.4	63280.4	32980.4	52303.7	56351.4	1.17675	0.043581	0.68748	-0.540611	down
MW0003225	2-[(1-{3-[4-(Biphenyl-4-ylcarbonyl)-2-propylphenoxy]propyl}-1,2,3,4-tetrahydroquinolin-5-yl)oxy]-2-methylpropanoic acid	Benzene and substituted derivatives	Benzene and substituted derivatives	C38H41NO5	2	0.6553	-	17588.3	13148.2	20789.1	28184.1	13059.1	13244.6	9181.35	11831.7	9001.72	8312.43	8605.03	11404.4	1.54258	0.0220701	0.550276	-0.861772	down
MW0168281	Dioleoylphosphatidic acid	GP	PA	C39H73O8P	2	0.6553	-	362314	578037	1.08957e+06	988491	263451	830350	2.45271e+06	2.8901e+06	3.21218e+06	2.26631e+06	3.08207e+06	4.34758e+06	1.65917	0.000186593	4.43823	2.14998	up
MW0054311	19-[(2S,3S)-3,6-Dihydro-3-methyl-6-oxo-2H-pyran-2-yl]-17-ethyl-6-hydroxy-3,5S,7S,9R,11,15R,hexamethyl-8-oxo-2E,10E,12E,16Z,18E-nonadecapentaenoic acid	FA	Others	C33H48O6	2	0.6537	-	19414	21679.7	9545.22	36209.4	74625.5	88806.6	103040	140646	114078	85523.3	84094	97619.2	1.38748	0.00366676	2.4972	1.32031	up
MW0144244	Acetoxy-10-gingerol	Benzene and substituted derivatives	Benzene and substituted derivatives	C23H36O5	2	0.6484	-	24.928	80.022	33.363	76.917	47.578	55.157	3787.62	3389.79	3521.72	3746.7	3318.52	4251.62	1.8656	1.4656e-06	69.2402	6.11354	up
MW0002741	2-Benzyl-4-chlorophenol	Benzene and substituted derivatives	Benzene and substituted derivatives	C13H11ClO	2	0.6418	-	96234.3	97973.4	107697	133604	78040.6	129950	125228	116871	143913	145174	147921	168184	1.26265	0.0143352	1.31669	0.396918	up
MW0103146	Wortmannin from Penicillium funiculosum	Heterocyclic compounds	Heterocyclic compounds	C23H24O8	2	0.6349	-	3110.34	1758.82	3131.02	2995.49	1695.05	1342.67	3324.62	3030.06	3351.75	3388.13	3283.29	5051.62	1.17773	0.0213454	1.52703	0.610733	up
MW0155430	Phe4Cl-Nap-OH	Amino acid and Its metabolites	Small Peptide	C27H21ClN2O6	2	0.6323	-	27943	26556.3	19890.2	24945.9	22542.5	23608.1	26117.5	24593.1	32222.1	26344	29157	34218.7	1.1414	0.0442298	1.18673	0.24699	up
MW0155108	Phe-Asn-Ile-Glu	Amino acid and Its metabolites	Small Peptide	C24H35N5O8	2	0.6242	-	107504	105272	78638.6	71868.3	109607	155603	152174	175512	193218	194161	160823	187089	1.60826	0.000826765	1.69131	0.758143	up
MW0112155	4,7-dichloro-3-hydroxy-3-[2-(4-methoxyphenyl)-2-oxoethyl]-1H-indol-2-one	Aldehyde,Ketones,Esters	Ketones	C17H13Cl2NO4	2	0.6122	-	20332.3	26573.7	20815.5	14851.4	19960.8	9043.1	34136.5	25158.3	44617.6	13500.9	65923.8	55087.4	1.15454	0.0436406	2.13686	1.0955	up
MW0152392	Leu-Leu-Asp-Leu-Leu	Amino acid and Its metabolites	Small Peptide	C28H51N5O8	2	0.5883	-	2100.07	1599.46	1762.2	1292.06	1673.11	1339.84	1158.07	618.161	1174.35	645.032	316.124	1107.17	1.39314	0.00210409	0.513878	-0.960502	down
MW0011790	1-(1Z-octadecenyl)-2-(4Z,7Z,10Z,13Z,16Z,19Z-docosahexaenoyl)-sn-glycero-3-phosphocholine	GP	PC	C48H84NO7P	2	0.571	-	47329.4	50558.4	39650.6	69465.5	56109.9	40555.8	80162.2	73428.3	94350.7	93975.3	53330.5	48603.9	1.13667	0.0351038	1.46162	0.547572	up
MW0109942	Thr-Thr	Amino acid and Its metabolites	Small Peptide	C8H16N2O5	2	0.5638	-	42756.3	31329.4	49771.8	54877.5	45358.6	51591.1	50280.7	53225.4	51384.5	56552.7	56826.2	61346.3	1.046	0.0489411	1.19563	0.257766	up
MW0110180	Tumonoic acid I	Organic acid and Its derivatives	Organic acid and Its derivatives	C27H47NO7	2	0.5482	-	69346.7	76711.6	88067.4	89584.2	69728.6	73196.1	56443.8	67817	61444.5	62898.1	73072	76840.2	1.1689	0.0406205	0.85402	-0.227658	down
MW0055545	1-Myristoyl-sn-glycerol 3-phosphate	GP	PA	C17H35O7P	2	0.5452	-	4837.27	4834.7	6934.6	6920.5	4720.29	5976.53	3014.48	1328.74	3061.16	1472.19	2490.18	1520.13	1.68251	8.55664e-05	0.376546	-1.4091	down
MW0159193	Val-Thr-Tyr-Lys	Amino acid and Its metabolites	Small Peptide	C24H39N5O7	2	0.5442	-	13987.3	15710.7	44448.6	80407	72401.5	42832.7	78721.4	106491	180426	135907	115812	200856	1.41917	0.0030792	3.0328	1.60065	up
MW0159036	Val-Ile-Asp-Lys	Amino acid and Its metabolites	Small Peptide	C21H39N5O7	2	0.5329	-	31907.1	30220.8	38977.7	46459.7	28185.2	30001.3	19848.7	23716.2	19432	25268.9	15376.7	19871.9	1.6253	0.00333534	0.600308	-0.736225	down
MW0152934	Lys-Gln-Asp-Lys	Amino acid and Its metabolites	Small Peptide	C21H39N7O8	2	0.5288	-	561090	576446	502310	324435	705425	898798	1.08421e+06	1.01734e+06	1.34823e+06	1.024e+06	956454	1.21493e+06	1.58217	0.000528887	1.86217	0.896986	up
MW0114353	D-ribofuranose 5-phosphate	Organic acid and Its derivatives	Organic acid and Its derivatives	C5H11O8P	3	0.9511	-	27019.2	17408.2	25598.2	16137	27139.4	28819.8	29824.7	26724.8	34533.2	29884.5	30313	29790.5	1.19279	0.033168	1.27405	0.349425	up
MW0143407	4-Methylthiobutanaldoxime	Alcohol and amines	Alcohols	C5H11NOS	3	0.9408	-	83054.6	88335.3	88178	96419.4	82669	89105.2	93198.9	100352	103485	95474.3	106724	106731	1.48684	0.00189636	1.14818	0.199347	up
MW0166700	3-Isobutanoyl-4-(isovaleryl)sucrose	Others	Others	C21H36O13	3	0.9102	-	44776.7	70909.8	59620	58060.6	74705.3	64232.6	43601	42070.8	64483.9	40099	48198.4	44543.7	1.20892	0.0257048	0.760121	-0.395699	down
MW0161530	[(3R,4S,5S,6R)-2,4,5-trihydroxy-6-(hydroxymethyl)oxan-3-yl] (E)-3-(4-hydroxyphenyl)prop-2-enoate	Others	Others	C15H18O8	3	0.9	-	2548.78	1360.75	1404.59	2071.45	1337.17	1246.41	1750.53	487.401	581.6	831.468	623.661	315.759	1.39695	0.0135961	0.460463	-1.11884	down
MW0012812	1-Hexadecanoyl-2-(9Z-octadecenoyl)-sn-glycerol 3-phosphate	GP	PA	C37H71O8P	3	0.8424	-	39.183	28.033	13005.2	10154	3779.75	2418.9	15007.2	20316.6	18353.5	15496.4	17061	7727.33	1.07846	0.00389675	3.19326	1.67503	up
MW0140348	(3E)-3-[(1R,5R,6S)-5-hydroxy-7-oxabicyclo[4.1.0]heptan-2-ylidene]pyruvic acid	Aldehyde,Ketones,Esters	Esters	C9H10O5	3	0.8411	-	21145.3	26850.3	23655.7	28020.5	25048.1	25721	89911.4	107744	106017	97172.8	103117	124486	1.86631	7.80192e-06	4.17739	2.0626	up
MW0165503	3-Dehydro-scyllo-inosose	Aldehyde,Ketones,Esters	Ketones	C6H8O6	3	0.8376	-	266773	288408	277988	329856	313610	326954	433117	341910	410744	347513	435684	446139	1.57746	0.0015985	1.33906	0.421215	up
MW0147427	Chlorophyllide b	Tryptamines,Cholines,Pigments	Pigments	C35H32MgN4O6	3	0.8263	-	35602.5	32029.7	35157.3	25804.6	22995.3	21628.3	15257.1	11282.2	7818.02	9867.69	9482.11	13475.7	1.73147	0.000390356	0.387852	-1.36642	down
MW0161475	Benzoyl-beta-D-glucoside	Benzene and substituted derivatives	Benzene and substituted derivatives	C13H16O7	3	0.8218	-	21308.4	20798.9	21315.7	25944	21164.8	23158.7	35738.4	30987.1	36742.8	36816.6	38514	36771.4	1.79682	2.0798e-06	1.61246	0.689261	up
MW0164590	Homolanthionine	Others	Others	C8H16N2O4S	3	0.7491	-	5905.53	5497.88	8373.25	3341.16	9590.99	8868.24	6121.3	1571.9	4063.92	1116.33	2115.18	3407.57	1.28574	0.011856	0.44246	-1.17638	down
MW0129939	1-O-Sinapoyl-beta-D-glucose	Benzene and substituted derivatives	Benzene and substituted derivatives	C17H22O10	3	0.7467	-	385.835	985.699	878.637	860.351	1110.98	1462.09	1811.78	904.171	1494.79	1378.38	2038.95	1118.25	1.08562	0.0471577	1.53887	0.621876	up
MW0142373	2-Hydroxy-5-(methylsulfanyl)-3-oxopent-1-enyl phosphate	Aldehyde,Ketones,Esters	Esters	C6H11O6PS	3	0.7359	-	18387.6	29701.8	20578	29632.6	18731.3	24750.7	15663.8	15111.7	15424.4	13740.9	14502	13941.4	1.60556	0.00809585	0.623382	-0.681812	down
MW0142902	3-deoxy-8-O-phosphono-D-manno-oct-2-ulosonic acid	Organic acid and Its derivatives	Organic acid and Its derivatives	C8H15O11P	3	0.72	-	844.16	600.742	827.245	1501.55	1240.91	1276.46	2741.6	1792.66	3199.34	2196.38	3828.47	2731.43	1.6303	0.00113827	2.62116	1.39021	up
MW0130114	2-(3,4-Dihydroxybenzoyloxy)-4,6-dihydroxybenzoic acid	Benzene and substituted derivatives	Benzene and substituted derivatives	C14H10O8	3	0.6993	-	4234.27	5099.28	4211.57	5442.29	5482.28	4974.64	5728.58	5629.82	5550.1	6315.5	6287.24	6144.34	1.45037	0.00470347	1.21095	0.276138	up
MW0156503	Salicin 6-phosphate	Organic acid and Its derivatives	Organic acid and Its derivatives	C13H19O10P	3	0.6921	-	7213.23	5953.47	4879.47	6053.87	8105.8	3170.82	9588.94	8934.52	11274.4	10421.8	11027.6	9835.23	1.49647	0.000841236	1.72663	0.787962	up
MW0161466	WURCS=2.0/2,2,1/[a2122h-1x_1-5][a212h-1a_1-5]/1-2/a6-b1	Alcohol and amines	Alcohols	C11H20O10	3	0.676	-	5.26901e+06	5.71671e+06	5.48795e+06	6.62016e+06	6.42613e+06	7.7163e+06	8.25689e+06	7.06133e+06	8.49765e+06	7.16913e+06	7.34199e+06	8.37045e+06	1.39195	0.00725785	1.25409	0.326636	up
MW0143834	2-Methyl-6-geranylgeranyl-1,4-benzoquinol	Benzene and substituted derivatives	Benzene and substituted derivatives	C27H40O2	3	0.6759	-	792.26	823.425	1392.17	1280.97	900.912	224.359	2383.6	2407.85	2271.42	2205.14	2324.22	2451.14	1.43807	0.000264332	2.59385	1.3751	up
MEDL01887	2-Hydroxybenzaldehyde	Benzene and substituted derivatives	Phenolics	C7H6O2	3	0.63	-	62287.8	66317.2	65012.8	73236.6	61202.9	69086.5	72882.9	74875.9	79349.1	70118.9	78931.4	84087	1.4352	0.00346515	1.15889	0.212741	up
MW0148517	8-O-Methyldihydrosterigmatocystin	Heterocyclic compounds	Heterocyclic compounds	C19H16O6	3	0.6262	-	9735.66	6658.11	25425	15023.9	17294	22453	29621.3	31437	28595.9	28430.4	35215.6	67920	1.39327	0.0199524	2.29031	1.19554	up
MW0140648	(S)-2-Hydroxypropylphosphonic acid	Organic acid and Its derivatives	Organic acid and Its derivatives	C3H9O4P	3	0.6093	-	3091.79	3076.4	1511.16	1810.24	2634.39	1925.03	10013.2	10279.1	10699.5	10033.3	10977	12974.2	1.84001	1.72012172787236e-7	4.62497	2.20945	up
MW0002640	2-Amino-3-methylbenzoate	Benzene and substituted derivatives	Benzene and substituted derivatives	C8H9NO2	3	0.5718	-	13114	13801.2	11849.6	14145.1	10949.5	9366.42	15772.1	14791.2	14265.9	15564.3	15610.2	17974.7	1.38486	0.00437425	1.28341	0.359978	up
MW0143677	[(2S,3S,5R,6R)-2,3,5,6-tetrahydroxy-4-[(2S,3R,4S,5R,6R)-3,4,5-trihydroxy-6-(hydroxymethyl)tetrahydropyran-2-yl]oxy-cyclohexyl] 2-(1H-indol-3-yl)acetate	Heterocyclic compounds	Heterocyclic compounds	C22H29NO12	3	0.5238	-	7870.34	10747.8	6633.65	7160.36	8882.64	9333.63	4868.86	5504.77	5650.39	6225.21	2131.21	5772.09	1.32139	0.00280029	0.595566	-0.747668	down
MW0157447	Tetranactin	Heterocyclic compounds	Heterocyclic compounds	C44H72O12	3	0.8921	-	161.081	1176.45	10232.8	16789.2	5449.23	36750.4	15950.5	59369.3	80132.9	202878	170804	153219	1.36713	0.017753	9.67066	3.27361	up
MW0015742	alpha-Tocotrienoxyl radical	Aldehyde,Ketones,Esters	Ketones	C29H43O2	3	0.8708	-	4198.82	5258.84	4813.39	6280.11	3951.8	5476.59	3199.19	3775.83	4134.94	4504.32	3905.2	3917.87	1.27697	0.0262207	0.781778	-0.355169	down
MW0062181	Celestrol methyl ester	Terpenoids	Triterpene	C30H40O4	3	0.824	-	57.754	58.321	76.539	51.84	85.421	136.548	115.403	71.414	226.962	219.795	348.422	159.947	1.36721	0.0362617	2.4483	1.29178	up
MW0158813	Undecylprodigiosin	Amino acid and Its metabolites	polypeptide	C25H35N3O	3	0.8156	-	438.99	87.196	82.766	476.102	768.474	201.976	2054.62	2409.83	5856.91	1537.17	1869.66	2274.77	1.60594	0.0153476	7.78542	2.96077	up
MW0129947	2-[[3,4-Dihydroxy-5-(3,4,5-trihydroxybenzoyl)oxybenzoyl]amino]acetic acid	Organic acid and Its derivatives	Organic acid and Its derivatives	C16H13NO10	3	0.7783	-	688.584	1004.25	1208.56	1219.62	1422.63	1009.52	2848.3	3148.56	2596.6	3013.81	3680.26	4079.62	1.7778	5.68928e-05	2.95539	1.56335	up
MW0141208	10,11-Epoxy-3-geranylgeranylindole	Heterocyclic compounds	Indole and Its derivatives	C28H39NO	3	0.7727	-	41627.4	43448	46349.1	53886.8	49805.1	45434.5	72847.2	73306.4	82085.2	75007.1	70741.3	89291.5	1.77227	1.42448e-05	1.65132	0.723619	up
MW0157222	Stigmatellin X	Heterocyclic compounds	Heterocyclic compounds	C28H38O6	3	0.7724	-	54685.8	57641	67756.9	63978	54468.7	61809.6	68022	66348.4	71881.5	70960.1	72935.3	80517.2	1.45166	0.00281554	1.19516	0.257206	up
MW0007186	Fluorene	Benzene and substituted derivatives	Benzene and substituted derivatives	C13H10	3	0.7521	-	1.67835e+06	1.75833e+06	1.76579e+06	1.97642e+06	1.74985e+06	1.94139e+06	2.00836e+06	2.03528e+06	2.17888e+06	2.0445e+06	2.22807e+06	2.35064e+06	1.54545	0.00121413	1.18174	0.240919	up
MW0013061	2-(Methoxycarbonyl)-5-methyl-2,4-bis(3-methyl-2-butenyl)-6-(2-methyl-1-oxopropyl)-5-(4-methyl-3-pentenyl)cyclohexanone	Aldehyde,Ketones,Esters	Ketones	C29H46O4	3	0.7495	-	4122.82	3865.75	6286.05	5394.43	3796.86	3517.1	351.006	2379.82	1786.25	274.543	678.94	2859.1	1.44741	0.000631426	0.3087	-1.69572	down
MW0104453	2-(1H-indole-3-carbonylamino)acetic acid	Organic acid and Its derivatives	Organic acid and Its derivatives	C11H10N2O3	3	0.731	-	128983	143134	136696	157305	130164	150730	156782	159955	159963	163141	173031	187912	1.46322	0.00327834	1.18155	0.240678	up
MW0007597	Metabolite M6	Benzene and substituted derivatives	Benzene and substituted derivatives	C30H42N4O4	3	0.7217	-	109562	119368	106024	110788	110316	114429	101929	131341	132146	140160	132331	136137	1.27951	0.0256821	1.15445	0.207208	up
MW0116349	2-(1-Piperazinyl)pyrimidine	Heterocyclic compounds	Heterocyclic compounds	C8H12N4	3	0.7048	-	91545.9	105265	96444.2	117536	93960	106573	146847	120822	130438	125493	165346	171585	1.57087	0.00344784	1.40765	0.493289	up
MW0056551	[(2R)-1-(10-methylundecanoyloxy)-3-phosphonooxypropan-2-yl] 10-methyldodecanoate	GP	PA	C28H55O8P	3	0.6983	-	8022.43	9057.44	11596.9	17035.2	9254.33	9472.82	4915.79	6836.35	6617.02	4849.93	5671.34	5500.42	1.63316	0.0125608	0.533695	-0.905911	down
MW0149286	(2S,3S)-2-(dimethylamino)-N-[(2Z,6S,9S,10S)-6-isobutyl-10-isopropyl-5,8-dioxo-11-oxa-4,7-diazabicyclo[10.2.2]hexadeca-1(14),2,12,15-tetraen-9-yl]-3-methyl-pentanamide	Benzene and substituted derivatives	Benzene and substituted derivatives	C28H44N4O4	3	0.6884	-	85667.7	85608.5	71871.7	80790.8	84144.1	86150.1	92453.8	119448	109102	108931	109472	141293	1.61019	0.00405713	1.37729	0.461828	up
MW0147386	Chloranocryl	Benzene and substituted derivatives	Benzene and substituted derivatives	C10H9Cl2NO	3	0.6873	-	8008.9	11924.9	6690.91	13053.1	9457.8	8199.2	15971.3	13672.9	13935.1	18390.3	17495.6	17630.6	1.57179	0.000516287	1.69349	0.760001	up
MW0129326	{4-hydroxy-17-methoxy-10-oxo-2-oxatricyclo[13.2.2.1(3),]icosa-1(17),3,5,7(20),15,18-hexaen-8-yl}oxidanesulfonic acid	Others	Others	C20H22O8S	3	0.6829	-	8763.33	10177.9	11507.6	14113.9	12347.6	13964.1	14130.9	13258.4	16226.9	14445.1	17029	17514.4	1.32154	0.00911589	1.3066	0.38582	up
MW0157440	Tetrahydrogeranylgeranyl diphosphate	Terpenoids	Terpenoids	C20H40O7P2	3	0.6622	-	17933.6	20154.5	21283.3	27064.3	13186	14063.5	7550.04	7355.21	10928.9	5282.25	8053.76	8544.51	1.70272	0.00226572	0.41971	-1.25254	down
MW0053000	(4S)-4-[(6Z,9Z,12Z)-octadeca-6,9,12-trienoyl]oxy-4-(trimethylazaniumyl)butanoate	FA	CAR	C25H43NO4	3	0.6573	-	1463.4	1636.19	1989.36	2641.11	1261.09	1986.79	12120.2	11409.4	12740.8	13253.3	9730.66	11029.9	1.83266	1.00468e-06	6.40231	2.67859	up
MW0055514	Oxepahyperforin	Terpenoids	Ditepenoids	C35H52O5	3	0.6537	-	4839.3	6573.11	9573.14	9545.06	9111.11	8280.7	6444.13	5389.99	7749.74	5407.06	3410.66	3312.42	1.20006	0.0279206	0.661778	-0.595581	down
MW0011785	1-(11Z-eicosenoyl)-glycero-3-phosphate	GP	PA	C23H45O7P	3	0.6448	-	82.738	20719.3	368.336	237.454	237.278	125.461	17139	23579	86.351	24884.6	25916.9	30462.9	1.20838	0.0144106	5.60704	2.48724	up
MW0147026	Calcium;trisodium;2-[[2-[bis(carboxylatomethyl)amino]-3-(4-ethoxyphenyl)propyl]-[2-[bis(carboxylatomethyl)amino]ethyl]amino]acetate	Organic acid and Its derivatives	Organic acid and Its derivatives	C23H28CaN3Na3O11	3	0.6381	-	26056.9	16675.2	23745.3	13598.1	21058.4	43943	4142.56	1405.52	155.411	8092.06	5410.6	19826.2	1.20465	0.00867556	0.269046	-1.89408	down
MW0108997	o-O-sulfate rosiglitazone	Others	Others	C18H19N3O7S2	3	0.6372	-	13851.4	16615	16115.9	16937.5	13623.8	14352.4	19315.3	16095.1	17523.4	19216.3	16762.8	21889.6	1.30591	0.0138146	1.21101	0.27621	up
MW0116233	{[3-(7-hydroxy-6-methoxy-2H-1,3-benzodioxol-5-yl)prop-2-en-1-yl]oxy}sulfonic acid	Others	Others	C11H12O8S	3	0.6363	-	5589.32	12564.7	9866.74	11474.2	7010.46	11719.3	14415.2	18018	21643.5	18526.2	19929.3	20841	1.56989	0.000156867	1.94717	0.961377	up
MW0013661	2-Stearoylglycerophosphoglycerol	GP	PG	C24H49O9P	3	0.626	-	3493.8	816.983	2247.62	16203.5	20987.4	32988.9	12005.8	26933.2	34922.3	47536.1	39568.2	49342.1	1.18797	0.0167857	2.74059	1.45448	up
MW0145000	2,2':5',2''-Terthiophene	Heterocyclic compounds	Heterocyclic compounds	C12H8S3	3	0.6193	-	23419.7	33453.3	19578	35364.1	28459.3	28491.2	39238.3	43127.5	30479.1	42967.8	36020.4	38499.9	1.32457	0.00842112	1.36481	0.448701	up
MW0128992	(11-Hydroxy-16,18-dioxo-6,8,19-trioxapentacyclo[10.7.0.02,9.03,7.013,17]nonadeca-1(12),2(9),4,10,13(17)-pentaen-14-yl) hydrogen sulate	Others	Others	C16H10O10S	3	0.6188	-	58987.6	61659.5	58882	65496	60181.1	65157.2	71510.8	70810.6	75890.7	77762.4	73139.6	82459.5	1.69968	0.000168017	1.21927	0.286019	up
MW0159783	Selenophosphoric acid	Others	Metal, Non-metal and related compounds	H3PO3Se	3	0.6171	-	14039.5	12468.3	12529.8	13599	15287.1	15821.2	23253.3	17008.8	20035.5	22320.1	26413	22739.9	1.70946	0.000834197	1.57348	0.653957	up
MW0103396	5-Fluoro-2'-deoxyuridine-5'-monophosphate	Nucleotide and Its metabolites	Nucleotide and Its metabolites	C9H12FN2O8P	3	0.6088	-	4358.49	8393.34	8280.02	5785.84	6585.36	7226.4	9089.48	12655.2	10012.8	8359.67	8749.06	10579.5	1.36053	0.00592355	1.46312	0.549046	up
MW0057379	PC(20:4(8Z,11Z,14Z,17Z)/15:0)	GP	PC	C43H78NO8P	3	0.6009	-	403675	457565	531549	617339	434753	1.08173e+06	2.20729e+06	1.96515e+06	2.2029e+06	1.95343e+06	2.65304e+06	3.97757e+06	1.76137	0.00114759	4.24186	2.0847	up
MW0054518	LysoPA(i-21:0/0:0)	GP	LPA	C24H49O7P	3	0.6	-	71961.6	84541	136237	130902	121437	120852	147399	174984	148381	140602	185132	168448	1.35371	0.00414737	1.44902	0.535075	up
MW0138209	Gallagic acid	Organic acid and Its derivatives	Organic acid and Its derivatives	C28H12O16	3	0.5957	-	5611.7	2787.36	6782.59	7245.78	7482.11	9188.88	9199.06	8332.41	7453.88	9310.65	11557.6	11009.2	1.11743	0.0234491	1.45435	0.540375	up
MW0134125	5,7-Dihydroxy-2-phenyl-8-[3,4,5-trihydroxy-6-(hydroxymethyl)oxan-2-yl]-6-(3,4,5-trihydroxyoxan-2-yl)chromen-4-one	Aldehyde,Ketones,Esters	Ketones	C26H28O13	3	0.5902	-	10782.6	12438.5	10391.6	9704.19	11368.5	13056.9	11373.7	12273.1	15245.5	15281.6	12317	15392.7	1.25161	0.0303222	1.20875	0.273519	up
MW0194313	LysoPA(22:1(13Z)/0:0)	GP	LPA	C25H49O7P	3	0.5902	-	14979.7	15270.6	12154.5	4728.4	7863.08	18961.7	23805	26263.4	26872.5	26387.6	59047.7	14015.4	1.3698	0.0406024	2.38502	1.254	up
MW0060276	PE-NMe2(16:1(9Z)/16:1(9Z))	GP	PE	C39H74NO8P	3	0.5853	-	213.782	78.897	972.606	4507.89	6297.96	2177.61	4413.89	12948.8	9831.29	11451.2	16634.3	15062.8	1.33415	0.00180727	4.93674	2.30356	up
MW0126560	Sinalbin A	Heterocyclic compounds	Heterocyclic compounds	C12H12N2O2S2	3	0.5849	-	51909.6	48914	41032.5	45602.1	33418.6	41966	37806.7	36421.2	35163.1	35107	31552.1	27521.6	1.36133	0.0125309	0.7745	-0.368664	down
MW0060365	PE-NMe2(18:1(9Z)/18:1(11Z))	GP	PE	C43H82NO8P	3	0.5687	-	562591	337961	274663	283189	239498	213898	284818	595422	624498	373055	501968	777624	1.14459	0.0454838	1.65152	0.723798	up
MW0056981	1-Vaccenoyl-2-myristoleoyl-sn-glycero-3-phosphocholine	GP	PC	C40H76NO8P	3	0.568	-	51.464	96.33	10.582	47.386	135.442	3703.92	5147.69	3405.4	2327.51	2444.93	4049.37	4244.64	1.56531	0.00353599	5.34459	2.41808	up
MW0128912	{[(3E)-4-(1-oxo-1H-isochromen-3-yl)but-3-en-1-yl]oxy}sulfonic acid	Organic acid and Its derivatives	Organic acid and Its derivatives	C13H12O6S	3	0.5579	-	11125.9	14327.9	12752.1	18018.7	10482.4	13952.2	9508.19	8352.83	8975.36	7988.35	9816.83	8372.55	1.59421	0.00762212	0.65726	-0.605463	down
MW0056988	PC(18:1(11Z)/18:2(9Z,12Z))	GP	PC	C44H82NO8P	3	0.5572	-	381.783	1650.57	2057.85	40597.9	258038	341330	221147	258058	219641	340780	408704	374075	1.23618	0.024679	2.82957	1.50058	up
MW0060334	PE-NMe2(18:1(11Z)/16:1(9Z))	GP	PE	C41H78NO8P	3	0.556	-	558.944	924.556	205.59	1163.95	1171.26	1036.17	281.004	2284.01	15158.2	11255.9	10433.7	14689	1.27196	0.024528	10.6911	3.41834	up
MW0104602	2-amino-4-({1-[(carboxymethyl)-C-hydroxycarbonimidoyl]-2-{[1-hydroxy-1-(7-methoxy-2-oxo-2H-chromen-6-yl)-3-oxobutan-2-yl]sulfanyl}ethyl}-C-hydroxycarbonimidoyl)butanoic acid	Organic acid and Its derivatives	Organic acid and Its derivatives	C24H29N3O11S	3	0.5531	-	11017.7	18459.9	18574.6	25527.8	22107.9	20386.5	32932.1	26284.9	26734.2	32124.3	33782.2	58988.4	1.40364	0.0225815	1.81647	0.861141	up
MW0057001	1-(11Z-octadecenoyl)-2-(13Z-docosenoyl)-sn-glycero-3-phosphocholine	GP	PC	C48H92NO8P	3	0.5515	-	14864.8	12969.5	23637.1	27056.2	9138.68	14058.1	8305.49	10803.7	7375.39	4774.47	2821.32	18626.8	1.21396	0.0482818	0.518137	-0.948595	down
MW0056783	1-Tetradecanoyl-2-pentadecanoyl-sn-glycero-3-phosphocholine	GP	PC	C37H74NO8P	3	0.5489	-	17.261	1382.57	316.721	5967.93	42628.4	44999.8	41104.6	76517.3	79898.7	100601	64008.9	76322	1.2751	0.000768702	4.60015	2.20168	up
MW0057061	PC(18:2(9Z,12Z)/20:2(11Z,14Z))	GP	PC	C46H84NO8P	3	0.5487	-	12388.4	11791.6	15575.5	8528.77	4988.49	21856.3	61225.6	60021.6	43940.9	69291.2	155864	125789	1.72553	0.00932916	6.86994	2.7803	up
MW0056882	1-Hexadecanoyl-2-pentadecanoyl-sn-glycero-3-phosphocholine	GP	PC	C39H78NO8P	3	0.5462	-	448824	328794	194464	390310	368836	133897	53031.7	2361.42	9159.41	30701.3	186577	318021	1.18265	0.0146562	0.321615	-1.6366	down
MW0056916	1-(9Z-hexadecenoyl)-2-pentadecanoyl-glycero-3-phosphocholine	GP	PC	C39H76NO8P	3	0.5461	-	825.721	2187.9	62.344	72869.2	192024	211768	141871	171332	351658	400542	442071	526234	1.2253	0.00739202	4.23922	2.0838	up
MW0057007	1-(11Z-octadecenoyl)-2-tetracosanoyl-sn-glycero-3-phosphocholine	GP	PC	C50H98NO8P	3	0.5439	-	596.462	447.584	250.504	121.36	50.35	619.775	608.931	1578.51	1136.64	770.474	912.444	1961.33	1.3654	0.00986554	3.34047	1.74005	up
MW0128828	Luteolin 4'-methyl ether 3'-sulfate	Organic acid and Its derivatives	Organic acid and Its derivatives	C16H12O9S	3	0.5437	-	8468.08	10385.2	6724.72	8658.95	9808.06	10721.4	13644.6	14300.8	13231.4	14940.5	15227.7	14568.5	1.72356	8.8801e-05	1.56873	0.649594	up
MW0049947	[(2S)-1-heptadecanoyloxy-3-hydroxypropan-2-yl] 22-methyltetracosanoate	GL	DG	C45H88O5	3	0.5433	-	11841.8	9382.76	11558.5	8063.43	9800.75	7921.84	6107.52	3909.73	4035.07	5458.76	6023.03	301.966	1.12689	0.000795074	0.441122	-1.18075	down
MW0135751	6-{[2-(2,4-dihydroxyphenyl)-7-methoxy-6-(3-methylbut-1-en-1-yl)-3-(3-methylbut-2-en-1-yl)-4-oxo-4H-chromen-5-yl]oxy}-3,4,5-trihydroxyoxane-2-carboxylic acid	Benzene and substituted derivatives	Benzene and substituted derivatives	C32H36O12	3	0.5364	-	41704.1	43113.3	42969.1	46538.9	41282	41610.7	32248.8	31222.6	30338.3	26052.4	28835.2	32953.8	1.79976	3.43809e-06	0.706214	-0.501822	down
MW0049040	1-Hexadecanoyl-cyclophosphatidic acid	GP	PA	C19H37O6P	3	0.5349	-	6288.34	6464.51	7735.24	10234.9	5270.98	5866.24	4868.44	4413.04	5454.89	4238.86	3501.84	6716.78	1.29081	0.0387558	0.697414	-0.519914	down
MW0050091	DG(18:1(11Z)/22:5(4Z,7Z,10Z,13Z,16Z)/0:0)	GL	DG	C43H72O5	3	0.5342	-	44879.9	33391.2	25937.4	1148.47	17005.2	27441.3	149440	219838	154883	363869	112216	70391.2	1.48864	0.0145717	7.14695	2.83733	up
MW0056983	1-(11Z-octadecenoyl)-2-hexadecanoyl-sn-glycero-3-phosphocholine	GP	PC	C42H82NO8P	3	0.5226	-	6848.67	9409.08	2566.12	2595.81	1479.91	279.406	12994.1	40445.2	67158.6	32026	46057.6	111669	1.57208	0.0186124	13.3893	3.74301	up
MW0104549	2-amino-4-({1-[(carboxymethyl)-C-hydroxycarbonimidoyl]-2-[(2-hydroxy-5-oxo-1,7-diphenylhept-3-en-1-yl)sulfanyl]ethyl}-C-hydroxycarbonimidoyl)butanoic acid	Organic acid and Its derivatives	Organic acid and Its derivatives	C29H35N3O8S	3	0.5167	-	1855.07	6752.28	7430.47	6038.64	6836.74	9868.44	8170.85	10442.5	9634.06	7011.73	10695.1	12326.1	1.01177	0.0355688	1.50278	0.587636	up
MW0056976	1-Stearoyl-2-(1-enyl-palmitoyl)-sn-glycero-3-phosphocholine	GP	PC	C42H84NO7P	3	0.5166	-	113497	74479.9	82979.3	97681	91306.7	107773	161712	167590	179733	199926	232670	293005	1.72506	0.00208678	2.17474	1.12084	up
MW0142513	2-O-alpha-mannosyl-D-glycerate	Organic acid and Its derivatives	Organic acid and Its derivatives	C9H16O9	3	0.5164	-	9.3093e+06	9.52987e+06	9.19056e+06	1.0781e+07	9.09305e+06	9.20294e+06	9.75249e+06	9.91975e+06	1.04521e+07	9.91574e+06	1.07938e+07	1.11228e+07	1.11167	0.0412956	1.08493	0.117598	up
MW0133854	5,12,14-trihydroxy-9-oxo-8,17-dioxatetracyclo[8.7.0.0(2),.0(1)(1),(1)]heptadeca-1(10),2(7),3,5,11(16),12,14-heptaen-13-yl acetate	Others	Others	C17H10O8	3	0.5161	-	2628.68	3175.47	10821.5	24690.6	29160.4	42976.3	42511.3	47066	54719.7	64038.3	90323.9	109385	1.37287	0.00435	3.5966	1.84663	up
MW0056851	1-pentadecanoyl-2-(9Z-hexadecenoyl)-sn-glycero-3-phosphocholine	GP	PC	C39H76NO8P	3	0.5154	-	2205.36	1209.98	4004.64	19364.2	11601.8	3162.88	7724.43	65662	87770.9	57610.6	90451.8	88660.5	1.49717	0.0052519	9.5762	3.25945	up
MW0149508	GDP-valienol	Nucleotide and Its metabolites	Nucleotide and Its metabolites	C17H25N5O15P2	3	0.5109	-	12623.3	16315.2	15391	15731.1	12159.6	13309.5	18951.1	19953.5	14926.8	20201.4	20686.9	20881.7	1.49399	0.0017275	1.35159	0.434661	up
MW0056853	1-pentadecanoyl-2-(11Z-octadecenoyl)-sn-glycero-3-phosphocholine	GP	PC	C41H80NO8P	3	0.509	-	9208.97	4483.47	10442.8	9125.38	9777.66	15678.2	6937.59	22475.2	25166.9	17421	16894.9	37332.9	1.17242	0.0412949	2.1498	1.1042	up
MW0107219	Tyrosyl-prolyl-tryptophyl-threonine	Benzene and substituted derivatives	Phenolics	C29H35N5O7	3	0.5028	-	5906.73	4157.79	14953.7	14457.5	14985.2	12960.6	19241.4	37249.5	26201.3	55648.8	46239.7	33747.8	1.5285	0.00412927	3.23826	1.69522	up
