# Supplementary material for: Integrated network pharmacology and metabolomics to reveal the mechanism of Pinellia ternata inhibiting non-small cell lung cancer cells
Source: BMC Complement Med Ther. 2024 Jul 11;24:263. doi: 10.1186/s12906-024-04574-3 (PMC11238457; doi:10.1186/s12906-024-04574-3)
Supplement: Supplementary file 10 — Supplementary Material 10 [file 12906_2024_4574_MOESM10_ESM.xlsx]

## Sheet: Sheet1
703 differential metabolites between Ctrl-NCI-H460 group with PTE-NCI-H460 group
Index	Compounds	Class I	Class II	Formula	Level	score	CAS	Ctrl-N1	Ctrl-N2	Ctrl-N3	Ctrl-N4	Ctrl-N5	Ctrl-N6	PTE-N1	PTE-N2	PTE-N3	PTE-N4	PTE-N5	PTE-N6	VIP	P-value	Fold_Change	Log2FC	Type
MEDP0525	N-Acetyl-L-alanine	Amino acid and Its metabolites	Amino acid derivatives	C5H9NO3	2	0.7239	97-69-8	132328	151654	131979	131425	141465	135545	123910	111321	109923	111137	108317	115171	1.44431	0.000183613	0.824575	-0.278277	down
MW0145223	N-(2-hydroxyethyl-1,1,2,2-d4)-5Z,8Z,11Z,14Z-eicosatetraenamide	Alcohol and amines	Amines	C22H37NO2	2	0.8207	946524-40-9	51935.5	36331.4	51527.5	32775.1	35671.2	27670.7	78690.8	79118.2	89750	72893.8	75850.2	91117.3	1.44241	1.60594e-05	2.06611	1.04692	up
MW0110913	Anandamide	Alcohol and amines	Amines	C22H37NO2	2	0.8926	94421-68-8	285928	362346	313120	277739	357467	318402	604534	576808	629281	604516	583412	617702	1.54739	1.53338874798974e-7	1.88838	0.917151	up
MW0110701	20-HETE ethanolamide	Alcohol and amines	Amines	C22H37NO3	2	0.7439	942069-11-6	157.386	9.151	94.789	25.108	13.303	17.531	1971.5	2400.46	2387.73	1511.61	3066.8	2158.53	1.51035	0.000125441	42.5401	5.41075	up
MW0161667	N-Caffeoyl serotonin	Alcohol and amines	Amines	C19H18N2O4	3	0.9826	928765-97-3	12851	14073.5	13350	13318.9	13584.9	14996.4	11083.5	11735.3	11847	11069.2	11698.3	12306.5	1.41042	0.000366927	0.848677	-0.236712	down
MEDP1315	Quinoline	Heterocyclic compounds	Heterocyclic compounds	C9H7N	1	0.7484	91-22-5	7962.35	7656.17	8814.51	6324.95	6745.24	7940.23	13129.8	14651.9	12009.7	6688.91	14781.7	11867.1	1.16488	0.0110645	1.60923	0.686373	up
MW0009449	Phthalic acid	Organic acid and Its derivatives	Organic acid and Its derivatives	C8H6O4	2	0.9725	88-99-3	69055	84481.9	78662.9	123620	92681.8	51212.5	116244	205740	204521	111804	130401	88182.7	1.0451	0.0336455	1.71477	0.778011	up
MW0146619	(2R,4S)-2-{(R)-carboxy[(phenylacetyl)amino]methyl}-5,5-dimethyl-1,3-thiazolidine-4-carboxylic acid	Organic acid and Its derivatives	Organic acid and Its derivatives	C16H20N2O5S	3	0.5706	87492-68-0	125012	124252	115724	118125	113619	121106	99901.8	94288.6	98615.4	104439	102393	109756	1.41646	9.64162e-05	0.84893	-0.236283	down
MW0106072	Butanoic acid, 4-((1,2-dioxohexadecyl)amino)-, ethyl ester	Organic acid and Its derivatives	Organic acid and Its derivatives	C22H41NO4	2	0.9045	873079-69-7	1584.07	1923.17	1918.94	1821.29	1707.68	1620.73	1418.88	1251.41	1404.93	1555.31	1206.61	1919.56	1.01475	0.0371344	0.827986	-0.272322	down
MW0107564	Ile-gly	Amino acid and Its metabolites	Small Peptide	C8H16N2O3	3	0.8231	868-28-0	6611.73	10672.6	8118.91	5906.03	8475.48	10977.8	1523.49	1405.47	1199.83	1583.76	6175.71	6093.03	1.21804	0.00195616	0.354223	-1.49727	down
MEDP1904	LPE(18:2/0:0)	GP	LPE	C23H44NO7P	1	0.8932	85046-18-0	1822.38	2299.85	1735.62	1860.51	1738.2	1701.56	9546.02	8973.06	8360.33	10952.9	9830.31	8929.29	1.58309	2.03919e-06	5.07182	2.3425	up
MW0169728	Pyridoxamine	Heterocyclic compounds	Heterocyclic compounds	C8H12N2O2	1	0.5145	85-87-0	6589.83	7174.15	6224.41	6309.01	6586.28	6370.1	5300.81	5310.86	5501.58	4874.86	5164.29	5049.86	1.51507	2.8642e-05	0.794886	-0.33118	down
MW0159921	[(2R,3S,4R,5R)-5-(2-amino-6-oxo-3H-purin-9-yl)-3,4-dihydroxyoxolan-2-yl]methyl dihydrogen phosphate	Others	Others	C10H14N5O8P	3	0.9769	85-32-5	325.768	153.376	125.676	295.344	233.586	166.29	637.229	418.099	230.211	1418.46	950.821	978.959	1.25692	0.0244657	3.56434	1.83363	up
MW0112945	fluorobenzoylpropionic acid	Organic acid and Its derivatives	Organic acid and Its derivatives	C10H8F2O3	2	0.6696	84313-94-0	272.268	910.519	298.277	651.111	1260.46	1518.49	8.612	11.185	146.948	157.423	22.945	7.284	1.35177	0.0141338	0.072162	-3.79262	down
MEDL01942	Dibutyl phthalate	Benzene and substituted derivatives	Benzene and substituted derivatives	C16H22O4	1	0.9778	84-74-2	1.36709e+06	1.64479e+06	1.51384e+06	1.2957e+06	1.45503e+06	1.70022e+06	1.33312e+06	1.21218e+06	1.2543e+06	1.26623e+06	1.24616e+06	1.24065e+06	1.24038	0.0126111	0.841364	-0.249198	down
MW0007147	Fexofenadine	Heterocyclic compounds	Heterocyclic compounds	C32H39NO4	2	0.9069	83799-24-0 | 138452-21-8	2092.74	1783.07	2154.28	1873.24	2684.55	3154.03	4157.51	4286.2	4026.12	5922.5	6463.83	4500.3	1.44978	0.0007429	2.13627	1.0951	up
MW0132598	3',4'-Dimethoxy-2'-hydroxychalcone	Aldehyde,Ketones,Esters	Ketones	C17H16O4	2	0.721	82964-34-9 | 7478-65-1	19844.8	24587.9	21080	18626.6	23304.3	20239.6	18161.5	17039.7	16665.1	14478.9	14844.1	15033.7	1.3765	0.00112739	0.753607	-0.408116	down
MW0006357	Bifenthrin	Benzene and substituted derivatives	Benzene and substituted derivatives	C23H22ClF3O2	2	0.688	82657-04-3	3377.66	1344.64	1891.86	2409.64	4863.27	3311.8	1362.04	1611.53	1224.69	1250.81	1063.43	1378.59	1.16795	0.0289972	0.458814	-1.12402	down
MW0013368	28-Homobrassinolide	Aldehyde,Ketones,Esters	Esters	C29H50O6	3	0.8222	82373-95-3 | 74174-44-0	85809	98148.6	90409.7	79821.4	97711.6	91703	90483.1	77617.2	81480.4	77562.6	76729.6	84929.9	1.01986	0.031765	0.89919	-0.153301	down
MEDP0827	3,5,5-Trimethyl-2-cyclohexen-1-one	Aldehyde,Ketones,Esters	Ketones	C9H14O	1	0.8399	78-59-1	21337.7	23240.2	22578.5	22059.2	24980.9	21680.3	16586.8	14580.2	18640.7	19937.8	18125.4	18405.2	1.33356	0.000515856	0.78215	-0.354483	down
MW0123716	Dinaciclib	Heterocyclic compounds	Heterocyclic compounds	C21H28N6O2	2	0.802	779353-01-4	4426.32	5308.07	5062.26	4655.79	6022.9	6138.74	4135.91	3268.56	3950.16	3964.25	3853.62	4097.5	1.31744	0.00308939	0.736065	-0.442095	down
MW0003626	3,4-Dihydroxymandelic acid	Benzene and substituted derivatives	Phenolics	C8H8O5	2	0.9533	775-01-9	2.04336e+06	2.48332e+06	2.2774e+06	1.95659e+06	2.19188e+06	2.57889e+06	1.97902e+06	1.82117e+06	1.90729e+06	1.88541e+06	1.88418e+06	1.87742e+06	1.24102	0.0137676	0.839119	-0.253053	down
MW0053902	1-O-Hexadecyl-2-acetyl-sn-glycerol	GL	DG	C21H42O4	2	0.8889	77133-35-8	6425.62	5020.44	5997.53	6906.82	9880.52	6584.01	13371.5	13059.6	12550.4	11485.7	11877.8	12827.2	1.45728	0.000117887	1.84178	0.8811	up
MW0106413	Dicyclomine	Others	Others	C19H35NO2	2	0.8327	77-19-0	33124.3	10.406	30663.5	4.073	11.705	32089.4	118483	75304.5	76297.5	74136.1	71817.1	130631	1.05891	0.000280875	5.70021	2.51101	up
MW0000166	Camptothecin	Others	Others	C20H16N2O4	2	0.8578	7689-03-4 | 251316-95-7	53337.6	56292.6	54949.6	55246.4	55763.4	60926	48297.3	49192.2	51274.3	47462.9	47522.9	51873.3	1.38205	0.000512445	0.878482	-0.186915	down
MEDP1348	LPC(16:1/0:0)	GP	LPC	C24H48NO7P	1	0.7808	76790-27-7	14789.3	13123.9	13441	14423.9	16930.1	15217.4	28986.5	28640	28183	23276.2	26735.9	31136.9	1.54341	7.59264e-06	1.89886	0.925134	up
MW0117290	Dimethylone	Benzene and substituted derivatives	Benzene and substituted derivatives	C12H15NO3	2	0.683	765231-58-1	8409.54	10110.2	8941.45	9088.71	9276.23	9743.91	6951.08	7318.44	4347.7	7162.01	6142.53	7055.92	1.27236	0.000859198	0.701415	-0.511659	down
MW0111287	Sphinganine	SL	SPH	C18H39NO2	1	0.8083	764-22-7	125049	213409	139341	145021	141734	131561	55450.5	50122.1	57899.1	69152.9	51909.5	68515.1	1.5244	0.000705585	0.393977	-1.34382	down
MW0114952	N-Acetyl-D-glucosamine	Carbohydrates and Its metabolites	Sugar derivatives	C8H15NO6	3	0.9574	7512-17-6	1348.68	1056.3	980.704	859.391	921.419	2076.76	125.052	108.387	136.545	41.583	124.572	119.378	1.53437	0.00199924	0.0905003	-3.46593	down
MW0105709	Arginine	Amino acid and Its metabolites	Amino acids	C6H14N4O2	1	0.5523	74-79-3	26546.5	35361.7	24708.6	26542.5	31295.3	33877.9	12217	12447.3	9101.14	11720.6	14952.9	11778.5	1.51897	5.10674e-05	0.404959	-1.30415	down
MW0137884	Dehydrocarpaine I	Heterocyclic compounds	Heterocyclic compounds	C28H48N2O4	3	0.8039	72362-02-8	32544.7	39232.5	37133.9	30498.2	38174.9	35707.6	30577.1	30207.5	31359.4	29352.9	30886.2	32231.4	1.17854	0.0167851	0.865549	-0.208313	down
MW0141372	13-Azaprostanoic acid	FA	FFA	C19H37NO2	2	0.8997	71629-07-7	69050.4	77562.9	51058.2	63457	70893.5	76943.2	106205	119997	113398	115141	116350	112279	1.48037	1.65068e-05	1.67097	0.740687	up
MW0143778	6beta-(Dimethylamino)-3beta,5-dihydroxy-5alpha-pregnan-20-one	Aldehyde,Ketones,Esters	Ketones	C23H39NO3	3	0.7699	7144-27-6	35956.3	11.295	33285	4.421	12.705	34832.9	96737.8	95639.4	103791	95403.6	95657.7	122921	1.06616	1.3608e-05	5.86104	2.55116	up
MW0007289	Halofantrine	Benzene and substituted derivatives	Benzene and substituted derivatives	C26H30Cl2F3NO	2	0.7771	69756-53-2	5726.68	6674.15	5709.59	5089.68	5537.9	4689.51	5095.75	4863.23	5259.9	4139.02	4496.4	5014.43	1.00033	0.0456667	0.863622	-0.211528	down
MW0127047	Gamma-Caprolactone	Aldehyde,Ketones,Esters	Esters	C6H10O2	1	0.9545	695-06-7	28171.9	29287.9	27764.3	24988.7	32752.2	31690.5	25061.8	23619.5	26483	26778	25053.4	25264.6	1.10415	0.0211113	0.871774	-0.197973	down
MW0142831	3beta-Cyclopentyl-5alpha-androstan-17beta-ol	Alcohol and amines	Alcohols	C24H40O	3	0.8502	6944-47-4	37031.9	39995.1	37058.5	32944.9	39794.6	40313.4	34450.1	35364.6	35689.4	31142.6	35349.5	32977.5	1.04757	0.0252882	0.902417	-0.148133	down
MW0170017	Xanthine	Nucleotide and Its metabolites	Nucleotide and Its metabolites	C5H4N4O2	1	0.6217	69-89-6	104806	125396	109258	106780	113930	120386	103453	88777.2	109248	92552	90422.1	100127	1.20851	0.00662035	0.858974	-0.219313	down
MW0009710	Salicylic acid	Benzene and substituted derivatives	Benzene and substituted derivatives	C7H6O3	2	0.9337	69-72-7	33882.8	39835.1	40804.6	31269.8	37077.3	42870.3	34512.1	30202.8	33626.7	32169.9	32932.5	33565.7	1.00367	0.0444944	0.872728	-0.196396	down
MW0124314	Himbacine	Heterocyclic compounds	Heterocyclic compounds	C22H35NO2	2	0.9028	6879-74-9	19.003	3.408	4.338	17.597	52.784	24.08	9766.08	10712.2	14073.1	11914.1	13219.2	12484.9	1.57272	8.52735e-06	595.41	9.21774	up
MW0107794	Leu-Gly	Amino acid and Its metabolites	Small Peptide	C8H16N2O3	3	0.7946	686-50-0	949.496	1487.13	1181.05	851.294	1162.77	1589.3	592.321	343.521	512.498	494.415	370.536	359.05	1.47846	0.000812954	0.370077	-1.4341	down
MW0111078	Linoleoyl ethanolamide	Alcohol and amines	Amines	C20H37NO2	2	0.9033	68171-52-8	6072.57	4138.49	15152.7	3941.11	8096.55	7099.89	23969.7	23562.6	24047.1	22449.7	25634.9	25705.9	1.43533	8.15983e-05	3.26665	1.70781	up
MW0014631	5,6-Dihydro-5,6-dihydroxy-y,y-carotene	Others	Hydrocarbon derivatives	C40H60O2	3	0.7995	66803-17-6	11920.7	13006.5	11362.6	11625.6	12795.2	16122.6	10205.5	9694.27	11245.3	11925	10495.2	10457.4	1.0844	0.0297589	0.833267	-0.263148	down
MW0169988	Uracil	Nucleotide and Its metabolites	Nucleotide and Its metabolites	C4H4N2O2	3	0.6843	66-22-8	1008.73	976.762	890.007	404.797	567.161	511.187	2261.47	1749.61	2380.23	3267.23	2084.49	2483.49	1.44004	0.000150343	3.26398	1.70663	up
MW0053506	Germanicol cinnamate	Aldehyde,Ketones,Esters	Esters	C39H56O2	3	0.6183	65883-48-9	145815	159030	144971	144729	157968	219872	120703	122888	136855	135137	128940	132398	1.11211	0.0398548	0.798987	-0.323757	down
MEDL00344	Glycyl-L-tyrosine	Amino acid and Its metabolites	Small Peptide	C11H14N2O4	1	0.8226	658-79-7	2109.75	3196.41	2764.1	1927.28	2678.4	3486.7	1295.64	679.595	1216.47	1060.52	1248.69	1198.23	1.43836	0.000760238	0.414484	-1.27061	down
MW0146807	B-Norcholesterol	Hormones and hormone related compounds	Hormones and hormone related compounds	C26H44O	3	0.7725	6544-70-3	12302.7	8520.05	11969.1	8183.8	8941.04	14839.8	19698.9	19218.5	19834.5	18503.4	19941	19950.9	1.42661	0.000357111	1.80904	0.855228	up
MEDN0243	Pyridoxine	Heterocyclic compounds	Heterocyclic compounds	C8H11NO3	1	0.7319	65-23-6	16532.5	11942.6	13574.4	10822	16265.9	15044.6	23003.9	19179.9	23602.8	35109.5	23849.9	21120	1.36135	0.00464486	1.73274	0.793058	up
MW0107510	Ile-Ser	Amino acid and Its metabolites	Small Peptide	C9H18N2O4	3	0.8488	6403-14-1	2283.51	3687.09	2727.12	2234.26	2894.57	4130.91	514.211	501.672	421.287	473.78	597.424	518.978	1.56439	0.000486806	0.168585	-2.56845	down
MW0148485	Isorescinnamine, dihydro-	Alkaloids	Alkaloids	C35H44N2O9	2	0.921	6335-49-5	58611.1	37048.9	61971.7	46425.8	39853.3	37009.1	63943.3	107740	103331	65437.7	58757.2	47196.6	1.016	0.043241	1.58909	0.668198	up
MW0123617	Diclomezine	Heterocyclic compounds	Heterocyclic compounds	C11H8Cl2N2O	2	0.6433	62865-36-5	17091	14672.7	15150.4	15164	14765.9	16614.6	15280.7	13504.5	12399.4	14156.7	11966.5	12813.5	1.17123	0.00690918	0.857294	-0.222139	down
pmb2826	(S)-2-Hydroxy-2-methylsuccinic acid	Organic acid and Its derivatives	Organic acid and Its derivatives	C5H8O5	2	0.9102	6236-09-5	64651.7	59826	56234.4	58951.6	85199.7	79457	50683.1	42197.6	48285.2	53249.6	48273.3	53722.2	1.20548	0.0127908	0.733109	-0.4479	down
MEDP0125	Choline	Tryptamines,Cholines,Pigments	Cholines	C5H14NO+	1	0.9494	62-49-7	53770.1	72998.2	67301.4	59889.9	57391.6	72582.7	65764.5	81262.9	78746.9	97385.3	68516.4	83999.5	1.02997	0.0255303	1.23895	0.30912	up
MW0053857	Chimyl alcohol	GL	MG	C19H40O3	2	0.5122	6145-69-3 | 53584-29-5	1555.42	1747.32	2448.91	1282.7	1705.45	1995.28	169.455	1238.03	1030.04	672.753	277.232	1411.01	1.07273	0.00426461	0.446994	-1.16167	down
MW0112082	2-Aminoacetophenone	Aldehyde,Ketones,Esters	Ketones	C8H9NO	2	0.7389	613-89-8	3478.71	3990.19	3457.53	3177.48	3306.57	3085.53	2862.83	2867.43	2603.4	2601.52	2607.53	2923.94	1.36821	0.00223498	0.803407	-0.315797	down
MW0013396	PE(18:0/20:4(5Z,8Z,11Z,14Z))	Others	Others	C43H78NO8P	3	0.9943	61216-62-4	16729.2	13863.5	20737.7	12068.1	17545.4	3145.19	19317.5	24668.5	49433.3	34620.2	43292.3	26410.7	1.09056	0.00851144	2.35159	1.23363	up
MW0142817	3beta-(1-Pyrrolidinyl)-5alpha-pregnane-11,20-dione	Aldehyde,Ketones,Esters	Ketones	C25H39NO2	3	0.7595	61148-11-6	102256	101635	95461.8	96867.4	93132	99061.7	36373.6	33803.8	40324.7	34933.1	32949.3	39189.1	1.5892	3.25404703269659e-11	0.369762	-1.43533	down
MW0007573	Mefenamic acid	Benzene and substituted derivatives	Benzene and substituted derivatives	C15H15NO2	2	0.8284	61-68-7	3770.98	3015.42	2842.74	2737.09	2137.65	2428.83	2109.3	2050.86	2305.86	2476.64	2065.58	1704.67	1.10246	0.0267135	0.750789	-0.41352	down
MW0054544	1-Arachidonoyl-sn-glycero-3-phosphocholine	GP	LPC	C28H50NO7P	3	0.8764	60701-99-7	5039.34	7915.95	8388.32	9245.05	12415.2	8480.52	17649	17766.5	18317.6	16048.5	16434.2	18387.4	1.41897	8.61211e-05	2.03175	1.02272	up
MW0112867	3-Methyl-2-butanol	Alcohol and amines	Alcohols	C5H12O	2	0.6879	598-75-4	136638	153770	134465	127048	134392	145251	151400	146859	168376	152896	152260	160762	1.13664	0.00750115	1.12144	0.165357	up
MW0150045	Glu-Leu	Amino acid and Its metabolites	Small Peptide	C11H20N2O5	2	0.9448	5969-52-8	122408	138739	115724	109634	109105	114365	94087.6	86206.2	91282.9	88747.7	86047.3	84526.9	1.48295	0.000743697	0.74777	-0.419333	down
MEDL01839	8-Methyl-6-nonenoic acid	FA	FFA	C10H18O2	3	0.9459	59320-77-3	237.724	240.984	246.141	296.99	382.438	291.144	189.997	186.992	178.564	228.9	194.544	262.642	1.09723	0.020063	0.732348	-0.449398	down
MW0137679	Cinromide	Alcohol and amines	Amines	C11H12BrNO	2	0.7687	58473-74-8 | 69449-19-0	17085	18211.2	16349.7	15674.3	15064	16764.1	11787.1	13527.3	11789.1	12077.1	10702	12212.4	1.49272	1.99289e-05	0.727142	-0.459692	down
MW0103706	Uridine-5'-diphosphate	Nucleotide and Its metabolites	Nucleotide and Its metabolites	C9H14N2O12P2	2	0.647	58-98-0	367611	426132	381077	336887	377107	418847	423051	399652	463547	451897	455677	463953	1.14116	0.00750947	1.15172	0.203788	up
MW0168692	Adenosine	Nucleotide and Its metabolites	Nucleotide and Its metabolites	C10H13N5O4	1	0.989	58-61-7	10844	11114.7	12276.2	15686	13292.9	11136.4	33857.9	38203.8	26339	33528.8	25830.3	33416.6	1.53722	5.94912e-05	2.5713	1.3625	up
MW0126353	Pyroquilon	Aldehyde,Ketones,Esters	Ketones	C11H11NO	2	0.7337	57369-32-1	40428.6	45573.3	38293.2	37349	39910.2	38525.3	32799.6	32809.4	36052	30514.1	30077.5	32028	1.41034	0.000586169	0.809234	-0.30537	down
MW0009794	Sulfamethazine	Benzene and substituted derivatives	Benzene and substituted derivatives	C12H14N4O2S	2	0.7239	57-68-1	1242.95	1337.82	1185.56	3667.78	1366.99	1446.8	566.297	816.619	385.552	510.872	484.878	414.643	1.37207	0.0298467	0.310196	-1.68875	down
MEDL02396	Sucrose	Carbohydrates and Its metabolites	Sugars	C12H22O11	1	0.7892	57-50-1	36193.8	45367.7	34918.6	36767.9	36720	43903.6	31750	29026.2	25100.2	26814.4	22286	32356.6	1.32617	0.00105329	0.715493	-0.48299	down
MEDN0305	Creatine	Organic acid and Its derivatives	Organic acid and Its derivatives	C4H9N3O2	1	0.9366	57-00-1	63873.9	66841.1	62819	59573.2	53823.4	58466.8	44561.6	53102.8	61270.5	45507.3	41285.4	52345.4	1.16305	0.0121184	0.81575	-0.293802	down
FDATN01488	L-Glutamic acid	Amino acid and Its metabolites	Amino acids	C5H9NO4	1	0.9446	56-86-0	74606.5	75582.5	73777	68204.6	70971.4	77921	58783.5	59768.6	74445.4	67833.1	50880.8	64575.5	1.10132	0.021136	0.853136	-0.229152	down
MW0120644	4-Nitroquinoline N-oxide	Heterocyclic compounds	Heterocyclic compounds	C9H6N2O3	2	0.7141	56-57-5	1285.91	13963.2	8665.83	9100.11	9354.61	13169.8	2280.21	2394.98	1569.7	1845.68	1262.16	2367.89	1.21515	0.0103805	0.211033	-2.24446	down
MW0105531	L-Alanine	Amino acid and Its metabolites	Amino acids	C3H7NO2	1	0.746	56-41-7	2211.98	4654.04	4235.95	2486.93	2039.96	4312.09	6734.46	7999.57	6291.89	7279.34	6907.36	8041.36	1.34918	0.000123744	2.1691	1.1171	up
MW0125165	Methylthiouracil	Heterocyclic compounds	Heterocyclic compounds	C5H6N2OS	2	0.6489	56-04-2 | 1123-10-0 | 91795-77-6	19695.6	23782.2	17967.2	20106.4	22179.5	23782.2	13940.7	14760.3	16407.4	12019.8	16287.3	12849.3	1.40711	0.000273514	0.676516	-0.563804	down
MEDP1685	Phytosphingosine	SL	SPH	C18H39NO3	1	0.723	554-62-1	305245	333717	342922	334991	334544	322387	235591	214378	251851	272998	237000	294759	1.37903	0.000533913	0.763284	-0.389707	down
MW0015222	7-Methylxanthine	Nucleotide and Its metabolites	Nucleotide and Its metabolites	C6H6N4O2	2	0.7248	552-62-5	680.254	668.057	681.393	713.569	1038.52	981.109	550.739	520.101	590.703	605.145	546.427	708.869	1.08939	0.0290007	0.739462	-0.435452	down
MEDP1645	Benzamide	Alcohol and amines	Amines	C7H7NO	1	0.6222	55-21-0	8203.74	8320.49	6497.76	7090.67	8962.35	5928.21	5467.14	5484.89	5606.52	4284.94	4874.82	6018.37	1.28744	0.00405073	0.705209	-0.503877	down
MW0126521	Sclerotiorin	Heterocyclic compounds	Heterocyclic compounds	C21H23ClO5	2	0.8285	549-23-5	10112.5	10082.3	9769.83	8353.18	9025	8916.65	6047.49	6838.53	6507.93	6701.91	5416.95	6862.2	1.48928	1.64373e-05	0.682107	-0.55193	down
MW0003256	2-Methylbenzhydrol	Benzene and substituted derivatives	Benzene and substituted derivatives	C14H14O	2	0.7214	5472-13-9	6138.31	6750.01	5925.67	6562.82	7378.23	5999	5115.58	4408.54	4757.99	4521.55	4348.52	4824.04	1.47924	0.000144685	0.721891	-0.470146	down
MW0014794	5-Hydroxyindoleacetic acid	Organic acid and Its derivatives	Organic acid and Its derivatives	C10H9NO3	3	0.9545	54-16-0	9178.52	9563.31	8739.44	7795.48	8776.2	8719.26	8196.89	7269.88	8188.82	7434.39	6924.49	7279.62	1.26833	0.0032415	0.858294	-0.220455	down
MW0054600	LPE(16:0/0:0)	GP	LPE	C21H44NO7P	1	0.8923	53862-35-4	18069.9	16621.1	16521.8	17346.9	19743.4	17891.2	37584.7	36776.9	39248.5	32607.2	36201.4	38774.9	1.5746	2.86473804108961e-7	2.08292	1.05861	up
MW0169257	N-(2-Hydroxyethyl)heptadecanamide	Organic acid and Its derivatives	Organic acid and Its derivatives	C19H39NO2	2	0.8621	53832-59-0	25850.9	31315.4	23605.1	23934.5	29913.6	27438.3	16827.6	18109.6	18108.9	16705	18161	17083.3	1.50537	0.000529578	0.647888	-0.626183	down
MW0169520	NAD+	CoEnzyme and vitamins	CoEnzyme and vitamins	C21H27N7O14P2	3	0.6074	53-84-9	143263	135039	127817	121991	141260	159033	122734	114071	122674	105980	91640.4	108587	1.23781	0.00363091	0.803578	-0.315491	down
MW0103710	Uridine-diphosphate-N-acetylglucosamine	Nucleotide and Its metabolites	Nucleotide and Its metabolites	C17H27N3O17P2	3	0.9676	528-04-1	2150.75	2230.16	2065.15	1708.98	3794.12	3531.62	379.027	262.448	371.105	361.536	258.174	154.374	1.53766	0.00122596	0.115412	-3.11514	down
MW0012825	1-O-Hexadecyl-sn-glycero-3-phosphocholine	GP	PC	C24H52NO6P	1	0.9113	52691-62-0 | 97288-09-0	2572.84	2991.58	2486.79	2803.58	2932.48	2738.72	6162.31	5919.21	7530.36	6463.26	5960.4	6863.91	1.56521	8.34051e-06	2.35384	1.23501	up
MADP0518	N3-(4-fluorophenyl)-1h-pyrazolo[3,4-d]pyrimidine-3,4-diamine	Heterocyclic compounds	Heterocyclic compounds	C11H9FN6	2	0.8755	522629-08-9	10869.8	12017.7	10479	10346	10177.7	10030.4	9803.06	9115.42	9479.4	8632.19	9547.86	9466.91	1.28464	0.00501871	0.876788	-0.1897	down
MW0005010	4-Formyl-2-hydroxybenzoic acid	Benzene and substituted derivatives	Benzene and substituted derivatives	C8H6O4	2	0.9519	51572-88-4	70426.9	83195.9	75037.3	52346.3	61842.4	92068.7	25574.3	29148.2	31267.1	33555.5	45214.8	37113.6	1.43453	0.000498909	0.464165	-1.10729	down
MW0105167	FAPy-adenine	Heterocyclic compounds	Heterocyclic compounds	C5H7N5O	2	0.6913	5122-36-1	1535.01	896.519	866.731	912.995	1507.8	890.405	716.748	84.415	840.664	137.121	410.476	772.64	1.01908	0.00942724	0.448155	-1.15793	down
MW0148859	Echinocystic acid	Organic acid and Its derivatives	Organic acid and Its derivatives	C30H48O4	2	0.8687	510-30-5	6.381	5.692	6.489	3.816	2.104	5.386	355.335	460.684	514.499	386.006	401.367	447.92	1.57766	9.82838e-06	85.905	6.42467	up
MW0012806	1-Heptadecanoyl-sn-glycero-3-phosphocholine	GP	PC	C25H52NO7P	1	0.9435	50930-23-9	1.43889e+06	1.75994e+06	1.56542e+06	1.47817e+06	1.60093e+06	1.68693e+06	1.3205e+06	1.32451e+06	1.36217e+06	1.28292e+06	1.24115e+06	1.36335e+06	1.39825	0.00176297	0.828371	-0.271652	down
MW0145125	Anhydrorhodovibrin	Others	Others	C41H58O	3	0.6145	5085-16-5	416321	813578	370492	743395	431039	514912	337920	322165	358700	389315	327572	328777	1.13986	0.0427582	0.627542	-0.672216	down
MW0055293	Nervonic acid	FA	FFA	C24H46O2	2	0.8629	506-37-6	28691.7	41071.9	36377.8	33185.7	41276	32318.7	12379.6	11925.2	16923.2	15921.2	11827.1	13069.8	1.54198	3.02059e-05	0.385335	-1.37582	down
MW0052998	gamma-Linolenic Acid	FA	FFA	C18H30O2	1	0.6943	506-26-3	670.18	231.474	557.632	477.963	1491.06	1049.02	1653.93	1128.42	3052.35	1605.26	1646.64	1311.02	1.15229	0.0166113	2.32228	1.21554	up
MW0054155	Isovaleric acid	FA	FFA	C5H10O2	3	0.938	503-74-2	3513.56	3735.82	3526.09	3470.13	4065.97	3581.74	2999.51	2628.04	3332.66	3440.78	3172.93	3355.16	1.10896	0.010179	0.864606	-0.209885	down
MW0106090	Caffeic acid	Organic acid and Its derivatives	Organic acid and Its derivatives	C9H8O4	2	0.7082	501-16-6	4321.49	4192.62	3915.69	2485.64	2774.3	4333.7	5584.82	5488.22	6124.03	7933.75	6636.97	6631.82	1.34468	0.000275571	1.74358	0.802052	up
MEDN0061	Phenylacetylglycine	Amino acid and Its metabolites	Amino acid derivatives	C10H11NO3	1	0.7233	500-98-1	39418.6	42574.1	38541.1	36899.8	38687.2	38789.3	35262.7	31746.2	36066.6	35522.7	30654.9	36888	1.229	0.0045133	0.877532	-0.188477	down
MW0006085	Aspirin	Organic acid and Its derivatives	Organic acid and Its derivatives	C9H8O4	2	0.7273	50-78-2	8596.97	9600.65	8684.22	8311.77	10275.6	12134.3	4459.44	7023.51	7030.95	3927.93	5661.62	4892.06	1.36125	0.000441021	0.572804	-0.803886	down
MEDP2133	2,6-Pyridinedicarboxylic acid	Heterocyclic compounds	Heterocyclic compounds	C7H5NO4	2	0.7754	499-83-2	169869	202602	193850	164684	183191	217080	169793	152845	158556	157701	158983	160082	1.21067	0.0150385	0.846795	-0.239915	down
MW0003876	5-Bromo-4-hydroxy-[1,1'-biphenyl]-3-carboxylic acid	Benzene and substituted derivatives	Benzene and substituted derivatives	C13H9BrO3	2	0.6846	4906-68-7	76965.4	76992.7	77029.6	76325	72775.8	80066.8	70219.3	64120.6	69286.9	73530	61557	67186.3	1.3016	0.00220482	0.882094	-0.180996	down
MEDL01948	Jasmone	Aldehyde,Ketones,Esters	Ketones	C11H16O	1	0.8521	488-10-8	785768	823313	914490	812850	900920	859376	444954	479446	596193	477091	366043	448561	1.51302	3.2308e-06	0.551784	-0.857823	down
MW0168567	Indole-3-carboxaldehyde	Heterocyclic compounds	Indole and Its derivatives	C9H7NO	1	0.7856	487-89-8	120044	129228	119859	113302	137675	127348	110838	103497	113266	109842	100512	123600	1.10256	0.0142007	0.885075	-0.176128	down
MW0114598	Homodihydrojasmone	Aldehyde,Ketones,Esters	Ketones	C12H20O	3	0.7314	4868-24-0	3.699	5.029	2.506	3.345	7.744	4.139	2.606	3.617	1.925	1.95	3.339	1.057	1.00014	0.0479066	0.547729	-0.868466	down
MW0053754	Glycocholic acid	Bile acids	Bile acids	C26H43NO6	2	0.5226	475-31-0	28141.3	30680.5	30412.2	26658.9	30091.2	32109.2	26149.3	25324.8	26456	24620	24730.3	27384.5	1.3042	0.00284334	0.86845	-0.203486	down
MW0111217	N-Methyldioctylamine	Alcohol and amines	Amines	C17H37N	2	0.6085	4455-26-9	5481.95	6262.72	6318.29	6351.82	6352.2	7253.12	5300.16	4312.27	5034.66	5310.24	5473.62	5532.35	1.22995	0.00275028	0.814393	-0.296203	down
MW0055423	Virodhamine hydrochloride	FA	Others	C22H38ClNO2	2	0.9325	443129-35-9	170993	225361	146239	144764	160402	161914	193701	210577	216573	191379	201537	210686	1.05056	0.0305597	1.21272	0.278248	up
MW0112276	2-Propanoylthiazole	Heterocyclic compounds	Heterocyclic compounds	C6H7NOS	2	0.7121	43039-98-1	5947.84	6996.56	5719.15	5418.91	6641.78	7986.71	4429.88	4834.91	5234.19	3982.71	4625.26	4308.35	1.35025	0.00316268	0.708205	-0.497761	down
MADP0492	2-pyrimidine methanol	Heterocyclic compounds	Heterocyclic compounds	C5H6N2O	1	0.5867	42839-09-8	11024.1	11397.7	11255.3	9620.36	11898.9	12178.3	9190.85	8264.1	10188.9	9140.41	9157.92	9903.92	1.27365	0.00216067	0.828887	-0.270752	down
MW0107567	Ile-Ile	Amino acid and Its metabolites	Small Peptide	C12H24N2O3	3	0.7444	42537-99-5	2285.13	3923.95	2604.5	2039.82	2491.52	3859.76	431.945	681.081	384.859	443.956	200.659	326.885	1.53178	0.000577637	0.14353	-2.80058	down
MW0110342	Val-Glu	Amino acid and Its metabolites	Small Peptide	C10H18N2O5	3	0.7891	424-59-9	156.723	42.7	169.944	110.562	67.507	49.637	298.03	333.276	444.07	295.833	421.407	278.26	1.38211	6.83438e-05	3.46838	1.79426	up
MW0107247	His-Asp	Amino acid and Its metabolites	Small Peptide	C10H14N4O5	2	0.8197	41658-60-0	16793.3	15890.4	15066.1	15083.5	14534.7	15870.6	13220.8	12565.7	13034.4	11575	12766.7	12759.3	1.47439	5.28254e-05	0.814275	-0.296413	down
MW0010901	(1S,2S,4R,8R)-p-Menthane-1,2,8,9-tetrol	Alcohol and amines	Alcohols	C10H20O4	3	0.6027	402593-46-8	6178.09	7844.66	6021.01	5668.93	5551.44	7222.2	2555.74	2209.04	3596.64	3181.95	2700.8	3014.17	1.51408	4.24073e-05	0.448428	-1.15705	down
MEDN1480	N-Arachidonoyl-L-Alanine	Amino acid and Its metabolites	Amino acid derivatives	C23H37NO3	2	0.8445	401941-73-9	5556.21	5753.69	3386.18	4132.51	5606.79	6336.39	9695.32	9812.46	9554.98	9907.17	8901.95	10043	1.43595	6.71923e-05	1.88208	0.912325	up
MW0125834	Nitroxoline	Heterocyclic compounds	Heterocyclic compounds	C9H6N2O3	1	0.7413	4008-48-4	8288.55	8924.77	8764.74	8320.59	8172.19	7885.98	6461.52	6299.09	6586.16	5964.18	5863.74	6016.75	1.55501	1.09952e-06	0.738558	-0.437216	down
MW0007640	Methoxamine	Benzene and substituted derivatives	Benzene and substituted derivatives	C11H17NO3	2	0.7984	390-28-3	10574.3	10959.1	8786.47	8953.2	10712.3	12395	7597.77	7429.37	10303.7	7402.18	7441.08	6430.54	1.21489	0.00654351	0.747105	-0.420617	down
MW0011179	(3beta,22E)-26,27-Dinorergosta-5,22-dien-3-ol	Alcohol and amines	Alcohols	C26H42O	3	0.7831	38788-81-7	5100.25	4614.83	12696.4	4402.09	4538.71	5900.45	16795.3	16695.7	17376.6	15744.9	17012.7	17492	1.43292	0.000363704	2.71435	1.44061	up
MW0103432	8-Hydroxyguanosine	Nucleotide and Its metabolites	Nucleotide and Its metabolites	C10H13N5O6	2	0.6905	3868-31-3	20068.9	22410	22401.8	23269.7	25585.6	28728.3	16192.8	16140.8	19050.6	14740.8	14652.1	16159.8	1.41859	0.000733648	0.680429	-0.555483	down
MW0157526	Thiothece-474	Others	Others	C41H58O2	3	0.5702	38647-31-3	26483.2	33306.6	30427.1	24766.5	27686.1	30138.2	19809.9	23445.8	21614.4	21261.3	21333.8	25008.2	1.34371	0.00170822	0.766594	-0.383466	down
MW0009348	(+)-Penbutolol	Benzene and substituted derivatives	Phenolics	C18H29NO2	2	0.8107	38363-41-6	1.46644e+06	1.74273e+06	1.56909e+06	1.60934e+06	1.69489e+06	1.73378e+06	1.36416e+06	1.19298e+06	1.29307e+06	1.34098e+06	1.26608e+06	1.42402e+06	1.40693	0.000216924	0.802881	-0.316742	down
MW0016399	Carindone	Aldehyde,Ketones,Esters	Ketones	C31H44O6	3	0.5734	38045-62-4	15492.3	17409.8	16513.9	14511.1	17109.2	17259.9	12579.7	13947.1	14613.8	14509.8	15846	14127.2	1.13857	0.0081183	0.871078	-0.199126	down
MW0106169	Citrulline	Amino acid and Its metabolites	Amino acids	C6H13N3O3	1	0.9192	372-75-8	101269	120338	107713	92753.9	98936.9	116294	76645.4	73667	93711.4	96639.4	43171	83583.1	1.05544	0.0140742	0.733429	-0.447271	down
MEDP1667	Phe-Glu	Amino acid and Its metabolites	Small Peptide	C14H18N2O5	1	0.8435	3617-45-6	24142.3	29064.3	26537.3	20485.7	25862.9	28445.8	17126.8	11775.9	17982.6	15881.7	15693.3	16611.2	1.4261	0.000137345	0.615197	-0.70088	down
MEDP1339	LPC(18:1/0:0)	GP	LPC	C26H53NO7P	1	0.7698	3542-29-8	40781.7	38927.7	60903.5	40675.8	44972	39513.9	67668.2	68848.3	72595.4	62785	71396.9	74626.8	1.42606	0.000244208	1.57246	0.653026	up
MW0056964	1-Stearoyl-2-arachidonoyl-sn-glycero-3-phosphocholine	GP	PC	C46H84NO8P	2	0.9292	35418-59-8	55598.7	35980.4	45704.8	32362.3	29903	72819.3	24347.6	29387.9	16533.3	27172.9	18035.4	18145.7	1.24488	0.0167789	0.490596	-1.02739	down
MW0112938	(E)-beta-Damascone	Aldehyde,Ketones,Esters	Ketones	C13H20O	2	0.7325	35044-68-9	6548.62	7840.64	8317.02	7537.15	7561.95	7526.49	5293.79	6538.02	5039.2	6075.1	4909.76	4714.85	1.38506	0.000256434	0.718495	-0.47695	down
MEDL01874	Notoginsenoside T2	Terpenoids	Triterpene Saponin	C37H62O10	3	0.6261	343962-54-9	1979.01	3486.34	2301.56	2554.51	3017.04	2870.24	2434.06	1736.81	1732.89	1686.5	1578.86	1923.11	1.21916	0.00986831	0.684338	-0.547219	down
MW0055397	Notoginsenoside T1	Terpenoids	Triterpene	C36H60O10	3	0.6383	343962-53-8	5272.22	5296.88	4770.23	4429.58	4943.7	6982.89	3975.57	4405.56	4232.66	3903.38	3831.17	3952.99	1.23223	0.0186026	0.766712	-0.383242	down
MW0169873	Spirilloxanthin	Terpenoids	Tetraterpenes	C42H60O2	3	0.6233	34255-08-8	1.18511e+06	1.18915e+06	1.03635e+06	1.03973e+06	1.1308e+06	1.53307e+06	932284	1.03672e+06	998152	1.01264e+06	932542	944031	1.10449	0.0368401	0.823191	-0.280701	down
MW0016971	Celastrol	Benzene and substituted derivatives	Benzene and substituted derivatives	C29H38O4	2	0.7868	34157-83-0	154785	143373	172122	161049	149810	259347	118609	110161	118169	149207	123452	130842	1.10443	0.0401045	0.72124	-0.471448	down
MW0013707	3-(5,5,6-Trimethylbicyclo[2.2.1]hept-2-yl)cyclohexanol	Alcohol and amines	Alcohols	C16H28O	3	0.5522	3407-42-9	2684.76	2867.36	2296.38	2715.69	2753.22	3512.05	1989.01	2140.84	2392.64	2596.69	2296.57	2149.32	1.11102	0.0191632	0.806031	-0.311093	down
MW0012743	19-Noretiocholanolone	Aldehyde,Ketones,Esters	Ketones	C18H28O2	2	0.6801	33036-33-8	1.21556e+06	1.31288e+06	1.19863e+06	1.20092e+06	1.3036e+06	1.72933e+06	1.07387e+06	1.04611e+06	1.14357e+06	1.16047e+06	1.07378e+06	1.10167e+06	1.09841	0.0406959	0.828984	-0.270584	down
MW0125873	Nomifensine maleate	Benzene and substituted derivatives	Benzene and substituted derivatives	C20H22N2O4	2	0.8022	32795-47-4 | 24524-90-1	34.009	25.641	31.064	33.852	34.615	32.109	4.944	23.156	12.343	17.61	23.8	20.884	1.05701	0.00278669	0.537075	-0.896806	down
MW0105588	Allopurinol	Heterocyclic compounds	Heterocyclic compounds	C5H4N4O	1	0.865	315-30-0 | 180749-08-0 | 180749-06-8 | 73334-58-4 | 180749-09-1 | 180749-07-9 | 184789-03-5 | 291279-53-3	8610.91	6302.23	7261.46	7822.15	4656.28	4344.86	17922.9	12299.4	14795.3	22005.7	14348.8	18955.7	1.44293	0.000342954	2.57265	1.36325	up
MW0125208	Monocrotaline	Heterocyclic compounds	Heterocyclic compounds	C16H23NO6	2	0.6926	315-22-0 | 109525-74-8	1235.29	2002.32	1862.28	1566.98	1776.42	2632.89	1089.38	1335.87	1506.7	1524.59	1141.93	1362.87	1.03398	0.0419692	0.718781	-0.476376	down
MEDP0618	Carnitine-2-methyl-C4	FA	CAR	C12H23NO4	1	0.92	31023-25-3	3922.33	4732.14	4071.74	4070.06	4433.8	5230.94	2881.16	2068.29	3350.12	3001.87	2878.73	3071.36	1.37682	0.000215113	0.65196	-0.617145	down
MW0055241	N-acetylsphingosine	SL	SPH	C20H39NO3	2	0.8381	3102-57-6 | 195194-58-2	23832.6	29095.4	27910.2	25373	28955.3	24853.4	39937.4	36372.3	32893.2	31611.7	34010.6	36053.5	1.37941	0.00030873	1.31783	0.398161	up
MW0010982	(25R)-Delta(4)-dafachronic acid	Organic acid and Its derivatives	Organic acid and Its derivatives	C27H42O3	2	0.6178	309762-85-4	112746	114221	111493	103064	107254	58866.6	131665	134570	135052	131457	128042	138466	1.04939	0.0134686	1.31533	0.395425	up
MW0007841	Monoisobutyl phthalate	Aldehyde,Ketones,Esters	Esters	C12H14O4	1	0.8542	30833-53-5	3933.1	4040.81	3778.23	3201.72	4922.99	5677.4	907.988	1127.84	462.224	705.53	759.875	951.482	1.52663	0.000131026	0.192334	-2.37832	down
MEDP2114	2-Amino-5-methyl-4-phenylthiazole	Benzene and substituted derivatives	Benzene and substituted derivatives	C10H10N2S	1	0.6099	30709-67-2	7760.55	7892.3	7044.05	7557.05	10853	9601.2	6174.03	5371.87	6123.87	6615.63	5951.23	6867.38	1.23352	0.0108157	0.731717	-0.450643	down
MW0015980	(3S,5S,9R,10S,13R,14R,17R)-10,13-dimethyl-17-[(E,2R)-5-methylhex-3-en-2-yl]-2,3,4,5,6,9,11,12,14,15,16,17-dodecahydro-1H-cyclopenta[a]phenanthren-3-ol	Hormones and hormone related compounds	Hormones and hormone related compounds	C26H42O	3	0.7483	30674-32-9	38726.4	42025.1	28882.2	33930.8	40180	43607.3	50394.4	51565	54970.7	48189.4	56002.4	57051.5	1.34605	0.000384031	1.39948	0.484887	up
MW0194064	Acetyl-L-carnitine	FA	CAR	C9H17NO4	1	0.9269	3040-38-8 | 14992-62-2	26658.9	31522.9	28417.2	28377.6	25888.5	25345	22700.7	25556.6	27000.1	22397.4	22500.3	25783.8	1.09391	0.0214479	0.878038	-0.187644	down
MW0138932	Methoxsalen	Heterocyclic compounds	Heterocyclic compounds	C12H8O4	2	0.6627	298-81-7	1028.05	610.689	931.448	872.276	971.18	856.52	17.007	73.697	40.927	38.392	20.247	5.037	1.51243	2.21701e-05	0.037059	-4.75403	down
MW0160468	Hydrogen phosphate	Others	Metal, Non-metal and related compounds	HO4P-2	3	0.8736	29505-79-1	32003.8	44619.2	33116	31363.3	45542.9	43502.3	67041.3	54557.7	53365.5	68532.1	69814.6	63501.3	1.40081	0.000126645	1.63726	0.711287	up
MW0150782	Hexadecasphinganine	SL	SPH	C16H35NO2	3	0.5568	28457-97-8	505015	572189	561507	512076	571080	549941	299090	269961	312378	355990	317473	368811	1.51984	5.45017041273112e-7	0.587963	-0.766203	down
mws0120	Choline Alfoscerate	GP	PC	C8H20NO6P	1	0.9531	28319-77-9	512101	561639	559207	542828	505337	552722	444360	483334	535865	486732	384377	463172	1.1372	0.0150157	0.865177	-0.208932	down
MW0107887	N-linoleoylglycine	Amino acid and Its metabolites	Amino acid derivatives	C20H35NO3	2	0.7812	2764-03-6	30891.6	33214.9	19431.5	23444.8	29255.4	31123.1	40950.4	42407.5	44091	40132.9	38469.7	47784.2	1.32166	0.000412011	1.51669	0.600929	up
MW0114590	Hexaethylene glycol	Alcohol and amines	Alcohols	C12H26O7	2	0.9195	2615-15-8	73491.7	80003.3	76647.5	77331.6	82052.1	102636	68489.4	72751.9	75255.3	75273.7	65135.6	66676.5	1.02838	0.0452354	0.860655	-0.216492	down
MW0125279	N-(14-Methylhexadecanoyl)pyrrolidine	Alcohol and amines	Amines	C21H41NO	3	0.8002	260058-83-1	18407.7	27123.4	21287.8	20734.5	25609.7	29193.4	9196.41	9261.68	11190.4	8493.96	9207.73	10485.1	1.5367	0.000297644	0.40627	-1.29949	down
MW0107973	Firefly luciferin	Heterocyclic compounds	Heterocyclic compounds	C11H8N2O3S2	2	0.9856	2591-17-5	511757	591752	563129	527662	637223	629307	493320	463413	531978	511102	485828	516803	1.1588	0.0135109	0.867551	-0.20498	down
MW0110759	L-threo-Sphingosine	Alcohol and amines	Alcohols	C18H37NO2	2	0.9343	25695-95-8	24175.5	20785.4	20918.5	22004.6	23280.5	23786.7	17334.9	15449.3	17292	20109.4	19059.6	16073.3	1.33714	0.000401002	0.78042	-0.357678	down
MW0151663	Ile-Ala	Amino acid and Its metabolites	Small Peptide	C9H18N2O3	3	0.7349	24787-73-3	349.459	555.582	424.195	332.721	460.735	606.004	55.539	56.962	44.337	11.141	69.836	56.33	1.49028	0.000208584	0.107797	-3.21361	down
MEDP0401	5'-Deoxy-5'-(Methylthio) Adenosine	Nucleotide and Its metabolites	Nucleotide and Its metabolites	C11H15N5O3S	1	0.9574	2457-80-9	10301.2	11911.6	9843.8	9272.12	9841.94	10004	17945.2	15296.5	20099.2	14976.3	17084.7	17775.2	1.49074	6.88488e-05	1.6866	0.754118	up
MW0111490	(2R,3R)-2,3-Butanediol	Alcohol and amines	Alcohols	C4H10O2	2	0.8172	24347-58-8	1136.43	1216.05	1104.13	1063.2	1303.11	1176.17	1026.43	948.05	1077.22	1065.67	1036.74	941.254	1.20799	0.00630978	0.87088	-0.199454	down
MEDTP01677	FFA(12:1)	FA	FFA	C12H22O2	2	0.5518	2430-94-6	3.725	10.165	9.96	8.133	16.056	15.641	4.032	3.186	5.795	1.94	3.455	4.145	1.23011	0.0143351	0.354161	-1.49752	down
MW0138816	Lunarine	Heterocyclic compounds	Heterocyclic compounds	C25H31N3O4	2	0.9181	24185-51-1	68.856	19.621	100.368	70.28	32.237	95.886	132.045	160.416	333.339	274.272	41.755	210.592	1.02009	0.0288874	2.97592	1.57334	up
MW0130336	2,3',4,5'-Tetramethoxystilbene	Benzene and substituted derivatives	Benzene and substituted derivatives	C18H20O4	2	0.9321	24144-92-1 | 20578-92-1	714459	870915	782964	687880	788048	904658	654825	623106	701923	701247	667190	649148	1.20449	0.0133696	0.841757	-0.248524	down
MW0105712	L-Argininosuccinic acid	Amino acid and Its metabolites	Amino acid derivatives	C10H18N4O6	2	0.9855	2387-71-5	530.636	623.373	581.211	507.945	704.053	737.92	213.954	232.665	281.68	195.003	176.846	179.208	1.54541	3.10646e-05	0.347166	-1.5263	down
MW0107951	L-Selenocystathionine	Others	Others	C7H14N2O4Se	3	0.7542	23809-95-2	1657.71	1972.18	1974.25	1193.28	871.442	1726.08	949.284	949.775	1269.91	1034.69	981.981	763.692	1.10858	0.0233761	0.633248	-0.659158	down
MEDL02503	Carnitine C16:0	Alkaloids	Alkaloids	C23H45NO4	1	0.7384	2364-67-2	12266.1	15177.2	15037.6	16013.6	14758.3	19941.6	23814.8	37333.2	31174.1	29712.1	26066.7	39317.2	1.44687	0.000786004	2.01105	1.00795	up
MW0107662	L-Aspartate-semialdehyde	Amino acid and Its metabolites	Amino acid derivatives	C4H7NO3	3	0.9911	2338-03-6	3993.07	4971.84	3625.13	3351.46	4252.99	5361.35	1884.95	2125.3	2380.58	2205.14	1508.51	2175.82	1.47759	0.000452019	0.480527	-1.05731	down
MW0151765	Irehine	Alcohol and amines	Amines	C23H39NO	3	0.7091	2309-39-9	173196	183968	184324	207790	219837	187743	321993	316180	323677	289546	309679	332742	1.54513	1.58953944724014e-7	1.63704	0.711085	up
MW0104240	1-Aminocyclopropanecarboxylic acid	Organic acid and Its derivatives	Organic acid and Its derivatives	C4H7NO2	1	0.8049	22059-21-8	14608.7	14396.7	13810.8	12148	13944.3	14553.8	11020.8	12011.1	13314	12433.1	10042.4	12701.7	1.13295	0.00983746	0.856953	-0.222712	down
MW0103357	2'-O-Methyladenosine	Nucleotide and Its metabolites	Nucleotide and Its metabolites	C11H15N5O4	1	0.8708	2140-79-6	214659	140378	159302	163035	135549	131383	261490	265257	278181	348911	244196	304328	1.44474	9.84781e-05	1.80277	0.850212	up
MEDP1180	LPC(14:0/0:0)	GP	LPC	C22H46NO7P	1	0.9538	20559-16-4	11296.5	10682	9494.72	13501.8	4092.3	10102.7	20253.3	18357.8	19742.4	18708.2	19538.7	18919.3	1.26702	0.00055571	1.95234	0.965201	up
MW0110349	Val-Ile	Amino acid and Its metabolites	Small Peptide	C11H22N2O3	3	0.7929	20556-14-3	3171.38	4916.78	3545.08	2897.92	4142.77	5146.64	591.298	739.953	562.781	672.329	757.891	693.746	1.56618	0.000307426	0.168678	-2.56766	down
MW0139653	Saponarin	Flavonoids	Flavonoid	C27H30O15	2	0.5095	20310-89-8	16337.4	17099.9	15823.7	15303.8	15497	15470.9	12888.6	12541.2	13691.2	12284	12367.5	14517.2	1.43989	0.000115999	0.819508	-0.28717	down
MW0127419	Butylate	Aldehyde,Ketones,Esters	Esters	C11H23NOS	2	0.7084	2008-41-5	36117.2	44037.8	42166.2	34914.1	36380.8	45989.7	36498.9	31176.3	33771.4	33600.9	34180	32671.2	1.15134	0.0205525	0.842629	-0.247031	down
MW0000057	10-Hydroxycamptothecin	Alkaloids	Alkaloids	C20H16N2O5	2	0.8662	19685-09-7	57949.2	59855	57912	59253.7	61049.7	67934.7	52364.7	52716.6	52789.3	51494.8	52661.3	54055.3	1.38027	0.00294815	0.868466	-0.203459	down
MW0105495	L-Alanyl-L-alanine	Amino acid and Its metabolites	Small Peptide	C6H12N2O3	1	0.6355	1948-31-8	12028.1	25809.3	16321.7	14492	16135.6	19271	4181.62	3350.54	2855.28	3073.62	4221.72	3641.87	1.55254	0.000809208	0.204931	-2.28679	down
MW0012998	LPC(18:0/0:0)	GP	LPC	C26H54NO7P	1	0.7649	19420-57-6	16017.8	16237.6	16544.6	17903.9	17539	16923.9	26160.1	26058.7	28857.6	23376.5	24350.9	24854.6	1.53459	2.68675e-05	1.51886	0.602991	up
MW0111418	(2S,3S)-butane-2,3-diol	Alcohol and amines	Alcohols	C4H10O2	2	0.8372	19132-06-0	3901.47	2915.27	2712.52	3039.68	2987.52	2996.04	2418.09	2449.28	2652.39	2649.27	2410.43	2629.62	1.18416	0.0199789	0.819786	-0.28668	down
MW0168794	Atrazine	Heterocyclic compounds	Heterocyclic compounds	C8H14ClN5	2	0.7101	1912-24-9	1077.47	1266.33	1202.85	1210.71	849.133	1486.84	914.043	745.766	1048.43	916.49	845.028	995.914	1.07149	0.0248286	0.770536	-0.376066	down
MW0062208	Prosapogenin A	Steroids	Steroidal saponins	C39H62O12	2	0.7548	19057-67-1	762.421	1000.69	1395.81	1657.91	1067.64	1612.8	2288.24	3498.98	2802.93	3658.97	2874.43	4307.49	1.43503	0.00043632	2.59175	1.37393	up
MEDP1067	Palmitoylisopropylamide	Alcohol and amines	Amines	C19H39NO	1	0.9142	189939-61-5	12.237	27.022	363.859	70.884	50.437	80.43	12408	6308.94	12038.4	8550.52	10660.8	11746.7	1.53181	0.000136619	102.028	6.67282	up
MW0055124	3-(11,12-Dihydroxy-15,19-dotriacontadienyl)-5-methyl-2(5H)-furanone, 9CI	FA	Others	C37H66O4	3	0.6586	185336-15-6	6489.69	8677.25	6299.49	7800.22	6505.25	7328.11	6442.53	5432.67	7037.37	4460.46	3202.35	2879.93	1.08038	0.0212319	0.683418	-0.549161	down
MEDP1096	PC(12:0/12:0)	GP	PC	C32H64NO8P	1	0.7433	18194-25-7 | 127641-86-5	169.845	37.631	407.318	214.73	650.858	253.954	3914.64	3842.62	3648.65	2805.39	3495.94	4339.67	1.47347	2.21181e-06	12.712	3.66812	up
MW0122087	6-Chloro-5-methyl-N-(6-((2-methylpyridin-3-yl)oxy)pyridin-3-yl)indoline-1-carboxamide dihydrochloride	Others	Others	C21H21Cl3N4O2	2	0.8122	181632-25-7	20506	20134.2	19835.7	19302.2	19684.7	22776	17088.6	16880.5	17515.8	16003.3	15998.3	16709.8	1.46354	0.000291225	0.819675	-0.286876	down
MW0063380	Palmitic monoisopropanolamide, (R)-	FA	Others	C19H39NO2	2	0.9206	179951-56-5	122.77	13.806	48.315	37.621	55.492	62.466	332.445	1512.57	834.884	1720.76	745.467	1434.51	1.49593	0.00514049	19.3281	4.27263	up
MW0139195	O-Methylsterigmatocystin	Heterocyclic compounds	Heterocyclic compounds	C19H14O6	2	0.6898	17878-69-2	8710.98	9158	7254.86	8369.26	7706.5	9807.43	6697.1	6108.72	6625.04	5717.2	4904.64	6425.96	1.37507	0.000596727	0.715169	-0.483644	down
MW0137085	7-Hydroxywarfarin	Heterocyclic compounds	Heterocyclic compounds	C19H16O5	2	0.8705	17834-03-6	702429	803411	707501	755553	718040	810214	622915	585952	637867	657727	604259	607500	1.42784	0.000461308	0.82635	-0.275174	down
MW0052447	Docosadienoate(22:2n6)	Organic acid and Its derivatives	Organic acid and Its derivatives	C22H40O2	3	0.5508	17735-98-7	62679	67377.1	69698.8	69791.4	69842.7	64341.5	40272.5	44588.3	50692	55391.1	39871.7	57627.4	1.35191	0.000893719	0.714445	-0.485106	down
MW0146516	Bacteriochlorophyll	Others	Others	C55H74MgN4O6	3	0.9176	17499-98-8	3739.49	4479.94	5551.43	8600.39	6814.1	9115.43	9128.16	9650.72	11484.2	10657.2	10303.5	9121.51	1.17419	0.00726776	1.57556	0.655868	up
MW0011618	(S)-(+)-2-Hydroxy-3-methylbutyric acid	Organic acid and Its derivatives	Organic acid and Its derivatives	C5H10O3	2	0.5519	17407-55-5	7061.81	8047.21	6795.07	6860.08	7420.07	8056.28	6283.02	6014.97	7231.41	6139.28	6191.27	6302.62	1.22192	0.00678994	0.862616	-0.21321	down
MW0054524	LPC(16:0/0:0)	GP	LPC	C24H50NO7P	1	0.9682	17364-16-8	178530	169441	166856	167326	179508	178900	279653	252241	268266	246543	263995	282127	1.56604	2.3406e-06	1.53074	0.614226	up
MW0157398	Terpendole E	Heterocyclic compounds	Heterocyclic compounds	C28H39NO3	3	0.7742	167427-23-8	74700.6	68667	74582.2	70797.3	70497	71648.7	94646.5	94749.3	108644	88990.3	95560.4	103716	1.50727	0.000137378	1.36068	0.444327	up
MW0113890	Glucochloralose	Carbohydrates and Its metabolites	Sugars	C8H11Cl3O6	2	0.716	15879-93-3	6102.27	5700.36	5869.95	5126.98	5833.27	5263.54	4721.6	4630.01	4856.12	4647.54	5143.95	4695.89	1.36021	0.00128334	0.846553	-0.240327	down
MW0053880	Hericene C	Others	Hydrocarbon derivatives	C37H60O5	3	0.5495	157207-56-2	31451.9	34987.6	32097.9	30735.5	33434.1	45623	26520.2	26838.7	29683.6	30157	28948.2	28605.1	1.09667	0.0388412	0.819627	-0.286961	down
MW0011574	Methanandamide	FA	Others	C23H39NO2	2	0.6905	157182-49-5	21329.2	22572.8	22027.1	19557.4	18364.1	24508	24581.2	23522.8	27090.7	24077	23015.5	29949.4	1.05999	0.018366	1.18603	0.246136	up
MW0055326	N-methyl arachidonoyl amine	FA	Others	C21H35NO	2	0.9108	156910-29-1	108105	121517	226403	221752	132517	259650	626167	673290	635608	617158	639618	711681	1.50434	3.88774914201899e-7	3.64834	1.86724	up
MW0111175	BQ-788	Amino acid and Its metabolites	Small Peptide	C34H50N5NaO7	2	0.8915	156161-89-6	14895.3	15009	14301.5	13623.6	13107.6	16123	9212.57	9816.62	9795.47	8901.15	9153.03	10869.9	1.52242	8.66032e-06	0.663323	-0.592217	down
MW0005121	4-Hydroxyphenylpyruvic acid	Benzene and substituted derivatives	Benzene and substituted derivatives	C9H8O4	2	0.8362	156-39-8	223300	248171	222804	189366	233139	300179	159606	205705	190773	136547	137300	183594	1.21759	0.00605516	0.715282	-0.483417	down
MW0169982	Tyramine	Benzene and substituted derivatives	Phenolics	C8H11NO	3	0.59	154375-43-6	3304.55	4449.11	3630.33	4173.4	5380.42	6938.99	982.288	983.095	1117.5	909.921	794.365	882.939	1.55277	0.00100903	0.203399	-2.29762	down
MW0117872	2,4,12-Octadecatrienoic acid piperidide	Organic acid and Its derivatives	Organic acid and Its derivatives	C23H39NO	3	0.8207	151391-71-8	38940.9	43616.6	35623.3	42655.9	55382.2	32275.6	45807.6	58243.7	56027.1	56103.9	55008.4	61257.5	1.19099	0.00651154	1.33785	0.419915	up
MW0111149	Dihomo-gamma-linolenoylethanolamide	Alcohol and amines	Amines	C22H39NO2	2	0.9252	150314-34-4	16478	15936.6	8133.56	9145.42	16630.2	9504.05	49978.1	50971	50176.4	48006.4	49335.8	53652.4	1.52245	1.5372438342428e-7	3.98429	1.99432	up
MW0004631	p-Aminobenzoic acid	Organic acid and Its derivatives	Organic acid and Its derivatives	C7H7NO2	2	0.6732	150-13-0	5281.27	4198.5	3468.39	2407.34	1743.92	2473.82	16813.2	17022.7	17572.9	24975.1	17800.2	20412.3	1.5195	1.29976e-05	5.85475	2.54961	up
MW0009745	Simeconazole	Benzene and substituted derivatives	Benzene and substituted derivatives	C14H20FN3OSi	2	0.7243	149508-90-7	30615.6	48237.3	36443.7	32847.8	39859.9	53249.8	12619.1	7940.94	10639	8197.17	12863.6	10254.4	1.53841	0.000300332	0.259122	-1.9483	down
MW0168263	Phosphite	Others	Metal, Non-metal and related compounds	H3O3P	3	0.7938	14901-63-4	135132	151393	120416	120007	149361	163079	90967.7	109608	114863	80338.4	104792	91420.7	1.33032	0.00122402	0.705263	-0.503767	down
MW0159873	Nitrate	Others	Metal, Non-metal and related compounds	NO3-	3	0.74	14797-55-8	238045	270890	246089	252254	268566	260436	215301	211280	229776	226151	217752	226776	1.41211	0.000441456	0.863798	-0.211233	down
MW0169367	L-Proline	Amino acid and Its metabolites	Amino acids	C5H9NO2	1	0.9478	147-85-3	30232.1	25353.1	28804.4	27609	22961.5	27936.2	14414.5	19656.6	24506.8	18993.5	13907.3	19436.2	1.28385	0.00157172	0.680893	-0.5545	down
MW0125592	Todralazine	Heterocyclic compounds	Heterocyclic compounds	C11H12N4O2	2	0.6598	14679-73-3	2011.11	3744.18	2620.03	2746.64	1875.2	4760.93	2139.04	447.774	1748.08	2133.07	1465.05	1179.76	1.01905	0.0245112	0.513162	-0.962515	down
MW0112781	Dibenz(b,f)(1,4)oxazepine-10(11H)-carboxylic acid, 8-chloro-, 2-(1-oxo-3-(4-pyridinyl)propyl)hydrazide, monohydrochloride	Benzene and substituted derivatives	Benzene and substituted derivatives	C22H20Cl2N4O3	2	0.8705	146033-02-5	69742	73776.9	72477.9	72369.8	75589	85209.1	62740.7	63794.1	68594.5	60065.7	63247.3	67466.5	1.29339	0.0033212	0.85917	-0.218985	down
MW0103557	Flavin adenine dinucleotide	Nucleotide and Its metabolites	Nucleotide and Its metabolites	C27H33N9O15P2	1	0.8313	146-14-5	14068.6	16429.6	15756.6	15841	15788.3	20064.2	20743.2	23036.4	23183.6	20325.1	20089.3	22822.7	1.35799	0.000451442	1.32927	0.410638	up
MW0009981	Trihexyphenidyl	Benzene and substituted derivatives	Benzene and substituted derivatives	C20H31NO	2	0.9254	144-11-6 | 40520-25-0	8201.69	15860.2	8091.52	18195.9	16550.4	9458.35	23190.9	24468	25938.5	22975	22662.9	24998.1	1.29417	0.00134601	1.88891	0.917551	up
MW0007171	Flufenacet	Heterocyclic compounds	Heterocyclic compounds	C14H13F4N3O2S	2	0.8068	142459-58-3	5273.02	4267.7	5872.27	5599.25	4426.45	3237.23	13915.7	11290.2	12344.1	18247.7	13091.4	18227.4	1.51442	0.0002683	3.03797	1.60311	up
MW0169792	N-[(2R)-1-Hydroxypropan-2-yl]hexadecanamide	FA	Others	C19H39NO2	2	0.9143	142128-47-0	1.609	1395.17	4781.9	551.965	1938.71	1847.93	33145.3	31710	36426.2	22285.9	16477.3	28921.3	1.14052	0.00023297	16.0656	4.0059	up
MW0114363	Dronedarone	Aldehyde,Ketones,Esters	Ketones	C31H44N2O5S	2	0.6869	141626-36-0	13791.9	19562	20138.4	17025.1	16322.9	14235	10093.4	8871.68	11850.5	9143.17	6866.43	7280.14	1.44033	0.000215588	0.535297	-0.901589	down
MW0157979	trans-2,3-Epoxysuccinic acid	Organic acid and Its derivatives	Organic acid and Its derivatives	C4H4O5	3	0.9068	141-36-6 | 17015-08-6	9384.33	8977.05	7886.94	8715.73	12705	11214.2	7445.46	5969.17	7124	8214.15	6740.11	7725.51	1.16863	0.0142504	0.733968	-0.446212	down
MW0123208	Capsazepine	Heterocyclic compounds	Heterocyclic compounds	C19H21ClN2O2S	2	0.8626	138977-28-3	28999.6	30135.3	30081.1	29077.1	29851	33369.2	25248.9	25302.1	27961.4	24237.3	23755.5	25773.6	1.40701	0.000274007	0.83894	-0.25336	down
MW0157161	Spheroidenone	FA	Others	C41H58O2	3	0.6202	13836-70-9	424876	458360	423219	419372	453499	626579	363070	358219	399036	393449	383967	376633	1.10961	0.0408812	0.810567	-0.302997	down
MW0105445	Agomelatine	Alcohol and amines	Amines	C15H17NO2	2	0.9114	138112-76-2	12213.5	11863.6	10984.5	10897.6	11077.5	9683.09	9161.69	8461.86	8847.73	8800.25	8401.41	8044.06	1.45557	0.000403513	0.775138	-0.367475	down
MW0007503	Lidocaine	Benzene and substituted derivatives	Benzene and substituted derivatives	C14H22N2O	2	0.9919	137-58-6	750878	878237	828799	787261	836866	896831	726648	628620	694728	709532	628607	689247	1.38858	0.000402625	0.818937	-0.288176	down
MW0006009	Alprenolol	Benzene and substituted derivatives	Phenolics	C15H23NO2	2	0.9373	13655-52-2	26622.8	33344	26977.8	25417.6	26430.6	39264.2	21170.2	16744.2	18874.7	19032.3	18008.8	17690.9	1.4167	0.0034554	0.626323	-0.675022	down
MW0126371	Quinalphos	Heterocyclic compounds	Heterocyclic compounds	C12H15N2O3PS	2	0.7302	13593-03-8	591.368	402.423	567.55	739.8	1349.19	810.928	653.508	318.457	315.882	361.771	246.718	234.445	1.13135	0.0341288	0.477619	-1.06607	down
MW0150667	Guazatine	Alcohol and amines	Polyamines	C18H41N7	3	0.736	13516-27-3 | 108173-90-6	6866.59	4661.51	17093.4	4454.14	9155.21	7961.27	22702.5	20804.3	20645.4	22217.9	21242.9	24116.2	1.37678	0.000533263	2.6245	1.39204	up
MEDN0460	N8-Acetylspermidine	Amino acid and Its metabolites	Amino acid derivatives	C9H21N3O	1	0.6537	13431-24-8	1172.56	1282.31	1153.02	1115.54	1176.56	1341.02	8850.8	8715.85	8994.5	9146.63	9078.52	9641.01	1.59291	3.7457616404815e-9	7.51653	2.91007	up
MW0124412	3-Indolebutyric acid	Organic acid and Its derivatives	Organic acid and Its derivatives	C12H13NO2	2	0.7455	133-32-4	63277.1	76350.4	67576.8	63879.6	65628.5	63712.3	50894	54687.3	52442.8	49177.3	49204.3	51755.5	1.50037	0.000258694	0.769586	-0.377846	down
MW0055234	N-acetylsphinganine	SL	SPH	C20H41NO3	2	0.926	13031-64-6 | 26561-61-5	219319	92643.6	80415.6	329997	40259	58472.4	15350	15736.1	15391.3	13959.9	15177	16625.4	1.40347	0.0473574	0.112336	-3.15411	down
MEDN1137	Flavin Single Nucleotide(FMN)	Nucleotide and Its metabolites	Nucleotide and Its metabolites	C17H21N4O9P	1	0.7575	130-40-5	9835.6	11290.7	11229.6	11563.1	11951.9	11789.9	14967.8	15895.1	15358.1	14534.8	14648.9	15477.5	1.50751	3.15327e-06	1.3432	0.425679	up
MW0056747	Palmitoyl Serinol	FA	Others	C19H39NO3	2	0.9233	126127-31-9	36393.2	55385.7	39772.4	44553.3	28564.4	41018.5	26594.4	23061	29739.9	22013.9	23268.1	32208.7	1.28253	0.00763823	0.638559	-0.647107	down
MW0114007	Bispyribac	Heterocyclic compounds	Heterocyclic compounds	C19H18N4O8	2	0.6935	125401-75-4	7852.53	7639.26	7145.27	6109.4	6204.21	6524.81	4859.27	4715.65	4355.73	3492.41	3439.62	4215.14	1.46928	4.59941e-05	0.604642	-0.725847	down
MEDN0682	Octadecanamide	Alcohol and amines	Amines	C18H37NO	1	0.9097	124-26-5	2.086	1.421	4.567	2.818	3.991	0.855	23.502	14.262	21.702	72.249	16.304	54.695	1.45459	0.0240584	12.8805	3.68712	up
MW0053741	Glyceryl monostearate	GL	MG	C21H42O4	2	0.9451	123-94-4 | 31566-31-1 | 22610-63-5 | 83138-62-9 | 85666-92-8 | 342394-34-7	22171.3	23832.4	33563.6	30958	36672.4	28248.9	54657.4	54166.6	60760.9	49276.4	49347.7	45865.1	1.43946	2.51753e-05	1.79014	0.840074	up
MW0111288	Sphingosine	SL	SM	C18H37NO2	1	0.795	123-78-4	0.55	0.063	0.107	0.779	0.134	0.451	9.034	8.535	8.129	9.35	3.301	12.506	1.48442	0.00106741	24.4026	4.60896	up
MW0114636	Isopentanol	Alcohol and amines	Alcohols	C5H12O	2	0.6929	123-51-3	3110.3	3577.43	2736.91	3040.68	2962.7	3959.78	2596.6	2846.72	2900.88	2738.17	2597.76	2713.78	1.06679	0.0416278	0.845579	-0.241989	down
MW0008588	N,N-dimethylsphingosine	SL	SPH	C20H41NO2	2	0.9464	122314-67-4	754.801	1259.48	2395.72	492.007	1737.41	1734.37	42502.9	42435.6	42997.6	41854.4	43847.8	44902.7	1.55843	2.27124936665761e-13	30.875	4.94837	up
MW0005943	Phenyl acetate	Benzene and substituted derivatives	Benzene and substituted derivatives	C8H8O2	3	0.7432	122-79-2	35994.9	52613.2	38348.4	33095.3	45407.2	55254.3	9724.39	10019	6499.78	8859.94	11079.3	9510.94	1.55099	0.000205382	0.213619	-2.22689	down
MW0169839	Simazine	Heterocyclic compounds	Heterocyclic compounds	C7H12ClN5	2	0.8103	122-34-9 | 39291-64-0	16250.7	15095.8	14542.6	12236.7	16840.9	16022.4	36317.4	31970.9	36454.2	41703.2	43780.7	39000.1	1.56321	9.09362e-06	2.51927	1.33301	up
MEDP0212	N-Acetylserotonin	Tryptamines,Cholines,Pigments	Tryptamines	C12H14N2O2	1	0.6128	1210-83-9	22295.2	24862.8	23971.4	21624.1	23325.2	22202.1	18967.8	19234.6	19735.3	18917.8	17735.2	18698.3	1.49627	0.000100762	0.819268	-0.287593	down
MW0103120	Vitamin K	CoEnzyme and vitamins	CoEnzyme and vitamins	C31H46O2	2	0.7103	12001-79-5 | 81818-54-4 | 10485-69-5 | 27696-10-2	389643	408391	378838	369289	412393	564375	323000	333700	365632	354386	331225	334479	1.1045	0.0417117	0.809544	-0.304819	down
MW0054292	Lauroyl diethanolamide	FA	Others	C16H33NO3	2	0.8436	120-40-1	4671.42	5473.07	4803.98	4793.19	5059.02	4919.22	2920.46	2133.74	2674.59	3271.58	2735.59	3391.2	1.47489	8.18371e-06	0.576286	-0.795144	down
MEDN1753	2,2-Dimethylpentanoic acid	Organic acid and Its derivatives	Organic acid and Its derivatives	C7H14O2	2	0.7932	1185-39-3	9493.45	9503.42	9371.19	8827.26	11131.9	10099.3	7982.01	7650.22	8908.12	8382.73	8372.26	8307.64	1.26737	0.00433134	0.848981	-0.236196	down
MW0111340	Trimethylamine N-oxide	Alcohol and amines	Amines	C3H9NO	1	0.8295	1184-78-7	41819.5	47471.6	45880.1	44059.9	45765.5	50865.3	32534.4	35503.8	36967.1	30840.1	26940.8	33930.3	1.44801	5.01757e-05	0.713098	-0.487828	down
MW0110487	Zoledronic acid	Organic acid and Its derivatives	Organic acid and Its derivatives	C5H10N2O7P2	2	0.7949	118072-93-8	28434.8	27869.5	26678.7	23339.9	27848.5	25511.2	21212.1	19610.4	21935.6	21990.5	21829.9	20548	1.43357	0.000367084	0.79612	-0.328942	down
MW0103577	Guanosine	Nucleotide and Its metabolites	Nucleotide and Its metabolites	C10H13N5O5	1	0.9936	118-00-3 | 26578-09-6 | 197227-95-5 | 103654-69-9 | 103654-70-2 | 146849-94-7 | 197227-93-3 | 202933-46-8 | 244769-87-7 | 247226-75-1 | 250586-91-5 | 250586-97-1 | 30747-23-0	646.798	627.099	748.017	653.145	320.946	671.616	2121.58	2282.04	1627.39	2388.31	1668.55	2108.25	1.49515	1.97583e-05	3.32535	1.73351	up
MW0052530	Enantio-PAF C-16	GP	PC	C26H54NO7P	2	0.5683	117985-57-6	30781.6	33210.4	35027.1	30888.5	33310.2	34496.3	28952.2	27048.3	33179	28836.9	29456.7	30518.6	1.10884	0.0146114	0.900248	-0.151606	down
MW0111314	Thioetheramide PC	Organic acid and Its derivatives	Phosphoric acids	C40H84N2O5PS+	2	0.8783	116457-99-9	104128	117414	127030	119573	136464	126078	55305.2	34442	40606.2	64663.2	100610	36247.8	1.33124	0.000629969	0.454196	-1.13861	down
MW0007127	Fenoxanil	Benzene and substituted derivatives	Benzene and substituted derivatives	C15H18Cl2N2O2	2	0.8796	115852-48-7	28463.1	31268.6	29837.1	29398.8	30553.9	32524.9	25259	22107.2	24051.1	25427	23230.1	24816.4	1.4796	1.49023e-05	0.7959	-0.329341	down
MW0127108	Methamidophos	Alcohol and amines	Amines	C2H8NO2PS	2	0.8313	115182-35-9	23287	24994	22198.2	20855.9	21871.7	22087.7	17887	19896.8	18521.8	20281.5	17993.6	18639.4	1.38758	0.000593874	0.836842	-0.256973	down
MW0138148	Fenbuconazole	Heterocyclic compounds	Heterocyclic compounds	C19H17ClN4	2	0.7738	114369-43-6 | 119611-00-6	17773.8	16379.3	17019.5	17363.5	16728.3	18105.2	13649.8	14402.3	14292.1	13787.5	13488.3	14448	1.52424	4.40486e-06	0.813276	-0.298183	down
MW0054909	Methyl hexadecanoic acid	FA	Others	C17H34O2	2	0.7444	112-39-0	5462.73	5096.95	10150.9	5749.49	6122.81	8340.21	19622.9	19915.9	22136.1	21489.3	18663.5	23890.1	1.52233	1.99225809709357e-7	3.07205	1.6192	up
MW0115424	Triethylene glycol monomethyl ether	Alcohol and amines	Alcohols	C7H16O4	2	0.7226	112-35-6	7537.46	7110.69	6799.73	6809.6	8015.14	7616	6011.57	5788.15	6643.66	6725.4	6295.44	6426.94	1.24435	0.0028519	0.863348	-0.211986	down
MW0111232	n-Oleoylethanolamine	Alcohol and amines	Amines	C20H39NO2	2	0.9365	111-58-0	32264.6	46201	28436.4	36089.1	43197.2	39101.5	21993.8	23005.2	22591.2	21863.6	23361.3	24869.4	1.42883	0.00273841	0.611145	-0.710414	down
MW0111290	Stearoylethanolamide	Alcohol and amines	Amines	C20H41NO2	2	0.9169	111-57-9	90817.7	88957.3	75610.2	90757.4	97707.7	79720.2	56816	68550.7	64262.9	62588	60453.5	63332.4	1.4548	0.000247473	0.718153	-0.477638	down
MW0110995	Diethanolamine	Alcohol and amines	Amines	C4H11NO2	2	0.6867	111-42-2	8312.45	7832.74	7132.12	7652.25	10801.4	9796.79	6350.02	5181.3	6310.63	6999.04	6260.44	7141.04	1.18467	0.0101711	0.742172	-0.430174	down
MW0168459	1-Hexylamine	Alcohol and amines	Amines	C6H15N	2	0.8672	111-26-2	150318	182045	142808	181899	257860	214271	141138	136102	160418	102032	149633	135010	1.05146	0.0328904	0.730015	-0.454002	down
MW0054875	Methyl caprylate	FA	Others	C9H18O2	2	0.6413	111-11-5	237527	242702	275103	248455	250470	270945	211355	213599	217891	194287	277726	206977	1.0127	0.0378569	0.866662	-0.206459	down
MW0113755	6-Methyl-5-hepten-2-one	Aldehyde,Ketones,Esters	Ketones	C8H14O	2	0.953	110-93-0	136686	146531	136147	139551	159749	149349	121227	108557	133498	129357	123210	133352	1.19776	0.00418716	0.86312	-0.212367	down
MW0127560	S-Ethylisothiourea hydrobromide	Benzene and substituted derivatives	Benzene and substituted derivatives	C3H9BrN2S	2	0.7238	1071-37-0	11280.7	14040.6	12058.8	11063.8	12263.6	13067.4	10206.2	9546.82	11215.8	9929.55	10018.3	9556.09	1.33372	0.00296003	0.819695	-0.28684	down
MW0115598	1,2-Dichloroethane	Others	Hydrocarbon derivatives	C2H4Cl2	3	0.8377	107-06-2	100133	98889	92645.6	97743.7	118527	88649.9	86412.6	79953.8	90986.7	89915.4	85250.7	92920.7	1.02142	0.0372856	0.880742	-0.183209	down
MW0053460	ganoderol A	Alcohol and amines	Alcohols	C30H46O2	3	0.6078	104700-97-2	49077.3	49414.8	43199.9	42345.3	50644.9	62043.4	38556.4	40928.8	41918.8	43915.1	41586.6	39809.2	1.09264	0.0332559	0.831458	-0.266285	down
MW0063552	N-[(15Z)-3-hydroxytetracos-15-enoyl]sphingosine-1-phosphocholine	SL	SM	C47H93N2O7P	3	0.5009	10390-14-4	3792.68	4069.72	4795.81	3592.78	4452.2	3093.36	5213.56	5632.48	7252.25	6910.56	5614.43	4817.36	1.27815	0.00278068	1.48932	0.574653	up
MW0193947	2-Phenylacetamide	Benzene and substituted derivatives	Benzene and substituted derivatives	C8H9NO	1	0.6729	103-81-1	14333.4	17118.2	15553.7	14896.2	14526.4	14649.8	12969.5	11753.9	13645.3	12435.1	12427.7	13459	1.3643	0.00123879	0.842032	-0.248053	down
MW0160670	2-Aminooctadec-4-ene-1,3-diol	Alcohol and amines	Alcohols	C18H37NO2	3	0.9761	10140-30-4	22698.8	18935.5	20007.7	22157	22315.4	24170.9	15379.3	13275	16794.1	17334.6	18097.4	14578.9	1.34403	0.000307913	0.732694	-0.448716	down
MW0006140	Benzaldehyde	Benzene and substituted derivatives	Benzene and substituted derivatives	C7H6O	1	0.608	100-52-7	26236.9	29643.3	27870.5	26256.1	28398.2	29781.4	23779.6	21884.9	25039.2	23276.5	22149.8	23745.6	1.43001	0.00019743	0.83167	-0.265917	down
MEDP0669	3-Chloroaniline	Benzene and substituted derivatives	Benzene and substituted derivatives	C6H6ClN	1	0.9375	-	143510	164488	158961	145357	161359	165788	128945	125765	140372	138155	130309	146752	1.27876	0.00202277	0.862513	-0.213381	down
MW0107145	Glycyl-L-phenylalanine	Amino acid and Its metabolites	Small Peptide	C11H14N2O3	1	0.9122	-	32108.6	43604.4	39044.1	29457.6	38391.1	45795.5	24181.4	15475.2	21897.4	18748.1	22598.2	19902.2	1.44224	0.000420177	0.537661	-0.895231	down
MW0111256	Phosphocholine	Organic acid and Its derivatives	Phosphoric acids	C5H15NO4P+	1	0.9092	-	18056.1	19417.2	18936.4	19247.3	20654.5	20256	29892.1	39004.7	41817.4	36941.4	22947.2	33583.7	1.39537	0.00316822	1.75166	0.808722	up
MEDP1241	5-Hydroxy-2-oxo-4-ureido-2,5-dihydro-1H-imidazole-5-carboxylic acid ester	Organic acid and Its derivatives	Organic acid and Its derivatives	C5H6N4O5	1	0.8905	-	21193	25722.5	21432.4	21205.2	24447.5	26523.4	13635.8	17544.7	17500.1	13125.4	16711.4	16158.3	1.41754	0.000160816	0.673733	-0.569751	down
MEDP1171	1-O-Hexadecyl-2-O-(2E-butenoyl)-sn-glyceryl-3-phosphocholine	Others	Others	C28H56NO7P	1	0.8765	-	8999.36	9401.16	8593.46	8079.8	10337.2	9732.27	14136.7	13497.7	15940.3	11731.2	12204.4	12637.7	1.41194	0.000453674	1.45345	0.539483	up
MEDTP01664	Carnitine C14:0	FA	CAR	C21H41NO4	1	0.8422	-	1607.4	1263.02	1831.37	4122.22	2511.01	4395.87	3048.95	6767.22	6689.24	5526.1	4183.28	7078.39	1.16659	0.00706546	2.11642	1.08163	up
MEDTP02779	[(2R)-3-hexadecoxy-2-hydroperoxypropyl] 2-(trimethylazaniumyl)ethyl phosphate	Others	Others	C24H52NO7P	1	0.7809	-	7846.84	8002.84	7782.78	7566.29	7498.69	7486.93	12810.3	10790.7	12047.9	10695.5	11382.1	13165.1	1.53004	0.0001367	1.53497	0.618209	up
pmb0865	LPC(18:3/0:0)	GP	LPC	C26H48NO7P	1	0.7362	-	3493.64	4031.21	3264.93	3727.7	4642.63	4341.36	9420.71	8882.15	9449.98	8039.93	9379.57	9097.15	1.55567	1.23321337405114e-8	2.30919	1.20739	up
MEDP0825	N-Cyclohexylformamide	Alcohol and amines	Amines	C7H13NO	1	0.6716	-	12441.2	12823.3	11915.5	12585.1	14044.4	13504.3	11138.2	9699.26	12000.8	11532.2	11111.2	11704.4	1.19368	0.00409398	0.869003	-0.202567	down
MEDL01878	Methyl dioxindole-3-acetate	Heterocyclic compounds	Indole and Its derivatives	C11H11NO4	1	0.6675	-	80422.1	90558.2	82846.3	77310.8	87253.3	86273.2	76500.2	70864.7	77536.5	75377.3	68404.7	76427.5	1.27486	0.00291666	0.881994	-0.181159	down
MEDP1166	PC(16:0/2:0)	GP	PC	C26H52NO8P	1	0.6632	-	3129.54	2627.06	6641.41	1499.53	3596.07	3633.65	28093	25884.7	25540.8	22253.5	27045.6	24878.1	1.52499	2.35551576338277e-9	7.27476	2.8629	up
MEDP1434	Carnitine C4:DC	FA	CAR	C11H19NO6	1	0.6298	-	17183.9	19342.6	16373.6	16161.3	19402.1	23595.6	10821.9	16841.3	15376.2	12479.5	14120.8	15121.2	1.13756	0.011094	0.756395	-0.402788	down
MEDP1221	PC(O-16:0/O-1:0)	GP	LPC	C25H54NO6P	1	0.6259	-	4271.12	4962.5	3896.55	4537.77	4378.27	4593.39	3484.68	3649.01	3875.47	3763.99	3256.86	3803.14	1.33947	0.00141885	0.819575	-0.287052	down
MEDL02434	Diethyl glutarate	Aldehyde,Ketones,Esters	Esters	C9H16O4	1	0.5753	-	3838.23	3658.02	3476.34	3846.03	5437.43	4658.06	3437.15	2858.76	3094.84	3225.8	3008.62	3482.07	1.1385	0.0234123	0.766925	-0.382843	down
MADP0513	N-(2-Hydroxyethyl)nicotinamide	Alcohol and amines	Amines	C8H10N2O2	1	0.5275	-	57296.4	61226.2	59063.2	52634	60902.5	61362.4	48379.2	45995.9	51229.9	48157.1	47474.2	52323.1	1.41126	0.000256958	0.832829	-0.263908	down
MW0126302	pyrazole	Heterocyclic compounds	Heterocyclic compounds	C3H4N2	1	0.5255	-	73847.8	88671.7	75526.1	73795.4	74131.4	79275.7	64226.6	60623.1	65773.4	60340.4	60695.7	63758.2	1.45891	0.000818088	0.806919	-0.309505	down
MW0012982	LPC(15:0/0:0)	GP	PC	C23H48NO7P	1	0.5144	-	57503.1	53598	56698.2	62825.2	60379.4	64767.4	104842	98536	111703	90252.5	97241	97572.1	1.54593	2.74385e-06	1.68689	0.754364	up
MW0144735	Ala-Ser-Ser-Thr-Lys	Amino acid and Its metabolites	Small Peptide	C19H36N6O9	2	0.9448	-	14313.8	15993.8	15381.7	13604.9	14197.4	15028.5	10768.2	11508.8	11175.7	11512.7	8061.28	9525.96	1.41525	0.000143668	0.706649	-0.500935	down
MW0011795	1-(1Z-octadecenyl)-sn-glycero-3-phosphocholine	GP	PC	C26H54NO6P	2	0.9315	-	3647.84	3211.04	2965.07	3277.4	3971.21	3610.75	5633.25	6190.63	5873.67	5346.93	4762.09	5773.13	1.49595	1.10318e-05	1.62352	0.699123	up
MW0125557	1-(tert-Butyl)-3-(2-((4-(diethylamino)butyl)amino)-6-(3,5-dimethoxyphenyl)pyrido[2,3-d]pyrimidin-7-yl)urea	Heterocyclic compounds	Heterocyclic compounds	C28H41N7O3	2	0.9278	-	8657.76	9483.85	9632.66	9086.09	9412.66	10106.3	7215.07	7783.47	7902.7	6437.68	7205.66	7042.86	1.46794	2.99599e-05	0.773111	-0.371253	down
MW0012923	(R)-1-Octen-3-ol	Alcohol and amines	Alcohols	C8H16O	2	0.9265	-	316.318	385.675	327.025	355.577	664.947	686.464	266.408	189.417	299.92	247.961	247.829	360.105	1.07003	0.0439733	0.589048	-0.763542	down
MW0110917	N-(2-hydroxyethyl)icosanamide	Organic acid and Its derivatives	Organic acid and Its derivatives	C22H45NO2	2	0.9256	-	16962.3	27479.1	41451.9	29608	21224.4	17481.4	7346.07	6751.67	7775.77	10539.5	13968.7	7026.03	1.3924	0.0055863	0.346338	-1.52975	down
MW0108733	N-tetradecylcyclohexanecarboxamide	Alcohol and amines	Amines	C21H41NO	2	0.922	-	11035.9	14376.5	14089.2	10405.2	12362.6	16114.7	3047.96	2394.62	2920.52	2616.23	2835.3	3076.3	1.57749	7.45684e-05	0.215489	-2.21431	down
MW0145298	Arg-Asp-Leu-Tyr-Ser	Amino acid and Its metabolites	Small Peptide	C28H44N8O10	2	0.9219	-	735.6	503.349	582.93	997.495	1094.95	457.098	1586.84	1833.19	1622.26	1005.25	1681.08	1981.84	1.33582	0.000539014	2.22135	1.15144	up
MW0110858	5(6)-EpETrE-EA	Heterocyclic compounds	Heterocyclic compounds	C22H37NO3	2	0.9216	-	48246.6	55458.7	37140.8	40479.3	49907.8	46085.3	54764.9	64371	60874.3	91380.9	55524.2	62988.7	1.17817	0.0175848	1.40598	0.491576	up
MW0149772	Gln-Phe-Asp	Amino acid and Its metabolites	Small Peptide	C18H24N4O7	2	0.9176	-	2428.03	1734.04	2834.87	2296.32	2037.57	2140.28	2712.94	3093.37	3019.76	4154.97	2604.01	3588.62	1.21217	0.00905094	1.42332	0.509259	up
MW0153010	Lys-Ile-Glu-Arg	Amino acid and Its metabolites	Small Peptide	C23H44N8O7	2	0.9172	-	2183.78	2318.82	1781.79	2143.04	2197.38	2437.38	5861.9	4308.34	1796.56	3767	4148.31	4170.98	1.17536	0.0178711	1.84143	0.880825	up
MW0011920	PE-NMe(16:0/16:0)	GP	PE	C38H76NO8P	2	0.9141	-	1950.12	4341.42	2597.72	411.299	3148.34	8144.53	5777.33	9307.65	20303.8	21595.9	18590.8	13307.8	1.2031	0.00555508	4.3161	2.10973	up
MW0052451	Docosahexaenoic Acid-d5	FA	FFA	C22H32O2	2	0.913	-	68866.8	65759.2	102878	68709.6	75966.6	66746.7	157472	166074	164703	153687	166389	167383	1.53578	3.91293e-06	2.17342	1.11997	up
MW0168582	4-(Dimethylamino)azobenzene N-oxide	Benzene and substituted derivatives	Benzene and substituted derivatives	C14H16N3O+	2	0.9125	-	9574.81	9736.07	9081.61	9027.78	8290.36	8035.71	7306.54	6603.64	7337.72	6503.83	6405.33	6844.37	1.47148	0.000157326	0.762869	-0.390492	down
MW0007493	N-[(1R,2S)-1-hydroxy-1-phenylpropan-2-yl]tetradecanamide	Benzene and substituted derivatives	Benzene and substituted derivatives	C23H39NO2	2	0.9082	-	1.88178e+06	2.52434e+06	2.2049e+06	2.07759e+06	2.3457e+06	2.24167e+06	4.02109e+06	4.15273e+06	4.23328e+06	4.2524e+06	3.97966e+06	4.76307e+06	1.54739	1.36820251074805e-7	1.9134	0.936137	up
MW0156644	Ser-Arg-Ile-Lys	Amino acid and Its metabolites	Small Peptide	C21H42N8O6	2	0.9019	-	5049.05	5018.32	4789.05	3974.98	5121.83	6766.52	3893.02	3698.84	4075.28	4407.77	4275.22	4463.91	1.0171	0.0451724	0.807755	-0.30801	down
ZINC43617340	Pipericine	FA	Others	C22H41NO	2	0.8985	-	5372.66	3386.76	5157.81	2448.95	7013.53	5575.06	8181.8	8720.86	11692.5	7756.52	9015.05	10880.5	1.27699	0.000615245	1.94259	0.957982	up
MW0126399	Chinomethionat	Others	Medicine	C10H6N2OS2	2	0.898	-	3012.68	4007.29	3550	3391.39	3748.98	3544.01	298.102	342.899	411.342	367.606	357.652	35.961	1.46099	2.07709879134183e-7	0.0853266	-3.55086	down
MW0145522	Arg-Thr-Lys-Arg	Amino acid and Its metabolites	Small Peptide	C22H45N11O6	2	0.8929	-	160439	186080	166640	164910	184654	180073	158316	145104	178321	159085	150065	153673	1.03004	0.0309704	0.905799	-0.142738	down
MW0146364	Asp-Nap-OH	Amino acid and Its metabolites	Small Peptide	C22H18N2O8	2	0.8928	-	44220.1	46294.4	44244	44360.2	44392.1	50384.6	40271.4	39783	42515.9	37243.5	37726.9	40549.1	1.3518	0.00101092	0.869272	-0.20212	down
MW0154729	Oleoyl Ethanolamide-d4	FA	FFA	C20H35D4NO2	2	0.888	-	135981	181253	155346	147543	188946	146142	59243.9	51228.2	75458.3	75303.3	53449.4	63109.9	1.53723	1.57946e-05	0.395508	-1.33822	down
MW0149849	Gln-Tyr-Val	Amino acid and Its metabolites	Small Peptide	C19H28N4O6	2	0.8856	-	20930.5	27144.6	22768.1	19167.2	22745.8	22961.7	17723.9	16240.4	18127.2	14358.8	14342	15195.7	1.41466	0.000735412	0.70726	-0.499687	down
MW0111039	Fingolimod	Benzene and substituted derivatives	Benzene and substituted derivatives	C19H33NO2	2	0.8786	-	8991.46	8822.63	6245.99	5528.01	8431.25	7963.45	33730	36469.7	37198.4	30981.7	32574.4	36698.7	1.56524	1.93636631622089e-8	4.51588	2.17501	up
MW0009858	Tenovin-6	Benzene and substituted derivatives	Benzene and substituted derivatives	C25H34N4O2S	2	0.8728	-	23789.9	27914.3	25528.5	23820.2	26010.7	25117.9	18473.3	18928.4	18357.4	18716.4	14844	18301.9	1.49407	7.91817e-06	0.707191	-0.499828	down
MW0154731	C25H50NO6P	Organic acid and Its derivatives	Phosphoric acids	C25H50NO6P	2	0.8652	-	18248.2	21040.1	20541.7	16660.2	21777.7	19402	17635.9	16996.7	16911.8	15550.8	17007.5	18720.2	1.06475	0.0243702	0.873825	-0.194584	down
MW0152308	Leu-Glu-Arg-Met-Phe	Amino acid and Its metabolites	Small Peptide	C31H50N8O8S	2	0.8618	-	1083.99	716.021	1045.36	1001.22	619.736	790.502	1688.29	3569.95	3327.81	2146.09	1664.62	827.126	1.16554	0.026869	2.51557	1.33088	up
MW0106502	Benzyl n-[(2s)-4-methyl-1-[[(2r)-4-methyl-1-[[(2s)-4-methyl-1-oxopentan-2-yl]amino]-1-oxopentan-2-yl]amino]-1-oxopentan-2-yl]carbamate	Organic acid and Its derivatives	Organic acid and Its derivatives	C26H41N3O5	2	0.8604	-	31512.1	33788.1	32875.6	29760.7	33226.4	37781.6	29491	30931.9	29874.9	28240.5	31250.5	29319	1.07723	0.0285111	0.900291	-0.151537	down
MW0054562	1-(1Z-hexadecenyl)-sn-glycero-3-phosphocholine	GP	LPC-P	C24H50NO6P	2	0.8597	-	36041.3	33285.8	32052.9	30779.2	33575.7	33666.8	25707.3	23199.4	26074.5	24305.4	22297.9	27846.6	1.46897	2.13481e-05	0.749397	-0.416198	down
MW0006018	Amarogentin	Benzene and substituted derivatives	Benzene and substituted derivatives	C29H30O13	2	0.8546	-	513.557	1009.29	387.844	530.496	226.629	110.654	15.35	96.875	49.304	71.662	53.648	98.686	1.31587	0.0261101	0.138754	-2.8494	down
MW0140724	(Z)-2-tetracos-15-enamidoethanesulfonic acid	Others	Others	C26H51NO4S	2	0.8535	-	50921.7	46103.5	41877	41583.8	50294.2	45301	96181.6	83677.6	88307.3	79818.1	94976.5	87750.6	1.55777	4.17376653266305e-7	1.9223	0.942836	up
MW0157826	Thr-Trp-Met	Amino acid and Its metabolites	Small Peptide	C20H28N4O5S1	2	0.8458	-	14882.5	19019.1	18778.8	17049.9	15877	15175.4	12465.8	9762.9	12500.4	18155.4	9923.47	14617.1	1.03517	0.0303609	0.768237	-0.380376	down
MW0113044	4-Fluoroethcathinone	Aldehyde,Ketones,Esters	Ketones	C11H14FNO	2	0.8329	-	4784.57	4970.19	4578.18	4032.79	4901.21	5184.26	3562.39	3026.38	2954.17	2714.51	2910.91	2514.29	1.49484	1.027e-05	0.621508	-0.686155	down
MW0000244	Emetan, 6',7',10,11-tetramethoxy-	Benzene and substituted derivatives	Benzene and substituted derivatives	C29H40N2O4	2	0.8321	-	12421	11128.7	17262.9	17442.1	19452.2	19225.9	24861.6	29932.1	32714.5	25113.2	31556.2	29763.4	1.4039	6.9238e-05	1.79445	0.843541	up
MW0010167	Ortophosphate	Others	Metal, Non-metal and related compounds	H3O4P	2	0.832	-	1858.52	1931.77	2057.74	2188.8	2134.2	2224.5	1305.28	1471.79	1245.77	1870.68	1665.52	1535.63	1.28608	0.000992	0.733705	-0.446727	down
MW0155432	Phe4Cl-Phe-OH	Amino acid and Its metabolites	Small Peptide	C23H19ClN2O6	2	0.8243	-	18009.8	18104	17274.7	16641.2	17203	17987.5	15006.1	14908.1	16153.3	14111	13429.3	15563	1.40602	0.000400531	0.84747	-0.238767	down
MW0150369	Gly-Gly-Thr	Amino acid and Its metabolites	Small Peptide	C8H15N3O5	2	0.8213	-	89010.8	97376	90587.6	80024.1	93818.2	94379.9	135131	123830	125107	144591	135732	139414	1.52828	1.99805e-06	1.47434	0.560069	up
MW0054405	Longicamphenylone	Aldehyde,Ketones,Esters	Esters	C15H24O	2	0.8087	-	18859.9	21892.1	19498.8	19332.1	19953.8	21867.8	17480.2	15855.6	17488.3	16101.3	16355.5	18114.6	1.38179	0.000686465	0.835188	-0.259827	down
MW0126295	Pyrazin-2-carboxylic acid	Organic acid and Its derivatives	Organic acid and Its derivatives	C5H4N2O2	2	0.7972	-	56965.1	68361.6	59314.1	56772.3	63630.5	65446.2	54184.8	46708.6	57664.6	46985.4	48191.9	52730.5	1.28342	0.00257847	0.827191	-0.273708	down
MW0158885	Val-Ala-Val-His-Val	Amino acid and Its metabolites	Small Peptide	C24H41N7O6	2	0.7958	-	3491.68	4029.27	3699.65	3240.68	4039.08	3712.83	2768.84	3180.53	3554.69	2777.16	3311.38	3437.61	1.07414	0.017073	0.856708	-0.223125	down
MW0194055	4R-[2-Amino-6-(cyclopropylamino)-9H-purin-9-yl]-2-cyclopentene-1S-methanol	Nucleotide and Its metabolites	Nucleotide and Its metabolites	C14H18N6O	2	0.791	-	9852.33	10927.2	9590.47	8191.93	8924.07	9437.9	7135.99	6480.56	6458.39	6449.47	6463.63	6114.1	1.50965	0.000239781	0.68692	-0.541787	down
MW0139667	Schisandrin	Heterocyclic compounds	Heterocyclic compounds	C24H32O7	2	0.7905	-	48340.5	34251.9	64351.4	64678.7	35128.6	52186.4	31069.8	25119.2	33255.2	38010.3	23806.4	30262.3	1.18498	0.0140314	0.607228	-0.719691	down
MW0145477	Arg-Pro-Asp	Amino acid and Its metabolites	Small Peptide	C15H26N6O6	2	0.7791	-	19721.2	14062	20108.5	18661.8	18225.5	17479.5	21745.9	24610.9	25337.1	30964.8	21101	26715.3	1.29595	0.00321899	1.38996	0.475044	up
MW0152993	Lys-His-Met	Amino acid and Its metabolites	Small Peptide	C17H30N6O4S1	2	0.7708	-	341389	290618	400647	360036	288549	463879	264227	222404	259743	136781	204309	232303	1.26044	0.00268515	0.615242	-0.700775	down
MW0108157	Met-His-Lys	Amino acid and Its metabolites	Small Peptide	C17H30N6O4S1	2	0.7702	-	9852.79	10499.1	11035.7	10563.6	9948.91	12783.4	5432.26	4088.55	5639.04	7941.44	4409.33	6058.89	1.42939	3.56877e-05	0.518982	-0.946244	down
MW0142592	3-HYDROXYDEOXODIHYDRODEOXYGEDUNIN	Others	Others	C28H38O6	2	0.7686	-	110519	125401	120999	103534	125718	106709	83992.9	86278.3	84866	86750.8	71387.8	82604.3	1.47773	9.80939e-05	0.71568	-0.482613	down
MW0146172	Asp-Leu-His-Ala-His	Amino acid and Its metabolites	Small Peptide	C25H37N9O8	2	0.7599	-	5283.16	5288.85	5368.63	4926.71	6506.19	5172.06	3769.81	4640.19	4931.32	4527.37	4823.11	4499.86	1.13251	0.0108329	0.835494	-0.259299	down
MW0000473	tropinone	Alkaloids	Tropan alkaloids	C8H13NO	2	0.7338	-	2020.73	2172.38	2100.76	2057.16	2039.84	2001.71	1245.77	940.738	1440.31	1365.65	1242.95	1282.81	1.4939	2.48227e-05	0.606672	-0.721011	down
MW0126987	xi-gamma-Undecalactone	Aldehyde,Ketones,Esters	Ketones	C11H20O2	2	0.7323	-	26.877	16.18	24.745	19.179	29.677	35.169	10.489	8.594	19.739	1.645	11.695	0.984	1.09588	0.00215131	0.350043	-1.5144	down
MW0006489	Carbaryl	Benzene and substituted derivatives	Benzene and substituted derivatives	C12H11NO2	2	0.731	-	30046.2	35609	33624.3	33457.9	34826.5	36408.3	41596.9	37887.7	38089.1	38734.9	35934.3	40476.9	1.21403	0.00303841	1.14094	0.190221	up
MW0145317	Arg-Cys-Tyr	Amino acid and Its metabolites	Small Peptide	C18H28N6O5S1	2	0.7287	-	16600.2	20154.4	16941.4	15404.5	18793.9	19121.1	14029.6	14978.4	14597.9	11861.8	11800.3	12752.3	1.36779	0.000803602	0.747746	-0.41938	down
MW0057016	1-Oleoyl-2-palmitoyl-sn-glycero-3-phosphocholine	GP	PC	C42H82NO8P	2	0.7244	-	163219	221903	153002	196009	228633	221917	154122	84922.6	107285	155038	175299	160509	1.01443	0.0144599	0.706667	-0.500898	down
MW0158135	Trp-Gln-Met	Amino acid and Its metabolites	Small Peptide	C21H29N5O5S1	2	0.7242	-	37367.5	39040.1	31314.2	35912.3	34003.9	41269.3	16900.5	19877.2	18127.5	14198.1	17136.8	16032.1	1.55359	3.49839e-06	0.467195	-1.0979	down
MW0103493	Chloroquine	Heterocyclic compounds	Heterocyclic compounds	C18H26ClN3	2	0.7219	-	1426.51	1378.59	1213.7	940.718	1638.46	1439.58	1524.31	1559.57	1618.76	1990.09	1952.68	1716.69	1.09375	0.0126702	1.28921	0.366484	up
MW0049345	1,3-Dilaurin	GL	DG	C27H52O5	2	0.7197	-	112682	134192	123223	112931	124175	157453	100795	99654.2	108011	108498	102606	102849	1.22656	0.0169502	0.81398	-0.296934	down
MW0110992	Dicyclohexylamine	Alcohol and amines	Amines	C12H23N	2	0.7162	-	116511	150970	119204	142294	121940	188371	115805	93503.1	102655	101848	97899.7	95510	1.23887	0.0168559	0.723494	-0.466947	down
MW0012993	1-Stearoyl-2-arachidonyl-sn-glycero-3-phosphocholine	GP	PS	C46H84NO8P	2	0.7119	-	17492.5	10381.1	26024.3	16113.9	21284.8	17350.2	10304.8	5292.54	6360.19	7060.49	8682.03	7516.76	1.36175	0.00321769	0.416182	-1.26471	down
MW0002641	L-Phenylalaninol	Benzene and substituted derivatives	Benzene and substituted derivatives	C9H13NO	2	0.7055	-	118119	136544	125735	129081	133361	136743	154282	140580	150688	144835	135969	157461	1.21592	0.00319319	1.1337	0.181044	up
MW0144736	Ala-Ser-Thr	Amino acid and Its metabolites	Small Peptide	C10H19N3O6	2	0.6861	-	140991	139288	125973	110784	122831	139207	180289	171237	193063	232697	210915	210348	1.46319	0.000192873	1.53843	0.621454	up
MW0153100	Lys-Phe-Leu-Glu	Amino acid and Its metabolites	Small Peptide	C26H41N5O7	2	0.6834	-	7702.89	7599.09	7366.94	6255.71	7160.17	8585.27	6156.61	5934.77	5757.41	5071.14	6718.01	5796.21	1.26368	0.00290124	0.793242	-0.334168	down
MW0109380	2-[(Pyrrolidinium-2-ylcarbonyl)amino]propanoate	Amino acid and Its metabolites	Small Peptide	C8H14N2O3	2	0.6806	-	47613.2	40053.3	53991.4	50389.6	32663.6	41712.6	25313.8	33236.9	33696.2	9443.62	13408.2	14763.8	1.22647	0.00203452	0.487429	-1.03674	down
MW0005923	Aceclofenac	Benzene and substituted derivatives	Benzene and substituted derivatives	C16H13Cl2NO4	2	0.6742	-	76692.7	80888.4	70913.2	73002.7	70462.4	78875	52408.7	56032.8	51201.2	49549.7	48386.4	50332.2	1.55468	2.1449e-06	0.68298	-0.550084	down
MW0144582	Ala-Gly-Leu-Val-Ser	Amino acid and Its metabolites	Small Peptide	C19H35N5O7	2	0.6649	-	8759.7	8196.48	10483.8	9699.15	8445.17	15074.3	7094.19	6394.82	6613.69	8077.5	6844.21	7906.58	1.12485	0.0367481	0.707748	-0.498692	down
MW0007377	Iniparib	Benzene and substituted derivatives	Benzene and substituted derivatives	C7H5IN2O3	2	0.6583	-	57141.4	66437.3	57403.4	54016	65310.4	69312.8	56972	49761.6	47982.4	54266.3	48508.9	52119.9	1.19253	0.00895656	0.837644	-0.255591	down
MW0106754	gamma-Aminobutyric acid	Amino acid and Its metabolites	Small Peptide	C4H9NO2	2	0.6323	-	100.82	60.675	85.898	111.891	144.411	94.421	47.055	8.276	15.26	79.312	35.369	34.977	1.14045	0.00219533	0.368238	-1.44129	down
MW0141392	14(15)-EET-d11	FA	Others	C20H21D11O3	2	0.5124	-	8.274	8.604	247.2	15.972	12.182	12.631	9418.04	8804.41	10253.9	6930.07	10085.9	10784.4	1.53979	1.39064e-05	184.597	7.52824	up
MW0166716	3-hydroxy-4-methyl-L-kynurenine	Others	Others	C11H14N2O4	3	0.9061	-	268.941	459.431	348.669	274.874	353.839	446.79	120.325	66.54	103.145	77.776	125.932	89.268	1.52009	0.000317333	0.270836	-1.88451	down
MW0166213	3-Hydroxy-5-methyl-o-methyltyrosine	Others	Others	C11H15NO4	3	0.8581	-	6135.28	8875.32	7324.61	5983.61	7792.34	9642.87	2876.52	1435.86	2501.7	1851.46	2835.51	2133.44	1.511	0.000104089	0.297996	-1.74664	down
MW0110259	Tyr-Ile	Amino acid and Its metabolites	Small Peptide	C15H22N2O4	3	0.6823	-	1081.52	1593.07	1303.84	1013.44	1289.99	1579.9	383.009	219.154	350.247	321.237	414.934	388.978	1.53518	9.92157e-05	0.264261	-1.91996	down
MW0156492	S-Adenosylhomocysteine-d4	Nucleotide and Its metabolites	Nucleotide and Its metabolites	C14H16D4N6O5S	3	0.6759	-	52.909	50.735	16.172	126.434	145.049	169.137	530.546	587.127	433.191	708.338	330.487	559.714	1.37339	0.000145537	5.61956	2.49046	up
MW0107803	Leu-Ser	Amino acid and Its metabolites	Small Peptide	C9H18N2O4	3	0.6705	-	5656.92	10574.7	5634.12	5821.39	8300.85	10195.6	632.099	1384.21	1132.38	1282.72	1605.68	1208.78	1.52332	0.000898967	0.156893	-2.67215	down
MEDP1895	Tyr-Phe	Amino acid and Its metabolites	Small Peptide	C18H20N2O4	3	0.6614	-	1183.3	1630.88	1374.18	1206.43	1322.36	1674.16	500.942	324.68	528.939	449.22	454.561	553.148	1.54024	3.29723e-05	0.335048	-1.57756	down
MW0060369	PE-NMe2(18:1(9Z)/18:3(9Z,12Z,15Z))	GP	PE	C43H78NO8P	3	0.6569	-	1116.22	849.585	879.501	928.253	644.654	337.936	537.251	399.956	323.59	331.362	262.768	287.079	1.23785	0.00893423	0.450366	-1.15083	down
MW0110290	Tyrosyl-Methionine	Amino acid and Its metabolites	Amino acid derivatives	C14H20N2O4S	3	0.6507	-	275	433.1	342.253	266.329	319.72	447.918	73.985	50.451	74.979	68.811	95.517	106.903	1.52956	0.00023372	0.225803	-2.14686	down
MW0163433	L-4-Hydroxy-3-methoxyphenylalanine	Aldehyde,Ketones,Esters	Esters	C10H13NO4	3	0.6025	-	26521.9	46220.7	39677.6	35744.5	39833.8	56072.5	12000.2	8049.86	10806.8	8018.22	12492.4	11109	1.52996	0.000542845	0.255977	-1.96591	down
MW0165706	(2R,3S,4S,5R,6S)-2-(hydroxymethyl)-6-[(2S)-2-methyl-4-(7H-purin-6-ylamino)butoxy]oxane-3,4,5-triol	Alcohol and amines	Alcohols	C16H25N5O6	3	0.5858	-	369.505	446.725	353.419	396.487	386.831	457.828	399.705	321.007	389.66	295.981	290.443	346.586	1.0087	0.0379167	0.847597	-0.23855	down
MW0146517	(7R,8Z)-bacteriochlorophyll b	Heterocyclic compounds	Heterocyclic compounds	C55H72MgN4O6	3	0.9125	-	15667.7	15191.8	15758.7	18170.6	14555.5	18353.6	14183	14630.9	15802.6	13500.9	11107	11223.8	1.08288	0.0178053	0.82344	-0.280265	down
MW0153769	Methanophenazine	Heterocyclic compounds	Heterocyclic compounds	C37H50N2O	3	0.8014	-	1.21736e+06	1.43156e+06	1.26573e+06	1.23096e+06	1.36897e+06	1.37776e+06	1.15178e+06	1.07412e+06	1.29587e+06	1.16681e+06	1.15732e+06	1.15317e+06	1.16659	0.0101276	0.886818	-0.173289	down
MW0012415	15,15'-Dihydroxy-beta-carotene	Others	Hydrocarbon derivatives	C40H58O2	3	0.7622	-	403454	437374	393459	396423	426787	566681	351758	341687	373527	378262	350496	359085	1.14052	0.0323662	0.821139	-0.284302	down
MW0106442	Dihydroceramide	SL	Cer	C19H39NO3	3	0.7141	-	276764	275083	256203	261518	251541	268117	26818	28053	27813.2	36643.2	16979.3	24484.2	1.58216	1.49912098697265e-11	0.101175	-3.30507	down
MW0148512	Dihydromethanophenazine	Alcohol and amines	Polyamines	C37H52N2O	3	0.6773	-	31801.1	34429.6	33389.2	31564.7	33551	45223.8	23972.7	24567.5	27216.2	28144.7	27457.6	25838.6	1.31424	0.00704951	0.748704	-0.417533	down
MW0142605	3-(3,4-Dichlorophenyl)-1-hydroxy-1-methylurea	Benzene and substituted derivatives	Benzene and substituted derivatives	C8H8Cl2N2O2	3	0.6583	-	6468.81	6511.67	6332.92	6089.87	6517.96	7367.35	5683.7	5037.56	5591.43	4731.81	5776.91	5676.2	1.30919	0.00104161	0.827152	-0.273776	down
MW0127405	Beta-Mercaptoethanol	Others	Others	C2H6OS	3	0.6582	-	22676	20435.2	19297.3	19399.9	20875.1	19468.2	18317.3	17917	19383.1	18227.9	19852.1	18073.9	1.06918	0.0232176	0.91502	-0.128125	down
MW0054525	LysoPC(18:1(11Z))	GP	LPC	C26H52NO7P	3	0.6383	-	89204	82191.1	79381.6	82808.7	93656.6	86656	134971	124033	128201	121782	135371	134150	1.55877	1.03020786633282e-7	1.51491	0.599233	up
MW0009319	P,P-Dioctyldiphenylamine	Benzene and substituted derivatives	Benzene and substituted derivatives	C28H43N	3	0.6229	-	75247	80418.7	78647.1	72365.8	74912.4	93065	64692.1	61483.6	66762.3	66871.2	64858.1	64457	1.35756	0.0044108	0.819803	-0.286651	down
MW0054504	LysoPA(22:5(4Z,7Z,10Z,13Z,16Z)/0:0)	GP	LPA	C25H41O7P	3	0.6138	-	5769.99	6186.65	5862.91	5363.66	5308.87	6200.06	3964.27	4115.05	4026.46	4027.85	3664.23	4156.93	1.54558	1.75192e-05	0.690496	-0.534295	down
MW0155720	[(1R,2R,3R)-2-methyl-3-[(5E,9E)-2,6,10,14-tetramethylpentadeca-1,5,9,13-tetraenyl]-2-[(3E,7E)-4,8,12-trimethyltrideca-3,7,11-trienyl]cyclopropyl]methyl phosphono hydrogen phosphate	Terpenoids	Triterpene	C40H68O7P2	3	0.5772	-	2911.67	2836.49	2377.87	2211.74	2225.87	3459.78	1666.2	1892.28	2207.12	2187.02	2076.28	1436.8	1.16167	0.0115902	0.715559	-0.482857	down
MW0004039	3-hydroxy-5-methoxy-4-(sulfooxy)benzoic acid	Benzene and substituted derivatives	Benzene and substituted derivatives	C8H8O8S	3	0.571	-	7314.44	7734.08	6392.15	5688.88	5883.72	6199.19	4172.92	3917.83	3937.49	3703.8	3499.83	3149.38	1.51764	0.000122869	0.570769	-0.809022	down
MW0122982	Austinol	Heterocyclic compounds	Heterocyclic compounds	C25H30O8	3	0.563	-	14641.2	15570.9	12394.4	13361.5	13945.9	13839.9	10859.8	10875.4	11257.6	9958.01	10034.9	9534.48	1.47752	0.000114109	0.746476	-0.421832	down
MW0049661	1-Pentadecanoyl-3-eicosapentaenoyl-sn-glycerol	GL	DG	C38H64O5	3	0.5454	-	149511	162168	150835	149462	161680	220411	126145	125437	140112	140889	136595	136515	1.11238	0.0371208	0.810501	-0.303115	down
MW0113284	6-({2-[4,6-dihydroxy-2-methoxy-3-(3-methylbut-2-en-1-yl)phenyl]-2-hydroxyacetyl}oxy)-3,4,5-trihydroxyoxane-2-carboxylic acid	Organic acid and Its derivatives	Organic acid and Its derivatives	C20H26O12	3	0.5359	-	10650.1	12016.6	10026.6	9370.37	8387.54	8743.51	8387.26	7824.23	8133.65	7954.26	6851.19	7820.73	1.24892	0.0116838	0.793505	-0.333689	down
MW0049512	1-Myristoyl-3-osbondoyl-sn-glycerol	GL	DG	C39H66O5	3	0.5259	-	418350	409812	367648	365494	401214	540161	336259	364041	353654	358515	332318	336940	1.08099	0.0432666	0.8318	-0.265692	down
MW0054526	LysoPC(18:3(6Z,9Z,12Z))	GP	PC	C26H48NO7P	3	0.5105	-	141.255	325.517	28.632	42.156	390.609	310.334	548.73	907.455	505.97	580.19	379.102	1153.31	1.11693	0.008597	3.29007	1.71812	up
MW0142187	25-Hydroxy-24-epi-brassinolide	Heterocyclic compounds	Heterocyclic compounds	C28H48O7	3	0.505	-	14242	12236.3	7141.06	11530.3	13784.9	13022.9	26394.6	24085.9	24855.6	22175.2	25332.8	24477	1.45407	7.51299e-06	2.04733	1.03375	up
MW0158823	Urdamycin A	Benzene and substituted derivatives	Benzene and substituted derivatives	C43H56O17	3	0.5828	98474-21-6	2465.14	3234.36	2557.85	1812.42	2253.51	2911.8	783.584	379.984	750.436	927.104	761.727	808.165	1.49147	0.000119708	0.289529	-1.78822	down
MW0146861	Brevetoxin A	Heterocyclic compounds	Heterocyclic compounds	C49H70O13	3	0.7808	98112-41-5	14482	16559.8	14444.7	9287.73	14637	15443.4	11022.3	6905.99	8528.42	9909.62	10242.3	10671.6	1.18876	0.0047748	0.67504	-0.566954	down
MW0107948	Pyroglutamic acid	Amino acid and Its metabolites	Amino acid derivatives	C5H7NO3	1	0.9746	98-79-3	174229	177511	177206	172958	167302	164842	148012	155069	162526	168695	141799	150495	1.25203	0.00479809	0.896085	-0.158292	down
MEDN0068	S-(5-Adenosy)-L-Homocysteine	Amino acid and Its metabolites	Amino acid derivatives	C14H20N6O5S	1	0.9426	979-92-0	937.973	1328.25	1204.56	95.213	2142.71	2073.63	3927.21	4291.8	2674.34	4565.67	3371.33	4029.05	1.07983	0.000136788	2.93734	1.55451	up
MW0015117	7,12-Dihydroxy-3,11,15,23-tetraoxolanost-8-en-26-oic acid	Organic acid and Its derivatives	Organic acid and Its derivatives	C30H42O8	3	0.5578	97653-94-6 | 942950-96-1 | 100761-17-9	36480.8	37159	36776.5	31370.8	37229.7	38657.6	25670.7	25752.4	26767.6	29457.8	30993.9	39071.7	1.06657	0.0229553	0.816423	-0.292612	down
MW0122769	Allantoin	Heterocyclic compounds	Heterocyclic compounds	C4H6N4O3	1	0.6518	97-59-6	30725.7	55867.2	38571.7	30019.4	31833.5	35210.9	9808.02	10248.5	7651.1	8298.59	10773.9	10574.6	1.55023	0.000891041	0.258089	-1.95406	down
MW0103352	2'-Deoxyuridine 5'-monophosphate	Nucleotide and Its metabolites	Nucleotide and Its metabolites	C9H13N2O8P	3	0.7877	964-26-1	33093.1	22470.5	27116.8	29510.2	24997.1	28998.6	49497.3	37480.2	56029.8	61822.4	44313.1	50916.9	1.44132	0.000688959	1.80556	0.852448	up
MW0002223	2,4-Toluenediamine	Benzene and substituted derivatives	Benzene and substituted derivatives	C7H10N2	3	0.9595	95-80-7	972350	1.12287e+06	1.04045e+06	1.00266e+06	1.04587e+06	1.07176e+06	888237	841331	924378	914784	845828	881675	1.44847	0.000183944	0.84659	-0.240265	down
MW0111806	1D-myo-inositol 4,5-bisphosphate	Organic acid and Its derivatives	Organic acid and Its derivatives	C6H14O12P2	2	0.7387	93060-87-8	134480	104978	86419.9	82246.1	81994.4	48794.5	10559.2	14747.9	13525	15740.8	7313.39	14151.5	1.53642	0.00108535	0.141095	-2.82526	down
MW0161744	5-Methoxy-6-methylbenzimidazole	Benzene and substituted derivatives	Benzene and substituted derivatives	C9H10N2O	3	0.5682	92799-41-2	13832.7	16623	14764.5	14994.9	18085.2	16844.6	30794.6	24842.2	29630.9	32292.6	29248.6	30005.7	1.53858	2.30005e-06	1.85837	0.894037	up
MW0011918	1,2-Dipalmitoyl-sn-glycero-3-phosphoethanolamine	GP	PS	C37H74NO8P	2	0.5185	923-61-5	68365.8	57816.4	41021.6	59004.5	5331.85	81229.6	145778	177594	74887.5	153041	138447	157959	1.05869	0.000704802	2.71032	1.43846	up
FDATN01441	Phosphocreatine sodium	Others	Medicine	C4H8N3Na2O5P	1	0.7696	922-32-7 | 6190-45-0	2301.36	4237.72	4689.53	1264.11	2190.28	2816.67	223.435	2379.94	2080.51	382.954	1136.71	641.274	1.0628	0.0231673	0.39114	-1.35424	down
MW0005838	6-Phosphogluconic acid	Organic acid and Its derivatives	Organic acid and Its derivatives	C6H13O10P	2	0.8817	921-62-0	39107.4	37958	35582.1	37836.2	33831.7	29256.1	32013.6	29347.5	29767.6	27485.5	28323.5	30890.5	1.22403	0.00821761	0.83264	-0.264235	down
MW0005314	4-Phenylphenol	Benzene and substituted derivatives	Benzene and substituted derivatives	C12H10O	2	0.7141	92-69-3 | 1322-20-9	7161.55	7704.29	5390.15	6845.11	5345.2	5753.36	5476.7	5230.43	5449.19	5224.09	5197.16	5075.98	1.07198	0.0441853	0.828635	-0.271192	down
MW0106594	Enniatin B	Heterocyclic compounds	Heterocyclic compounds	C33H57N3O9	3	0.7162	917-13-5	779.042	1107.93	882.107	744.488	1010.35	1070.17	507.946	394.84	569.309	735.224	606.602	729.724	1.23968	0.00207829	0.633463	-0.658668	down
MW0055442	2-({4-Chloro-6-[(2,3-dimethylphenyl)amino]pyrimidin-2-yl}sulfanyl)octanoic acid	FA	FFA	C20H26ClN3O2S	2	0.6126	916482-17-2	5578.35	2569.4	978.304	1184.21	4952.47	6411.49	15901.2	15169.7	15988.1	19131.6	17087.2	18674.6	1.38045	1.2331e-06	4.70386	2.23384	up
MW0063246	Pyrrolidino PAF C-16	Others	Others	C28H56NO7P	2	0.8653	91021-63-5	3651.7	4688.18	3878.05	2948.63	3402.8	4469.88	7061.56	7585.03	9710.45	6654.27	7856.03	8198.05	1.46985	4.1822e-05	2.04284	1.03057	up
MW0124530	Janthitrem G	Heterocyclic compounds	Heterocyclic compounds	C39H51NO6	3	0.5407	90986-51-9	3631.16	2600.37	2683.69	5194.37	4007.95	1894.86	6333.95	6023.27	5731.03	4882.94	6177.1	5681.31	1.25779	0.00242482	1.7404	0.799419	up
MEDN0602	Deoxyguanosine 5'-monophosphate(dGMP)	Nucleotide and Its metabolites	Nucleotide and Its metabolites	C10H14N5O7P	1	0.915	902-04-5	406051	165855	286209	376454	253669	189365	914155	956891	950531	1.21399e+06	758898	1.23489e+06	1.49485	3.88366e-05	3.59403	1.8456	up
MW0114854	Methyl cellulose	Carbohydrates and Its metabolites	Sugars	C20H38O11	3	0.6041	9004-67-5	35872.7	40334.9	40292.1	41476.1	42096.1	32534.9	30058.3	34523.1	32624.7	31851.3	28570.9	33377.2	1.24798	0.00443538	0.821153	-0.284278	down
MW0138201	Furcelleran	Heterocyclic compounds	Heterocyclic compounds	C31H27NO4	3	0.6141	9000-21-9	38713.5	35882.4	37916.1	30298.3	36709.4	32860.6	46628.5	44389.8	43893.9	35435	41562.4	50824	1.14883	0.00893452	1.23709	0.306951	up
MW0114498	D-Galactosamine	Alcohol and amines	Amines	C6H13NO5	3	0.97	90-76-6	116799	103062	116611	127179	120992	102715	91777.7	99721.7	117490	93475.2	72730.9	91956.2	1.06346	0.0208667	0.825118	-0.277327	down
MW0108576	N2-Succinyl-L-ornithine	Amino acid and Its metabolites	Amino acid derivatives	C9H16N2O5	3	0.9437	899816-95-6	55947.7	72776.7	61390.9	40530.4	56682.7	63355.9	26133.3	15968.2	17919.3	23239.7	30573.9	23291.4	1.46761	0.000126191	0.391023	-1.35467	down
MEDN0362	LPE(18:1/0:0)	GP	LPE	C23H46NO7P	1	0.9707	89576-29-4	656228	641658	621883	528302	617913	576655	950520	936351	1.01028e+06	878237	1.04315e+06	1.14076e+06	1.51682	2.73623e-05	1.63598	0.710158	up
MW0015122	7,7-Dimethyl-(5Z,8Z)-eicosadienoic acid	FA	Oxidized lipids	C22H40O2	2	0.5924	89560-01-0	322.028	585.057	382.05	490.145	274.584	454.847	5828.54	6939.29	6669.33	6377.49	6577.67	8778.75	1.57535	1.65094e-05	16.4112	4.03661	up
MW0123850	Erythorbic acid	Organic acid and Its derivatives	Organic acid and Its derivatives	C6H8O6	2	0.5925	89-65-6	59054.9	71247.8	60100.1	68040.2	51620.9	56858.8	42235.2	37465.5	58926.9	36916.6	46398.8	24648.6	1.18689	0.00598832	0.672053	-0.573353	down
MEDL02514	8-Hydroxy-2'-deoxyguanosine	Nucleotide and Its metabolites	Nucleotide and Its metabolites	C10H13N5O5	2	0.669	88847-89-6	2916.61	358.813	1507.76	1860.39	1931.09	1648.13	8169.91	8059.5	9241.17	10275	8803.98	2032.77	1.27653	0.0030204	4.55671	2.18799	up
MW0010454	2-[[7-Hydroxy-1-(4-hydroxy-3,5-dimethoxyphenyl)-3-(hydroxymethyl)-6,8-dimethoxy-1,2,3,4-tetrahydronaphthalen-2-yl]methoxy]-6-(hydroxymethyl)oxane-3,4,5-triol	Lig-s and Coumarins	Lig-s	C28H38O13	3	0.5867	87585-32-8	7964.73	12887.8	6829.28	5044.22	10867.9	12446.3	4714.09	6842.8	7534.59	5571.24	4446.5	5551.34	1.02798	0.0410392	0.618494	-0.693168	down
MW0156581	Inositol	Alcohol and amines	Alcohols	C6H12O6	1	0.5032	87-89-8 | 643-12-9 | 488-59-5 | 6917-35-7 | 488-58-4 | 551-72-4 | 41546-34-3 | 643-10-7 | 488-55-1 | 488-54-0 | 576-63-6 | 38876-99-2	2.62174e+06	2.69847e+06	2.3605e+06	2.73886e+06	2.64247e+06	2.71094e+06	2.24457e+06	2.21233e+06	2.60243e+06	2.67665e+06	2.02229e+06	1.90242e+06	1.01257	0.0384179	0.866082	-0.207424	down
MW0152783	L-(-)-Sorbose	Carbohydrates and Its metabolites	Sugars	C6H12O6	3	0.9731	87-79-6	1997.71	4706.94	6065.43	3723.38	4641.61	4748.24	2002.82	3550.97	2530.16	2219.4	3171.16	1935.76	1.02947	0.0245268	0.595375	-0.74813	down
MW0159351	Vinblastine	Aldehyde,Ketones,Esters	Esters	C46H58N4O9	2	0.5575	865-21-4	3669.68	3507.51	2199.73	3456.93	5141.87	3726.64	5002.07	4223.17	6215.46	5819.11	4082.92	4619.57	1.01273	0.0246233	1.3806	0.465297	up
MW0001663	1-Naphthylacetic acid	Benzene and substituted derivatives	Benzene and substituted derivatives	C12H10O2	2	0.7701	86-87-3	3.38142e+06	3.49258e+06	3.30244e+06	3.34207e+06	3.36623e+06	3.4236e+06	2.85829e+06	2.75589e+06	2.84226e+06	2.95775e+06	2.82038e+06	2.83124e+06	1.55913	6.09642563283493e-8	0.840335	-0.250963	down
MW0103598	Inosine diphosphate	Nucleotide and Its metabolites	Nucleotide and Its metabolites	C10H14N4O11P2	2	0.6155	86-04-4	246229	147835	174867	201753	184090	151828	462736	453170	435143	519783	416124	469752	1.54277	1.13344946926062e-7	2.49114	1.31681	up
MW0142142	2-{5-[3-(6-Benzoyl-1-propylnaphthalen-2-yloxy)propoxy]indol-1-YL}ethanoic acid	Benzene and substituted derivatives	Benzene and substituted derivatives	C33H31NO5	2	0.7179	853652-40-1	37641.4	36864.2	37658.1	37054.7	38926	38401.9	73823.3	62850.9	72287.8	61496.5	64858.1	67824	1.56689	2.24925e-05	1.77951	0.831477	up
MW0057057	PC(18:2(9Z,12Z)/18:3(9Z,12Z,15Z))	GP	PC	C44H78NO8P	3	0.5115	85046-19-1	61500.1	62000.1	66681.2	37097.9	69250.8	61663.4	51241.3	33015.8	28272.6	37885.2	17290	20810.9	1.22574	0.00214182	0.526296	-0.926053	down
MW0103590	Guanosine-5'-monophosphate	Nucleotide and Its metabolites	Nucleotide and Its metabolites	C10H14N5O8P	1	0.9499	85-32-5 | 128952-18-1 | 29593-02-0	405934	341662	445599	528775	487220	381772	939149	904655	1.02138e+06	1.32055e+06	927246	1.26354e+06	1.5276	0.000156232	2.46106	1.29928	up
FDATN01259	Roquinimex	Others	Medicine	C18H16N2O3	1	0.5328	84088-42-6	145679	176971	141942	160318	152146	175538	76266.2	78805.1	68315.3	79846.5	83526.6	88282.4	1.54853	6.93688e-06	0.498682	-1.00381	down
MW0103380	3'-Uridylic acid	Nucleotide and Its metabolites	Nucleotide and Its metabolites	C9H13N2O9P	3	0.8647	84-53-7	3143.14	942.977	4349.61	4633.53	5017.08	3537.91	12944.1	10731.5	14363	17186.4	10611.2	19496.9	1.39988	0.00032988	3.94618	1.98046	up
MEDL02151	3'-Adenylic acid	Nucleotide and Its metabolites	Nucleotide and Its metabolites	C10H14N5O7P	1	0.7585	84-21-9	4.16719e+06	2.7978e+06	3.57781e+06	3.70315e+06	3.33864e+06	2.69401e+06	6.33735e+06	6.21741e+06	6.42318e+06	7.69454e+06	6.12816e+06	7.52908e+06	1.50959	5.00146e-06	1.98878	0.991884	up
MW0055405	N-Palmitoyl Taurine	FA	FFA	C18H37NO4S	2	0.9388	83982-06-3	434.553	691.674	263.379	363.793	479.65	531.432	22764.5	15913.3	18655.7	17896.7	21660.4	25295.1	1.58097	3.26474e-05	44.1984	5.46592	up
MW0113101	4-Methoxyglucobrassicin	Benzene and substituted derivatives	Benzene and substituted derivatives	C17H22N2O10S2	2	0.5957	83327-21-3	41.765	46.291	54.858	38.685	28.988	24.333	19.114	9.833	23.861	8.587	12.672	12.931	1.38169	0.00164383	0.37033	-1.43312	down
MW0117082	Indole-3-propionic acid	Organic acid and Its derivatives	Organic acid and Its derivatives	C11H11NO2	1	0.683	830-96-6	10614	12139.5	9593.49	10921.7	9228.99	10675.9	8719.66	7702.91	9454.26	10869.5	7915.77	9101.44	1.01127	0.0327045	0.851047	-0.232689	down
MEDP0250	Riboflavin	CoEnzyme and vitamins	CoEnzyme and vitamins	C17H20N4O6	3	0.9873	83-88-5	265.641	147.251	518.626	320.891	199.968	287.198	873.514	588.093	897.244	692.565	635.919	214.014	1.06354	0.0144944	2.2427	1.16524	up
MW0055235	Poly-N-acetyllactosamine	FA	Oxidized lipids	C14H25NO11	2	0.8475	82441-98-3	39482.1	36121.7	34040.2	29905.2	37875.9	36638.9	143026	146407	156472	143690	150206	148463	1.58767	8.68364956188676e-12	4.14953	2.05295	up
MW0000158	Cabergoline	Alkaloids	Alkaloids	C26H37N5O2	3	0.615	81409-90-7	13868.5	11705.9	13483.3	15933.7	11568.7	9999.92	18570.5	16743.9	18791.2	15319.9	18039.3	21483.9	1.29453	0.00119023	1.42305	0.508986	up
MW0015555	Acetylvalerenolic acid	Terpenoids	Sesquiterpenoids	C17H24O4	2	0.8575	81397-67-3	98.377	6.731	88.744	52.539	10.881	22.288	5096.58	5529.92	5388.77	5338.8	6467.81	6385.18	1.54422	2.20295e-06	122.36	6.93499	up
MW0153221	Lys-Gln-Ala-Gly-Asp-Val	Amino acid and Its metabolites	Small Peptide	C25H44N8O10	2	0.6281	80755-87-9	1888.16	1910.98	1552.41	1447.88	1659.45	1847.73	2506.45	1709.33	2197.3	3637.18	2470.87	2616.52	1.16174	0.0254511	1.46873	0.554573	up
MW0109041	Pantothenic acid	CoEnzyme and vitamins	CoEnzyme and vitamins	C9H17NO5	1	0.9126	79-83-4	35967.2	39654.7	35675.9	36085.5	28509.7	26265.9	50956.8	47530.4	49599.6	51882.9	49630.7	50552.6	1.40138	0.000338837	1.48474	0.570208	up
MW0007512	L-Lactic acid	Organic acid and Its derivatives	Organic acid and Its derivatives	C3H6O3	1	0.9888	79-33-4	577284	680761	614689	602963	559672	559208	219598	328952	282235	254038	331130	408492	1.46302	1.03404e-05	0.507555	-0.978365	down
MW0108813	N-lactoyl ethanolamine phosphate	Organic acid and Its derivatives	Organic acid and Its derivatives	C5H12NO6P	3	0.7769	782498-03-7	8003.25	8410.66	10607.8	10022.7	9849.09	8521.68	12167.3	12723.8	16878.5	13865.9	10140.1	14296.8	1.27425	0.00492568	1.44495	0.531023	up
MW0154985	Penitrem F	Heterocyclic compounds	Heterocyclic compounds	C37H44ClNO5	3	0.6441	78213-65-7	367.863	867.599	340.637	298.468	923.82	620.478	7139.88	9120.51	6907.57	5903.41	7662.84	7248.21	1.54292	8.13805e-06	12.8646	3.68534	up
MEDN0494	8,15-DiHETE	FA	FFA	C20H32O4	1	0.7621	77667-08-4	707.351	1526.53	282.531	698.931	619.852	485.805	1708.14	1575.07	1982.1	3951.22	1877.8	3039.52	1.31478	0.00606019	3.27097	1.70972	up
MW0124417	Indole-3-carboxylic acid	Heterocyclic compounds	Indole and Its derivatives	C9H7NO2	1	0.79	771-50-6	226210	281653	271478	251489	301461	270208	215087	194022	222947	238905	198456	229779	1.25081	0.00343778	0.810731	-0.302705	down
MW0122329	7,8-Dihydro-3-methylpyrrolo[1,2-a]pyrimidin-2(6H)-one	Aldehyde,Ketones,Esters	Ketones	C8H10N2O	3	0.8853	76884-47-4	49762.4	52220.6	54376.6	53749.7	51291.7	65827.4	45607.9	46260.3	49889.9	44786.6	37664.5	41932.3	1.22313	0.00659286	0.813321	-0.298104	down
MW0053489	Geranyl diphosphate	Organic acid and Its derivatives	Phosphoric acids	C10H20O7P2	2	0.7285	763-10-0	49829.7	60399.6	50334.3	49080.5	40202.4	45779.5	18172.9	34792.7	33152.4	29957.3	30404.8	30750.1	1.33797	0.000291942	0.599509	-0.738148	down
MW0015446	9E-heptadecenoic acid	FA	Oxidized lipids	C17H32O2	3	0.864	76261-97-7	7618.34	7086.74	9496.16	3303.23	7297.92	5637.14	12429.9	8766.25	10823.9	22381.8	13495.5	12556.6	1.19638	0.0158693	1.98949	0.992398	up
MW0152081	Lacto-N-triaose	Carbohydrates and Its metabolites	Carbohydrates and Its metabolites	C20H35NO16	2	0.7032	75645-27-1	16148.9	20415.1	14128.5	15397.1	17966.5	16560.8	4705.37	3719.88	3556.87	5334.69	4442.22	4080.54	1.56653	1.24471e-05	0.256812	-1.96122	down
MW0111693	1,2-Dihydroxy-5-(methylthio)pent-1-en-3-one	Aldehyde,Ketones,Esters	Ketones	C6H10O3S	3	0.5628	746507-19-7	34730.3	38821.1	35545.4	35528.5	39628.8	37260.8	33346.8	30885.2	34851.4	31030.4	31142.4	38205.4	1.02736	0.0310502	0.900444	-0.151292	down
MW0062234	Alprostadil	Hormones and hormone related compounds	Hormones and hormone related compounds	C20H34O5	2	0.7355	745-65-3	1304.21	1057.44	882.589	1069.68	146.128	2464.42	255.332	422.779	95.498	232.338	144.017	507.718	1.06387	0.0350907	0.239395	-2.06254	down
MW0157212	Sterculic acid	FA	FFA	C19H34O2	3	0.6765	738-87-4 | 55088-60-3	43.546	77.082	29.027	16.827	31.216	98.824	1239.44	411.494	676.956	1481.19	998.098	1445.85	1.50955	0.00236561	21.0879	4.39834	up
MADN0506	4-(2-Hydroxyethyl)-1-piperazine ethanesulfonic acid	Heterocyclic compounds	Heterocyclic compounds	C8H18N2O4S	1	0.8221	7365-45-9	144061	209760	116171	219789	214313	200320	20061.1	103632	115920	113357	91711.4	98922.4	1.03559	0.00235856	0.49221	-1.02265	down
MW0015393	alpha-Dimorphecolic acid	FA	Oxidized lipids	C18H32O3	1	0.8994	73543-67-6	3460.24	2286.99	2399.55	1090.07	2038.71	2191.1	8082.76	8380.02	8016.83	12198.6	8854.73	13471.5	1.49733	0.000299608	4.38152	2.13143	up
MW0193946	L-Tryptophan	Amino acid and Its metabolites	Amino acids	C11H12N2O2	1	0.9555	73-22-3	41624.4	50690.7	44938.1	36708.6	41310.5	34665.5	48494.3	40191	50820.8	60619.6	54269.8	61693.8	1.03624	0.0231279	1.26467	0.338763	up
MW0109170	Phe-Gly	Amino acid and Its metabolites	Small Peptide	C11H14N2O3	1	0.7877	721-90-4	69830.8	91003	74877.1	59665.5	82734.9	90473.6	50003.8	33284.3	46502.2	44589	52880	44095.2	1.40609	0.000493489	0.579094	-0.788132	down
MW0107960	L-Threonine	Amino acid and Its metabolites	Amino acids	C4H9NO3	3	0.9494	72-19-5	2392.31	3833.06	3414.62	3641.78	4584.6	4389.88	1088.84	635.392	646.824	701.228	1300.75	662.409	1.50921	0.000117288	0.226248	-2.14402	down
MW0000334	Ecgonine methyl ester	Alkaloids	Tropan alkaloids	C10H17NO3	3	0.7891	7143-09-1	53.246	131.1	40.383	16.931	29.199	22.844	733.348	546.466	502.319	503.903	666.092	837.304	1.49229	6.3697e-05	12.9023	3.68955	up
MW0157418	Tetracenomycin C	Benzene and substituted derivatives	Benzene and substituted derivatives	C23H20O11	3	0.6718	71135-22-3	21155.3	20218.3	15491.1	17146.8	16168.2	17633.1	27046.9	21855.9	24041.3	26491.5	24566.1	27691.2	1.38213	0.000201429	1.407	0.492626	up
MW0011869	1,2-Dipalmitoyl-sn-glycerol 3-phosphate	GP	PA	C35H69O8P	2	0.6172	7091-44-3	687022	670002	649942	350200	184466	540423	241202	224210	268169	220568	208483	262167	1.1519	0.0209158	0.462289	-1.11313	down
MW0013112	2,3-dinor Prostaglandin E1	Hormones and hormone related compounds	Hormones and hormone related compounds	C18H30O5	2	0.6919	7046-40-4	90.133	65.083	80.775	77.046	100.313	61.594	326.421	334.615	247.368	268.572	113.43	716.448	1.36141	0.0274886	4.22545	2.07911	up
MW0103416	6-Methylthiopurine 5'-monophosphate ribonucleotide	Nucleotide and Its metabolites	Nucleotide and Its metabolites	C11H15N4O7PS	3	0.604	7021-52-5	403.568	373.534	111.012	1002.73	508.677	203.155	1737.85	3077.9	2238.58	1905.24	1599.84	2780.35	1.3904	0.000232142	5.1254	2.35767	up
MW0012919	LPE(18:0/0:0)	GP	PC	C23H48NO7P	1	0.9565	69747-55-3	595745	598536	627825	651017	553087	539376	1.00619e+06	905778	943930	824415	870985	983550	1.51636	6.70499e-06	1.5523	0.634403	up
MW0141536	17beta-[Bis(2-hydroxyethyl)amino]androst-5-en-3beta-ol	Alcohol and amines	Alcohols	C23H39NO3	3	0.7977	6956-93-0	43040.7	44134.6	42173.6	37812.3	37547.5	43133.3	123642	101460	103810	105510	106930	118743	1.57667	1.94009e-06	2.66337	1.41326	up
MW0108118	Malic acid	Organic acid and Its derivatives	Organic acid and Its derivatives	C4H6O5	3	0.9627	6915-15-7 | 617-48-1 | 143435-96-5	6097.44	8554.71	8473.12	7082.56	9723.9	9808.54	8836.42	13739.5	27233.8	13419.6	11977.9	15418.3	1.12867	0.0458485	1.82197	0.865501	up
MW0116021	(E)-4-[(2-methoxycarbonyl-5-thiophen-2-ylthiophen-3-yl)amino]-4-oxobut-2-enoic acid	Organic acid and Its derivatives	Organic acid and Its derivatives	C14H11NO5S2	2	0.7529	682741-29-3	52828.8	56501.1	51010	50067.2	53038.6	48403.2	46399.1	46496.7	48637.9	45524	43606.2	47925.9	1.29963	0.00318028	0.893349	-0.162705	down
MW0146490	Azafenidin	Heterocyclic compounds	Heterocyclic compounds	C15H13Cl2N3O2	3	0.6875	68049-83-2	89782.1	81279.7	83381.8	79403.7	87182.4	77476.4	72593.8	72847	77160.3	76804.2	71492.2	76376.3	1.2514	0.0047518	0.897229	-0.156452	down
MW0108646	N-Acetylproline	Amino acid and Its metabolites	Amino acid derivatives	C7H11NO3	2	0.6686	68-95-1	2.20805e+06	2.47751e+06	2.27106e+06	2.29153e+06	2.41859e+06	2.32137e+06	1.97325e+06	1.9104e+06	2.03024e+06	1.97518e+06	1.82674e+06	1.98143e+06	1.49341	3.06684e-05	0.836228	-0.258031	down
MW0159863	Hypoxanthine	Nucleotide and Its metabolites	Nucleotide and Its metabolites	C5H4N4O	1	0.9288	68-94-0	17769.8	13727.7	14264.6	11895.3	10187.1	9959.61	61089.6	49352.2	54303.2	73725.8	65823.8	73481.8	1.55904	2.68486e-05	4.85548	2.27961	up
MW0007137	Fenpropimorph	Benzene and substituted derivatives	Benzene and substituted derivatives	C20H33NO	3	0.7005	67564-91-4	8915.23	8636.08	7476.31	6696.85	6104.47	20639.5	33863.6	33051.5	33422.2	33631.7	35997.8	37685.5	1.47261	3.66468e-05	3.55153	1.82844	up
MW0052898	Fenoldopam	Others	Medicine	C16H16ClNO3	2	0.7179	67227-56-9	53348.2	60770.8	61515.1	54153.6	58703.9	70380.3	45142.6	40913.4	43523.7	48970.4	46281.7	44294.6	1.40381	0.0010407	0.749924	-0.415184	down
MW0149882	12-Butan-2-yl-19-hexyl-6-(1-hydroxyethyl)-9-(hydroxymethyl)-16,18-dimethyl-15-(2-methylpropyl)-1-oxa-4,7,10,13,16-pentazacyclononadecane-2,5,8,11,14,17-hexone	Amino acid and Its metabolites	Small Peptide	C32H57N5O9	3	0.6295	67076-74-8 | 64441-34-5	648395	638333	588094	431423	653212	671570	420741	255756	336246	389186	334487	453981	1.3235	0.000513568	0.603244	-0.729186	down
MW0053753	Glycochenodeoxycholic acid 7-sulfate	Organic acid and Its derivatives	Sulfonic acids	C26H43NO8S	3	0.5768	67030-55-1	399558	475278	433890	516021	414875	331591	245836	253358	252199	221587	235411	204059	1.50379	0.000414655	0.549332	-0.86425	down
MW0107004	L-Glutaminyl-L-tryptophan	Amino acid and Its metabolites	Small Peptide	C16H20N4O4	2	0.5787	66851-83-0	1360.38	2143.58	1905.46	1396.36	2199.83	2250.42	696.121	329.377	630.667	611.027	795.502	666.657	1.45655	0.000276739	0.33132	-1.5937	down
MW0138365	Hernandezine	Heterocyclic compounds	Heterocyclic compounds	C39H44N2O7	3	0.8726	6681-13-6	3952.53	6233.06	6387.65	5601.45	7714.76	4917.97	10552.8	10445.9	10611.9	9163.86	10162.2	11482	1.41045	6.78268e-05	1.79326	0.842584	up
MW0149104	Evoxanthidine	Heterocyclic compounds	Heterocyclic compounds	C15H11NO4	3	0.7238	668-35-9	66539.4	71203	64602.9	57776.1	66235.4	67991.7	72528.4	74023.9	77663	76043.9	78708.3	90825.7	1.25197	0.00384119	1.19131	0.252554	up
MW0054527	2-Palmitoyl-sn-glycero-3-phosphocholine	GP	LPC	C24H50NO7P	3	0.605	66757-27-5	1.27617e+06	1.72014e+06	1.59904e+06	1.32708e+06	1.50798e+06	1.7318e+06	1.15926e+06	1.00548e+06	1.20381e+06	1.21371e+06	1.26766e+06	1.3482e+06	1.19981	0.00721673	0.785633	-0.348073	down
MW0052939	Forskolin	Heterocyclic compounds	Heterocyclic compounds	C22H34O7	2	0.7451	66575-29-9 | 66428-89-5	144618	116617	155637	117338	140132	130838	166125	181023	186558	245486	170481	191465	1.33582	0.00326526	1.41725	0.503089	up
MW0105302	5-Aminopentanoic acid	Organic acid and Its derivatives	Organic acid and Its derivatives	C5H11NO2	2	0.8777	660-88-8	1.03981e+06	1.12723e+06	1.03523e+06	1.04805e+06	1.13275e+06	1.08169e+06	933894	900145	953079	943047	863695	937278	1.46432	5.82662e-05	0.855584	-0.225019	down
MW0054489	1-(9Z,12Z-octadecadienoyl)-glycero-3-phosphate	GP	PA	C21H39O7P	3	0.6842	65528-85-0	43765.4	40598.1	38101.9	37376.6	43589.3	39325.4	30776.6	30579.5	32488.7	32432.8	29629.7	34536.6	1.44514	0.000126925	0.784505	-0.350146	down
MEDL01963	Salicylamide	Benzene and substituted derivatives	Phenolics	C7H7NO2	2	0.7654	65-45-2	5923.19	2789.83	5588.12	4850.45	5824.58	5100.51	6951.3	8550.97	8041.43	7426.18	8920.42	7127.31	1.26182	0.000897566	1.56326	0.644556	up
MW0115957	(5E)-5-[(2,2-Difluoro-1,3-benzodioxol-5-YL)methylene]-1,3-thiazolidine-2,4-dione	Benzene and substituted derivatives	Benzene and substituted derivatives	C11H5F2NO4S	2	0.5636	648449-76-7	592101	544929	700395	557239	735451	652824	352573	321856	377138	352850	351629	440715	1.47757	0.000110008	0.580702	-0.78413	down
MW0103635	Nicotinic acid adenine dinucleotide	Nucleotide and Its metabolites	Nucleotide and Its metabolites	C21H27N6O15P2+	1	0.971	6450-77-7	237089	235719	231234	244482	244951	246095	171749	159192	205334	154512	156370	147683	1.48844	0.000186113	0.691068	-0.5331	down
MW0138810	Longistylin C	Heterocyclic compounds	Heterocyclic compounds	C20H22O2	3	0.7071	64125-60-6	49813.1	76602.4	70750.2	60598.7	64991.6	81674.8	50159.3	42149.2	45637.1	53460.4	42114.3	59145.7	1.18557	0.00893723	0.723649	-0.466637	down
MW0053750	Glycochenodeoxycholic acid	Bile acids	Bile acids	C26H43NO5	3	0.8691	640-79-9	14355.3	15359.1	14783.7	12341.2	15822.7	13679.6	12163.9	12068.6	12159.8	12441.2	13630.7	13673.5	1.05858	0.0210238	0.881821	-0.181443	down
MW0125809	Nilutamide	Alcohol and amines	Amines	C12H10F3N3O4	2	0.6351	63612-50-0	13734.5	18293.3	17129.5	14674.2	16816.9	16452.1	13475.6	11248.3	14091.9	12699.7	13894.3	16480	1.01446	0.0276333	0.843351	-0.245795	down
MEDL00534	D-Malic acid	Organic acid and Its derivatives	Organic acid and Its derivatives	C4H6O5	1	0.7759	636-61-3	23156.2	29527.3	31889.6	31339	62478.1	33360.5	44315.1	48037.3	53532.3	48968.7	47835.8	57702.2	1.07864	0.0466309	1.41861	0.504476	up
MW0106767	gamma-Glutamylcysteine	Amino acid and Its metabolites	Small Peptide	C8H14N2O5S	3	0.9854	636-58-8	6764.8	13994.2	10569.4	3393.24	7626.78	8212.53	1952.34	2105.57	2254.41	2764.69	2887.06	2522.72	1.40492	0.00910157	0.286522	-1.80328	down
MW0123265	5-Thia-1-azabicyclo[4.2.0]oct-2-ene-2-carboxylic acid, 3-[(acetyloxy)methyl]-7-[[(2Z)-2-(2-amino-4-thiazolyl)-2-(methoxyimino)acetyl]amino]-8-oxo-, (6R,7R)-	Others	Medicine	C16H17N5O7S2	2	0.5094	63527-52-6	7643.82	9746.83	9202.36	9084.33	10903.3	10769.2	8522.31	7653.64	8091.2	8376.13	7671.78	8665.98	1.01894	0.0361677	0.854074	-0.227567	down
pme3174	Cytidine-5'-monophosphate	Nucleotide and Its metabolites	Nucleotide and Its metabolites	C9H14N3O8P	1	0.8662	63-37-6	177279	124808	153786	183651	168384	128051	378187	349839	374748	511425	332113	396267	1.53219	9.76103e-05	2.50287	1.32358	up
MW0137847	Cyclomorusin	Heterocyclic compounds	Heterocyclic compounds	C25H22O6	3	0.5863	62596-34-3	8579.14	8297.47	8721.4	8347.9	9314.43	9382.85	9451.73	10572.7	10197.3	9685.21	9732.37	11706.1	1.25415	0.00597137	1.16531	0.220708	up
MW0049069	Cucurbitacin B	Aldehyde,Ketones,Esters	Esters	C32H46O8	2	0.5097	6199-67-3	95864.3	98796.3	98937.6	76756	102291	105976	137647	112562	133930	119340	144556	144068	1.34862	0.000485771	1.36895	0.453069	up
MW0159391	Watasenia luciferin	Benzene and substituted derivatives	Benzene and substituted derivatives	C26H21N3O9S2	3	0.7887	61369-27-5	12.382	4.678	7.965	7.709	11.926	2.918	4.728	1.115	1.384	0.125	2.351	1.986	1.11871	0.00976125	0.245681	-2.02514	down
MW0120561	4-Hydroxyquinoline	Heterocyclic compounds	Heterocyclic compounds	C9H7NO	2	0.9457	611-36-9 | 529-37-3	1.10444e+06	1.1856e+06	1.08647e+06	1.11017e+06	1.166e+06	1.10669e+06	1.05224e+06	1.02869e+06	1.07788e+06	1.08079e+06	1.01237e+06	1.0282e+06	1.28301	0.00295099	0.929107	-0.106083	down
MW0109053	Penicillin g	Others	Medicine	C16H18N2O4S	2	0.6412	61-33-6	15162.9	23470.6	18256.8	17451.2	20297.4	25922.4	3843.61	4102.81	3392.39	4050.61	5195.66	5023.45	1.55631	0.000154168	0.212411	-2.23507	down
MW0103478	Adenosine monophosphate	Nucleotide and Its metabolites	Nucleotide and Its metabolites	C10H14N5O7P	1	0.9524	61-19-8	5.84079e+06	3.9367e+06	5.11761e+06	5.44228e+06	4.94841e+06	3.75384e+06	8.15012e+06	8.3052e+06	8.40255e+06	9.47878e+06	7.39546e+06	1.01596e+07	1.45838	3.50905e-05	1.78693	0.837481	up
MW0124192	Furmecyclox	Heterocyclic compounds	Heterocyclic compounds	C14H21NO3	3	0.8299	60568-05-0	57317.1	59837.3	74086.5	68557.8	54446.7	58049.5	47873.4	42693.3	51553.4	49745.9	51710.6	62769.3	1.04508	0.0237955	0.822858	-0.281284	down
MW0137302	Aklavin	Heterocyclic compounds	Heterocyclic compounds	C30H35NO10	3	0.5209	60504-57-6 | 66676-88-8	4316.62	8750.27	9794.05	5654.7	10262.3	4508.87	6138.43	4138.13	3697.3	4977.89	2608.06	3633.86	1.02418	0.0416246	0.582018	-0.780866	down
MEDN0383	FFA(18:2)	FA	FFA	C18H32O2	1	0.9644	60-33-3	11148.8	10851.3	7951.99	4959.12	7714.26	3741.01	27915	18412.4	26505.7	54867.5	26097.8	38919	1.41642	0.00500691	4.1564	2.05533	up
MEDP0053	L-Dopa	Amino acid and Its metabolites	Amino acids	C9H11NO4	3	0.8404	59-92-7	2734.14	4188.25	3515.39	2440.37	3943.1	4759.69	1268.71	780.059	1088.24	1127.56	1487.57	1161.4	1.48924	0.00075294	0.320354	-1.64226	down
MW0009808	Sulfaquinoxaline	Heterocyclic compounds	Heterocyclic compounds	C14H12N4O2S	2	0.7199	59-40-5	29688.1	23776.8	21599.1	19255.5	21364.2	24630.2	35494.5	34047.7	38650.6	41943.4	41171	43761.5	1.46424	2.49268e-05	1.6753	0.744424	up
MW0118636	2-Hydroxyquinoline	Aldehyde,Ketones,Esters	Ketones	C9H7NO	2	0.9267	59-31-4 | 1321-40-0 | 70254-42-1 | 104534-80-7	192857	211553	185688	175106	191054	195475	167993	157406	173735	173756	166315	158850	1.33833	0.00193999	0.866568	-0.206615	down
MW0108239	Methotrexate	Heterocyclic compounds	Pteridines and derivatives	C20H22N8O5	2	0.8805	59-05-2	110518	114963	102054	101864	109677	107753	122773	126379	129762	119696	128377	131363	1.42786	5.6543e-05	1.17241	0.229479	up
MW0106167	cis-Aconitic acid	Organic acid and Its derivatives	Organic acid and Its derivatives	C6H6O6	3	0.5891	585-84-2	8280.19	11934.7	9777.97	8332.39	10962.9	10737.3	3016.2	2280.02	1796.32	2501.89	1774.63	2366.08	1.56113	1.93566e-05	0.228822	-2.1277	down
MEDL02772	D-Erythrose 4-phosphate	Organic acid and Its derivatives	Organic acid and Its derivatives	C4H9O7P	3	0.5731	585-18-2	41275.7	46748.5	47713.2	43982.4	36962.7	60652.8	84.499	170.428	90.604	31.345	56.335	18.467	1.58137	3.34199e-05	0.00162864	-9.26212	down
MW0114155	D-Erythrose	Carbohydrates and Its metabolites	Sugars	C4H8O4	1	0.9995	583-50-6 | 1758-51-6	5.74606e+06	6.07547e+06	5.66065e+06	5.59179e+06	5.78528e+06	6.0171e+06	4.87907e+06	4.82614e+06	4.94414e+06	5.09986e+06	4.91856e+06	4.97588e+06	1.53022	1.83587e-05	0.849964	-0.234526	down
MW0103709	Uridine-5'-monophosphate	Nucleotide and Its metabolites	Nucleotide and Its metabolites	C9H13N2O9P	1	0.9421	58-97-9	1.62778e+06	1.15616e+06	1.56165e+06	1.42663e+06	1.32964e+06	1.24458e+06	2.89788e+06	2.70184e+06	3.1779e+06	3.70583e+06	2.76164e+06	3.48438e+06	1.53813	3.23695e-05	2.24401	1.16608	up
MW0159913	Inosine	Nucleotide and Its metabolites	Nucleotide and Its metabolites	C10H12N4O5	1	0.9886	58-63-9	74168.7	47320.9	61399.6	54550.7	35195.6	35350.6	144468	99566.3	117170	193309	124157	154774	1.43929	0.000598156	2.70611	1.43622	up
MW0062243	Prostaglandin E2 p-benzamidophenyl ester	Hormones and hormone related compounds	Hormones and hormone related compounds	C33H41NO6	2	0.7966	57790-53-1	8363.85	12088.9	9880.92	8841.6	11281.2	13080	8027.33	6772.45	6277.34	9692.72	8135.62	7595.95	1.12959	0.012858	0.731886	-0.45031	down
MEDL01764	Maritimetin	Flavonoids	Sinensetin	C15H10O6	1	0.7329	576-02-3	16818.8	18308.6	17084.7	16879.6	18737.1	19687.1	14500.8	13865.1	12689.8	15019.3	14172.6	15258.2	1.39943	0.000164464	0.795284	-0.330458	down
MW0126047	Paxilline	Heterocyclic compounds	Heterocyclic compounds	C27H33NO4	2	0.8712	57186-25-1	80325.4	79774	73916.3	60106.4	66391.8	61520.8	210670	189307	193961	199361	211184	210034	1.57032	2.85493231548485e-10	2.87776	1.52495	up
MW0007329	Homovanillin	Benzene and substituted derivatives	Phenolics	C9H10O3	3	0.8955	5703-24-2	373.696	446.81	654.598	642.858	158.829	494.437	990.002	939.287	744.302	855.962	849.885	1049.69	1.1696	0.000941613	1.9591	0.970194	up
MW0061080	Persin	FA	Others	C23H40O4	3	0.6327	56164-07-9	1873.71	241.812	176.974	1510.52	509.265	3118.68	4099.61	4907.8	4331.16	4093.49	3116.88	7430.92	1.21895	0.00135339	3.76531	1.91277	up
MW0106988	Glutamine	Amino acid and Its metabolites	Amino acids	C5H10N2O3	1	0.7843	56-85-9	73722.5	44593	37779.2	27122.5	20295.9	19757.6	12219.4	14960.2	14457	13380.5	14243.7	10940.2	1.30005	0.0351453	0.35921	-1.4771	down
MEDL02760	Glyceraldehyde	Aldehyde,Ketones,Esters	Aldehydes	C3H6O3	1	0.7763	56-82-6	539058	634764	552936	503195	418667	479134	197231	267811	241493	234333	253383	296740	1.51484	7.21341e-05	0.476697	-1.06885	down
MW0109669	L-Serine	Amino acid and Its metabolites	Amino acids	C3H7NO3	3	0.9106	56-45-1	42406.6	39488	39269.4	54322.5	43722	39963.8	28770.8	35721.6	37680	31887	25400.1	31247.2	1.25896	0.00361554	0.73583	-0.442556	down
MW0009105	Nitazoxanide	Benzene and substituted derivatives	Benzene and substituted derivatives	C12H9N3O5S	2	0.7394	55981-09-4	109491	110875	116157	118429	123893	113799	46032.3	53654.4	79850.1	50082.5	36153	63535.6	1.46125	7.57426e-05	0.475437	-1.07267	down
MW0052509	Eicosadienoic acid	FA	FFA	C20H36O2	1	0.9583	5598-38-9	14791.9	16939.9	7127.05	25804.4	15002.9	13437.7	46543	46965.2	46354.3	76804.8	37500	54225.6	1.43035	0.000605749	3.31236	1.72786	up
MW0054663	Maleamic acid	Alcohol and amines	Amines	C4H5NO3	1	0.7761	557-24-4 | 29996-04-1	185269	189494	180831	174599	196569	188944	253235	228405	264237	253106	258281	260760	1.53658	3.53932e-06	1.36059	0.444237	up
MW0107162	Glycylglycine	Amino acid and Its metabolites	Small Peptide	C4H8N2O3	2	0.7184	556-50-3	37080.5	38802.8	36545	33865.8	44021	36967	32593.8	32368.2	35429.2	32929.8	32265.8	34090.2	1.15478	0.0195214	0.878542	-0.186816	down
MW0009339	Pargyline	Benzene and substituted derivatives	Benzene and substituted derivatives	C11H13N	3	0.7891	555-57-7	173515	191893	178420	166692	172723	173720	148105	143840	149546	145136	145633	148628	1.52138	0.000246026	0.833415	-0.262894	down
MW0126267	protoporphyrin IX	Heterocyclic compounds	Heterocyclic compounds	C34H34N4O4	2	0.7646	553-12-8	2098.64	1746.99	1977.08	1423.38	920.863	1467.1	5325.1	4591	8133.42	8034.7	8466.14	8297.26	1.50629	0.000347571	4.44752	2.153	up
MW0014719	5beta-Cholanic acid	Bile acids	Bile acids	C24H40O2	2	0.8271	546-18-9	11163.1	8058.95	7459.42	5565.69	5555.83	5037.92	7298.92	28079.2	31930.6	44033.9	38042.3	40461.7	1.32689	0.0057577	4.43144	2.14777	up
MW0103202	Zygadenine	Alkaloids	Alkaloids	C27H43NO7	3	0.5529	545-45-9	353.617	336.963	794.41	884.438	947.07	441.757	1302.06	2855.17	3313.04	3386.1	3771.44	3413.93	1.44602	0.000763525	4.80057	2.2632	up
MW0012222	12S-HHT	FA	Oxidized lipids	C17H28O3	1	0.5951	54397-84-1	15853.2	17338.7	15274.1	16394.7	19687.9	23055.5	12739.7	13516	16323.9	14166.9	15053.8	15239.2	1.04781	0.0356364	0.808886	-0.305991	down
MW0063244	(5Z)-5-[(2E,4E,6E,8E)-11-[(4R)-4-hydroxy-2,6,6-trimethylcyclohexen-1-yl]-2,9-dimethylundeca-2,4,6,8-tetraen-10-ynylidene]-3-[(E)-2-[(1S,4S,6R)-4-hydroxy-2,2,6-trimethyl-7-oxabicyclo[4.1.0]heptan-1-yl]ethenyl]furan-2-one	FA	Others	C37H46O5	3	0.7711	54369-11-8	20909.3	29163.6	21865.4	13054.4	19747.2	24951	8912.26	4636.46	8681.61	13788.7	7830.41	11884.9	1.31457	0.00127071	0.429748	-1.21844	down
MW0126334	Pyridoxal phosphate	Organic acid and Its derivatives	Organic acid and Its derivatives	C8H10NO6P	1	0.7377	54-47-7	2169.94	4807.24	3675.12	2885.36	3328.65	5070.3	453.19	424.861	359.044	264.713	470.51	190.565	1.54957	0.000743496	0.098597	-3.34231	down
MW0001229	1-(naphthalen-2-yl)-2-[(6-nitro-1,3-benzothiazol-2-yl)sulfanyl]ethanone	Others	Others	C19H12N2O3S2	2	0.691	5397-96-6	38863.4	45452.3	44918.3	42261.6	42547.7	43613.7	38693.2	36518.9	41929.7	37724.8	37128.9	38107.6	1.24782	0.0043996	0.89306	-0.163172	down
MW0004017	2',5'-Dichlorobiphenyl-3-ol	Benzene and substituted derivatives	Benzene and substituted derivatives	C12H8Cl2O	2	0.6196	53905-29-6	242304	271896	262019	261306	284427	301495	228933	220698	237525	228779	207932	227490	1.36021	0.00165562	0.832399	-0.264652	down
MW0139118	Nb-Feruloyltryptamine	Tryptamines,Cholines,Pigments	Tryptamines	C20H20N2O3	2	0.6027	53905-13-8	324923	329750	321772	319311	318661	309047	276935	271909	278302	275928	258403	301852	1.44424	0.000216988	0.864757	-0.209633	down
MW0168231	Miraxanthin-V	Organic acid and Its derivatives	Organic acid and Its derivatives	C17H18N2O6	3	0.9393	5375-64-4	1686.48	3455.58	6152.58	4061.24	4132.09	4035.51	4922.38	7030.08	7096.57	5975.23	9776.19	7708.65	1.14366	0.00540771	1.80709	0.85367	up
MW0055515	Oxfendazole	Heterocyclic compounds	Heterocyclic compounds	C15H13N3O3S	2	0.69	53716-50-0	163929	170110	163036	159700	157329	168813	148206	138497	150973	157608	148185	150953	1.30691	0.0012217	0.909966	-0.136116	down
MW0012105	9-oxo-15R-hydroxy-16,16-dimethyl-5Z,13E-prostadienoic acid	Hormones and hormone related compounds	Hormones and hormone related compounds	C22H36O4	2	0.7296	53658-98-3	12105.2	14349.6	6976.66	6703.87	8539.47	10857.3	14062.6	14050.9	11855.1	19311.8	11382.9	17401.7	1.03149	0.0232273	1.47928	0.564898	up
MW0115332	Sinigrin	Others	Others	C10H17NO9S2	2	0.8145	534-69-0	17661.3	20434.8	18287.8	19473.8	21231.4	18326.2	23084.6	23781.9	24015.3	21340.4	20445.2	22468.9	1.23365	0.00223624	1.17087	0.22758	up
MW0168142	Lotaustralin	Heterocyclic compounds	Heterocyclic compounds	C11H19NO6	3	0.6665	534-67-8	652.265	1278.53	1839.64	1110.5	1285.2	695.615	2529.85	3633.91	3155.29	4828.28	3774.95	3719.28	1.43492	0.000129071	3.15394	1.65716	up
MW0009616	Pyrimethanil	Benzene and substituted derivatives	Benzene and substituted derivatives	C12H13N3	2	0.6042	53112-28-0	26611.4	29278.1	26764.3	25336.7	26590.7	27352.2	18345.3	20365.1	19251.9	19651.9	19604	20553.7	1.55002	1.76782e-06	0.727287	-0.459403	down
MW0054786	(2E,4E)-11-Methoxy-3,7,11-trimethyldodeca-2,4-dienoic acid	Terpenoids	Sesquiterpenoids	C16H28O3	2	0.7278	53092-52-7	6.394	0.452	1.095	81.288	8.122	11.302	221.212	300.374	270.233	280.067	265.087	348.722	1.38936	5.16663695529298e-7	15.5145	3.95554	up
MEDP0555	Androsterone	Hormones and hormone related compounds	Hormones and hormone related compounds	C19H30O2	3	0.6494	53-41-8	3539.24	2045.43	2773.48	2901.21	1991.63	4448.09	7937.49	5381.24	10292.6	9150.04	9468.07	13264.8	1.4451	0.00122462	3.13543	1.64866	up
MW0012920	1-Octadecyl Lysophosphatidic Acid	GP	PA	C21H45O6P	2	0.723	52977-29-4	221591	216409	179678	191390	191721	177517	258182	281239	251391	262253	240452	308013	1.3986	0.000266183	1.35918	0.442735	up
MW0126273	Psilocin	Heterocyclic compounds	Heterocyclic compounds	C12H16N2O	3	0.5328	520-53-6	17947	21296.5	18765	18331.8	13448.3	20456.7	8308.83	12185.6	10043.4	8600.71	7559.74	15751.2	1.31929	0.000836557	0.56646	-0.819955	down
MW0105168	Succinylacetone	Organic acid and Its derivatives	Organic acid and Its derivatives	C7H10O4	2	0.7086	51568-18-4	202578	173484	160870	193166	169759	185610	152357	133810	156795	153873	149203	155184	1.28057	0.00313855	0.83026	-0.268364	down
MW0105153	4-(Glutamylamino)butanoate	Aldehyde,Ketones,Esters	Esters	C9H16N2O5	3	0.866	5105-96-4	17158.4	7446.35	19012.1	14959.6	5226.71	3427.21	47139.3	36061.7	46006.6	74947.5	48297.9	50887.9	1.38483	0.000229676	4.51196	2.17375	up
MW0009082	Niclosamide	Benzene and substituted derivatives	Benzene and substituted derivatives	C13H8Cl2N2O4	2	0.6272	50-65-7	28774.8	29783.6	26339.9	26472.1	38736.1	36492.5	16034.5	12675.8	16673.7	14122.5	14404.1	16468.8	1.50273	0.000409411	0.484352	-1.04587	down
MW0114557	Glucotropaeolin	Benzene and substituted derivatives	Benzene and substituted derivatives	C14H19NO9S2	2	0.6683	499-26-3	16507.1	16858	16502.1	15301.6	16994.9	17299.7	14763.6	11788.7	14032.4	15503.2	12207.7	12219.3	1.29458	0.00274205	0.809493	-0.30491	down
MW0154890	Pantetheine	Alcohol and amines	Polyamines	C11H22N2O4S	2	0.8573	496-65-1	4610.82	6845.74	5704.67	5327.26	5786.98	6560.01	8948.03	8651.21	7613.67	17446.1	12293.1	11046.6	1.31996	0.0154814	1.89458	0.921879	up
MW0126762	Thiamine phosphoric acid ester	Organic acid and Its derivatives	Organic acid and Its derivatives	C12H17N4O4PS	2	0.6234	495-23-8	34593.5	36157.5	40722.6	40141.2	47752.8	44053.4	27343.7	26780.2	30912.9	25363.4	22757.5	28404.9	1.42829	0.000355013	0.663716	-0.591361	down
MW0153477	Mesoporphyrin IX	Heterocyclic compounds	Heterocyclic compounds	C34H38N4O4	2	0.6548	493-90-3	12822.5	11486.4	15408.2	15376.2	14060.4	15871.8	28149.8	23975.1	31457.3	24928.8	29914.6	26684.7	1.52436	8.98288e-06	1.94189	0.957465	up
MW0169364	Kynurenic acid	Organic acid and Its derivatives	Organic acid and Its derivatives	C10H7NO3	2	0.9339	492-27-3	46406.1	55475.8	51560.1	54555.7	57539.7	62899.5	43362	39504.6	46256.6	45146.3	43626.5	45634.1	1.3058	0.0034622	0.802376	-0.317649	down
MW0103474	Adenosine diphosphate ribose	Nucleotide and Its metabolites	Nucleotide and Its metabolites	C15H23N5O14P2	3	0.9991	47775-00-8	3.11803e+06	3.25984e+06	3.04748e+06	2.92332e+06	3.10149e+06	2.85927e+06	2.14896e+06	2.26629e+06	2.57006e+06	2.14826e+06	2.11164e+06	2.30311e+06	1.51379	6.60328e-06	0.739964	-0.434473	down
MW0105212	4-Guanidinobutyric acid	Organic acid and Its derivatives	Organic acid and Its derivatives	C5H11N3O2	2	0.7278	463-00-3	3863.03	4111.58	3504.14	3891.19	4193.67	3941.05	3181.82	3086.01	3402.15	3241.27	3461.59	3391.98	1.37881	0.000562682	0.840889	-0.250012	down
MEDN0428	N6-Succinyl Adenosine	Nucleotide and Its metabolites	Nucleotide and Its metabolites	C14H17N5O8	1	0.8364	4542-23-8	461.164	171.462	792.292	544.268	762.222	632.509	2447.71	2726.78	2639.84	2630.89	2822.8	2714.02	1.4793	6.13318841542057e-8	4.75102	2.24824	up
MW0000203	Cuscohygrine	Alkaloids	Alkaloids	C13H24N2O	3	0.6036	454-14-8	1019	951.87	810.446	237.993	277.697	768.067	2218.84	1724.63	1575.88	2932.26	2626.59	3206.52	1.3235	0.000609584	3.51401	1.81312	up
MW0105739	Arg-Met	Amino acid and Its metabolites	Small Peptide	C11H23N5O3S	1	0.5617	45243-23-0	10370.6	12139.2	10358.2	10144.4	10055	11445.7	9446.61	8735.83	9455.96	9093.57	9578.57	9554.1	1.28703	0.00685958	0.865942	-0.207658	down
MW0115409	Trehalose-6-phosphate	Carbohydrates and Its metabolites	Phosphate sugars	C12H23O14P	1	0.6723	4484-88-2	1566.54	1310.1	2200.5	1198.52	2112.36	1266.7	892.009	636.991	1064.2	893.462	1086.63	512.101	1.24532	0.00639394	0.526726	-0.924876	down
MW0054217	KOdiA-PC	GP	PC	C32H58NO11P	2	0.6886	439904-33-3	3856.94	1608.79	3656.1	2546.69	3861.86	4128.82	7201.91	5118.57	5835.37	5469.41	8062.45	5691.73	1.28883	0.000786133	1.90137	0.927041	up
MEDL02411	5-hydroxy-L-tryptophan	Amino acid and Its metabolites	Amino acid derivatives	C11H12N2O3	1	0.7398	4350-09-8	5855.17	4421.12	5799.92	2912.19	3956.36	2623.35	8675.36	7750.37	5055.22	10574.8	3917.89	10390.6	1.03169	0.0266609	1.81336	0.858666	up
MW0054394	Lithocholic acid	Bile acids	Bile acids	C24H40O3	2	0.7054	434-13-9	19983.5	23878.9	12944.6	14174.6	19290.2	20937	40471.1	34500.2	38805	53653.5	47072	58857.3	1.46071	0.000366738	2.45807	1.29753	up
MW0123559	Deacetyldiltiazem	Heterocyclic compounds	Heterocyclic compounds	C20H24N2O3S	2	0.8444	42399-40-6	197132	204912	192072	181876	182215	189265	147673	143608	150124	143115	144671	154206	1.55169	9.38956e-06	0.769865	-0.377323	down
MW0141030	1-(5-O-phosphono-beta-D-ribofuranosyl)-1,4-dihydropyridine-3-carboxamide	Nucleotide and Its metabolites	Nucleotide and Its metabolites	C11H17N2O8P	3	0.9864	4229-56-5	435174	707380	894405	389376	789463	1.09378e+06	86175.6	77556.7	102185	44456.3	185546	78572.1	1.48734	0.00214459	0.133306	-2.90719	down
MEDN0657	D-Xylulose 5-phosphate	Carbohydrates and Its metabolites	Phosphate sugars	C5H11O8P	2	0.6888	4212-65-1	33647.7	33832.4	34922.4	33819.2	41357.1	39693.5	11846.6	6923.47	5668.55	23887.1	8380.81	11902.5	1.39257	5.5165e-05	0.315774	-1.66303	down
MW0103525	Deoxyuridine-5'-diphosphate	Nucleotide and Its metabolites	Nucleotide and Its metabolites	C9H14N2O11P2	3	0.5087	4208-67-7	2861.22	1218.26	1786.49	1038.66	1366.81	718.773	8088.94	5058.02	6113.9	8644.98	10414.6	4271.9	1.44803	0.00140043	4.73764	2.24417	up
MW0055404	C16-0(Palmitoyl)ceramide	SL	Cer	C34H67NO3	3	0.7804	4201-58-5 | 24696-26-2	89112	134377	88550.5	160406	90740.1	838.721	285039	631752	700272	591302	433743	567682	1.05743	0.000428837	5.69087	2.50865	up
MW0115233	D-Ribulose 5-phosphate	Carbohydrates and Its metabolites	Phosphate sugars	C5H11O8P	1	0.9371	4151-19-3	92205.1	74517.1	85962.8	79057.7	67611.3	73018.1	245455	185331	191458	236505	231550	220849	1.56644	8.59092e-06	2.77567	1.47284	up
MW0124067	Etodolac	Organic acid and Its derivatives	Organic acid and Its derivatives	C17H21NO3	2	0.5817	41340-25-4	521.042	1381.95	852.82	636.644	1075.58	2164.13	251.662	175.846	359.307	748.232	323.091	432.457	1.19223	0.0312708	0.345377	-1.53376	down
MW0168381	Bussein B	Others	Others	C43H54O18	2	0.7025	41060-14-4	614.329	1621.85	1013.24	499.678	1209.48	1922.3	416.564	194.326	370.385	901.079	618.063	512.623	1.02888	0.0362139	0.437886	-1.19137	down
MADN0594	Tyrosine-Isoleucine	Amino acid and Its metabolites	Small Peptide	C15H22N2O4	1	0.8874	40829-32-1	1621.09	2396.13	2008.73	1487.91	1907.07	2540.61	673.796	364.932	526.369	541.707	679.888	625.661	1.51956	0.000226745	0.285277	-1.80956	down
MW0112028	Suprofen	Benzene and substituted derivatives	Benzene and substituted derivatives	C14H12O3S	2	0.6667	40828-46-4	29223	40472.9	43780.5	37037.7	46914.3	48926.9	26550.5	24839.8	25863.2	26174.7	27505.4	29627.1	1.35266	0.00400136	0.651744	-0.617622	down
MW0193968	Phosphoserine	Amino acid and Its metabolites	Amino acid derivatives	C3H8NO6P	1	0.6234	407-41-0	34735.2	34985.3	36516.7	25853.6	43168.7	35658.5	24653.7	21364.4	26108.4	29697.8	29854.3	32969.1	1.00305	0.0228651	0.780624	-0.3573	down
MW0109035	Pamidronate	Organic acid and Its derivatives	Organic acid and Its derivatives	C3H11NO7P2	2	0.6567	40391-99-9	55944.8	55582.2	49472	48793.7	50251.9	44139.8	40145.9	39206	39875.1	34847.6	32953.2	39470.9	1.42936	0.000257811	0.74461	-0.425444	down
MW0125830	Nitrendipine	Heterocyclic compounds	Heterocyclic compounds	C18H20N2O6	2	0.8809	39562-70-4	80647	76531.5	67930	54920.6	71223.8	77504.8	100673	79095.1	99662.4	144242	116034	113818	1.2812	0.00646831	1.52423	0.608079	up
MW0104392	beta-D-Glucose pentaacetate	Aldehyde,Ketones,Esters	Ketones	C16H22O11	3	0.6055	3891-59-6	31142.4	75454.9	34864.3	66898.4	93198.9	89324.1	28152	34834.7	31818.4	34575.1	35923.6	36590.7	1.07296	0.0337427	0.516509	-0.953136	down
MW0108024	Lys-Trp-Lys	Amino acid and Its metabolites	Small Peptide	C23H36N6O4	2	0.8287	38579-27-0	22.639	22.047	14.312	59.179	89.996	11.349	6637.16	6139.12	6581.67	6193.71	6681.98	7732.73	1.57057	9.79691030867233e-7	182.061	7.50828	up
MW0007546	Mandipropamid	Benzene and substituted derivatives	Benzene and substituted derivatives	C23H22ClNO4	2	0.6048	374726-62-2	14777.9	14011.7	12649.7	9775.9	14226	13233.8	34566.4	30637.8	34359.3	39568.7	37966.9	44083.5	1.55319	1.55995e-05	2.81135	1.49126	up
MEDN0380	FFA(16:1)	FA	FFA	C16H30O2	1	0.9988	373-49-9	34198.8	30285.9	19826.1	23559.4	25501.9	47756.6	48621.7	38281.9	44069.8	87701.3	44734.8	79592.2	1.1721	0.0241124	1.89369	0.921201	up
MW0004972	4-Fluoro-3-nitrobenzotrifluoride	Benzene and substituted derivatives	Benzene and substituted derivatives	C7H3F4NO2	2	0.6744	367-86-2	47818.6	53170.8	50959.9	46633.3	53652.5	53772.5	32419.5	31156.3	33225.8	33847.8	32269.8	31866	1.56752	9.32037e-06	0.636537	-0.651685	down
FDATN00416	Dinoprostone	Hormones and hormone related compounds	Hormones and hormone related compounds	C20H32O5	3	0.8178	363-24-6	2741.42	3684.26	5094.22	2857.18	4357.88	4280.2	1059.97	786.381	1550.98	971.625	688.586	745.92	1.51336	0.000312517	0.252158	-1.9876	down
MW0144865	Rhamnose	Carbohydrates and Its metabolites	Sugars	C6H12O5	1	0.8584	3615-41-6	645023	735538	688433	669555	733109	709981	435429	505840	533515	387584	461371	424016	1.50107	1.05816e-05	0.6571	-0.605815	down
MW0005557	5-Aminoimidazole-4-carboxamide	Alcohol and amines	Amines	C4H6N4O	2	0.7203	360-97-4	2959.5	5051.06	4086.97	2935.35	4469.4	6236.79	586.411	410.328	435.065	369.276	405.627	629.053	1.56225	0.000690917	0.110173	-3.18215	down
MW0053743	Deoxycholic acid glycine conjugate	Organic acid and Its derivatives	Organic acid and Its derivatives	C26H43NO5	1	0.9007	360-65-6	340.703	671.741	467.452	397.359	700.592	620.613	532.792	1053.2	1014.45	1348.89	587.575	799.705	1.00292	0.0380095	1.66849	0.738546	up
MW0011223	(3beta,5alpha,6beta,9alpha,22E,24R)-5,9-Epidioxyergosta-7,22-diene-3,6-diol	Alcohol and amines	Alcohols	C28H44O4	3	0.8905	348611-57-4	511.83	581.989	394.527	448.135	545.992	346.918	1532.32	1175.01	1161.85	1637.67	1633.32	1173.59	1.52247	8.44773e-05	2.93836	1.55501	up
MEDL00860	D-Ornithine	Amino acid and Its metabolites	Amino acids	C5H12N2O2	3	0.7596	348-66-3	433233	458453	471899	442851	460127	421850	391131	307875	398360	451741	369625	377748	1.10308	0.0167805	0.854214	-0.227331	down
MW0137629	Cetraxate	Aldehyde,Ketones,Esters	Esters	C17H23NO4	3	0.5631	34675-84-8	9423.92	9261.71	7901.96	7746.15	10206.7	9628.85	12224.6	14737.3	13424.9	14164.7	14104	15181	1.48983	7.59836e-06	1.54768	0.630107	up
MW0160313	Sulfolithocholic acid	Organic acid and Its derivatives	Organic acid and Its derivatives	C24H40O6S	3	0.7884	34669-57-3	23.68	22.107	7.379	70.497	409.185	142.472	887.988	1366.68	2200.62	1365.36	713.755	1840.32	1.37974	0.0018922	12.4011	3.6324	up
MW0057740	1,2-Dihexanoyl-sn-glycero-3-phosphocholine	GP	PC	C20H40NO8P	2	0.5473	34506-67-7	40594.9	44226.8	43613.1	37260.4	37252.5	41129.7	28017.2	28548.6	35663.3	31515.8	30113.2	34293.2	1.38174	0.000346231	0.770868	-0.375445	down
MW0151235	Hippomane factor M1	Aldehyde,Ketones,Esters	Ketones	C34H48O8	3	0.6946	33465-16-6	72726.1	62374.6	65441.9	51361	63879.1	59215.2	85476.2	81809.6	91126	75095.5	100824	96011.1	1.37518	0.000412957	1.41425	0.500042	up
MW0159394	Withanolide A	Steroids	Steroid	C28H38O6	3	0.6447	32911-62-9	87595.9	98807.6	97344.3	95509.6	105128	99202.8	83973.1	83370	83735.5	81890.6	81515.6	87214.6	1.39581	0.00134596	0.85968	-0.218128	down
MW0006644	Coniferyl alcohol	Benzene and substituted derivatives	Phenolics	C10H12O3	1	0.6712	32811-40-8	29449.3	34633.6	28602	32618.5	31712.9	34336.1	28419.1	29732.8	25676.6	28542.7	26240	26690.3	1.21449	0.00621679	0.863859	-0.211132	down
MEDP0519	L-Norleucine	Amino acid and Its metabolites	Amino acids	C6H13NO2	3	0.5556	327-57-1	61575.9	66863.2	64245.1	59175.5	72026.3	77993.5	45625.9	46584.2	57860.9	46004.3	46434.9	56704.3	1.33601	0.00103523	0.744538	-0.425583	down
MW0147037	Cammaconine	Heterocyclic compounds	Heterocyclic compounds	C23H37NO5	3	0.6254	32152-70-8	32.399	41.086	12.845	14.866	2.589	35.576	86.702	90.44	54.985	70.014	115.953	47.755	1.1397	0.0018079	3.34275	1.74104	up
MW0103633	Nicotinate mononucleotide	Nucleotide and Its metabolites	Nucleotide and Its metabolites	C11H15NO9P+	2	0.7154	321-02-8	19957.7	21795.2	16984.1	17813.1	24872.2	22596.3	28713.9	31875.2	33716.5	36716.1	27058	36365.1	1.40114	0.000231467	1.56787	0.648805	up
MEDN0445	Orotidine	CoEnzyme and vitamins	CoEnzyme and vitamins	C10H12N2O8	1	0.7869	314-50-1	1.76617e+06	1.35009e+06	1.52654e+06	1.54575e+06	1.41049e+06	1.32649e+06	3.48441e+06	3.39694e+06	3.61778e+06	4.45802e+06	3.34521e+06	4.12109e+06	1.56325	1.85565e-05	2.51228	1.329	up
MW0004531	4-[[4-(4-Chlorophenyl)-2-thiazolyl]amino]phenol	Benzene and substituted derivatives	Benzene and substituted derivatives	C15H11ClN2OS	2	0.6856	312636-16-1	121007	132867	128762	125299	133495	129874	59984.4	83788.5	94247.9	46547.5	44134.1	69239.8	1.40821	0.000449467	0.515934	-0.954742	down
MW0108608	Spaglumic acid	Amino acid and Its metabolites	Amino acid derivatives	C11H16N2O8	1	0.8078	3106-85-2	220042	231341	224762	215295	180046	169545	155422	88493.8	126505	177578	154564	175766	1.09914	0.00650215	0.707742	-0.498704	down
MW0009715	4-Chloro-5-sulfamoylanthranilic acid	Benzene and substituted derivatives	Benzene and substituted derivatives	C7H7ClN2O4S	2	0.7601	3086-91-7	485559	495447	431329	406377	450471	315707	351096	357942	365660	361250	356286	356143	1.02873	0.0414938	0.831129	-0.266856	down
MW0103520	cytidine monophosphate N-acetylneuraminic acid	Nucleotide and Its metabolites	Nucleotide and Its metabolites	C20H31N4O16P	2	0.9236	3063-71-6	504966	462695	454617	474303	545189	532064	819242	857389	932341	854001	822777	930773	1.56247	1.13532342413816e-7	1.75414	0.810764	up
MW0016406	Carnosine	Amino acid and Its metabolites	Amino acid derivatives	C9H14N4O3	2	0.7251	305-84-0	46786.9	69918.3	52165.9	41719.5	60441.7	74307.9	11637.5	12578.6	7769.26	11509.3	13257.2	9806.41	1.5508	0.000263197	0.192733	-2.37533	down
MW0006526	Chlorambucil	Benzene and substituted derivatives	Benzene and substituted derivatives	C14H19Cl2NO2	2	0.8478	305-03-3	16877.3	20341.1	19435.4	19892.8	15983.2	19712	14755.5	17049.9	14842.5	14351.5	16390.8	18207.9	1.0738	0.0172126	0.851715	-0.231558	down
MW0105036	3-Hydroxybutyric acid	Organic acid and Its derivatives	Organic acid and Its derivatives	C4H8O3	1	0.713	300-85-6 | 625-71-8 | 26063-00-3	79503.1	69646.9	79237.2	77616.9	78044.4	73355.6	45330.5	64371.3	64149.8	44003.2	34935.5	57839.4	1.26794	0.00326004	0.679114	-0.558274	down
MW0115369	Tizoxanide glucuronide	Benzene and substituted derivatives	Benzene and substituted derivatives	C16H15N3O10S	3	0.5051	296777-75-8	97.206	143.539	773.196	118.251	326.702	6.956	1632.13	796.638	388.704	2199.95	394.663	2082.94	1.07966	0.0297131	5.11309	2.35419	up
MW0103704	Galactose-uridine-5'-diphosphate	Nucleotide and Its metabolites	Nucleotide and Its metabolites	C15H24N2O17P2	3	0.9662	2956-16-3	7185.14	11994.1	8708.46	5717.48	9085.92	10267.8	1998.2	3764.95	4846.8	3030.45	5623.68	5335.41	1.26704	0.00196993	0.464502	-1.10624	down
MW0120986	Leukoaminochrome	Heterocyclic compounds	Heterocyclic compounds	C8H9NO2	3	0.7305	29539-03-5	744.678	2208.19	1425.48	1029.32	835.296	1190.18	85.488	120.671	121.587	102.036	141.366	120.595	1.55998	0.00359742	0.093062	-3.42566	down
MW0143431	4-O-beta-D-mannopyranosyl-D-glucopyranose	Carbohydrates and Its metabolites	Sugars	C12H22O11	3	0.9691	29276-55-9 | 28072-80-2	31703.8	27078.4	31805.3	37261	28918.5	24851.6	11496.1	15971.8	20368.7	12726.2	12024.3	16006.6	1.45585	5.6684e-05	0.4878	-1.03564	down
MW0054949	Methylprednisolone hemisuccinate	Hormones and hormone related compounds	Hormones and hormone related compounds	C26H34O8	2	0.721	2921-57-5	141325	131436	194871	166252	65991.2	181102	74378.5	61176.2	75107.9	102090	55182.1	82314.6	1.18353	0.0107607	0.51108	-0.968379	down
MEDN1086	FFA(22:4)	Organic acid and Its derivatives	Organic acid and Its derivatives	C22H36O2	1	0.6816	28874-58-0	5142.19	5349.44	2318.84	2488.38	3243.79	7076.6	9519.49	8777.04	9015.01	16217.3	9820.7	14680.1	1.33421	0.001697	2.65541	1.40894	up
MW0063578	2-(((R)-2,3-Dihydroxypropyl)phosphoryloxy)-N,N,N-trimethylethanaminium	GP	PC	C8H21NO6P+	2	0.9321	28319-77-9	206376	189607	201883	215064	197987	187445	131229	153022	165647	136169	121959	135661	1.46952	4.09676e-05	0.704033	-0.506285	down
MW0014129	3-Hydroxytetradecanoylcarnitine	Organic acid and Its derivatives	Organic acid and Its derivatives	C21H41NO5	3	0.803	282523-64-2	18739.7	16795.4	15545.2	13913.5	12569.4	22752	49437.7	54158	54623	51327.1	56583.3	62838.5	1.54927	4.23488296288123e-8	3.27934	1.71341	up
MW0169647	Phenylacetylglutamine	Amino acid and Its metabolites	Amino acid derivatives	C13H16N2O4	2	0.6282	28047-15-6	95728.5	102541	92695.5	89746	92063.2	97656.7	76834.2	76038.9	82594.6	82767.3	81625.3	84233.5	1.43133	0.000152056	0.848646	-0.236765	down
MW0005071	4-Chloro-4'-hydroxybiphenyl	Benzene and substituted derivatives	Benzene and substituted derivatives	C12H9ClO	2	0.7159	28034-99-3	98460.9	107402	106603	103200	111298	110360	64535.2	82673.6	82285.1	55391.2	64744.6	63388.1	1.45415	0.000152043	0.64805	-0.625822	down
MW0015362	8-Oxohexadecanoic acid	FA	Oxidized lipids	C16H30O3	3	0.8053	2777-52-8	11.406	33.477	43.709	27.44	53.89	47.462	670.488	868.101	595.521	1051.39	802.165	1107.86	1.55328	0.000179445	23.4402	4.55091	up
MW0149247	Fluphenazine enanthate	Heterocyclic compounds	Heterocyclic compounds	C29H38F3N3O2S	3	0.5872	2746-81-8	145506	144113	132615	90676.5	108591	100468	89809.1	88555.3	99508.2	76536.1	78205.4	64821.8	1.23044	0.00942455	0.688999	-0.537427	down
MEDP0495	LPC(0:0/18:2)	GP	LPE	C26H50NO7P	1	0.9608	27304-12-7	109376	130102	94655.3	91181.3	85015.5	90985.5	194082	203153	346320	357549	374307	342274	1.47799	0.00143641	3.02284	1.59591	up
MW0114309	D-Mannose 1-phosphate	Carbohydrates and Its metabolites	Phosphate sugars	C6H13O9P	1	0.9247	27251-84-9	274886	245698	284792	285558	252593	240845	3794.38	12414.2	24802.3	23084.8	16848.4	2248.67	1.48443	1.63619428683098e-8	0.0525084	-4.25131	down
MW0109026	Oxiglutatione	Amino acid and Its metabolites	Small Peptide	C20H32N6O12S2	1	0.9424	27025-41-8	1879.61	1490.81	3266.76	9152.54	4938.41	684.131	10479.7	10557.4	14789.5	3484.48	9279.47	10164.4	1.0871	0.0100877	2.74399	1.45627	up
MW0063622	Sphingosine 1-phosphate	SL	SM	C18H38NO5P	1	0.7217	26993-30-6	108413	112692	105631	100212	100210	104087	153020	149625	159042	163269	159418	167055	1.56356	3.80231892542135e-8	1.50723	0.591898	up
MW0137394	Apiin	Flavonoids	Flavonoid	C26H28O14	2	0.7205	26544-34-3	5.88	63.251	11.469	23.535	526.544	26.293	2896	2956.96	3310.15	2757.99	2820.76	4150.36	1.45634	6.46225e-06	28.7565	4.84582	up
MW0115265	Sedoheptulose 7-phosphate	Carbohydrates and Its metabolites	Phosphate sugars	C7H15O10P	3	0.7522	2646-35-7	61347.9	51415.2	42388.2	47999.4	40130	50889.2	13405.6	14560.1	18417.6	15291.4	14001.6	9220.67	1.54342	2.48655e-05	0.288599	-1.79286	down
MW0063596	Sorbitan, monohexadecanoate	FA	Others	C22H42O6	2	0.7028	26266-57-9	162.854	17203.2	14881.4	210.137	8656.95	23.931	91590.1	99197.4	93331.1	87890.9	95683.8	110001	1.22021	2.317125909794e-9	14.0427	3.81174	up
MW0049211	delta-Tocotrienol	Hormones and hormone related compounds	Hormones and hormone related compounds	C27H40O2	2	0.7138	25612-59-3	579.281	380.729	824.88	421.443	483.754	362.135	2777.7	1506.4	1911.67	2775.71	2508.82	3462.01	1.51534	0.0006595	4.89555	2.29147	up
MEDP1505	5-Methoxytryptophan	Amino acid and Its metabolites	Amino acid derivatives	C12H14N2O3	1	0.6477	2504-22-5	21592.3	21234.8	20068.7	19118.3	19765.9	20622.5	19956.9	19250.4	18990.3	18266.6	17129.7	18502.9	1.15343	0.0105395	0.915805	-0.126888	down
MEDL02162	FFA(22:5)	FA	FFA	C22H34O2	1	0.7199	24880-45-3	18829.7	16865.1	10556.9	14423	13720.2	17035.9	25569.6	17046.7	26600.3	39006.1	24243.7	30308.2	1.2626	0.00833131	1.7803	0.832123	up
MW0126012	Oxypurinol	Heterocyclic compounds	Heterocyclic compounds	C5H4N4O2	3	0.9297	2465-59-0 | 184764-63-4 | 187486-05-1 | 187486-06-2	1025.16	1237.86	601.179	793.156	962.788	1082.84	77.675	245.336	69.178	101.94	43.071	41.126	1.50381	0.000104129	0.101408	-3.30176	down
MW0133689	4'-Hydroxywarfarin	Heterocyclic compounds	Heterocyclic compounds	C19H16O5	2	0.7071	24579-14-4	8.37089e+06	9.1824e+06	8.72282e+06	8.12336e+06	9.46156e+06	9.51104e+06	7.85938e+06	7.30088e+06	8.06432e+06	7.99135e+06	7.74969e+06	7.90437e+06	1.28023	0.00420396	0.878174	-0.187421	down
MW0002412	2,6-Di-tert-butylhydroquinone	Benzene and substituted derivatives	Benzene and substituted derivatives	C14H22O2	3	0.9286	2444-28-2	24022.9	20671.8	22639.2	15967.7	15929.1	23143.1	13257.4	15833	16085.9	16922.5	16506.4	17486.5	1.03487	0.0302345	0.785231	-0.34881	down
MW0124488	2,4-Dihydroxypyrimidine-5-carboxylic acid	Nucleotide and Its metabolites	Nucleotide and Its metabolites	C5H4N2O4	2	0.5475	23945-44-0 | 59299-01-3 | 394-40-1 | 76821-79-9	240708	262884	235292	217211	237982	282386	209124	197053	214425	213999	210723	213807	1.25037	0.010558	0.852803	-0.229716	down
MW0002865	2-Chloro-4-biphenylol	Benzene and substituted derivatives	Benzene and substituted derivatives	C12H9ClO	2	0.5349	23719-22-4	224817	235709	243536	203222	85870.3	248896	33434.2	11203.5	24194.5	127073	55106.4	30815	1.30367	0.000551108	0.226904	-2.13985	down
MW0054414	L-Palmitoylcarnitine	FA	CAR	C23H45NO4	2	0.5865	2364-67-2	20009.8	15476.6	12931	5583.84	5196.37	2475.1	11760.4	30860	27276.9	27861.1	32790.5	62258.5	1.1322	0.0213786	3.1263	1.64446	up
MW0014242	3-Oxocholic acid	Organic acid and Its derivatives	Organic acid and Its derivatives	C24H38O5	2	0.5425	2304-89-4	27.515	22.138	32.753	72.379	32.408	65.367	11297.6	11459.5	12288.4	10483.8	12975.9	13115.7	1.58897	1.04339e-06	283.58	8.14761	up
MEDN1324	5-Phenylvaleric acid	Organic acid and Its derivatives	Organic acid and Its derivatives	C11H14O2	1	0.7578	2270-20-4	54717.9	58809.8	58802.9	54022.5	58382.2	73024	44809.5	44047.3	46662	48933	52514.1	54135.7	1.18662	0.00925941	0.81368	-0.297467	down
MW0168812	Benfotiamine	Organic acid and Its derivatives	Phosphoric acids	C19H23N4O6PS	2	0.705	22457-89-2	18283.1	20633.3	19650.1	18703.2	21545.4	20059.4	16917.4	15187	16527.8	18186.2	17226.3	18115.3	1.25329	0.00202397	0.859394	-0.218608	down
MW0153942	Molybdopterin	Heterocyclic compounds	Pteridines and derivatives	C10H14N5O6PS2	3	0.7122	220399-50-8	55629.5	56193.2	58368.1	51440.6	57467.2	53785.5	52537.6	46260.6	48106.1	53798.2	51273.8	52317.1	1.0796	0.0130206	0.914112	-0.129556	down
MW0007182	Fluometuron	Benzene and substituted derivatives	Benzene and substituted derivatives	C10H11F3N2O	2	0.8688	2164-17-2	117172	138562	117167	118242	141172	131434	108717	100621	113244	107270	103730	111347	1.28444	0.0056228	0.844426	-0.243958	down
MW0005671	ONO-8711	Benzene and substituted derivatives	Benzene and substituted derivatives	C22H30ClNO4S	2	0.7295	216158-34-8	46641.5	58688.9	41316.9	47006.8	39841.8	51935.1	34475.7	31118.2	33058.6	31527	35121.7	33221.3	1.41469	0.00322434	0.695518	-0.52384	down
MW0103639	Orotidylic acid	Nucleotide and Its metabolites	Nucleotide and Its metabolites	C10H13N2O11P	2	0.7729	2149-82-8	198932	191063	172313	166229	142002	140950	109611	101506	106956	111937	111734	116195	1.45497	0.00155753	0.650465	-0.620456	down
MW0106796	Dapt	Amino acid and Its metabolites	Amino acid derivatives	C23H26F2N2O4	2	0.6143	208255-80-5	11228.4	13409	13994.1	12242.1	17604.6	14422.4	10744.9	8606.47	10978.6	10667	10067.9	12231.8	1.15476	0.0131471	0.763527	-0.38925	down
MW0103471	Adpribose	Nucleotide and Its metabolites	Nucleotide and Its metabolites	C15H23N5O14P2	3	0.9398	20762-30-5	4274.23	6543.4	2573.66	5150.12	2721.84	5330.57	304.771	1629.09	2322.31	270.552	1512.13	2012.56	1.17721	0.00299325	0.302755	-1.72378	down
MW0052608	Ergosterol peroxide	Hormones and hormone related compounds	Hormones and hormone related compounds	C28H44O3	3	0.8447	2061-64-5	2340.53	8.308	38.894	46.829	7.819	15.599	18.374	9136.2	9808.67	11781.4	10383.1	12143	1.16719	0.00510268	21.6725	4.43779	up
MW0059055	GPEtn(16:0p/22:6(4Z,7Z,10Z,13Z,16Z,19Z))	GP	PE-O	C43H74NO7P	3	0.5817	206059-97-4	8431.2	9245.15	16799.9	8352.07	3050.85	8197.72	13935.9	12488	21697.8	17539.7	20168.5	16214.2	1.08873	0.00658784	1.88702	0.91611	up
MEDL00377	Glu-Phe	Amino acid and Its metabolites	Small Peptide	C14H18N2O5	1	0.7337	20556-22-3	156739	202969	168692	125093	163348	179677	110054	81014	100973	108141	109505	101994	1.41787	0.000921129	0.613818	-0.704118	down
MW0132545	3,7,4'-Trihydroxyflavone	Flavonoids	Flavonoid	C15H10O5	2	0.7245	2034-65-3	23373.7	25596.5	25042.9	22646.4	23898.6	28839.7	23877.6	21373.4	23000	22495.7	22138.6	22436.9	1.00954	0.0485731	0.905784	-0.142761	down
MW0139619	(2S)-2-(2-hydroxypropan-2-yl)-9-[(2S,3R,4S,5S,6R)-3,4,5-trihydroxy-6-(hydroxymethyl)oxan-2-yl]oxy-2,3-dihydrofuro[3,2-g]chromen-7-one	Heterocyclic compounds	Heterocyclic compounds	C20H24O10	2	0.701	20320-81-4	74707.4	81012.5	70567.1	71266.9	72977.1	73594.1	66937.7	64062.7	71373.8	72555.3	64677.5	71000.5	1.04425	0.0262084	0.924531	-0.113206	down
MW0143587	5-Chloro-3-(4-methylsulfonylphenyl)-2-pyridin-3-ylpyridine	Heterocyclic compounds	Heterocyclic compounds	C17H13ClN2O2S	3	0.6817	202409-31-2	522267	608263	576929	539814	633246	593884	230415	378580	400805	200098	191846	260573	1.42493	0.000146242	0.478447	-1.06357	down
MW0109211	Phenylalanylphenylalanine	Amino acid and Its metabolites	Small Peptide	C18H20N2O3	1	0.8849	201023-39-4	3229.09	4318.41	3579.2	2825.26	3255.34	4327.79	854.99	906.368	831.907	1015.21	989.335	1169.75	1.561	9.64143e-05	0.267822	-1.90066	down
MW0105439	Adouetine X	Amino acid and Its metabolites	Amino acid derivatives	C28H44N4O4	3	0.7018	19542-37-1	1.13652e+06	1.26693e+06	1.27755e+06	1.0898e+06	1.15891e+06	1.21671e+06	996595	922036	959138	830344	957022	1.00156e+06	1.4316	0.000120528	0.792941	-0.334714	down
MW0113928	Amiodarone	Aldehyde,Ketones,Esters	Ketones	C25H29I2NO3	3	0.8138	1951-25-3	12094.1	9594.52	18626.8	24314.1	16194.3	8650.28	4031.74	4492.81	3267.12	2240.3	2837.03	3333.26	1.46962	0.00495776	0.225789	-2.14695	down
MW0054535	1-(9Z-octadecenoyl)-sn-glycero-3-phosphocholine	GP	LPC	C26H52NO7P	2	0.964	19420-56-5	379062	371564	334394	298872	385465	352168	506375	513464	488925	452218	580036	584457	1.45269	0.000125202	1.47322	0.558974	up
MW0120830	(1S-endo)-5-(4-Chloro-3-methylphenyl)-1-((4-methylphenyl)methyl)-N-(1,3,3-trimethylbicyclo(2.2.1)hept-2-yl)-1H-pyrazole-3-carboxamide	Heterocyclic compounds	Heterocyclic compounds	C29H34ClN3O	2	0.7185	192703-06-3	2888.03	1764.14	2801.82	1319.01	456.116	498.503	8208.16	7801.25	7831.39	8649.71	7779.48	7627.54	1.37094	6.82349e-06	4.92387	2.29979	up
MW0005220	N'-Hydroxy-4-methylbenzenecarboximidamide	Benzene and substituted derivatives	Benzene and substituted derivatives	C8H10N2O	2	0.6901	19227-13-5 | 923023-83-0 | 69113-24-2	15150.7	13919.7	12961.2	15145.9	15423.1	18037	12298.2	12247.6	13060.9	10967.3	9449.14	10768.9	1.28303	0.00235923	0.758979	-0.397868	down
MW0138901	Marshdimerin	Heterocyclic compounds	Heterocyclic compounds	C48H54O8	3	0.7222	192189-93-8	3050.43	3681.13	3029.58	2068.33	3095.3	3849.89	1754.46	368.018	1511.85	2344.24	1742.89	856.969	1.12581	0.00137481	0.456915	-1.13	down
MW0103482	Adenylosuccinic acid	Nucleotide and Its metabolites	Nucleotide and Its metabolites	C14H18N5O11P	3	0.8923	19046-78-7	150.429	250.095	183.921	220.079	161.994	297.891	146.594	140.587	105.815	160.468	176.254	80.624	1.05786	0.0228984	0.640886	-0.64186	down
MW0147019	Callystatin A	Heterocyclic compounds	Heterocyclic compounds	C29H44O4	3	0.6819	189883-16-7	94.394	107.591	88.2	167.186	108.474	86.126	132.646	130.069	276.535	284.345	235.779	418.297	1.20746	0.0250963	2.26647	1.18045	up
MW0154242	2-(Acetylamino)-3-O-[(1r)-1-Carboxyethyl]-2-Deoxy-1-O-Phosphono-Alpha-D-Glucopyranose	Organic acid and Its derivatives	Organic acid and Its derivatives	C11H20NO11P	3	0.6641	18867-73-7	28527.7	23437.6	23553.5	23079.3	21602.3	23457.8	36827.3	38911.4	41809.1	54047.4	38669.6	43902	1.49717	0.000391737	1.76925	0.823134	up
MW0105040	3-Hydroxydodecanoic acid	Organic acid and Its derivatives	Organic acid and Its derivatives	C12H24O3	3	0.8368	1883-13-2 | 53941-38-1	2565.52	2159.51	2389.57	1855.7	2195.06	3082.34	3965.12	4449.57	3250.25	3929.8	3910.75	5019.31	1.4199	0.000274422	1.72132	0.783512	up
MW0114283	Diprogulic Acid	Organic acid and Its derivatives	Organic acid and Its derivatives	C12H18O7	2	0.666	18467-77-1 | 68539-16-2	30987.9	32539.1	32032.2	31406.6	29155.2	31925	38078.8	40527.6	38017.2	37515	45409	51384.5	1.37491	0.00497649	1.33442	0.416211	up
MW0151751	Integerrine	Benzene and substituted derivatives	Benzene and substituted derivatives	C35H39N5O4	3	0.6822	18397-13-2	6867.88	5912.73	7751.08	5242.7	8176.24	6794.54	17393.3	17098.4	14018.2	15046.9	18680.7	16266.2	1.54263	1.39913e-06	2.41755	1.27355	up
MW0015869	Arachidonoyl Serinol	FA	Others	C23H39NO3	2	0.9293	183718-70-9	12430.3	18057.9	14830.1	13823.3	8511.33	28579.9	46341.3	53921.3	51182.9	51192.2	55379.2	62414.5	1.46508	1.66084e-06	3.32975	1.73541	up
MW0110464	Vignatic acid A	Organic acid and Its derivatives	Organic acid and Its derivatives	C30H39N3O7	3	0.6644	181485-19-8	154451	102354	72753.8	73918.7	80822.2	73458.6	53980.7	52933.1	52171.4	39207	37424	40502.8	1.3514	0.0148596	0.495231	-1.01383	down
MW0154040	Myxochelin C	Benzene and substituted derivatives	Benzene and substituted derivatives	C27H29N3O9	3	0.5951	179751-76-9	38436.4	35879.2	31417.3	27819.4	32113.7	35324.1	40774.1	40021.7	42920.8	41870.7	41536.2	50595.5	1.28107	0.00162832	1.28225	0.358675	up
MW0004094	3-Methoxy-4-hydroxyphenylglycolaldehyde	Benzene and substituted derivatives	Phenolics	C9H10O4	3	0.9507	17592-23-3	109.492	532.773	683.903	533.534	511.693	649.847	3241.7	3440.37	3951.72	2446.93	2887.51	3040.09	1.43811	1.1283e-05	6.29156	2.65342	up
FDATN00849	Tavaborole	Others	Medicine	C7H6BFO2	1	0.6161	174671-46-6	13313.6	12980.5	9031.43	11296.1	10181.6	10718.7	8687.02	8431.08	9299.29	8688	9732.79	8598.14	1.19807	0.016027	0.791392	-0.337536	down
MW0143158	4-(beta-D-ribofuranosyl)aminobenzene 5'-phosphate	Organic acid and Its derivatives	Organic acid and Its derivatives	C11H16NO7P	3	0.7178	173932-55-3	33522.1	42126.3	39187.1	30279.8	39217.4	41711.1	17060.6	9416.3	12984	30021	16231.6	14697.4	1.35814	0.000216909	0.44421	-1.17069	down
MW0124277	Gymnodimine	Heterocyclic compounds	Heterocyclic compounds	C32H45NO4	3	0.6639	173792-58-0	143161	141852	133203	121817	149142	131697	182672	191502	199416	188834	225605	247035	1.46765	0.000565375	1.50457	0.589353	up
MW0109139	Phenylalanyltyrosine	Amino acid and Its metabolites	Small Peptide	C18H20N2O4	2	0.8829	17355-18-9	3310.72	4779.97	3904.3	3035.28	3575.49	4609.96	1388.1	902.391	1294.05	1156.09	1386.96	1439.95	1.53686	0.0001473	0.325967	-1.6172	down
MW0016119	beta-Glycerophosphoric acid	GP	GP	C3H9O6P	2	0.8092	17181-54-3	131987	134753	125941	118867	125756	131057	101624	101378	110911	106673	103106	104203	1.51145	2.05685e-05	0.817187	-0.291262	down
MEDP2280	4-[4-(2,3-Dihydro-1,4-benzodioxin-6-YL)-3-methyl-1H-pyrazol-5-YL]-6-ethylbenzene-1,3-diol	Benzene and substituted derivatives	Benzene and substituted derivatives	C20H20N2O4	2	0.729	171009-07-7	461323	456388	418082	378709	447533	440943	473115	437450	489729	532973	484031	554712	1.07781	0.0180217	1.14177	0.191276	up
MW0143561	5-amino-6-(D-ribitylamino)uracil	Heterocyclic compounds	Heterocyclic compounds	C9H16N4O6	3	0.7143	17014-74-3	2677.68	4074.3	3397	2511.86	3556.76	4363.83	1197.56	815.36	955.942	890.409	1270.87	1003.69	1.53055	0.000336704	0.298028	-1.74648	down
MW0103548	dTDP-4-dehydro-6-deoxy-alpha-D-glucose	Nucleotide and Its metabolites	Nucleotide and Its metabolites	C16H24N2O15P2	3	0.6239	16752-71-9	38391.9	28793.6	27961.4	21066.1	37024.7	27269.1	9894.76	15397.3	12728	7649.68	12453.1	13920.7	1.44439	0.000485043	0.399118	-1.32511	down
MW0142659	Combretum caffrum	Organic acid and Its derivatives	Organic acid and Its derivatives	C17H12O8	3	0.7212	1617-49-8 | 5145-53-9	125167	108796	64845.5	160269	199961	113983	54207.2	77850	95588.6	76074	70084.4	59676	1.09517	0.0293584	0.560761	-0.834543	down
MW0000111	8-Methyldihydrochelerythrine	Alkaloids	Alkaloids	C22H21NO4	3	0.7801	159465-79-9	25017	31479.2	30096.5	27961.8	30989.9	29952.5	24097.2	22850.7	24899.9	29549.8	23135.6	25424.2	1.11059	0.0123405	0.854474	-0.226891	down
MEDN1477	D-Mannitol 1-phosphate	Carbohydrates and Its metabolites	Phosphate sugars	C6H15O9P	3	0.9167	15806-48-1	27052.2	30902.4	32076	31781.4	35496.1	31109	27078	28817.5	29386.7	23049.1	24069.8	26417.1	1.15914	0.00854933	0.842908	-0.246553	down
MW0123282	Cephalexin	Others	Medicine	C16H17N3O4S	2	0.5777	15686-71-2	66337.2	69812.7	53119.1	21761.6	38006.9	38419.2	34025.5	34240.5	28773.2	13726.7	16288.2	13186	1.10583	0.0223416	0.487866	-1.03544	down
MW0052866	Oleic estolide	FA	FFA	C36H68O4	2	0.8145	154086-90-5	2387.37	3047.99	3909.01	3218.36	3660.81	5897.7	4771.03	5349.87	6346.3	10856.3	6796.78	6465.84	1.22012	0.0157617	1.83471	0.875554	up
MEDN0227	alpha-D-glucose-6-phosphate	Carbohydrates and Its metabolites	Phosphate sugars	C6H13O9P	1	0.977	15209-11-7	1.13049e+06	737770	751768	805618	762481	713432	1.41747e+06	1.17597e+06	1.28596e+06	1.31738e+06	1.34553e+06	1.24575e+06	1.43481	0.000201518	1.58889	0.668024	up
MW0148648	Dmg-mino	Heterocyclic compounds	Heterocyclic compounds	C27H35N5O8	3	0.5854	151922-16-6	2452.39	2254.13	3507.43	1631.95	2992.12	2014.03	4187.94	3688.23	5790.48	3839.48	4331.56	7138.4	1.28722	0.00610231	1.95098	0.9642	up
MW0006786	Dichlorprop-P	Benzene and substituted derivatives	Benzene and substituted derivatives	C9H8Cl2O3	2	0.745	15165-67-0	113808	128146	117155	106913	122301	120653	45073.5	46383.7	46264.2	47698.3	47663.9	49967	1.58771	1.04505e-06	0.399239	-1.32468	down
MW0161649	(1R,10R,12S,17R)-5-amino-11,11,14-trihydroxy-14-oxo-13,15,18-trioxa-2,4,6,9-tetraza-14lambda5-phosphatetracyclo[8.8.0.03,8.012,17]octadeca-3(8),5-dien-7-one	Others	Others	C10H14N5O8P	3	0.8689	150829-29-1	47408.9	50171.8	69158.9	67324.4	57404.2	48163.5	156006	133979	162027	208362	165717	198654	1.54621	6.37678e-05	3.01722	1.59322	up
MW0114405	Erythritol	Carbohydrates and Its metabolites	Carbohydrates and Its metabolites	C4H10O4	2	0.6392	149-32-6	1.69975e+06	1.91222e+06	1.71957e+06	1.65238e+06	1.89882e+06	1.79368e+06	1.49286e+06	1.43878e+06	1.52088e+06	1.45753e+06	1.43527e+06	1.52679e+06	1.45901	0.000538115	0.831	-0.267079	down
MW0052901	Desferal-iron(III)	Heterocyclic compounds	Heterocyclic compounds	C25H48FeN6O8	3	0.5732	14836-73-8	10802.2	10332.6	8864.64	6320.64	11399.1	10078.3	15602.2	10769.3	16356.6	14735	18629.9	14146	1.23921	0.00249186	1.56129	0.642742	up
MW0154453	N-Formyldemecolcine	Benzene and substituted derivatives	Benzene and substituted derivatives	C22H25NO6	3	0.7115	14686-61-4	3727.63	3737.99	2997.13	3877.62	3710.95	3874.13	2569.33	2326.16	2433.12	1262.45	2068.61	1854.43	1.37538	0.000104137	0.570757	-0.809053	down
MW0138171	Alvocidib	Heterocyclic compounds	Heterocyclic compounds	C21H20ClNO5	2	0.6085	146426-40-6 | 131740-09-5	59107.7	39856.1	55359.6	48742	49744.6	40656.1	65551.5	68043.3	70118.1	81241.5	68971.1	75413.5	1.39184	0.000242002	1.46299	0.548923	up
MEDP1058	Tauroursodeoxycholic acid	Bile acids	Bile acids	C26H45NO6S	2	0.72	14605-22-2	2118.6	3740.26	2228.54	1748.58	2244.16	3174.63	1118.41	958.472	1539.81	1937.38	981.476	1805.16	1.20462	0.0116776	0.546761	-0.871017	down
MW0170020	Xanthosine	Nucleotide and Its metabolites	Nucleotide and Its metabolites	C10H12N4O6	1	0.9634	146-80-5	9215.18	10747.7	8476.5	8651.65	7091.78	5029.23	16214.1	16509.4	17859	15583.4	16171.3	18040.5	1.42703	2.00376e-05	2.03969	1.02835	up
MW0126097	Phenol red	Heterocyclic compounds	Heterocyclic compounds	C19H14O5S	3	0.8597	143-74-8	300424	335498	312272	311812	292767	308490	179243	171972	168146	179430	189474	189531	1.57553	4.51382463420682e-8	0.579067	-0.788198	down
MW0105037	3-Hydroxydecanoic acid	Organic acid and Its derivatives	Organic acid and Its derivatives	C10H20O3	3	0.8782	14292-26-3 | 5561-87-5 | 33044-91-6	1226.73	1153.1	1288.84	1202.58	1234.09	1638	1602.32	2027.64	2094.63	1690.73	1859.99	2575.75	1.34434	0.00321403	1.53049	0.61399	up
MEDP1057	D-inositol-4-phosphate	Alcohol and amines	Alcohols	C6H13O9P	1	0.8207	142760-33-6	58370.5	39344.6	38295.8	43748.4	44144.6	35708.1	76070.9	77836.5	73768.5	84082.4	74972.5	69533.7	1.481	2.41899e-05	1.75749	0.813514	up
MW0006945	D-Vacciniin	Benzene and substituted derivatives	Benzene and substituted derivatives	C13H16O7	3	0.8198	14200-76-1	177413	208795	197255	200691	220313	219255	173138	168791	180369	166359	161448	173849	1.34478	0.00252536	0.836755	-0.257123	down
MW0012229	12-Hydroxyjasmonic acid	FA	Oxidized lipids	C12H18O4	2	0.8996	140631-27-2	17447.2	24245.4	18010.2	15468.4	21699.7	27495.8	4378.41	4495.68	5435.69	3924.48	4815.86	4410.71	1.56663	0.000313353	0.220805	-2.17915	down
MW0053773	Goshonoside F6	Benzene and substituted derivatives	Benzene and substituted derivatives	C31H52O12	3	0.5073	138614-60-5	155139	157928	170341	208130	226755	204604	225740	234147	233648	216853	228580	222935	1.12978	0.0214423	1.21285	0.2784	up
MEDN0560	Marmesin	Heterocyclic compounds	Heterocyclic compounds	C14H14O4	3	0.5362	13849-08-6	29283.4	34145.8	31700.6	34334.4	32584.8	38290.5	25837.3	24655.4	28094.5	29800.6	27808.5	31012.5	1.18206	0.0060669	0.834627	-0.260796	down
MW0009707	Salicin	Benzene and substituted derivatives	Benzene and substituted derivatives	C13H18O7	2	0.7147	138-52-3	376891	423405	415502	390270	433392	437211	347189	331974	365692	369568	358944	366183	1.34025	0.00116161	0.863881	-0.211095	down
MW0169672	Picolinafen	Benzene and substituted derivatives	Benzene and substituted derivatives	C19H12F4N2O2	2	0.7026	137641-05-5	79784.7	80104.3	76860.9	69849.6	72923.3	71993.6	64074.2	59940.3	62174.4	65839.3	67444.7	69462.5	1.31745	0.00105382	0.861398	-0.215248	down
MW0009328	N-[2-(3,4-Dihydroxyphenyl)ethyl]hexadecanamide	Benzene and substituted derivatives	Phenolics	C24H41NO3	2	0.9225	136181-87-8	900.598	2961.06	2659.07	8087.37	1328.24	3195.12	41190.5	41273.3	41708.8	39565.4	46141.5	47902.4	1.50418	1.06880696853251e-9	13.4742	3.75213	up
MW0126426	Repaglinide	Heterocyclic compounds	Heterocyclic compounds	C27H36N2O4	2	0.6424	135062-02-1	6869.46	620.298	10363.2	7139.25	6724.05	3820.11	12015.3	12004.4	13149.6	13912.1	12475	10254.4	1.00024	0.00395131	2.07705	1.05454	up
MEDN0683	2-Naphthol	Benzene and substituted derivatives	Benzene and substituted derivatives	C10H8O	1	0.9913	135-19-3	126185	141992	146542	127771	128775	173196	112773	108113	115591	123557	120119	111680	1.20155	0.0162575	0.819259	-0.287608	down
MW0012503	(8Z,11Z,13E)-15-hydroxyicosa-8,11,13-trienoic acid	FA	Oxidized lipids	C20H34O3	2	0.6114	13222-49-6	305399	317452	297561	281765	282289	293212	109726	107804	112449	112332	116020	117045	1.5922	1.38298941097351e-7	0.379921	-1.39623	down
MW0114177	D-Arabinose-5-phosphate	Carbohydrates and Its metabolites	Phosphate sugars	C5H11O8P	1	0.9653	13137-52-5	343081	282344	310082	300076	261585	349527	82645.9	106766	106578	95055.4	83846.3	93114.8	1.57383	7.04235e-06	0.30758	-1.70096	down
MW0103600	Inosinic acid	Nucleotide and Its metabolites	Nucleotide and Its metabolites	C10H13N4O8P	1	0.9313	131-99-7 | 30918-54-8 | 25249-22-3	719348	539925	591134	686637	502136	538689	1.36415e+06	549371	1.69564e+06	1.55279e+06	1.24099e+06	1.55766e+06	1.2718	0.00677151	2.22495	1.15378	up
MW0103558	Faicar	Nucleotide and Its metabolites	Nucleotide and Its metabolites	C10H15N4O9P	3	0.8042	13018-54-7	2545.08	1971.44	1028.62	1779.11	1491.34	1443.92	6284.69	4153.08	4995.11	8210.3	5099.66	6619.94	1.48184	0.000465429	3.44683	1.78527	up
MW0103443	Acetyl adenylate	Nucleotide and Its metabolites	Nucleotide and Its metabolites	C12H16N5O8P	3	0.7994	13015-87-7	6961.39	5358.9	3733.9	3514.39	6075.36	2788.93	9401.68	12956.7	11574	11812.6	13584.9	14520.3	1.4286	1.88799e-05	2.59735	1.37704	up
MW0113863	2'-Adenylic acid	Nucleotide and Its metabolites	Nucleotide and Its metabolites	C10H14N5O7P	2	0.9457	130-49-4 | 81012-86-4	138987	29749.3	69160.9	79226	88504.2	52940.5	237774	420014	300658	557214	352057	562917	1.46934	0.0013474	5.30048	2.40612	up
MW0103204	Zymosterol	Hormones and hormone related compounds	Hormones and hormone related compounds	C27H44O	3	0.9381	128-33-6	7.43032e+07	8.81506e+07	8.35975e+07	8.0278e+07	8.75555e+07	8.94853e+07	6.90678e+07	6.89677e+07	7.04143e+07	6.79118e+07	7.45645e+07	7.76036e+07	1.29798	0.00188609	0.851321	-0.232225	down
MW0015905	Armillarilin	Benzene and substituted derivatives	Benzene and substituted derivatives	C24H30O7	3	0.6287	127500-59-8	45443.6	40513.6	35053.3	38082.1	41788.7	33189.3	51856.8	42367.8	57166.7	65833.2	47312.8	45472	1.16199	0.0141586	1.32443	0.405368	up
MW0149874	Glutaminyl-arginine	Amino acid and Its metabolites	Small Peptide	C11H22N6O4	2	0.8278	126590-89-4	726.21	1303.18	1570.17	1603.3	1489.92	998.768	334.436	224.727	319.171	215.787	167.687	617.715	1.43845	0.000470617	0.244362	-2.03291	down
MW0055136	Mupirocin	FA	Others	C26H44O9	2	0.9033	12650-69-0	1707.88	4640.28	2868.84	1858.15	3965.11	5664.92	1315.03	722.133	1572.79	2770.76	1265.65	1797.73	1.06622	0.0329073	0.456123	-1.13251	down
MW0002614	Tyrphostin A51	Benzene and substituted derivatives	Phenolics	C13H8N4O3	2	0.6823	126433-07-6 | 122520-90-5	44203.1	47546.3	42461.9	40425.8	44960.3	33251.6	18092.3	30547.4	16437.7	13715.5	10232.4	20789.6	1.39921	7.90648e-05	0.43431	-1.2032	down
MW0114116	Coniferin	Benzene and substituted derivatives	Benzene and substituted derivatives	C16H22O8	3	0.6657	124151-33-3	4172.91	5264.35	3899.55	3640.97	4342.07	4722.25	2853	2297.53	2510.49	2584.41	3214.38	2740.86	1.44117	0.000360173	0.622096	-0.684792	down
MW0103500	Clofarabine	Nucleotide and Its metabolites	Nucleotide and Its metabolites	C10H11ClFN5O3	2	0.63	123318-82-1	84893.2	84599.9	74981.6	69891.6	74169.5	70803.7	88109.2	77553.5	84857.4	89063.1	87829.2	95771.1	1.07713	0.0153097	1.13899	0.187756	up
MW0143501	Icosa-5,14-dienoic acid	Organic acid and Its derivatives	Organic acid and Its derivatives	C20H36O2	2	0.6218	122055-58-7	127.357	146.386	196.739	150.254	236.272	243.669	3882.07	3876.91	4155.2	3875.61	4510.53	4257.06	1.58771	1.37048406241637e-7	22.3112	4.47969	up
MW0118232	7,8-Dihydroneopterin	Heterocyclic compounds	Pteridines and derivatives	C9H13N5O4	3	0.5936	1218-98-0	6249.18	8688.85	7439.67	8576.73	9485.64	8538.41	4061.74	2775.55	5429.44	1337.6	6379.9	4825.35	1.15228	0.00164651	0.506541	-0.98125	down
MW0113923	Amidosulfuron	Heterocyclic compounds	Heterocyclic compounds	C9H15N5O7S2	2	0.6807	120923-37-7	71614.7	48642.2	61691.3	65628.1	56060.5	47504.4	110507	90222	89435.2	109282	112147	113971	1.47631	2.21176e-05	1.78152	0.833105	up
MW0107537	Indole	Heterocyclic compounds	Indole and Its derivatives	C8H7N	3	0.6542	120-72-9	62587.3	65641.7	59608.9	55922.3	60579.4	69231.2	54331	51695.3	52540.3	55951.5	55638.1	54661.3	1.26797	0.00656888	0.869494	-0.201753	down
MW0003285	2-Naphthoxyacetic acid	Benzene and substituted derivatives	Benzene and substituted derivatives	C12H10O3	2	0.7148	120-23-0	459106	521562	477424	407732	461800	487496	411301	379854	417561	408873	399184	427989	1.23741	0.00815342	0.86844	-0.203502	down
MW0055248	N-Arachidonoyl Taurine	FA	FFA	C22H37NO4S	2	0.9241	119959-65-8	569.805	558.58	445.022	152.419	964.265	342.383	37654.8	34255.2	35715.7	37815.3	37634.8	42493	1.56943	4.1763914650268e-7	74.3844	6.21693	up
MW0147918	cyclic ADP-ribose	Carbohydrates and Its metabolites	Sugars	C15H21N5O13P2	1	0.9621	119340-53-3	3.51404e+06	3.33669e+06	3.29165e+06	3.20618e+06	3.46631e+06	3.2229e+06	2.40309e+06	2.42637e+06	2.78844e+06	2.38941e+06	2.32318e+06	2.44708e+06	1.53217	1.98846e-06	0.737486	-0.439313	down
MEDL02605	Licoflavanone	Flavonoids	Dihydroflavone	C20H20O5	2	0.5743	119240-82-3	15441.2	15753.6	17240.6	24306.5	19327.8	14499.6	12347.1	13497.7	14118.9	11894.6	11574.8	13322.6	1.21948	0.018779	0.720242	-0.473446	down
MW0114960	N-acetyl-alpha-D-glucosamine 1-phosphate	Organic acid and Its derivatives	Organic acid and Its derivatives	C8H16NO9P	3	0.7422	119185-04-5 | 119185-08-9 | 25249-56-3	30141.2	24664.6	18912.8	21935.3	14785.9	12259.8	12721.6	12374	17163.4	9465.41	8761.14	11773.7	1.14177	0.0245353	0.588912	-0.763876	down
MW0124176	Fumitremorgin C	Heterocyclic compounds	Heterocyclic compounds	C22H25N3O3	2	0.6985	118974-02-0	2919.84	2387.7	3229.07	2550.92	3235.74	4462.73	2221.85	1399.8	2435.45	1210.06	2529.47	1828.44	1.13685	0.0109035	0.618816	-0.692417	down
MW0103526	Deoxyuridine triphosphate	Nucleotide and Its metabolites	Nucleotide and Its metabolites	C9H15N2O14P3	2	0.8394	1173-82-6	87419.6	80571.2	69313	64564.3	68465.2	65440.3	58187.4	58637.6	59841.1	50734.4	53963.8	54355.5	1.33456	0.00531395	0.770399	-0.376322	down
MW0150659	Guanosine-3'-monophosphate	Nucleotide and Its metabolites	Nucleotide and Its metabolites	C10H14N5O8P	3	0.5752	117-68-0	41832.4	36942.7	34910	31693.7	31934.2	37002.8	1317.86	1925.09	1507.64	1391.17	1005.76	1622.67	1.59018	3.11764e-06	0.0409218	-4.61099	down
MW0137738	Coumafuryl	Heterocyclic compounds	Heterocyclic compounds	C17H14O5	2	0.7206	117-52-2	24376	24653.4	24166.6	21102	21251.3	25560.6	17159	17532.2	19881.5	18329.3	17829.9	19660.3	1.41672	0.000400875	0.782314	-0.354181	down
MW0125869	N-Nitrosothialdine	Heterocyclic compounds	Heterocyclic compounds	C6H12N2OS2	3	0.5246	114375-58-5	14047	11643.8	11756.9	11586.1	14164.7	9548.39	25332.6	28494.3	26973	26915.9	31653.8	29664.2	1.55297	1.52655074503199e-7	2.32359	1.21635	up
MW0155528	phosphoribosyl-AMP	Nucleotide and Its metabolites	Nucleotide and Its metabolites	C15H23N5O14P2	3	0.98	1109-75-7	24474.5	31085.4	33697.5	27884	40855.8	33314.3	13868.6	17586.8	22315.6	10983.5	11705.9	13657.5	1.42513	0.000207753	0.471053	-1.08604	down
MW0007585	Mepanipyrim	Benzene and substituted derivatives	Benzene and substituted derivatives	C14H13N3	2	0.5967	110235-47-7	760068	940033	951108	895966	989075	1.05386e+06	724611	689088	761221	747477	748619	789142	1.3027	0.00434429	0.797865	-0.325784	down
MW0169232	Glutaric acid	Organic acid and Its derivatives	Organic acid and Its derivatives	C5H8O4	2	0.6944	110-94-1	2543.93	2468.85	3592.83	2480.85	2511.67	1414.72	763.499	971.68	1649.72	1162.64	1949.29	1301.29	1.19503	0.00628435	0.51943	-0.945	down
MW0169880	Succinic acid	Organic acid and Its derivatives	Organic acid and Its derivatives	C4H6O4	1	0.7984	110-15-6	4411.48	4319.12	4717.46	3494.2	3734.66	3324.23	5937.82	5639.41	5798.15	5332.94	6142.9	5813.96	1.40735	0.000180467	1.44431	0.530384	up
MW0012179	12-Hydroxyeicosapentaenoic acid, (12R)-	FA	Oxidized lipids	C20H30O3	2	0.6631	109430-12-8	14391.4	11718.8	16435	16092.9	16657.8	17273.5	21384.6	23117.9	23495.6	34026.7	21917.2	23639.4	1.37735	0.00344276	1.59428	0.672904	up
MW0108714	N-Caffeoyltryptophan	Amino acid and Its metabolites	Amino acid derivatives	C20H18N2O5	3	0.6795	109163-69-1	47474.9	45612.6	41343.7	49274.3	45826.9	40797.2	65047.9	68870.1	65735.4	66939.2	71460.2	69824	1.54843	2.31781981415594e-7	1.50881	0.593414	up
MW0124723	Lumichrome	Heterocyclic compounds	Heterocyclic compounds	C12H10N4O2	1	0.9457	1086-80-2	39586.3	38271.4	39458.3	41077.1	42522.5	38278.8	43066.9	43240.7	45642.4	44036.8	46070.7	51555	1.28929	0.00487125	1.14389	0.193951	up
MW0000212	Cytochalasin Opho	Hormones and hormone related compounds	Hormones and hormone related compounds	C28H37NO4	3	0.6188	108050-26-6	390013	527526	486566	334065	435995	344203	197979	184318	167187	181912	173655	162415	1.53778	0.000522428	0.423872	-1.2383	down
MW0010504	Anwulignan	Lig-s and Coumarins	Lig-s	C20H24O4	2	0.653	107534-93-0	53536.5	50921.1	49316.8	50790.4	52232.5	48582.5	63056.6	67890.4	70321.8	69210.8	74061.9	75846.8	1.53514	4.35656e-05	1.37661	0.461118	up
MW0124421	Indole-4-carboxaldehyde	Heterocyclic compounds	Indole and Its derivatives	C9H7NO	1	0.9563	1074-86-8	1.54895e+06	1.62171e+06	1.45563e+06	1.42285e+06	1.59428e+06	1.56848e+06	1.33029e+06	1.27688e+06	1.38582e+06	1.34316e+06	1.27844e+06	1.30376e+06	1.4286	0.000435992	0.859579	-0.218297	down
MW0161724	Hydron;2-hydroxypropane-1,2,3-tricarboxylate	Aldehyde,Ketones,Esters	Esters	C6H8O7	3	0.8754	106168-20-1 | 106809-03-4 | 117148-05-7 | 125139-08-4 | 125139-09-5 | 125139-13-1 | 153301-06-5 | 16922-05-7	2238.39	2115.43	1908.35	5758.82	8594.7	6462.68	42367.4	27096.7	30403.9	20406.8	32170.9	13167.1	1.42067	0.00186194	6.11605	2.6126	up
MW0168596	4-Chlorophenol	Benzene and substituted derivatives	Benzene and substituted derivatives	C6H5ClO	1	0.7493	106-48-9	44664.6	41318.3	42298.9	39195.5	42424	43937.2	33300.5	33564.2	37033.4	34352.5	31911.7	34005.6	1.48832	1.52659e-05	0.804322	-0.314155	down
MW0123207	Epsilon-caprolactam	Heterocyclic compounds	Heterocyclic compounds	C6H11NO	3	0.9102	105-60-2	220972	250231	229738	225369	241051	234598	200367	193464	205648	208600	188230	200808	1.4497	0.000130358	0.853889	-0.227879	down
MW0137425	Ascomycin	Heterocyclic compounds	Heterocyclic compounds	C43H69NO12	2	0.7075	104987-12-4 | 11011-38-4	37390.9	147933	168537	95587.3	91785.2	37676.8	30970.2	28550	26323.5	16044.3	14070	13125.8	1.33599	0.0193204	0.222977	-2.16503	down
MW0011183	(3beta,22E,24R)-Ergosta-4,6,8(14),22-tetraen-3-ol	Alcohol and amines	Alcohols	C28H42O	3	0.8379	104729-39-7	52.538	42.655	24.515	300.867	2112.27	498.773	7998.86	5712.81	6973.53	6399.16	7051.01	7535.06	1.38933	7.93323048701431e-8	13.7453	3.78087	up
MW0124645	Lansoprazole	Heterocyclic compounds	Heterocyclic compounds	C16H14F3N3O2S	2	0.5579	103577-45-3	197697	128161	156382	165344	152473	162047	267519	271268	282276	344628	274220	322842	1.5117	1.61855e-05	1.83219	0.873566	up
MW0005933	Acetaminophen	Benzene and substituted derivatives	Phenolics	C8H9NO2	1	0.6101	103-90-2	28128.5	26050.8	22964.1	22935.8	21304.2	20082.5	19203.7	16871.9	19048.9	18377.1	19222.5	18025.5	1.30413	0.00732406	0.782872	-0.353152	down
MW0154884	Pandamine	Alcohol and amines	Amines	C31H44N4O5	3	0.7542	10233-81-5	35125.5	39197.1	39247.8	33642.4	43256.5	45167.3	34843.2	29912.7	37302.2	32414.4	30070.1	27025.8	1.13891	0.0117225	0.812981	-0.298706	down
MW0007143	Fenuron	Benzene and substituted derivatives	Benzene and substituted derivatives	C9H12N2O	2	0.7471	101-42-8	98355.2	111484	105183	93538.7	101915	92152.3	88897.1	84787.3	89396.2	84963.2	83082	90607.3	1.31804	0.00463422	0.865762	-0.207958	down
MW0053734	Glycerophospho-N-Palmitoyl Ethanolamine	GP	PE	C21H44NO7P	2	0.7398	100575-09-5	35197	41128.6	42942.8	36974.9	46851.3	19542.3	51445.5	56391.7	60771.7	56209.9	60368.1	60920.1	1.19743	0.00215006	1.55458	0.636525	up
MW0057020	Dioleoyl phosphatidylcholine	GP	PC	C44H84NO8P	3	0.5504	10015-85-7 | 68737-67-7	206097	152670	71097	127322	102904	94051.5	108813	78076	94848.6	64896.8	32141.9	40547.9	1.01652	0.0418685	0.556029	-0.846767	down
MW0193942	Methenamine	Heterocyclic compounds	Heterocyclic compounds	C6H12N4	3	0.6739	100-97-0	419653	486899	434284	415861	454069	477816	381159	367088	403243	392564	353499	391921	1.34855	0.00149707	0.851555	-0.231829	down
FDATN01470	DL-Citrulline	Others	Medicine	C6H13N3O3	1	0.9972	-	319145	348151	343555	324262	338441	328210	290654	239157	284254	325368	255208	285112	1.24281	0.00552124	0.839136	-0.253023	down
MW0054593	LPE(0:0/22:6)	GP	LPE	C27H44NO7P	1	0.9639	-	2.57828e+06	3.17058e+06	3.09481e+06	2.71214e+06	2.44301e+06	2.5048e+06	2.60453e+06	2.0621e+06	2.2889e+06	2.1516e+06	2.69564e+06	1.97301e+06	1.05066	0.0264532	0.834713	-0.260647	down
MW0054586	LPE(0:0/20:5)	GP	LPE	C25H42NO7P	1	0.9624	-	1.19152e+06	1.155e+06	984495	951531	917546	937133	766410	714556	673738	710173	702239	609497	1.46253	0.000507253	0.680537	-0.555254	down
MW0054571	LPE(0:0/18:0)	GP	LPE	C23H48NO7P	1	0.9569	-	26795.9	24322.6	8498.77	10150.5	32780.8	28916.7	88395.6	76713.5	75787.6	69863.2	82075.7	86033.6	1.40624	1.2537e-06	3.64255	1.86495	up
MW0109045	4-Chloro-L-phenylalanine	Amino acid and Its metabolites	Amino acids	C9H10ClNO2	1	0.9388	-	1.05018e+06	1.15721e+06	1.12448e+06	1.01336e+06	1.13169e+06	1.12891e+06	959069	929302	971127	937147	894276	995016	1.41274	0.000388451	0.860746	-0.21634	down
MW0114809	Mannose 6-phosphate	Carbohydrates and Its metabolites	Phosphate sugars	C6H13O9P	1	0.9203	-	1.2905e+06	443884	1.45034e+06	1.43265e+06	276744	310535	89401.9	94397.3	114734	106455	129451	132774	1.38138	0.0240023	0.128196	-2.96358	down
MW0103593	9-[(3S,4S,5R)-3,4-dihydroxy-5-(hydroxymethyl)oxolan-2-yl]-1H-purin-6-one	Nucleotide and Its metabolites	Nucleotide and Its metabolites	C10H12N4O5	1	0.8981	-	685.567	171.942	327.174	306.945	286.282	201.669	2733.68	1492.71	1436.56	4361.44	2047.76	1442.75	1.47403	0.00893846	6.82715	2.77128	up
MW0147319	Maltose	Carbohydrates and Its metabolites	Sugars	C12H22O11	1	0.8158	-	3.07246e+06	3.06032e+06	2.76715e+06	3.27182e+06	3.00469e+06	2.76801e+06	1.84328e+06	1.79129e+06	1.88406e+06	1.89095e+06	1.89927e+06	1.76277e+06	1.56622	1.10411e-05	0.616994	-0.696672	down
MW0004918	2-Dodecylbenzenesulfonic acid	Benzene and substituted derivatives	Benzene and substituted derivatives	C18H30O3S	1	0.7995	-	40735.1	40547	27514.1	31405.3	42711.7	45223.2	37321	91467	82195	70476.2	89662.4	50538.3	1.18244	0.0143969	1.84828	0.886184	up
MEDN1649	Barbital	Heterocyclic compounds	Heterocyclic compounds	C8H12N2O3	1	0.7317	-	4.08079e+06	4.69526e+06	4.19415e+06	3.98299e+06	4.41211e+06	4.70018e+06	3.69512e+06	3.57116e+06	3.84288e+06	3.74493e+06	3.47648e+06	3.85475e+06	1.34716	0.00224209	0.851138	-0.232535	down
MADP0594	Gly-Ala-Pro-Met-Phe-Val-NH2	Amino acid and Its metabolites	Small Peptide	C29H45N7O6S	1	0.7306	-	11694.5	18220.6	17675.2	15804.2	19995.4	17654.2	27257.4	26196.6	26351.9	23815.2	26211	27741.8	1.39107	0.00014729	1.55946	0.641044	up
MEDTN01418	2-Hydroxyoctadecanoic acid	FA	FFA	C18H36O3	1	0.6839	-	402478	418363	392149	371332	372023	386418	301501	293202	306505	292194	295371	314838	1.55169	9.38956e-06	0.769865	-0.377323	down
MEDN1256	LPI(18:3/0:0)	GP	PI	C27H47O12P	1	0.6543	-	40110.9	49730.8	45750.3	35438	47362.6	48063.6	35063.1	36241.7	39403.5	37997.9	35233.4	36969.4	1.15732	0.0181361	0.829064	-0.270445	down
MW0126396	Quinoline-4-carboxylic acid	Organic acid and Its derivatives	Organic acid and Its derivatives	C10H7NO2	1	0.6174	-	85086.2	88225.3	79789.7	79028.6	80085	83423.2	75805.9	74517.8	85121.5	73593.4	70497.8	76025.3	1.08726	0.0249722	0.919142	-0.12164	down
MEDN1254	LPI(18:1/0:0)	GP	PI	C27H51O12P	1	0.6036	-	27122.4	16532.5	19507.5	17849.1	24324.3	23499.1	87879.8	97426.3	92440.5	98970.4	72955.1	102209	1.56867	2.60824e-06	4.28363	2.09883	up
MW0007548	Manidipine	Benzene and substituted derivatives	Benzene and substituted derivatives	C35H38N4O6	1	0.595	-	75422.8	102396	91784.9	87001.7	76729.9	77650	70322.1	54810.5	69240.3	59448.3	73210.5	59266.5	1.28263	0.00357037	0.755987	-0.403567	down
MW0060366	PE-NMe2(18:1(9Z)/18:1(9Z))	GP	PE	C43H82NO8P	2	0.9581	-	831906	869597	766060	911915	731630	715745	493997	552538	602433	583367	635696	474149	1.4162	0.000160724	0.692414	-0.530294	down
MW0012846	[2-hydroxy-3-[(9Z,12Z)-octadeca-9,12-dienoyl]oxypropyl] 2-(trimethylazaniumyl)ethyl phosphate	GP	PC	C26H50NO7P	2	0.9482	-	18143.8	15022.6	14734.9	13045.9	16120.1	16307.6	76179.5	75264.9	85166.6	75693.7	92181.2	84459.6	1.5876	9.43568572744034e-7	5.23637	2.38857	up
MW0055337	Oleoyltaurine	FA	FFA	C20H39NO4S	2	0.9304	-	25451.1	10640.3	8506.43	14750.8	17128.3	22779.9	100305	211646	96023.1	121104	223543	127163	1.52811	0.00226891	8.86371	3.14791	up
MW0154299	N-Arachidonoyl-3-hydroxy-Aminobutyric Acid	Amino acid and Its metabolites	Amino acid derivatives	C24H39NO4	2	0.91	-	380.858	391.853	283.191	276.931	492.648	341.093	7222.52	9223.47	7728.9	8384.49	9057.32	8922.19	1.5893	1.73214e-06	23.3266	4.54391	up
MW0013226	2-(19-Hydroxynonadeca-5,8,11,14-tetraenoylamino)ethanesulfonic acid	FA	Oxidized lipids	C21H35NO5S	2	0.9097	-	3455.71	2638.22	1277.82	17.298	76.42	1342.99	10298.8	19748	16708.2	34819.9	19681.8	23027.7	1.24365	0.00191109	14.1096	3.81861	up
MW0151682	Ile-Nap-OH	Amino acid and Its metabolites	Small Peptide	C24H24N2O6	2	0.9017	-	83624.5	79422.2	76139.9	65734.9	74809.9	78867.1	89804.6	77997.2	91539.8	94125.7	81866.3	94323.4	1.10915	0.0098547	1.15495	0.207826	up
MW0108727	N-cis-octadec-9Z-enoyl-L-Homoserine lactone	Aldehyde,Ketones,Esters	Esters	C22H39NO3	2	0.8967	-	1.5831e+06	1.64558e+06	1.54247e+06	1.46059e+06	1.46331e+06	1.51992e+06	368402	368271	370591	317722	357645	403554	1.59287	8.27613187202094e-9	0.237243	-2.07557	down
MW0145931	Asn-Tyr-Glu-Asp	Amino acid and Its metabolites	Small Peptide	C22H29N5O11	2	0.8867	-	4808.24	2868.87	3801.66	2099.39	3666.83	2795.5	9442.34	6521.44	6072.74	18907	11141.7	9164.08	1.38575	0.0146281	3.05627	1.61177	up
MW0155501	Phe-TyrMe-OH	Amino acid and Its metabolites	Small Peptide	C24H22N2O7	2	0.8766	-	28682.7	35584.3	33479.6	29365.6	34599.5	19335.6	41659.4	40980.6	45146	39755.3	35910.7	45032.2	1.14268	0.00410726	1.37248	0.456788	up
MW0058014	LPE(14:0/0:0)	GP	PE	C19H40NO7P	2	0.8697	-	3692.49	3343.99	4211.97	3064.67	4518.36	3822.69	11039	12137.8	12659.4	10197.3	13304.3	11392.5	1.56781	8.7563447462433e-7	3.12218	1.64255	up
MW0151377	Ile-Asp-Tyr-Lys	Amino acid and Its metabolites	Small Peptide	C25H39N5O8	2	0.8481	-	1.96432e+06	2.21385e+06	2.23281e+06	2.06469e+06	2.41042e+06	2.40357e+06	1.80192e+06	1.72102e+06	1.75685e+06	1.76851e+06	1.95332e+06	1.86986e+06	1.35137	0.00147754	0.818042	-0.289753	down
MW0158456	Tyr-Glu-Gln-Asp	Amino acid and Its metabolites	Small Peptide	C23H31N5O11	2	0.8476	-	3434.02	3480.18	3271.29	3044.95	4138.53	4246.94	9539.28	7916.58	7808.97	5193.45	8291.37	7793.46	1.47016	0.00045135	2.15319	1.10647	up
MW0153348	Malyngamide C acetate	Aldehyde,Ketones,Esters	Ketones	C26H40ClNO6	2	0.8472	-	2984.69	3524.36	2962.16	2304.54	2780.84	3139.26	2098.04	1363.02	2095.49	1998.08	2213.15	2447.93	1.22757	0.00212576	0.690315	-0.534674	down
MW0158707	TyrMe-Met-OH	Amino acid and Its metabolites	Small Peptide	C21H24N2O7S	2	0.8432	-	1305.82	688.759	2617.77	2203.42	1595.12	1967.78	3536.16	3218.12	3573.41	3665.6	4140.05	5733.11	1.30516	0.000849287	2.29957	1.20136	up
MW0150880	His-Asp-Tyr-Lys	Amino acid and Its metabolites	Small Peptide	C25H35N7O8	2	0.8432	-	1023.4	1225.17	1099.55	887.744	1134.67	1150.74	579.473	537.329	676.047	742.115	664.772	849.834	1.40289	0.000102825	0.620978	-0.687385	down
MW0155334	Phe-Ser-Lys-Glu	Amino acid and Its metabolites	Small Peptide	C23H35N5O8	2	0.843	-	1398.68	4014.96	3189.07	2183.62	3823.3	5106.56	1101.58	832.379	1173.22	1833.41	1131.46	1817.16	1.22128	0.0137677	0.400139	-1.32143	down
MW0002287	2,4-Dinitrophenol	Benzene and substituted derivatives	Phenolics	C6H4N2O5	2	0.8227	-	336479	380831	365426	339162	373241	375905	320030	297384	315654	304321	286140	315021	1.42319	0.000273918	0.846851	-0.23982	down
MW0150910	His-Gln-Val-Lys	Amino acid and Its metabolites	Small Peptide	C22H38N8O6	2	0.8166	-	165123	191898	171558	123775	179942	228028	397317	389834	405877	406302	421878	435815	1.52229	9.86923937599765e-7	2.31724	1.21241	up
MW0194178	2-Amino-3,4-dihydroxy-2-(hydroxymethyl)-14-oxo-6-eicosenoic acid	FA	Others	C21H39NO6	2	0.7966	-	189281	196752	184424	174634	174959	181728	133438	135484	138782	144680	143044	159304	1.48173	1.24683e-05	0.775776	-0.366288	down
MW0062217	Prostaglandin A2-biotin	Hormones and hormone related compounds	Hormones and hormone related compounds	C35H56N4O5S	2	0.7956	-	672304	1.17059e+06	828555	542203	956633	1.14862e+06	335750	167547	241941	405783	336841	394679	1.38527	0.00174659	0.353934	-1.49845	down
MW0158736	U-46619 Glycine methyl ester	Aldehyde,Ketones,Esters	Esters	C24H39NO5	2	0.7943	-	5639.52	14.528	4047.72	20.411	15.017	19.87	13354.4	23528.7	14926.2	24848.1	21601.2	25538	1.29498	7.55242e-05	12.6879	3.66538	up
MW0114876	NCGC00386087-01_C43H60N2O12_(2S)-N-[(2E,4E,6S,7R)-7-{(3S,4R)-3,4-Dihydroxy-5-[(1E,3E,5E)-7-(4-hydroxy-2-oxo-1,2-dihydro-3-pyridinyl)-6-methyl-7-oxo-1,3,5-heptatrien-1-yl]tetrahydro-2-furanyl}-6-methoxy-5-methyl-2,4-octadien-1-yl]-2-{(2R,3R,4R,6S)-2,3,4-trihydroxy-5,5-dimethyl-6-[(1E,3E)-1,3-pentadien-1-yl]tetrahydro-2H-pyran-2-yl}butanamide	Heterocyclic compounds	Heterocyclic compounds	C43H60N2O12	2	0.7879	-	572383	1.23516e+06	917113	410442	666532	1.00755e+06	184112	94815.5	81226.3	498821	206619	251981	1.28883	0.00376644	0.273971	-1.86791	down
MW0155408	Phe-Val-His-Arg	Amino acid and Its metabolites	Small Peptide	C26H39N9O5	2	0.7822	-	68496.2	109408	104677	96115.8	111873	107739	73824.8	77630.8	67496.4	64098.2	90060.3	67346.3	1.15179	0.00891641	0.73617	-0.44189	down
MW0006787	Dichlorprop	Benzene and substituted derivatives	Benzene and substituted derivatives	C9H8Cl2O3	2	0.761	-	403034	473805	465126	423675	488682	508830	348968	369212	381925	384755	362257	381914	1.3774	0.00190407	0.806699	-0.309897	down
MW0158488	Tyr-His-Phe-Lys	Amino acid and Its metabolites	Small Peptide	C30H39N7O6	2	0.7591	-	53117.7	60286.3	54994.6	48334.2	66522.2	62227.9	67863	62818.4	74466.6	68692.3	71561.5	70935.3	1.19384	0.00553669	1.20509	0.269138	up
MW0053732	2,3-Dihydroxypropyl 2-[(octadec-9-enoyl)amino]ethyl hydrogen phosphate	GP	LPG	C23H46NO7P	2	0.7588	-	2.36047e+06	2.99587e+06	2.46456e+06	1.7225e+06	2.10108e+06	2.38894e+06	1.60323e+06	1.36149e+06	1.37857e+06	1.34776e+06	1.3929e+06	1.16428e+06	1.43776	0.00171053	0.587755	-0.766712	down
MW0157815	Thr-Thr-Gly-Leu-Ile	Amino acid and Its metabolites	Small Peptide	C22H41N5O8	2	0.7527	-	812617	736524	836712	618534	669503	920552	428048	494651	410542	343264	234452	214027	1.39125	8.19583e-05	0.462512	-1.11244	down
MW0158510	Tyr-Ile-Val-Glu	Amino acid and Its metabolites	Small Peptide	C25H38N4O8	2	0.7504	-	38631.1	34036.8	38717.8	30622.9	36939.7	34899.9	51573.7	47458.9	52397.9	50828.5	51986.8	63403.8	1.4707	0.000143513	1.4854	0.570849	up
MW0150445	Gly-Phe-Asn-Thr-Phe	Amino acid and Its metabolites	Small Peptide	C28H36N6O8	2	0.7483	-	29564.8	20678.5	30512.4	31435.5	32738.9	24666.7	17448.9	14598.5	11141	13475.3	15565.6	13742.3	1.43968	0.000275376	0.506918	-0.980175	down
MW0139075	N-(4-methyl-2-oxochromen-7-yl)icosa-5,8,11,14-tetraenamide	Alcohol and amines	Amines	C30H39NO3	2	0.7418	-	20989.3	24436.1	17976.1	15769.2	17446.9	22657.1	54528.4	56239.3	63684.1	59311.2	63859.8	69842.4	1.55385	2.72672364622112e-7	3.08083	1.62332	up
MW0006100	Aurin	Benzene and substituted derivatives	Benzene and substituted derivatives	C19H14O3	2	0.7398	-	57526	57360.7	57441.7	56701.4	58056	56829.7	89034.9	86903.2	86600.9	88033.3	98255.3	104111	1.56802	7.59748e-05	1.60777	0.685065	up
MW0049056	trans-Crotonyl CoA	CoEnzyme and vitamins	CoEnzyme and vitamins	C25H40N7O17P3S	2	0.7373	-	5194.23	10162.3	10545.1	10948.7	9694.93	9648.7	985.207	2989.62	2249.42	2124.37	1961.32	3077.68	1.45897	0.000182514	0.23824	-2.06951	down
MW0125356	N-(3-amino-3-oxopropyl)-5-(dithiolan-3-yl)pentanamide	Amino acid and Its metabolites	Amino acid derivatives	C11H20N2O2S2	2	0.7358	-	110334	74999.9	77963.6	75522	112284	153826	65149	59277.8	61939.7	65078.6	63802.2	68203.4	1.15702	0.033586	0.633878	-0.657724	down
MW0149921	Glu-Arg-Phe-Asp	Amino acid and Its metabolites	Small Peptide	C24H35N7O9	2	0.7333	-	17576.7	16008.9	14895	12111.9	11016.1	14572.2	20842.9	20308.3	19617.3	17276.8	16137.1	19710	1.15202	0.00463224	1.32155	0.402233	up
MW0168457	1-Hexadecyl-sn-glycerol 3-phosphate	GP	LPA	C19H41O6P	2	0.7295	-	889677	868779	860699	674947	824865	782301	1.0317e+06	1.08192e+06	1.09379e+06	955818	1.08743e+06	1.32719e+06	1.32806	0.00143209	1.34207	0.424458	up
MW0157688	Thr-Ile-Lys-Glu	Amino acid and Its metabolites	Small Peptide	C21H39N5O8	2	0.7281	-	1580.23	1141.03	797.174	454.421	553.508	488.861	625.116	290.897	241.607	374.594	335.21	296.217	1.146	0.0472464	0.431414	-1.21286	down
MW0015479	12(13)Ep-9-KODE	FA	Oxidized lipids	C18H30O4	2	0.7263	-	1597.56	3074.08	3706.91	1710.27	3425.59	2145.71	3669.51	3417.61	4061.04	5908.2	3692.82	5867.61	1.11888	0.0126836	1.69965	0.765241	up
MW0194316	L-Asparagine, N-[2-(acetylamino)-2-deoxy-beta-D-glucopyranosyl]-	Amino acid and Its metabolites	Amino acid derivatives	C12H21N3O8	2	0.7245	-	25128.5	29847.6	28982.3	28350.6	27285.9	26927.8	23915.5	25764.4	24871.3	22967.1	24085.2	27817.2	1.10245	0.0154193	0.897299	-0.15634	down
MW0158444	Tyr-Gln-Thr-Lys	Amino acid and Its metabolites	Small Peptide	C24H38N6O8	2	0.7218	-	9710.42	8776.51	8511.78	9741.71	10315.1	11082.3	17092.4	19209	24685.7	17015	23382.4	22004	1.52074	0.000262609	2.12234	1.08566	up
MW0007161	Fluazifop	Benzene and substituted derivatives	Benzene and substituted derivatives	C15H12F3NO4	2	0.7215	-	25524.9	23526.3	21773.2	19797.1	22936.4	26552.4	32033.7	33156.4	32633.5	37486.2	36858.7	36565.3	1.48625	1.06468e-05	1.48978	0.5751	up
MW0006518	Cetaben	Benzene and substituted derivatives	Benzene and substituted derivatives	C23H39NO2	2	0.7213	-	78888.4	83449.7	72551.7	73014.1	90312.9	93363.3	131427	132502	128618	130296	138226	148977	1.53122	6.3158648395733e-7	1.64784	0.720579	up
MW0158430	Tyr-Gln-Asn-Glu	Amino acid and Its metabolites	Small Peptide	C23H32N6O10	2	0.7202	-	13204.2	12738.3	11525.3	11095.7	11510.6	10128.4	9467.73	8541.44	10497.2	7094.65	7632.02	9046.84	1.31203	0.00140254	0.744701	-0.425267	down
MW0151313	Ile-Ala-Leu-Arg	Amino acid and Its metabolites	Small Peptide	C21H41N7O5	2	0.72	-	12.958	1391.62	12.98	1418.88	1145.12	1694.5	12466.8	11138.8	13874.6	12785.3	13555.9	14770.7	1.22856	3.04354220269796e-8	13.8463	3.79142	up
MW0062166	Pregnenolone sulfate	Hormones and hormone related compounds	Hormones and hormone related compounds	C21H32O5S	2	0.7175	-	1573.38	626.878	812.76	1542.06	499.834	689.496	4025.25	5735.51	2756.57	5856.06	3416.75	4004.31	1.45604	0.000671501	4.49036	2.16683	up
MW0168814	Bentazone	Benzene and substituted derivatives	Benzene and substituted derivatives	C10H12N2O3S	2	0.717	-	21407	28288.9	21201.7	19187.4	20995.6	26133.5	7253.64	8862.18	7350.44	9638.56	8937.22	6975.41	1.5486	6.79587e-05	0.357233	-1.48506	down
MW0114674	Ketanserin	Heterocyclic compounds	Heterocyclic compounds	C22H22FN3O3	2	0.7153	-	155327	253288	220322	154791	213469	252149	144459	125682	147594	143419	134630	171112	1.19413	0.0150309	0.693881	-0.527241	down
MW0145679	Asn-Arg-Phe-Lys	Amino acid and Its metabolites	Small Peptide	C25H41N9O6	2	0.7136	-	5878.83	5400.44	7266.33	7625.42	7812.03	5361.65	14017	11535.6	13509.7	13089	14640.3	14633.4	1.51875	9.91752798478131e-7	2.06953	1.0493	up
MW0157865	Thr-Val-Leu-Thr-Ser	Amino acid and Its metabolites	Small Peptide	C22H41N5O9	2	0.71	-	20885.9	17147.8	20446.2	17625.7	21251.2	22728.6	25286.4	28170.5	28653.4	29700.3	30074.3	35997.8	1.43232	0.000406944	1.4813	0.566865	up
MW0152284	Leu-Gln-Asn-Arg	Amino acid and Its metabolites	Small Peptide	C21H39N9O7	2	0.705	-	12129.7	8990.02	4929.75	8593.74	8852.39	3747.68	30683.3	10536.6	20204.1	14540.8	13221.7	11284.9	1.09836	0.0354176	2.12668	1.0886	up
MW0149761	Gln-Lys-Phe-Arg	Amino acid and Its metabolites	Small Peptide	C26H43N9O6	2	0.6947	-	1111.13	1110.17	906.659	582.32	1057.83	762.452	5822.68	2891.75	4463.23	3371.97	3957.79	3668.84	1.51501	0.000539424	4.3714	2.12809	up
MW0011889	1,2-Dimyristoyl-sn-glycero-3-phospho-l-serine	GP	PS	C34H66NO10P	2	0.6884	-	2670.43	2169.68	2797.53	2008.99	2152.33	2395.58	3246.64	3241.36	3194.93	4864.61	4016.3	4441.35	1.38174	0.00263914	1.62071	0.696624	up
MW0155333	Phe-Ser-Leu-Phe-Asp	Amino acid and Its metabolites	Small Peptide	C31H41N5O9	2	0.6878	-	45311.2	54382.6	49782.1	44512.2	50219.2	57898.5	35494.3	36607.9	40933.8	45061.2	42307	45414.9	1.17278	0.00650042	0.813686	-0.297457	down
MW0008666	N-[2-[4-[[3-butyl-5-oxo-1-[2-(trifluoromethyl)phenyl]-1,2,4-triazol-4-yl]methyl]phenyl]phenyl]sulfonyl-3-methyl-2-thiophenecarboxamide	Benzene and substituted derivatives	Benzene and substituted derivatives	C32H29F3N4O4S2	2	0.6843	-	133053	66279.7	118813	160788	100384	57285.6	208273	204703	248084	139368	145255	229629	1.16823	0.00424322	1.84622	0.884578	up
MW0147083	Carbaprostacyclin-biotin	Others	Others	C36H60N4O5S	2	0.6823	-	1570.72	852.631	442.227	711.882	501.574	1147.2	1790.71	1357.62	1781.27	1317.68	1363.73	1495.88	1.1136	0.0119413	1.74253	0.801187	up
MW0057932	PC(P-18:0/20:4(5Z,8Z,11Z,14Z))	GP	PC-P	C46H84NO7P	2	0.6805	-	910.699	1551.7	2255.81	525.81	617.793	1833.44	1974.9	1954.22	2737.19	3067.34	1758.14	2969.68	1.04455	0.013154	1.87927	0.910175	up
MW0137859	Daidzein 4'-O-glucuronide	Flavonoids	Isoflavones	C21H18O10	2	0.6774	-	6579.66	6313.25	6917.09	6736.66	6202.62	6409.83	7062.11	7436.51	7850.08	6463.27	7788.65	8224.92	1.16392	0.0126072	1.1447	0.194973	up
MW0111319	Thiolutin	Heterocyclic compounds	Heterocyclic compounds	C8H8N2O2S2	2	0.6756	-	10622.7	10476.8	10300.4	10206.3	10117.4	8919.6	8469.66	8868.49	9698.94	9921.01	8626.45	8930.3	1.09211	0.0145449	0.898946	-0.153694	down
MW0144693	Ala-Phe-Ile-Arg	Amino acid and Its metabolites	Small Peptide	C24H39N7O5	2	0.6683	-	6600.98	3349.37	4168.13	2487.79	2438.39	2051.85	8630.09	11710	9514.21	8059.31	9954.47	8818.97	1.39296	6.42081e-05	2.68704	1.42602	up
MW0126499	Saccharin	Heterocyclic compounds	Heterocyclic compounds	C7H5NO3S	2	0.6675	-	2.52805e+06	2.98677e+06	2.84676e+06	2.83773e+06	3.11101e+06	3.28772e+06	2.49692e+06	2.43129e+06	2.58608e+06	2.52856e+06	2.3451e+06	2.52651e+06	1.27091	0.00707981	0.847507	-0.238703	down
MW0002672	2-Amino-5-benzoylbenzimidazole	Benzene and substituted derivatives	Benzene and substituted derivatives	C14H11N3O	2	0.663	-	37666.3	38055	40583.2	49623.1	41786.7	44158.8	34650.4	30272.3	39485.3	39044.1	29772.8	36539.1	1.05904	0.0186851	0.832816	-0.26393	down
MW0004629	4-amino-6,7-dihydro-5H-cyclopenta[b]pyridin-2-yl 4-methylbenzenesulfonate	Benzene and substituted derivatives	Benzene and substituted derivatives	C15H16N2O3S	2	0.6622	-	46900.7	40427.5	67114	35963.5	47327.4	41407.5	35016.8	32492	27286.1	34856.9	34063.4	34716.7	1.14982	0.0286623	0.710867	-0.492348	down
MW0156476	S1P Lyase Fluorogenic Substrate	Benzene and substituted derivatives	Benzene and substituted derivatives	C14H18NO8P	2	0.6616	-	727.679	1050.46	1221.06	795.494	1095.74	676.465	3817.01	4267.36	3725.41	1529.71	4134.19	4740.84	1.44051	0.0014963	3.99047	1.99656	up
MW0147117	Carmamycin B	Others	Others	C25H45N3O7S	2	0.6564	-	45194.9	61606.2	62611.9	41776.6	49906	57597.2	111622	85137.2	86135.1	65592.1	117341	67114.8	1.2498	0.00822305	1.67228	0.741813	up
MW0003225	2-[(1-{3-[4-(Biphenyl-4-ylcarbonyl)-2-propylphenoxy]propyl}-1,2,3,4-tetrahydroquinolin-5-yl)oxy]-2-methylpropanoic acid	Benzene and substituted derivatives	Benzene and substituted derivatives	C38H41NO5	2	0.6553	-	3871.21	3233.43	2105.07	1786.8	5797.07	4984.39	7279.69	7557.7	8327.82	6802.59	9387.02	8092	1.30199	0.000431094	2.17866	1.12344	up
MW0168281	Dioleoylphosphatidic acid	GP	PA	C39H73O8P	2	0.6553	-	3.14171e+06	3.44004e+06	3.29074e+06	2.12546e+06	2.53217e+06	3.09842e+06	2.24093e+06	1.58577e+06	1.61592e+06	1.14724e+06	1.64514e+06	1.88908e+06	1.34827	0.000783636	0.5743	-0.800124	down
MW0144244	Acetoxy-10-gingerol	Benzene and substituted derivatives	Benzene and substituted derivatives	C23H36O5	2	0.6484	-	27.853	26.508	39.506	73.269	90.356	50.314	9783	9969.86	10607.9	9999.02	11237.4	11598.9	1.58856	3.8707365156237e-7	205.311	7.68167	up
MW0009445	4-Tetradecanamidobenzylphosphonic acid	Benzene and substituted derivatives	Benzene and substituted derivatives	C21H36NO4P	2	0.6459	-	9233.4	10619.5	11592.1	10277.2	11534.1	14089.2	14267.8	10903.1	17979.5	16638.1	15349.5	15311.3	1.13703	0.0106113	1.34306	0.425528	up
MW0105006	1,3,4-Trihydroxy-5-oxocyclohexane-1-carboxylic acid	Organic acid and Its derivatives	Organic acid and Its derivatives	C7H10O6	2	0.644	-	1.02624e+06	1.0204e+06	926393	1.0861e+06	1.00787e+06	938074	650719	586817	628544	620416	638623	576636	1.56423	1.48534e-06	0.616438	-0.697972	down
MW0105248	Valeryl-4-hydroxyvalsartan	Amino acid and Its metabolites	Amino acid derivatives	C24H29N5O4	2	0.6322	-	29612.8	33379.9	31461.6	31748.7	34135.3	36921.8	28089.9	23250.5	28676.7	25428.4	27228.8	28000.5	1.31464	0.00113946	0.814533	-0.295955	down
MW0159118	Val-Phe-Asp-Arg	Amino acid and Its metabolites	Small Peptide	C24H37N7O7	2	0.6252	-	4351.74	3486.1	3519.93	3590.42	4949.71	5359.3	10536.6	9722.92	12236.1	7381.48	11150.5	12859.5	1.49418	0.000185277	2.52946	1.33883	up
MW0157537	Thr-Ala-Phe-Val-Glu	Amino acid and Its metabolites	Small Peptide	C26H39N5O9	2	0.6248	-	4745.95	5682.35	5624.11	4596.28	6674.27	5261.42	9749.86	6605.6	9635.13	8335.15	10220.6	9948.96	1.40258	0.000513036	1.67244	0.741952	up
MW0149948	Glu-Asp-Lys-Glu	Amino acid and Its metabolites	Small Peptide	C20H33N5O11	2	0.6103	-	26640.4	24357.1	26021.4	20779.1	23441.7	18652.2	38389.9	67773.5	40954.9	30824.3	73061.8	41506.2	1.31888	0.014818	2.09098	1.06418	up
MW0012969	1-Palmitoyl-2-myristoyl-sn-glycero-3-phosphocholine	GP	PC	C38H76NO8P	2	0.6076	-	742265	911822	884319	582434	745536	614311	483887	482539	489788	454942	395836	335998	1.40311	0.00144817	0.589863	-0.761549	down
MW0152392	Leu-Leu-Asp-Leu-Leu	Amino acid and Its metabolites	Small Peptide	C28H51N5O8	2	0.5883	-	1043.91	1443.2	1518.12	1194.59	986.104	528.863	2199.36	2317.35	3609.48	2884.09	2830.04	3175.73	1.3755	0.000110181	2.53411	1.34148	up
MW0054485	1-Palmitoylglycerol 3-phosphate	GP	LPA	C19H39O7P	2	0.5569	-	24.299	7301.17	9.869	31.367	5937.63	45.793	70903.9	71664.4	70611.4	71488.9	73408.1	77397.8	1.34624	1.0645979368814e-11	32.6195	5.02766	up
MW0110180	Tumonoic acid I	Organic acid and Its derivatives	Organic acid and Its derivatives	C27H47NO7	2	0.5482	-	55842.7	78953.7	72588.2	66602.7	76520.7	69941.5	45844.2	44798.2	51300.7	53544.6	50712.4	61262.6	1.30949	0.00138983	0.731271	-0.451522	down
MW0159036	Val-Ile-Asp-Lys	Amino acid and Its metabolites	Small Peptide	C21H39N5O7	2	0.5329	-	17378.1	18856.4	16851.2	12552.8	18805.1	17083.8	26293.6	25602.6	30445.1	24384.6	29996.8	20009.2	1.32864	0.00097001	1.54374	0.62643	up
MW0152934	Lys-Gln-Asp-Lys	Amino acid and Its metabolites	Small Peptide	C21H39N7O8	2	0.5288	-	900371	932367	449018	396303	552070	671483	472178	394296	416040	437749	385013	370458	1.06345	0.0499331	0.634541	-0.656214	down
MW0013007	1-Stearoyl-2-oleoyl-sn-glycero-3-phospho-(1'-sn-glycerol)	GP	PG	C42H81O10P	2	0.5111	-	561488	452374	487833	438944	502813	483218	391416	349570	301391	103466	114086	325267	1.12271	0.00548842	0.541639	-0.884598	down
MW0166258	4-(6-Hydroxy-pyridin-3-yl)-4-oxobutanal	Heterocyclic compounds	Heterocyclic compounds	C9H9NO3	3	0.9739	-	3381.08	2772.03	3374.08	2135.55	2724.13	4454.3	6322.91	3875.51	4741.86	3646.87	3419.2	5403.54	1.01117	0.0327597	1.45479	0.540808	up
MW0014926	N-(6-Aminohexanoyl)-6-aminohexanoate	Benzene and substituted derivatives	Benzene and substituted derivatives	C12H24N2O3	3	0.9627	-	20385.7	36007.3	23436.8	18638.7	24136.8	36173.8	3248.31	3800.14	2926.57	3479.13	6493.73	6909	1.50879	0.000704374	0.169146	-2.56366	down
MW0011579	(R)-10-hydroxystearic acid	FA	Oxidized lipids	C18H36O3	3	0.9625	-	89.259	791.896	445.286	242.586	340.754	615.506	4496.49	4305.52	4362.95	4449.2	5920.78	5390.45	1.47974	3.10474e-06	11.4543	3.51782	up
MW0114353	D-ribofuranose 5-phosphate	Organic acid and Its derivatives	Organic acid and Its derivatives	C5H11O8P	3	0.9511	-	26965.1	34665.7	33413.1	34018.2	34248.4	42097.7	828.232	1297.2	984.934	930.947	918.455	224.517	1.56294	1.19594e-05	0.025239	-5.3082	down
MW0143407	4-Methylthiobutanaldoxime	Alcohol and amines	Alcohols	C5H11NOS	3	0.9408	-	79035.1	84871.3	81062.1	74314.4	83674.2	83465.8	76243.7	72193.7	73907.7	70043.1	70019.7	72591.2	1.33836	0.00166577	0.894282	-0.161199	down
MW0006739	Desmethylcitalopram	Benzene and substituted derivatives	Benzene and substituted derivatives	C19H19FN2O	3	0.9361	-	15163	17056.1	14367.1	13038.3	15333	14452.5	13029.7	11353.3	15206.7	11629.4	12876.2	13580.3	1.02635	0.032574	0.868757	-0.202975	down
MW0162398	5a,11a-Dehydrotetracycline	Aldehyde,Ketones,Esters	Esters	C22H22N2O8	3	0.9355	-	4023.32	5780.33	5997.33	6113.23	5762.77	6181.5	10089.2	9038.68	9511.59	8978.92	8342.66	9565.51	1.44635	9.10834e-06	1.63996	0.713662	up
MW0166700	3-Isobutanoyl-4-(isovaleryl)sucrose	Others	Others	C21H36O13	3	0.9102	-	15329.4	27020.5	23267	19428.9	29251.3	33568.3	14385.4	13741.2	16129	15957.6	13578.4	19865.7	1.15441	0.0193724	0.633395	-0.658823	down
MW0114549	Glucose 1-phosphate	Organic acid and Its derivatives	Organic acid and Its derivatives	C6H13O9P	3	0.8771	-	25646.1	10951.1	12478	16236.3	10569.5	9071.67	87282.8	62324.5	64998.8	63468.6	71437	60650.5	1.52191	2.45816e-06	4.82812	2.27146	up
MW0140348	(3E)-3-[(1R,5R,6S)-5-hydroxy-7-oxabicyclo[4.1.0]heptan-2-ylidene]pyruvic acid	Aldehyde,Ketones,Esters	Esters	C9H10O5	3	0.8411	-	91157	98643.4	91286.5	93540.6	99439.2	88572.5	22998.2	18973.1	22467.7	20870.2	21425.5	23500.2	1.5912	9.27776378395655e-9	0.231471	-2.11109	down
MW0107684	(R)-cysteate	Organic acid and Its derivatives	Organic acid and Its derivatives	C3H7NO5S	3	0.8341	-	3259.24	3166.46	2503.92	3593.21	3886.37	3902.79	7023.55	8869.45	11239.6	10702.4	6882.12	7785.6	1.49695	0.00058379	2.58481	1.37006	up
MW0147427	Chlorophyllide b	Tryptamines,Cholines,Pigments	Pigments	C35H32MgN4O6	3	0.8263	-	22694.9	29342.2	29162.5	33635.4	29028.2	23979.3	23237.9	20422.2	21904.8	19580.8	18368.2	15286.7	1.28205	0.00272702	0.707809	-0.498567	down
MW0161139	(2S)-6-[5-[(3aS,4S,6aR)-2-oxo-1,3,3a,4,6,6a-hexahydrothieno[3,4-d]imidazol-4-yl]pentanoylamino]-2-azaniumylhexanoate	Others	Others	C16H28N4O4S	3	0.7938	-	2106.89	2684.79	3563.79	1727.72	2493.97	2642.21	1381.04	1391.73	1949.17	1890.12	2483.74	1468.42	1.01922	0.033554	0.69413	-0.526722	down
MW0161372	2-Phenylethyl D-glucopyranoside	Alcohol and amines	Alcohols	C14H20O6	3	0.7654	-	3331.06	4553.03	3932.41	3073.35	3154.74	4259.39	627.763	1525.21	1999.54	2129.18	1405.66	2090.22	1.29619	0.000127625	0.438378	-1.18975	down
MW0164590	Homolanthionine	Others	Others	C8H16N2O4S	3	0.7491	-	12292.7	5624.18	5430.65	6766.35	4167.87	5709.93	4477.17	3779.76	5034.91	2437.88	2000.58	1398.78	1.13506	0.0317927	0.478327	-1.06393	down
MW0103645	{[(2R,3R)-5-[(E)-N'-{4-carbamoyl-1-[(2S,3S,4R,5S)-3,4-dihydroxy-5-[(phosphonooxy)methyl]oxolan-2-yl]-1H-imidazol-5-yl}methenimidamido]-2,3-dihydroxy-4-oxopentyl]oxy}phosphonic acid	Nucleotide and Its metabolites	Nucleotide and Its metabolites	C15H25N5O15P2	3	0.7403	-	44455.8	6044.33	26664.9	21049.3	24300.8	13859.7	4117.53	5237.88	20726.8	3515.01	4623.33	5002.54	1.1257	0.0337094	0.316944	-1.6577	down
MW0142373	2-Hydroxy-5-(methylsulfanyl)-3-oxopent-1-enyl phosphate	Aldehyde,Ketones,Esters	Esters	C6H11O6PS	3	0.7359	-	10986	9210	7316.71	7953.03	9331.06	9169.41	29116.6	26719	27575	30905.9	32376.3	28228.6	1.57535	3.38071789393836e-8	3.24131	1.69658	up
MW0142902	3-deoxy-8-O-phosphono-D-manno-oct-2-ulosonic acid	Organic acid and Its derivatives	Organic acid and Its derivatives	C8H15O11P	3	0.72	-	1092.17	1873.36	2378.64	3449.64	4004.16	7220.05	432.99	336.033	313.977	503.603	494.735	506.807	1.42842	0.0220908	0.129291	-2.95131	down
MEDL02338	3-p-Coumaroylquinic acid	Phenolic acids	Phenolic acids	C16H18O8	3	0.7096	-	2223.63	2556.17	2080.34	2525.09	2865.54	2486.69	3900.97	4001.99	4532.89	3509.25	4130.28	4660.58	1.48849	2.71194e-05	1.67844	0.747121	up
MW0130114	2-(3,4-Dihydroxybenzoyloxy)-4,6-dihydroxybenzoic acid	Benzene and substituted derivatives	Benzene and substituted derivatives	C14H10O8	3	0.6993	-	5837.11	5994.81	5976.7	5995.34	5467.73	6298.15	4105.52	3415.56	4157.67	3881.48	4326.2	3616.91	1.52505	9.36058891380788e-7	0.660766	-0.597789	down
MW0156503	Salicin 6-phosphate	Organic acid and Its derivatives	Organic acid and Its derivatives	C13H19O10P	3	0.6921	-	257.75	493.036	338.001	269.315	376.234	120.636	836.865	972.876	945.944	1021.15	1049.77	1136.95	1.41254	1.59563e-06	3.2149	1.68477	up
MW0168003	GDP-L-fucose	Nucleotide and Its metabolites	Nucleotide and Its metabolites	C16H25N5O15P2	3	0.6781	-	132.095	93.835	76.846	42.824	35.169	30.69	249.232	137.621	345.827	271.173	208.648	342.889	1.34253	0.00105936	3.78018	1.91846	up
MW0161466	WURCS=2.0/2,2,1/[a2122h-1x_1-5][a212h-1a_1-5]/1-2/a6-b1	Alcohol and amines	Alcohols	C11H20O10	3	0.676	-	7.09182e+06	7.37299e+06	6.911e+06	6.54413e+06	6.55632e+06	6.81001e+06	5.31292e+06	5.17003e+06	5.40151e+06	5.14947e+06	5.20546e+06	5.54852e+06	1.5518	9.45063e-06	0.769939	-0.377184	down
MW0143834	2-Methyl-6-geranylgeranyl-1,4-benzoquinol	Benzene and substituted derivatives	Benzene and substituted derivatives	C27H40O2	3	0.6759	-	1203.03	1017.49	478.671	914.419	736.368	575.561	1708.85	1961.82	1837.98	1345.81	1245.75	1180.77	1.22266	0.00218932	1.88426	0.913997	up
MEDL01887	2-Hydroxybenzaldehyde	Benzene and substituted derivatives	Phenolics	C7H6O2	3	0.63	-	61220	66479	62894.2	60448	65840.1	65334.6	55585.9	57767	57442.4	54472.4	53469.2	57904.9	1.42419	0.000214223	0.880763	-0.183174	down
MW0140648	(S)-2-Hydroxypropylphosphonic acid	Organic acid and Its derivatives	Organic acid and Its derivatives	C3H9O4P	3	0.6093	-	8375.33	9168.64	8569.98	9110.07	9243.97	9858.22	1440.25	3678.22	1735.9	1392.6	218.821	1320.61	1.37933	1.53131e-06	0.180141	-2.4728	down
MW0166761	(S)-4-deoxygadusol	Aldehyde,Ketones,Esters	Ketones	C8H12O5	3	0.6011	-	3622.06	8709.88	8983.6	9870.18	9446.38	7524.21	5753.66	3807.86	5312.82	5414.27	2580.88	5349.23	1.03102	0.0150875	0.585982	-0.771072	down
MW0002640	2-Amino-3-methylbenzoate	Benzene and substituted derivatives	Benzene and substituted derivatives	C8H9NO2	3	0.5718	-	13013.3	14893.1	12746.7	13026.1	12975.8	11807.5	11001.8	11112.7	12406.6	12038.9	11134.8	8109.03	1.05261	0.0198642	0.838665	-0.253833	down
MW0161817	N-[(2R,4S,5S)-5-({[(2R,4S,5S)-3-acetamido-5-({[(2R,4R,5S)-3-acetamido-4,5-dihydroxy-6-(hydroxymethyl)oxan-2-yl]methoxy}methyl)-4-hydroxy-6-(hydroxymethyl)oxan-2-yl]methoxy}methyl)-2,4-dihydroxy-6-(hydroxymethyl)oxan-3-yl]acetamide	Alcohol and amines	Amines	C28H49N3O16	3	0.5679	-	1514.3	2054.56	1646.64	1020.92	1770.94	1967.57	871.198	638.678	1201.44	1124.79	1025.17	1535.81	1.07063	0.0130768	0.641317	-0.640891	down
MW0157447	Tetranactin	Heterocyclic compounds	Heterocyclic compounds	C44H72O12	3	0.8921	-	150135	126027	226357	80624.4	162052	84436.1	56154.4	47912.9	31242.4	33406.4	26642.4	31954.4	1.43506	0.00565642	0.273992	-1.86779	down
MW0158813	Undecylprodigiosin	Amino acid and Its metabolites	polypeptide	C25H35N3O	3	0.8156	-	684.965	635.85	343.407	369.698	1388.22	444.906	7086.42	6872.44	7836.6	7882.56	7663.22	11107.2	1.54505	4.08501e-05	12.5285	3.64715	up
MW0147063	Cannabisin G	Lig-s and Coumarins	Lig-s	C36H36N2O8	3	0.7819	-	2057.18	2719.83	1971.39	1441.39	2335.92	2484.47	1627.12	770.327	1177.91	1512.38	1260.89	1626.85	1.16584	0.00491427	0.613018	-0.706	down
MW0129947	2-[[3,4-Dihydroxy-5-(3,4,5-trihydroxybenzoyl)oxybenzoyl]amino]acetic acid	Organic acid and Its derivatives	Organic acid and Its derivatives	C16H13NO10	3	0.7783	-	2684.63	4242.36	4737.75	3472.09	5812.32	5429.67	2165.88	2151.72	1804.52	1900.26	1562.84	2025.03	1.4207	0.00333965	0.440135	-1.18398	down
MW0157222	Stigmatellin X	Heterocyclic compounds	Heterocyclic compounds	C28H38O6	3	0.7724	-	63267	74628.1	71292.1	73182.2	86201.7	79166.8	58407.2	62524.6	67597.3	58338.9	54619.5	64136.3	1.23507	0.0055815	0.816602	-0.292295	down
MW0007186	Fluorene	Benzene and substituted derivatives	Benzene and substituted derivatives	C13H10	3	0.7521	-	1.77768e+06	2.05932e+06	1.88324e+06	1.82572e+06	1.92731e+06	1.86601e+06	1.61943e+06	1.51981e+06	1.6796e+06	1.66819e+06	1.53577e+06	1.63424e+06	1.4281	0.000271595	0.851645	-0.231676	down
MW0013061	2-(Methoxycarbonyl)-5-methyl-2,4-bis(3-methyl-2-butenyl)-6-(2-methyl-1-oxopropyl)-5-(4-methyl-3-pentenyl)cyclohexanone	Aldehyde,Ketones,Esters	Ketones	C29H46O4	3	0.7495	-	1432.81	1491.25	1630.21	1283.68	1724.14	1440.8	7905.62	7847.19	12759.9	10152.8	6398.91	5004.21	1.53289	0.00172687	5.56139	2.47545	up
MW0104453	2-(1H-indole-3-carbonylamino)acetic acid	Organic acid and Its derivatives	Organic acid and Its derivatives	C11H10N2O3	3	0.731	-	143262	159122	155011	139939	159578	158379	118267	118364	113441	124233	124292	130308	1.45696	5.43084e-05	0.796364	-0.3285	down
MW0132716	1,3-Dihydroxy-8,9-dimethoxy-[1]benzofuro[3,2-c]chromen-6-one	Others	Others	C17H12O7	3	0.7152	-	174907	188471	187346	169808	176040	205760	162345	149671	159610	153958	170242	173653	1.17889	0.00795382	0.87948	-0.185278	down
MW0128884	[7-hydroxy-6-(7-hydroxy-4-oxo-4H-chromen-3-yl)-5-methoxy-2,2-dimethyl-3,4-dihydro-2H-1-benzopyran-3-yl]oxidanesulfonic acid	Organic acid and Its derivatives	Organic acid and Its derivatives	C21H20O10S	3	0.7084	-	64520.3	62188.2	61736.5	51202.5	65904.1	70118.4	53277	56450.1	51464.7	51051.7	55290.2	55585.9	1.11638	0.0180472	0.860116	-0.217397	down
MW0054516	LysoPA(i-19:0/0:0)	GP	LPA	C22H45O7P	3	0.7075	-	4228.94	3558.62	3185.21	3334.1	2289.24	2965.13	13280.1	8598.95	9160.71	9681.75	7386.33	9151.28	1.50068	0.00031568	2.92717	1.54951	up
MW0116349	2-(1-Piperazinyl)pyrimidine	Heterocyclic compounds	Heterocyclic compounds	C8H12N4	3	0.7048	-	128383	136843	131078	105847	103781	117904	84282.8	76026.8	92091.4	87986.2	77669.2	101321	1.37512	0.000762459	0.717534	-0.47888	down
MW0056551	[(2R)-1-(10-methylundecanoyloxy)-3-phosphonooxypropan-2-yl] 10-methyldodecanoate	GP	PA	C28H55O8P	3	0.6983	-	2852.2	3542.79	2879.03	2029.24	3027.86	3465.86	5890.69	4689.46	5330.25	5951.92	5198.57	5469.29	1.44181	9.11766e-06	1.82785	0.870147	up
MW0056444	[(2R)-1-octanoyloxy-3-phosphonooxypropan-2-yl] tridecanoate	GP	PA	C24H47O8P	3	0.6936	-	6696.59	9523.86	6308.7	6156.32	5755.73	7722.09	1402.11	1146.63	1152.21	564.246	2682.55	842.515	1.48769	2.79319e-05	0.184764	-2.43625	down
MW0147386	Chloranocryl	Benzene and substituted derivatives	Benzene and substituted derivatives	C10H9Cl2NO	3	0.6873	-	15719.8	16214.3	15047.8	13600	13254.1	17131.5	3869.99	9730.31	11159.7	7104.77	6938.85	11504.5	1.22787	0.00127293	0.553034	-0.854561	down
MW0146468	Avermectin B1a aglycone	Aldehyde,Ketones,Esters	Ketones	C34H48O8	3	0.6858	-	42310	41567.9	43376.1	32630.3	34357.7	36904.6	68877.9	60642.2	56397.3	55156.1	64065.1	66115.8	1.47254	1.32534e-05	1.60614	0.6836	up
MW0129326	{4-hydroxy-17-methoxy-10-oxo-2-oxatricyclo[13.2.2.1(3),]icosa-1(17),3,5,7(20),15,18-hexaen-8-yl}oxidanesulfonic acid	Others	Others	C20H22O8S	3	0.6829	-	8140.65	17568.5	11400.7	7981.86	17654.5	17977.4	62312.5	59736.6	17461.4	15941.3	57261.4	18459.4	1.07173	0.0459376	2.86376	1.51791	up
MW0013880	33-Deoxy-33-hydroperoxyfurohyperforin	Aldehyde,Ketones,Esters	Ketones	C35H52O6	3	0.6666	-	22789.1	34872	17412.3	20249.9	18438.6	15497.6	7162.36	11457.4	8414.18	9604.11	9897.47	8179.63	1.43342	0.00658157	0.423297	-1.24026	down
MW0157440	Tetrahydrogeranylgeranyl diphosphate	Terpenoids	Terpenoids	C20H40O7P2	3	0.6622	-	3215.37	6235.2	6817.72	5611.42	8423.4	6431.44	9234.95	6786.41	10456.7	11185.3	8700.95	7154.51	1.00017	0.0187496	1.4569	0.542906	up
MW0129335	{5-[(E)-2-{3,5-dihydroxy-4-[(1E)-3-methylbut-1-en-1-yl]phenyl}ethenyl]-2-hydroxyphenyl}oxidanesulfonic acid	Organic acid and Its derivatives	Organic acid and Its derivatives	C19H20O7S	3	0.6611	-	168574	174582	197549	170023	184941	195979	135817	130890	136032	166196	123904	127313	1.38576	0.000263317	0.751299	-0.412541	down
MW0147026	Calcium;trisodium;2-[[2-[bis(carboxylatomethyl)amino]-3-(4-ethoxyphenyl)propyl]-[2-[bis(carboxylatomethyl)amino]ethyl]amino]acetate	Organic acid and Its derivatives	Organic acid and Its derivatives	C23H28CaN3Na3O11	3	0.6381	-	29245.3	19069	27931.4	44469	11619.7	12613.8	39383.5	50204.2	58984.1	38994.1	40626.4	70285.3	1.16688	0.00551725	2.0592	1.04209	up
MW0124717	L-Stercobilinogen	Heterocyclic compounds	Heterocyclic compounds	C33H48N4O6	3	0.6332	-	5650.44	5568.63	5061.53	5088.53	5940.71	6090.43	3237.14	2904.28	3090.78	3670.01	3581.97	3844.04	1.49408	2.96627e-06	0.608624	-0.716376	down
MW0013661	2-Stearoylglycerophosphoglycerol	GP	PG	C24H49O9P	3	0.626	-	27068.4	23680.2	22412	21215.3	15786.5	11768	865.05	8702.92	7895.36	12228.7	11158.2	8915	1.0004	0.00197916	0.408145	-1.29285	down
MW0145000	2,2':5',2''-Terthiophene	Heterocyclic compounds	Heterocyclic compounds	C12H8S3	3	0.6193	-	28739.9	26426.8	24315.7	21093.5	23881.3	25173.6	15738.9	17897.5	19508.4	17658.7	15790.4	16117	1.46064	0.000194911	0.686428	-0.542819	down
MW0159783	Selenophosphoric acid	Others	Metal, Non-metal and related compounds	H3PO3Se	3	0.6171	-	27083.6	32513.2	27540.8	23408.7	20692.8	23921.7	5643.83	7356.21	8621.8	6864.89	6079.95	6741.2	1.57205	5.25867e-05	0.266226	-1.90928	down
MW0011783	1-(11Z,14Z-eicosadienoyl)-glycero-3-phosphate	Others	Others	C23H43O7P	3	0.6126	-	55028.6	57200.4	53616.3	50770.1	50864.6	52832.8	41222.5	40087.8	41906.7	39950.1	40384.5	43046	1.55169	9.38956e-06	0.769865	-0.377323	down
MW0062921	PS(22:1(13Z)/20:5(5Z,8Z,11Z,14Z,17Z))	GP	PS	C48H82NO10P	3	0.6105	-	96297.8	110976	91081.2	92372.3	79803	96222.2	70094.6	70921.2	57817.9	64738.6	41815.2	33570.8	1.29057	0.000824355	0.598071	-0.74161	down
MW0057379	PC(20:4(8Z,11Z,14Z,17Z)/15:0)	GP	PC	C43H78NO8P	3	0.6009	-	2.51203e+06	2.68153e+06	2.50991e+06	1.75984e+06	2.22528e+06	2.82633e+06	1.7508e+06	1.17056e+06	960139	1.14594e+06	1.40871e+06	1.49427e+06	1.37958	0.000279787	0.546364	-0.872067	down
MW0057326	PC(20:3(8Z,11Z,14Z)/20:3(5Z,8Z,11Z))	GP	PC	C48H84NO8P	3	0.5896	-	27804.3	40107	28888.5	24851.4	11809.3	32679.3	10762.1	11651.1	13755.4	19250.7	13886.9	18075.9	1.12439	0.0169826	0.525955	-0.926989	down
MW0126560	Sinalbin A	Heterocyclic compounds	Heterocyclic compounds	C12H12N2O2S2	3	0.5849	-	24876.1	27479.2	25459.1	24419.5	28111.7	23881.3	17159.7	18289.4	20162.9	23747.9	22434.7	20041.5	1.2672	0.00175492	0.789979	-0.340113	down
MW0115039	NTP	Benzene and substituted derivatives	Benzene and substituted derivatives	C6H15O13P3	3	0.5847	-	20078.5	10726.2	12900.4	11287.8	14666.3	11836.5	35613.5	29043.5	29647.8	38283.9	28984	37823	1.50249	1.04369e-05	2.4467	1.29084	up
MW0156186	Psychosine sulfate	SL	SL	C24H47NO10S	3	0.5682	-	88062	106570	82999.2	56753.3	42050.8	130305	133997	143704	147969	149075	128047	145824	1.14758	0.00641362	1.67466	0.743867	up
MW0128912	{[(3E)-4-(1-oxo-1H-isochromen-3-yl)but-3-en-1-yl]oxy}sulfonic acid	Organic acid and Its derivatives	Organic acid and Its derivatives	C13H12O6S	3	0.5579	-	8923.12	8809.55	6305.93	5895.34	6444.72	7452.64	10750.9	10155.3	12868.9	12245	12719.5	10866.3	1.38232	0.000137238	1.58804	0.667249	up
MW0056988	PC(18:1(11Z)/18:2(9Z,12Z))	GP	PC	C44H82NO8P	3	0.5572	-	269560	307778	253396	220562	239814	393419	86774	171175	139792	152522	143683	135949	1.38583	0.00146096	0.492657	-1.02134	down
MW0060337	PE-NMe2(18:1(11Z)/18:1(9Z))	GP	PE	C43H82NO8P	3	0.5547	-	131261	128225	155644	113546	109535	146324	102162	92811.5	90950.2	88085.8	56248.4	68806.3	1.31108	0.000856578	0.636127	-0.652612	down
MW0015878	Araliacerebroside	SL	Cer	C40H77NO10	3	0.5532	-	206206	259394	214719	152162	174459	178455	104813	126294	166251	179932	140480	130931	1.12229	0.0162475	0.715965	-0.482039	down
MW0056994	PC(18:1(11Z)/20:2(11Z,14Z))	GP	PC	C46H86NO8P	3	0.5506	-	83130.4	71380	81035.9	101661	107636	90328.9	62957.2	55333.4	56729.7	48582.5	53130.3	48546	1.43292	0.00077667	0.607803	-0.718324	down
MW0056783	1-Tetradecanoyl-2-pentadecanoyl-sn-glycero-3-phosphocholine	GP	PC	C37H74NO8P	3	0.5489	-	64212.7	145873	45595.8	75082.3	79776.7	91212.3	29311.3	39933	51837.2	58002.6	62833.7	32930.8	1.07788	0.0422726	0.547777	-0.868339	down
MW0057061	PC(18:2(9Z,12Z)/20:2(11Z,14Z))	GP	PC	C46H84NO8P	3	0.5487	-	81866.4	102145	71461.9	60442.3	60345.8	77977.7	62251.4	35846.4	25493.1	38996	43924.3	28721.4	1.31059	0.0014999	0.517861	-0.949364	down
MW0056916	1-(9Z-hexadecenoyl)-2-pentadecanoyl-glycero-3-phosphocholine	GP	PC	C39H76NO8P	3	0.5461	-	421211	512141	451751	334171	449469	474734	121155	147553	163106	143637	141882	137829	1.56985	4.03874e-05	0.323499	-1.62817	down
MW0060363	PE-NMe2(18:1(9Z)/16:1(9Z))	GP	PE	C41H78NO8P	3	0.546	-	25437.7	21547.4	23200.1	19694.4	14763.6	15953.5	13493.7	12994.5	13191.7	13209	8089.4	9065.17	1.30857	0.00258709	0.580809	-0.783865	down
MW0057007	1-(11Z-octadecenoyl)-2-tetracosanoyl-sn-glycero-3-phosphocholine	GP	PC	C50H98NO8P	3	0.5439	-	2607.76	1719.09	1945.92	1510.86	1864.98	2813.55	1447.48	1382.06	1596.34	535.369	349.948	1037.24	1.10566	0.00650075	0.509417	-0.97308	down
MW0057082	PC(18:3(6Z,9Z,12Z)/15:0)	GP	PC	C41H76NO8P	3	0.5425	-	657386	767412	620886	480111	566419	392699	538089	324444	356547	370637	309020	301677	1.21242	0.00979696	0.631411	-0.663348	down
MW0005081	4'-Hydroxy-5-carboxy-lumiracoxib	Benzene and substituted derivatives	Benzene and substituted derivatives	C16H13ClFNO5	3	0.5416	-	15539.4	13971.7	9277.62	11725.2	8031.78	5699.76	5610.31	3168.07	2403.98	4905.27	5130	4346.38	1.29868	0.00671079	0.397911	-1.32948	down
MW0135751	6-{[2-(2,4-dihydroxyphenyl)-7-methoxy-6-(3-methylbut-1-en-1-yl)-3-(3-methylbut-2-en-1-yl)-4-oxo-4H-chromen-5-yl]oxy}-3,4,5-trihydroxyoxane-2-carboxylic acid	Benzene and substituted derivatives	Benzene and substituted derivatives	C32H36O12	3	0.5364	-	20279.8	19407.1	21397	17034.1	18606.5	17286	22699.6	21918.6	23103.5	21010.7	22150	19268.8	1.06327	0.0139189	1.14157	0.191022	up
MW0116191	[3-(6,7-dimethoxy-2H-1,3-benzodioxol-5-yl)propoxy]sulfonic acid	Organic acid and Its derivatives	Organic acid and Its derivatives	C12H16O8S	3	0.5295	-	148341	107638	113628	112102	115137	100356	291520	236867	258992	261755	273800	237513	1.55013	2.1661146900133e-7	2.23816	1.16231	up
MW0129317	{4-[3-oxo-3-(2,3,4,6-tetrahydroxyphenyl)prop-1-en-1-yl]phenyl}oxidanesulfonic acid	Others	Others	C15H12O9S	3	0.5278	-	8.49517e+06	8.9252e+06	8.32815e+06	8.13031e+06	8.44969e+06	8.68738e+06	7.11588e+06	6.54739e+06	7.05893e+06	7.34825e+06	7.0871e+06	7.14534e+06	1.50932	3.29993e-06	0.82921	-0.270191	down
MEDN1854	9,10-Dihydroxystearic acid	FA	FFA	C18H36O4	3	0.5177	-	452.812	938.082	714.026	898.516	620.149	1036.96	8048.03	8148.62	8034.26	8784	9199.72	9892.04	1.57161	3.96186095266496e-7	11.1804	3.4829	up
MW0056976	1-Stearoyl-2-(1-enyl-palmitoyl)-sn-glycero-3-phosphocholine	GP	PC	C42H84NO7P	3	0.5166	-	268106	264451	228402	195085	224661	225387	143174	129680	107758	129347	127267	117460	1.52387	5.46203e-05	0.536725	-0.897744	down
MW0142513	2-O-alpha-mannosyl-D-glycerate	Organic acid and Its derivatives	Organic acid and Its derivatives	C9H16O9	3	0.5164	-	9.03924e+06	9.42383e+06	8.85289e+06	8.79908e+06	8.96514e+06	9.45438e+06	7.55493e+06	7.37654e+06	7.5371e+06	7.80819e+06	7.49977e+06	7.50837e+06	1.55029	4.55215e-06	0.830389	-0.26814	down
MW0141823	1-Palmitoyl-2-(5-hydroxy-8-oxo-6-octenedioyl)-sn-glycero-3-phosphatidylcholine	GP	PC	C32H60NO11P	3	0.5163	-	3540.25	3519.83	3826.04	2982.58	3194.68	3641.97	1515.21	1108.76	1624.88	1606.44	1691.69	1479.82	1.53816	5.53245617570432e-7	0.435964	-1.19772	down
MW0056851	1-pentadecanoyl-2-(9Z-hexadecenoyl)-sn-glycero-3-phosphocholine	GP	PC	C39H76NO8P	3	0.5154	-	113231	79182.5	67169.8	70185.2	55310.9	38757.8	14140.3	36063.8	25821.9	38273.9	10599.2	31135.2	1.26138	0.00545206	0.368148	-1.44164	down
