# Supplementary material for: Integrated network pharmacology and metabolomics to reveal the mechanism of Pinellia ternata inhibiting non-small cell lung cancer cells
Source: BMC Complement Med Ther. 2024 Jul 11;24:263. doi: 10.1186/s12906-024-04574-3 (PMC11238457; doi:10.1186/s12906-024-04574-3)
Supplement: Supplementary file 11 — Supplementary Material 11 [file 12906_2024_4574_MOESM11_ESM.xlsx]

## Sheet: Sheet1
343 differential metabolites between Ctrl group with PTE group
Index	Compounds	Class I	Class II	Formula	Level	score	CAS	PTE-A1	PTE-A2	PTE-A3	PTE-A4	PTE-A5	PTE-A6	PTE-N1	PTE-N2	PTE-N3	PTE-N4	PTE-N5	PTE-N6	Ctrl-A1	Ctrl-A2	Ctrl-A3	Ctrl-A4	Ctrl-A5	Ctrl-A6	Ctrl-N1	Ctrl-N2	Ctrl-N3	Ctrl-N4	Ctrl-N5	Ctrl-N6	VIP	P-value	Fold_Change	Log2FC	Type
MW0154557	N-Butyl-11-[(7R,8R,9S,13S,14S,17S)-3,17-dihydroxy-13-methyl-7,8,9,11,12,13,14,15,16,17-decahydro-6H-cyclopenta[A]phenanthren-7-YL]-N-methylundecanamide	Hormones and hormone related compounds	Hormones and hormone related compounds	C34H55NO3	3	0.5766	98007-99-9	1.32645e+06	1.38475e+06	1.40509e+06	1.32546e+06	1.36712e+06	1.46754e+06	1.05997e+06	1.02508e+06	1.13279e+06	1.14373e+06	1.15951e+06	1.07946e+06	1.32934e+06	1.47367e+06	1.34709e+06	1.64522e+06	1.3163e+06	1.37861e+06	1.20015e+06	1.29559e+06	1.18711e+06	1.34018e+06	1.29185e+06	1.88565e+06	1.31645	0.0489639	0.891328	-0.165972	down
MW0009611	Pyridaben	Benzene and substituted derivatives	Benzene and substituted derivatives	C19H25ClN2OS	2	0.8277	96489-71-3	35757.9	39051.6	38371.7	35343.2	36706.9	36212.5	30091.9	27596.9	34815.5	32525.5	29434.6	29377.1	44316	43439.9	41128.4	44732	42166.8	43689.4	29009.3	33523.8	32142.5	31157.4	36483.6	51111.7	1.49902	0.0225686	0.85702	-0.222599	down
MW0145223	N-(2-hydroxyethyl-1,1,2,2-d4)-5Z,8Z,11Z,14Z-eicosatetraenamide	Alcohol and amines	Amines	C22H37NO2	2	0.8207	946524-40-9	30534.4	30453.4	33113.6	31484.6	34620.3	34979.7	78690.8	79118.2	89750	72893.8	75850.2	91117.3	17073.8	16672.5	25179.9	7.962	16980	16692.1	51935.5	36331.4	51527.5	32775.1	35671.2	27670.7	1.16056	0.00327859	2.07784	1.05508	up
MW0110913	Anandamide	Alcohol and amines	Amines	C22H37NO2	2	0.8926	94421-68-8	335083	339891	332541	344499	361404	390138	604534	576808	629281	604516	583412	617702	263879	486922	434344	437929	391437	422538	285928	362346	313120	277739	357467	318402	1.45344	0.0185464	1.31428	0.394272	up
MW0111241	Palmitoleoyl Ethanolamide	FA	Others	C18H35NO2	2	0.6783	94421-67-7	2307.6	2028.16	3408.02	3857.12	4140.5	4226.89	1000.11	1473.45	1148.76	1019.5	714.712	1489.59	1105.74	1306.33	1630.9	1273.76	1682.24	1264.53	1380.17	1013.61	711.796	978.776	943.481	815.551	1.59827	0.0191	1.90081	0.926611	up
MW0110701	20-HETE ethanolamide	Alcohol and amines	Amines	C22H37NO3	2	0.7439	942069-11-6	1429.98	1649.45	1285.69	1625.36	1373.3	1528.4	1971.5	2400.46	2387.73	1511.61	3066.8	2158.53	438.907	574.119	43.434	1021.06	367.808	237.602	157.386	9.151	94.789	25.108	13.303	17.531	2.50384	5.65724120372251e-8	7.46244	2.89965	up
MW0107564	Ile-gly	Amino acid and Its metabolites	Small Peptide	C8H16N2O3	3	0.8231	868-28-0	515.717	359.765	884.966	681.481	737.751	1118.43	1523.49	1405.47	1199.83	1583.76	6175.71	6093.03	1147.38	1036.61	1706.41	1315.98	1438.54	2156.12	6611.73	10672.6	8118.91	5906.03	8475.48	10977.8	1.54037	0.0264042	0.374044	-1.41872	down
MW0012936	1-Oleoyl-2-acetyl-sn-glycerol	GL	DG	C23H42O5	2	0.9581	86390-77-4 | 92282-11-6	22174.6	23419.5	25700.2	20731.5	20904.3	21507.7	17372.5	18876.9	22678.2	20950	16937.5	17556.2	33069.3	30130.8	29902.3	32579.7	28340.1	26295.6	17526.8	19752.8	16683.8	19292	21877.1	27579.1	1.44088	0.029041	0.821072	-0.284419	down
MW0054645	Mactraxanthin	Aldehyde,Ketones,Esters	Esters	C40H60O6	3	0.6244	86105-69-3	38024.6	38919	44777.8	37401.9	39196.9	37404.2	31085.6	31829.3	34288.1	34641.5	31123.4	31317.7	45653.2	43911.1	42714.2	43686.3	42827.8	41582.1	34923.6	38193.8	32998.3	35336.3	36073.8	49675.2	1.55877	0.0197694	0.881934	-0.181257	down
MEDP1904	LPE(18:2/0:0)	GP	LPE	C23H44NO7P	1	0.8932	85046-18-0	3234.84	4970.35	3826.98	3832.7	3392.65	3655.59	9546.02	8973.06	8360.33	10952.9	9830.31	8929.29	1763.82	2112.01	4788.85	2089.04	1539.28	1786.67	1822.38	2299.85	1735.62	1860.51	1738.2	1701.56	2.50207	0.000262617	3.15024	1.65546	up
MW0112945	fluorobenzoylpropionic acid	Organic acid and Its derivatives	Organic acid and Its derivatives	C10H8F2O3	2	0.6696	84313-94-0	1014.8	1814.14	1283.84	1049.99	832.434	1567.52	8.612	11.185	146.948	157.423	22.945	7.284	4350.33	1071.43	3809.39	1833.32	2737.42	3829.92	272.268	910.519	298.277	651.111	1260.46	1518.49	1.66158	0.0180803	0.351202	-1.50963	down
MW0106413	Dicyclomine	Others	Others	C19H35NO2	2	0.8327	77-19-0	31142.6	31102.7	34891	31333.3	33006	34508.7	118483	75304.5	76297.5	74136.1	71817.1	130631	23699.2	30636.5	26600.8	7.27	10.714	30048.6	33124.3	10.406	30663.5	4.073	11.705	32089.4	1.76914	0.00111651	3.58932	1.84371	up
MW0114952	N-Acetyl-D-glucosamine	Carbohydrates and Its metabolites	Sugar derivatives	C8H15NO6	3	0.9574	7512-17-6	64.86	301.616	299.699	137.838	65.315	371.32	125.052	108.387	136.545	41.583	124.572	119.378	254.028	111.168	179.988	137.753	304.261	142.083	1348.68	1056.3	980.704	859.391	921.419	2076.76	1.82996	0.0117557	0.226474	-2.14258	down
MW0105709	Arginine	Amino acid and Its metabolites	Amino acids	C6H14N4O2	1	0.5523	74-79-3	14400.1	14410.2	17981.3	14588.4	15549.3	22367.7	12217	12447.3	9101.14	11720.6	14952.9	11778.5	31192	31250.7	35419.7	48078.2	32527.1	40585.9	26546.5	35361.7	24708.6	26542.5	31295.3	33877.9	2.83984	9.13513999743737e-8	0.431607	-1.21221	down
MW0141372	13-Azaprostanoic acid	FA	FFA	C19H37NO2	2	0.8997	71629-07-7	45552.4	50878.1	51610.1	52582.4	48343.5	61601.9	106205	119997	113398	115141	116350	112279	9578.11	25545.2	21749.4	39824.7	39686.2	33498.5	69050.4	77562.9	51058.2	63457	70893.5	76943.2	1.68128	0.00744288	1.7171	0.779973	up
MW0143778	6beta-(Dimethylamino)-3beta,5-dihydroxy-5alpha-pregnan-20-one	Aldehyde,Ketones,Esters	Ketones	C23H39NO3	3	0.7699	7144-27-6	26745.1	27463.4	29338.9	26985.7	27312	32155.5	96737.8	95639.4	103791	95403.6	95657.7	122921	25725.9	29453.2	28875	7.891	11.63	32617.6	35956.3	11.295	33285	4.421	12.705	34832.9	1.74093	0.0017403	3.53339	1.82105	up
MW0124314	Himbacine	Heterocyclic compounds	Heterocyclic compounds	C22H35NO2	2	0.9028	6879-74-9	7563.11	7041.26	7815.52	7571.06	8417.68	13366	9766.08	10712.2	14073.1	11914.1	13219.2	12484.9	62.098	21.915	17129.6	14.226	18.024	34.218	19.003	3.408	4.338	17.597	52.784	24.08	2.75925	4.10401e-05	7.12272	2.83243	up
MW0111078	Linoleoyl ethanolamide	Alcohol and amines	Amines	C20H37NO2	2	0.9033	68171-52-8	9188.65	9720.83	9970.88	9922.13	11843	11710.2	23969.7	23562.6	24047.1	22449.7	25634.9	25705.9	8352.63	4336.04	17791	10797.1	5128.56	7109.08	6072.57	4138.49	15152.7	3941.11	8096.55	7099.89	1.99238	0.00159481	2.11931	1.08359	up
MW0146807	B-Norcholesterol	Hormones and hormone related compounds	Hormones and hormone related compounds	C26H44O	3	0.7725	6544-70-3	8993.91	8809.36	9826.61	9583.38	8724.15	10267.5	19698.9	19218.5	19834.5	18503.4	19941	19950.9	3181.84	3259.07	1952.94	4843.23	2831.35	3890.04	12302.7	8520.05	11969.1	8183.8	8941.04	14839.8	2.01472	0.00125689	2.0463	1.03302	up
MEDN0243	Pyridoxine	Heterocyclic compounds	Heterocyclic compounds	C8H11NO3	1	0.7319	65-23-6	21214.1	20181.2	23997.1	19658	23317.4	16198.8	23003.9	19179.9	23602.8	35109.5	23849.9	21120	16974.2	20904	15259.8	26783.8	18127.9	22001.3	16532.5	11942.6	13574.4	10822	16265.9	15044.6	1.7699	0.00695847	1.32414	0.405051	up
MW0107510	Ile-Ser	Amino acid and Its metabolites	Small Peptide	C9H18N2O4	3	0.8488	6403-14-1	46.706	32.757	38.596	49.803	26.7	142.706	514.211	501.672	421.287	473.78	597.424	518.978	161.576	134.897	297.596	82.895	293.093	259.859	2283.51	3687.09	2727.12	2234.26	2894.57	4130.91	1.57163	0.0133424	0.175356	-2.51164	down
MEDP0513	Palmitic amide	FA	Others	C16H33NO	1	0.988	629-54-9	13374.6	13339.9	14658.7	11773.9	14772.6	14458.4	10662.5	10776.5	19089.5	11678.3	9954.65	10428.1	21063.7	18896.3	15703.1	19144	16430.9	16090	10795.5	12276.7	11516.8	11496.8	21572.9	16277.1	1.40531	0.0336773	0.810229	-0.303598	down
MW0112865	Isovalerophenone	Aldehyde,Ketones,Esters	Ketones	C11H14O	2	0.7593	582-62-7	6698.32	3850.49	17712.3	15475	17075.1	24027.6	15399.9	13878.2	16023.2	11863.3	9587.68	6050.15	8300.18	15235.2	14586.4	460.46	461.931	1621.26	6500.25	139.527	5971.79	4255.84	13033.9	7878.5	1.61053	0.00893845	2.00957	1.00689	up
MW0009794	Sulfamethazine	Benzene and substituted derivatives	Benzene and substituted derivatives	C12H14N4O2S	2	0.7239	57-68-1	1278.35	1632.24	2387.78	922.522	865.598	1349.7	566.297	816.619	385.552	510.872	484.878	414.643	1795.21	2550.26	1030.98	1531.85	1031.69	1458.02	1242.95	1337.82	1185.56	3667.78	1366.99	1446.8	1.68205	0.0260234	0.59122	-0.758234	down
MW0120644	4-Nitroquinoline N-oxide	Heterocyclic compounds	Heterocyclic compounds	C9H6N2O3	2	0.7141	56-57-5	4565.7	3741.3	4595.96	4889.02	5502.76	5665.58	2280.21	2394.98	1569.7	1845.68	1262.16	2367.89	7613.68	8830.28	11373.5	12649.1	11109.2	11422.4	1285.91	13963.2	8665.83	9100.11	9354.61	13169.8	2.20465	1.803e-05	0.34319	-1.54292	down
MW0105531	L-Alanine	Amino acid and Its metabolites	Amino acids	C3H7NO2	1	0.746	56-41-7	4039.53	3182.84	3915.13	3018.92	3933.02	3918.44	6734.46	7999.57	6291.89	7279.34	6907.36	8041.36	3249.91	5043.71	4180.68	6475.14	5163.21	3728.22	2211.98	4654.04	4235.95	2486.93	2039.96	4312.09	1.15759	0.0437761	1.36583	0.449778	up
MW0126521	Sclerotiorin	Heterocyclic compounds	Heterocyclic compounds	C21H23ClO5	2	0.8285	549-23-5	11294.7	12721.2	10950.8	11008.7	12076.4	11776.3	6047.49	6838.53	6507.93	6701.91	5416.95	6862.2	11836.5	12942.4	12177.4	15784.7	12324	13378.6	10112.5	10082.3	9769.83	8353.18	9025	8916.65	1.34873	0.0441774	0.803271	-0.316042	down
MW0105421	Acetylglycine	Amino acid and Its metabolites	Amino acid derivatives	C4H7NO3	1	0.6777	543-24-8	4728.38	4856.82	7160.53	4982.48	4060.8	5055.02	4969.28	3732.22	4992.15	4149.62	4035.76	4307.45	7041.52	5891.82	5666.82	5290.28	6368.67	5572.66	4637.45	5417.24	4681.66	4544.4	6349.31	5963.18	1.65063	0.0180353	0.845836	-0.24155	down
MW0054600	LPE(16:0/0:0)	GP	LPE	C21H44NO7P	1	0.8923	53862-35-4	21740.9	25546.4	29820.6	27090.3	25189.2	29284.5	37584.7	36776.9	39248.5	32607.2	36201.4	38774.9	21540.3	21880.5	26736.1	27797.2	23460.3	20402.4	18069.9	16621.1	16521.8	17346.9	19743.4	17891.2	2.36375	3.95686e-05	1.53165	0.615084	up
MW0103710	Uridine-diphosphate-N-acetylglucosamine	Nucleotide and Its metabolites	Nucleotide and Its metabolites	C17H27N3O17P2	3	0.9676	528-04-1	544.767	554.654	615.35	449.689	252.92	455.958	379.027	262.448	371.105	361.536	258.174	154.374	209.972	427.973	657.931	387.906	97.512	666.69	2150.75	2230.16	2065.15	1708.98	3794.12	3531.62	1.453	0.0125435	0.259918	-1.94387	down
MW0005010	4-Formyl-2-hydroxybenzoic acid	Benzene and substituted derivatives	Benzene and substituted derivatives	C8H6O4	2	0.9519	51572-88-4	67424.7	58661.9	58902.4	53903.8	31437.6	44420.4	25574.3	29148.2	31267.1	33555.5	45214.8	37113.6	72847.5	64149.6	79377.4	80704.6	72421.2	73683.9	70426.9	83195.9	75037.3	52346.3	61842.4	92068.7	2.44075	6.45527e-06	0.588342	-0.765272	down
MW0105167	FAPy-adenine	Heterocyclic compounds	Heterocyclic compounds	C5H7N5O	2	0.6913	5122-36-1	1558.6	946.456	1289.38	1688.79	1294.81	1479.02	716.748	84.415	840.664	137.121	410.476	772.64	1778.54	1633.74	1786.94	1905.04	1444.21	1152.73	1535.01	896.519	866.731	912.995	1507.8	890.405	1.25805	0.0401536	0.68784	-0.539856	down
MW0148859	Echinocystic acid	Organic acid and Its derivatives	Organic acid and Its derivatives	C30H48O4	2	0.8687	510-30-5	12.197	11.164	11.113	17.226	13.586	3.609	355.335	460.684	514.499	386.006	401.367	447.92	5.446	9.991	10.761	6.694	1.315	5.278	6.381	5.692	6.489	3.816	2.104	5.386	2.07389	0.00643514	37.9898	5.24754	up
MEDP1170	9-Octadecenal	Aldehyde,Ketones,Esters	Aldehydes	C18H34O	2	0.5397	5090-41-5	32406.5	17742.3	19215.8	15872.3	15418.1	19600.1	37219.9	37160	36251.5	35672.6	35014.7	39268.9	16074.2	18447.6	28431.4	28730.4	15061.7	18024.9	9169.22	8980.64	8455.69	6.172	8748.57	8049.21	1.13674	0.000910605	2.02666	1.0191	up
MW0145125	Anhydrorhodovibrin	Others	Others	C41H58O	3	0.6145	5085-16-5	805542	434425	896732	418510	440559	447355	337920	322165	358700	389315	327572	328777	418200	462769	844583	941123	826081	863535	416321	813578	370492	743395	431039	514912	1.45454	0.0441214	0.720318	-0.473294	down
MW0156386	Rhodovibrin	Terpenoids	Terpenoids	C41H60O2	3	0.5261	5017-53-8	193847	204399	229515	203323	214288	212290	163255	171231	171945	189058	157044	158725	203873	223355	206632	241361	210290	218188	178787	204136	176499	351918	370299	248331	1.45598	0.0281555	0.8007	-0.320667	down
MW0015867	Arachidonoyl-N,N-dimethyl amide	FA	Others	C22H37NO	2	0.9481	45280-17-9	2.20679e+06	2.29278e+06	2.63375e+06	2.47716e+06	2.33574e+06	2.98754e+06	4.60858e+06	4.28614e+06	4.87706e+06	4.04995e+06	4.23719e+06	5.1024e+06	2.23374e+06	2.20962e+06	2.30233e+06	8.4	13.468	2.486e+06	49.34	2.053e+06	1.81192e+06	1.67782e+06	1.91441e+06	50.363	1.49464	8.91987e-05	2.52233	1.33476	up
MW0055423	Virodhamine hydrochloride	FA	Others	C22H38ClNO2	2	0.9325	443129-35-9	677301	677179	733737	692861	671188	826132	193701	210577	216573	191379	201537	210686	223013	277310	245094	330049	262215	263691	170993	225361	146239	144764	160402	161914	1.6793	0.0104028	2.10753	1.07555	up
MW0107567	Ile-Ile	Amino acid and Its metabolites	Small Peptide	C12H24N2O3	3	0.7444	42537-99-5	198.65	160.326	631.074	274.858	638.403	2083.01	431.945	681.081	384.859	443.956	200.659	326.885	1862.96	368.532	2799.99	190.275	2191.85	1726.7	2285.13	3923.95	2604.5	2039.82	2491.52	3859.76	2.10747	0.000316929	0.245045	-2.02888	down
MW0010901	(1S,2S,4R,8R)-p-Menthane-1,2,8,9-tetrol	Alcohol and amines	Alcohols	C10H20O4	3	0.6027	402593-46-8	6327.23	5350.44	6491.89	6197.31	4672.15	7257.15	2555.74	2209.04	3596.64	3181.95	2700.8	3014.17	7502.23	8110.48	7369.63	9047.1	6423.31	8354.21	6178.09	7844.66	6021.01	5668.93	5551.44	7222.2	2.05414	0.000394885	0.627887	-0.671424	down
MEDN1480	N-Arachidonoyl-L-Alanine	Amino acid and Its metabolites	Amino acid derivatives	C23H37NO3	2	0.8445	401941-73-9	4329.58	3751.43	3649.57	4322.37	2469.6	4521.21	9695.32	9812.46	9554.98	9907.17	8901.95	10043	2520.44	2452.41	1829.38	2844.44	2284.59	1445.18	5556.21	5753.69	3386.18	4132.51	5606.79	6336.39	1.65916	0.00791583	1.83379	0.874829	up
MW0055209	(5Z,8Z,11Z,14Z)-N-(3-Furanylmethyl)-5,8,11,14-eicosatetraenamide	FA	Others	C25H37NO2	2	0.9033	390824-20-1	8285.72	8865.36	8119.23	8407.95	8422.3	8646.6	21751.8	23457.1	22839.7	23363.6	23266.7	27726.7	3960.78	18.556	8700.41	6994.66	5746.26	5938.77	8883.94	9329.07	9545.18	9634.65	10053.3	23.021	1.39212	0.00199798	2.45029	1.29295	up
MW0011179	(3beta,22E)-26,27-Dinorergosta-5,22-dien-3-ol	Alcohol and amines	Alcohols	C26H42O	3	0.7831	38788-81-7	5805.61	5942.82	6500.33	5971.63	5755.43	6691.27	16795.3	16695.7	17376.6	15744.9	17012.7	17492	7005.57	4833.35	14886.8	9063.95	3230.62	5962.14	5100.25	4614.83	12696.4	4402.09	4538.71	5900.45	1.36687	0.0269621	1.67549	0.744582	up
MEDP1390	Carnitine C18:1	FA	CAR	C25H47NO4	1	0.7464	38677-66-6	23143.1	32237.5	24036	30525.9	28849.2	21627.6	4684.31	12556	11945.5	8650.26	6536.62	12327.2	4562.3	17891.8	8126.68	16955.7	10471	9907.54	1430.55	4352.8	7357.44	9352.64	5100.74	11973	1.56489	0.0104898	2.02005	1.01439	up
MW0016399	Carindone	Aldehyde,Ketones,Esters	Ketones	C31H44O6	3	0.5734	38045-62-4	16760.5	16345.6	17936	18604.2	17545.7	19081.3	12579.7	13947.1	14613.8	14509.8	15846	14127.2	18305.7	23030.1	21655.1	19423.8	20287.7	20837.3	15492.3	17409.8	16513.9	14511.1	17109.2	17259.9	1.51928	0.0162426	0.865039	-0.209162	down
MEDP0618	Carnitine-2-methyl-C4	FA	CAR	C12H23NO4	1	0.92	31023-25-3	2797.45	2361.67	2915.8	2787.43	2989.47	3113.49	2881.16	2068.29	3350.12	3001.87	2878.73	3071.36	3337.14	3393.24	2592.56	4132.19	3384.19	3725.26	3922.33	4732.14	4071.74	4070.06	4433.8	5230.94	2.19013	0.000228898	0.727621	-0.45874	down
MW0055241	N-acetylsphingosine	SL	SPH	C20H39NO3	2	0.8381	3102-57-6 | 195194-58-2	18191.9	22366	22504.4	22160.5	16516.8	24756.7	39937.4	36372.3	32893.2	31611.7	34010.6	36053.5	7711.7	9670.12	9742.71	12055.4	12558.7	10827	23832.6	29095.4	27910.2	25373	28955.3	24853.4	1.7041	0.0100091	1.51571	0.599992	up
MW0007841	Monoisobutyl phthalate	Aldehyde,Ketones,Esters	Esters	C12H14O4	1	0.8542	30833-53-5	3468.33	1975.09	1930.83	1867.89	3414.66	1809.48	907.988	1127.84	462.224	705.53	759.875	951.482	3480.15	4103.79	5097.57	4588.1	3845.1	4393.26	3933.1	4040.81	3778.23	3201.72	4922.99	5677.4	2.45282	3.73893585589501e-7	0.379561	-1.3976	down
MW0015980	(3S,5S,9R,10S,13R,14R,17R)-10,13-dimethyl-17-[(E,2R)-5-methylhex-3-en-2-yl]-2,3,4,5,6,9,11,12,14,15,16,17-dodecahydro-1H-cyclopenta[a]phenanthren-3-ol	Hormones and hormone related compounds	Hormones and hormone related compounds	C26H42O	3	0.7483	30674-32-9	41221.3	43693.7	44321	42889.9	45277.2	50621.5	50394.4	51565	54970.7	48189.4	56002.4	57051.5	27009.7	31291.2	26964.4	40411.6	30313.6	34937.9	38726.4	42025.1	28882.2	33930.8	40180	43607.3	2.48196	5.12205e-06	1.40145	0.486918	up
MW0063243	Pyrohyperforin	Terpenoids	Terpenoids	C35H50O4	3	0.5436	303115-46-0	19973.8	19166.4	22040.3	19007.7	21321.4	19234.4	14684.2	14681.2	17349.7	16976	15288.3	15349.9	24850.8	24326.8	22145	23521.5	21423	22071.9	16494.1	17624.2	15905.9	16096.6	18494.1	27775.2	1.36222	0.0406619	0.857791	-0.221302	down
MW0049807	1-Palmitoyl-2-oleoyl-sn-glycerol	GL	DG	C37H70O5	2	0.7493	29541-66-0	8515.64	4852.29	2971.21	4391.57	8171.08	9615.17	7332.51	8884.16	16799.6	16779.3	14535.3	13794.1	1445.08	1361.01	963.287	1253.99	667.552	7920.65	6988.81	8030.82	8477.89	8213.68	10806.8	10019.6	1.51064	0.0283293	1.76332	0.818291	up
MW0160468	Hydrogen phosphate	Others	Metal, Non-metal and related compounds	HO4P-2	3	0.8736	29505-79-1	44061.6	61146.4	55188.8	42582.8	58409	55642.3	67041.3	54557.7	53365.5	68532.1	69814.6	63501.3	54431	44042.7	53770.7	46282.9	65259	60179.4	32003.8	44619.2	33116	31363.3	45542.9	43502.3	1.53732	0.00872489	1.25217	0.324429	up
MW0063326	Reticulataxanthin	Terpenoids	Triterpene	C33H44O2	3	0.8539	28368-09-4	12981.3	11221.1	15645.5	8907.47	9337.09	13664.1	10143	12244.2	12577.5	10590.8	6576.89	6432.24	33559.8	33057.1	25462.2	48380.7	27596.9	12338	15325.4	11600.1	6977.97	15342.5	8099.69	10204.7	1.56585	0.024117	0.525605	-0.927948	down
MW0014099	beta-Elemolic acid	Organic acid and Its derivatives	Organic acid and Its derivatives	C30H48O3	2	0.6274	28282-54-4	35003.7	58439.5	43677.9	1597.66	1876.76	2160.39	1980.06	52464.8	1792.97	1998.59	54149.5	2488.09	52943.6	27060.1	63333.8	24056.1	58118.7	53775.1	49786.2	63332.9	39663.1	27261.8	57921.3	42891.7	2.01868	0.00692025	0.459935	-1.1205	down
MW0107887	N-linoleoylglycine	Amino acid and Its metabolites	Amino acid derivatives	C20H35NO3	2	0.7812	2764-03-6	32622.5	34718.1	35976.1	32442.9	34650.3	38084.6	40950.4	42407.5	44091	40132.9	38469.7	47784.2	25222	32542.1	26125.7	37460.9	26445.2	29288.5	30891.6	33214.9	19431.5	23444.8	29255.4	31123.1	2.26182	5.23294e-05	1.34224	0.424647	up
MW0063662	Stearoylcarnitine	FA	CAR	C25H49NO4	2	0.9323	25597-09-5	19087.2	22996.1	22568.4	25705.5	19865.7	22031.1	2842.11	4508.72	3861.99	3503.51	3150.86	4603.32	5701.14	8974.15	5555.57	8786.74	8177.42	7026.9	2862.36	2799.63	3383.36	3525	2301.91	2791.89	1.36602	0.0197122	2.50015	1.32201	up
MW0138816	Lunarine	Heterocyclic compounds	Heterocyclic compounds	C25H31N3O4	2	0.9181	24185-51-1	16360	16280.5	18670.7	16984.4	18052.9	19628.3	132.045	160.416	333.339	274.272	41.755	210.592	9.053	8.033	2985.8	3624.26	3456.76	3444.47	68.856	19.621	100.368	70.28	32.237	95.886	1.4522	0.0139211	7.69848	2.94457	up
MW0130336	2,3',4,5'-Tetramethoxystilbene	Benzene and substituted derivatives	Benzene and substituted derivatives	C18H20O4	2	0.9321	24144-92-1 | 20578-92-1	809140	847186	851185	809897	837608	825427	654825	623106	701923	701247	667190	649148	1.09867e+06	932865	913013	977787	966690	1.11359e+06	714459	870915	782964	687880	788048	904658	1.81193	0.00525123	0.835033	-0.260095	down
MEDL02503	Carnitine C16:0	Alkaloids	Alkaloids	C23H45NO4	1	0.7384	2364-67-2	106221	117139	97340.2	111351	108265	101027	23814.8	37333.2	31174.1	29712.1	26066.7	39317.2	39636.3	55543.4	39560.2	69818.7	45651.2	50883.3	12266.1	15177.2	15037.6	16013.6	14758.3	19941.6	1.59997	0.0125248	2.10192	1.07171	up
MW0111261	Pirimicarb	Heterocyclic compounds	Heterocyclic compounds	C11H18N4O2	2	0.7265	23103-98-2	59175.6	61584.2	62345.5	55754.8	61450.4	62490.8	49031.4	47560.7	51825.5	54349.3	44601.9	46747.6	60756.2	65305.9	61272.9	68537	66240.3	60656.6	51907.1	57424.4	58117.3	56077.4	60156.5	100737	1.48673	0.0379638	0.856266	-0.22387	down
MW0011495	(all-E)-6'-Apo-y-caroten-6'-al	Aldehyde,Ketones,Esters	Aldehydes	C32H42O	3	0.8271	22255-36-3	63905.9	64996.3	69668	58391.9	59368.8	64559.6	50520.4	52924.8	58701.1	59319.3	54812.2	49860.6	83084.6	77442.2	78476.7	83841	79427.4	68048.1	53981.8	61563.8	50521.1	61107.7	62298	77234.4	1.68445	0.0109964	0.844691	-0.243505	down
MW0110349	Val-Ile	Amino acid and Its metabolites	Small Peptide	C11H22N2O3	3	0.7929	20556-14-3	124.08	75.772	238.197	112.27	137.611	477.215	591.298	739.953	562.781	672.329	757.891	693.746	382.324	238.49	619.4	38.631	545.146	538.558	3171.38	4916.78	3545.08	2897.92	4142.77	5146.64	1.37842	0.010793	0.197957	-2.33674	down
MW0105495	L-Alanyl-L-alanine	Amino acid and Its metabolites	Small Peptide	C6H12N2O3	1	0.6355	1948-31-8	4243.94	4361.84	4934.84	4246.15	5088.65	7971.84	4181.62	3350.54	2855.28	3073.62	4221.72	3641.87	7382.94	8183.57	11594	13853.5	9981.22	10718.3	12028.1	25809.3	16321.7	14492	16135.6	19271	2.74561	4.0651e-05	0.314722	-1.66785	down
MW0145220	Arachidonic Acid methyl ester-d8	FA	Others	C21H34O2	2	0.8763	19245-55-7	39.426	30.711	39.75	74.831	26.327	31.084	992.855	1058.52	970.166	964.047	948.97	1143.9	2045.96	2974.73	3155	5766.86	9470.91	6387.98	431.064	719.061	1367.85	280.894	992.094	990.135	2.00554	0.01694	0.182768	-2.45191	down
MEDP1067	Palmitoylisopropylamide	Alcohol and amines	Amines	C19H39NO	1	0.9142	189939-61-5	12201.6	13549.1	13826.4	13607.3	8785.49	14064.7	12408	6308.94	12038.4	8550.52	10660.8	11746.7	210.831	54.279	310.915	6027.66	23018.5	6954.72	12.237	27.022	363.859	70.884	50.437	80.43	2.34568	0.00122071	3.70472	1.88936	up
MW0055124	3-(11,12-Dihydroxy-15,19-dotriacontadienyl)-5-methyl-2(5H)-furanone, 9CI	FA	Others	C37H66O4	3	0.6586	185336-15-6	7842.24	7303.01	5582.6	5124.27	7077.14	4888.73	6442.53	5432.67	7037.37	4460.46	3202.35	2879.93	4476.85	14427.8	19744.3	11939.7	5336.64	10768.1	6489.69	8677.25	6299.49	7800.22	6505.25	7328.11	1.65925	0.0205681	0.612726	-0.706686	down
MW0063380	Palmitic monoisopropanolamide, (R)-	FA	Others	C19H39NO2	2	0.9206	179951-56-5	444.002	334.665	403.189	288.61	753.844	682.138	332.445	1512.57	834.884	1720.76	745.467	1434.51	295.721	411.727	172.879	624.839	233.343	173.288	122.77	13.806	48.315	37.621	55.492	62.466	2.22504	0.00156881	4.21224	2.07459	up
MW0054522	1-O-Hexadecyl-lyso-sn-glycero-3-phosphocholine	GP	LPC	C24H52NO6P	2	0.5501	17364-21-5	4011.68	4713.46	5035.24	4233.61	3409.53	4041.79	3590.24	3812.19	3611.6	3626.18	3271.09	3162.94	6517.77	5939.77	5420.47	5183.5	5392.76	4635.01	3642.43	4026.54	3730.05	3474.61	4838.99	4143.18	1.63821	0.0156138	0.81692	-0.291733	down
MW0111147	N-(5Z,8Z,11Z-eicosatrienoyl)-ethanolamine	Alcohol and amines	Amines	C22H39NO2	2	0.8907	169232-04-6	380623	311557	300854	301324	299315	341549	331093	331815	331960	316242	322859	380825	127132	14.119	184629	239613	195941	203652	173015	179747	155388	137490	175254	4.329	1.24463	1.71414e-06	2.22928	1.15658	up
MW0157398	Terpendole E	Heterocyclic compounds	Heterocyclic compounds	C28H39NO3	3	0.7742	167427-23-8	77669.3	90120.2	99978	84781	76108.1	100399	94646.5	94749.3	108644	88990.3	95560.4	103716	77248.1	93098.1	92792.1	118327	83387.2	79971.5	74700.6	68667	74582.2	70797.3	70497	71648.7	1.47807	0.0312179	1.14312	0.192979	up
MW0107606	Jubanine C	Benzene and substituted derivatives	Benzene and substituted derivatives	C39H47N5O5	3	0.7399	159226-00-3	13475	15412.3	14812.9	13130.1	14441.7	13921.4	12134.6	10216.2	11736.6	10141.1	8900.6	8381.72	16544.9	20305.1	28777.4	24763.2	15593.2	15996.4	10738.5	12619.6	11077.6	15630.3	11626.4	13509.4	1.52616	0.0303061	0.744004	-0.426618	down
MW0055326	N-methyl arachidonoyl amine	FA	Others	C21H35NO	2	0.9108	156910-29-1	328023	355804	373943	336096	330774	384993	626167	673290	635608	617158	639618	711681	117703	358742	175411	136993	120216	238650	108105	121517	226403	221752	132517	259650	2.60752	1.28601e-05	2.71149	1.43909	up
MW0005121	4-Hydroxyphenylpyruvic acid	Benzene and substituted derivatives	Benzene and substituted derivatives	C9H8O4	2	0.8362	156-39-8	171575	163514	304414	189195	130477	216793	159606	205705	190773	136547	137300	183594	188592	203586	219432	243823	218134	234095	223300	248171	222804	189366	233139	300179	1.70414	0.0125121	0.803595	-0.31546	down
MW0148480	PC(O-16:0/20:3(8Z,11Z,14Z))	GP	PC	C44H84NO7P	2	0.6016	155575-01-2 | 131907-73-8	45353.8	28931.3	54012.7	49599.5	53330.5	70692.3	31062.3	55917.4	60646.2	46519.6	24621.9	54364.4	381.162	4930.31	30661.3	49409.7	13498.2	18705.6	64848.1	40396.4	20848.8	32576.8	46854.6	50822.1	1.36934	0.0266763	1.53785	0.620912	up
MW0157393	Terminaline	Hormones and hormone related compounds	Hormones and hormone related compounds	C23H41NO2	3	0.9	15112-49-9	107316	228905	593764	219116	150234	286059	488054	494679	459293	455612	435320	537346	39.524	419936	259018	251403	255871	330050	20.002	271302	248764	197519	275694	168623	1.08024	0.0202419	1.66367	0.734367	up
MW0111149	Dihomo-gamma-linolenoylethanolamide	Alcohol and amines	Amines	C22H39NO2	2	0.9252	150314-34-4	13666.3	17077.9	32801.9	17392.7	34451.1	38563	49978.1	50971	50176.4	48006.4	49335.8	53652.4	18163.4	10880.1	22814.6	23271.5	20905.2	17437.9	16478	15936.6	8133.56	9145.42	16630.2	9504.05	2.19635	0.000254845	2.40925	1.26859	up
MW0004631	p-Aminobenzoic acid	Organic acid and Its derivatives	Organic acid and Its derivatives	C7H7NO2	2	0.6732	150-13-0	5785.48	4077.84	10567.5	9426.02	11968.6	14900.5	16813.2	17022.7	17572.9	24975.1	17800.2	20412.3	5627.7	14058.6	6673.97	14134	9591.68	10028.9	5281.27	4198.5	3468.39	2407.34	1743.92	2473.82	1.84587	0.00211628	2.14991	1.10428	up
MW0007822	Mitoglitazone	Benzene and substituted derivatives	Phenolics	C19H18N2O4S	2	0.7016	146062-49-9	10731.9	12032.7	26952.9	8917.85	9051.85	8315.49	3131.23	3156.13	9009.03	3242.17	3094.28	4841.57	37620.5	28289.5	12290.6	13365.9	33386.4	14195	37016.3	7042.61	5530.87	8090.47	7460.76	9471.81	1.51117	0.0366252	0.479401	-1.06069	down
MW0103557	Flavin adenine dinucleotide	Nucleotide and Its metabolites	Nucleotide and Its metabolites	C27H33N9O15P2	1	0.8313	146-14-5	13542.2	11513.4	12611.6	12509.4	13744.9	14965.8	20743.2	23036.4	23183.6	20325.1	20089.3	22822.7	7176.44	6958.22	8557.33	10728.2	9759.06	10589.4	14068.6	16429.6	15756.6	15841	15788.3	20064.2	1.57505	0.0150943	1.37814	0.462724	up
MW0009981	Trihexyphenidyl	Benzene and substituted derivatives	Benzene and substituted derivatives	C20H31NO	2	0.9254	144-11-6 | 40520-25-0	24258.2	23953.7	25177.2	24162.4	22509.5	26592	23190.9	24468	25938.5	22975	22662.9	24998.1	9039.24	10822	26.342	23159.7	20804.7	17354	8201.69	15860.2	8091.52	18195.9	16550.4	9458.35	1.3716	0.000100685	1.84615	0.884517	up
MW0169792	N-[(2R)-1-Hydroxypropan-2-yl]hexadecanamide	FA	Others	C19H39NO2	2	0.9143	142128-47-0	14630.2	16423.5	18448.9	15569.3	10781.8	15655.8	33145.3	31710	36426.2	22285.9	16477.3	28921.3	5383.42	3196.62	6364.53	8074.83	13544.6	8364.83	1.609	1395.17	4781.9	551.965	1938.71	1847.93	1.72945	1.30921e-05	4.69781	2.23199	up
MW0006009	Alprenolol	Benzene and substituted derivatives	Phenolics	C15H23NO2	2	0.9373	13655-52-2	27036.5	36337.4	30404	27710.1	27760.2	30153.3	21170.2	16744.2	18874.7	19032.3	18008.8	17690.9	28881	29724.2	29809.4	40386.8	33625.4	30108.9	26622.8	33344	26977.8	25417.6	26430.6	39264.2	1.69809	0.00984324	0.78502	-0.349198	down
MW0150667	Guazatine	Alcohol and amines	Polyamines	C18H41N7	3	0.736	13516-27-3 | 108173-90-6	20094.2	23258.5	21276.4	20034	21576.9	23515.4	22702.5	20804.3	20645.4	22217.9	21242.9	24116.2	9458.52	4890.78	19932.4	12202.8	5776.18	8025.1	6866.59	4661.51	17093.4	4454.14	9155.21	7961.27	2.56107	1.36401e-06	2.36685	1.24297	up
MW0055234	N-acetylsphinganine	SL	SPH	C20H41NO3	2	0.926	13031-64-6 | 26561-61-5	3683.59	3821.36	4374.44	5165.47	4520.88	1643.53	15350	15736.1	15391.3	13959.9	15177	16625.4	16098.5	44667.2	35210	192555	161001	75158.6	219319	92643.6	80415.6	329997	40259	58472.4	2.57083	0.00316837	0.0857848	-3.54313	down
MEDN1137	Flavin Single Nucleotide(FMN)	Nucleotide and Its metabolites	Nucleotide and Its metabolites	C17H21N4O9P	1	0.7575	130-40-5	12883.4	11539.4	12395.6	11389.3	12179.3	13556.1	14967.8	15895.1	15358.1	14534.8	14648.9	15477.5	6189.54	6872.71	9659.11	9302.19	10156.2	8953.86	9835.6	11290.7	11229.6	11563.1	11951.9	11789.9	2.28951	2.2827e-05	1.38748	0.472471	up
MW0111288	Sphingosine	SL	SM	C18H37NO2	1	0.795	123-78-4	2.916	10.615	12.142	8.707	17.206	19.899	9.034	8.535	8.129	9.35	3.301	12.506	1.193	0.342	0.594	0.681	0.86	0.622	0.55	0.063	0.107	0.779	0.134	0.451	2.86053	2.77512e-05	19.1876	4.2621	up
MW0008588	N,N-dimethylsphingosine	SL	SPH	C20H41NO2	2	0.9464	122314-67-4	15685	17462.1	16064.1	16076.2	16208.6	18862.8	42502.9	42435.6	42997.6	41854.4	43847.8	44902.7	5.904	5210.79	5526.57	10101.7	16590	11189.7	754.801	1259.48	2395.72	492.007	1737.41	1734.37	2.19099	3.75479e-05	6.29665	2.65458	up
MW0005943	Phenyl acetate	Benzene and substituted derivatives	Benzene and substituted derivatives	C8H8O2	3	0.7432	122-79-2	14610.9	12142.3	18744.6	16620.1	15664.6	24780.3	9724.39	10019	6499.78	8859.94	11079.3	9510.94	25801	29106.4	36504.6	37174.1	31040.9	34284.9	35994.9	52613.2	38348.4	33095.3	45407.2	55254.3	2.7277	1.87629834164502e-7	0.348103	-1.52242	down
MW0103577	Guanosine	Nucleotide and Its metabolites	Nucleotide and Its metabolites	C10H13N5O5	1	0.9936	118-00-3 | 26578-09-6 | 197227-95-5 | 103654-69-9 | 103654-70-2 | 146849-94-7 | 197227-93-3 | 202933-46-8 | 244769-87-7 | 247226-75-1 | 250586-91-5 | 250586-97-1 | 30747-23-0	569.525	521.55	930.349	655.914	678.994	682.893	2121.58	2282.04	1627.39	2388.31	1668.55	2108.25	247.371	503.516	339.648	2089.04	934.141	468.988	646.798	627.099	748.017	653.145	320.946	671.616	1.64436	0.0180359	1.96784	0.976615	up
MW0054909	Methyl hexadecanoic acid	FA	Others	C17H34O2	2	0.7444	112-39-0	3330.36	4559.44	3347.02	4787	4502.11	3917.02	19622.9	19915.9	22136.1	21489.3	18663.5	23890.1	1128.54	1381.85	1260.23	1878.89	915.668	833.771	5462.73	5096.95	10150.9	5749.49	6122.81	8340.21	1.80064	0.00793555	3.1075	1.63575	up
MW0111290	Stearoylethanolamide	Alcohol and amines	Amines	C20H41NO2	2	0.9169	111-57-9	31886.7	33541.8	32810.7	36934.7	31950.4	44606	56816	68550.7	64262.9	62588	60453.5	63332.4	38509.3	123115	85180	65535.7	78121.8	86848.8	90817.7	88957.3	75610.2	90757.4	97707.7	79720.2	2.10987	0.00010649	0.587217	-0.768035	down
MEDP1165	PC(O-16:0/O-2:0)	GP	LPC	C26H56NO6P	1	0.7417	-	4309.52	4907.02	2629.14	4792.2	4478.89	4758.95	3365.3	3575.68	3580.03	3007.55	3128.25	3223.35	6786.89	6037.86	5258.91	6007.26	5422.43	7675.84	3428.36	3950.75	4027.42	3676.73	6058.57	3904.27	1.69639	0.00794871	0.735208	-0.443776	down
MEDP1166	PC(16:0/2:0)	GP	PC	C26H52NO8P	1	0.6632	-	8283.28	12623.6	10009.4	8231.75	6918.68	9944.42	28093	25884.7	25540.8	22253.5	27045.6	24878.1	10905.8	16408.5	16756.2	27471.4	9746.46	10623.2	3129.54	2627.06	6641.41	1499.53	3596.07	3633.65	1.48427	0.0256003	1.85518	0.891556	up
MEDP1221	PC(O-16:0/O-1:0)	GP	LPC	C25H54NO6P	1	0.6259	-	4470.02	5165.9	4940.51	4706.35	4847.71	4544.08	3484.68	3649.01	3875.47	3763.99	3256.86	3803.14	6503.23	6276.22	5987.1	5543.89	5343.04	5134.94	4271.12	4962.5	3896.55	4537.77	4378.27	4593.39	1.74945	0.00691266	0.822226	-0.282392	down
MW0012982	LPC(15:0/0:0)	GP	PC	C23H48NO7P	1	0.5144	-	65372.5	70177	82087.6	73419.8	67572	85008.3	104842	98536	111703	90252.5	97241	97572.1	59313.7	71749.6	74606.5	79905.6	68571	58062.5	57503.1	53598	56698.2	62825.2	60379.4	64767.4	2.20618	0.000292595	1.35913	0.442681	up
MW0153022	Lys-Ile-Val-Lys	Amino acid and Its metabolites	Small Peptide	C23H46N6O5	2	0.9636	-	57969.5	57743.9	61753.9	55030	56534	57574.1	45856.2	45771.9	52399.6	50667.5	46777.3	48548	66800.9	64408.5	64332.6	68817.7	60148.4	61496.4	48680.3	52886.4	46451.3	50003.8	55361	72056.4	1.33507	0.0453226	0.894837	-0.160304	down
MW0110858	5(6)-EpETrE-EA	Heterocyclic compounds	Heterocyclic compounds	C22H37NO3	2	0.9216	-	31638.1	48710.1	35702	48989.1	30628.9	54414.5	54764.9	64371	60874.3	91380.9	55524.2	62988.7	25416.1	34944.6	25830.3	39220.3	29298.4	29701.5	48246.6	55458.7	37140.8	40479.3	49907.8	46085.3	1.59487	0.0163359	1.38606	0.470994	up
MW0011920	PE-NMe(16:0/16:0)	GP	PE	C38H76NO8P	2	0.9141	-	22552.3	18534.7	22268.7	14934.4	7259.34	12623.6	5777.33	9307.65	20303.8	21595.9	18590.8	13307.8	3504.02	5732.47	11541.8	12434.6	21564	23383.3	1950.12	4341.42	2597.72	411.299	3148.34	8144.53	1.57664	0.0154384	1.89417	0.921566	up
MW0147817	-CP 47,497-C8-homolog-d7	Heterocyclic compounds	Heterocyclic compounds	C22H29D7O2	2	0.9136	-	56528.5	48949.1	49599.5	56369.2	47227.2	55071.8	78964.2	74029.3	193057	76199.2	73985.4	102584	15755.4	25242.7	15651.1	24224.8	29387.7	23428.1	82784.7	62906.9	60913.8	57867.9	60476.1	90907.2	1.64995	0.0428192	1.66058	0.731686	up
MW0109173	Phe-His Zwitterion	Amino acid and Its metabolites	Small Peptide	C15H18N4O3	2	0.9016	-	14986.5	16171.8	16730.3	13970.9	14896.6	16193.3	14684.9	12252.1	17026.3	13303	12389.9	11728.4	19390	18177.5	19224.1	20875	20865.4	18367.7	12922.2	15051.8	12732	13402.5	16100.4	16815.2	1.49432	0.0240774	0.854897	-0.226177	down
MW0145522	Arg-Thr-Lys-Arg	Amino acid and Its metabolites	Small Peptide	C22H45N11O6	2	0.8929	-	191491	208439	218406	194474	191734	200239	158316	145104	178321	159085	150065	153673	245930	241707	236017	258778	226407	229890	160439	186080	166640	164910	184654	180073	1.34993	0.0415295	0.866139	-0.207329	down
MW0153665	Met-Ser-Phe-Thr-Phe	Amino acid and Its metabolites	Small Peptide	C30H41N5O8S	2	0.883	-	7777.14	6760.23	8716.73	7484.71	7656.02	8118.82	5195.01	5863.84	6318.15	6274.61	5340.97	5803.51	14489	14178.6	11483.3	11974	11648.7	11255.7	5772.86	6411.43	5902.05	5377.41	7238.23	6307.06	1.39868	0.0302879	0.725731	-0.462492	down
MW0145509	Arg-Thr-Ala-Arg	Amino acid and Its metabolites	Small Peptide	C19H38N10O6	2	0.8807	-	12197.5	13479.3	13254.7	11933.4	14372.8	12385.3	10994.8	10723	11581.1	11725.5	10235.3	10919.8	12438.6	12588.5	13168	14465.8	13674.3	13783.3	12133.9	13815.8	11279.4	10529.5	19106.9	18195.2	1.33237	0.0447414	0.870585	-0.199942	down
MW0111039	Fingolimod	Benzene and substituted derivatives	Benzene and substituted derivatives	C19H33NO2	2	0.8786	-	15743.3	21034.2	17416	17543	16999.8	18434.2	33730	36469.7	37198.4	30981.7	32574.4	36698.7	16187.7	18483.3	28809	29134.9	15509.7	18288.8	8991.46	8822.63	6245.99	5528.01	8431.25	7963.45	1.82378	0.00275796	1.82616	0.868815	up
MW0194315	1-beta-D-Galactosylsphingosine	SL	SL	C24H47NO7	2	0.8738	-	13911	13817.5	15659.9	13263.1	12695.6	13925.8	11570.3	12015.9	13590.6	12685.6	12007.9	11083.3	20310.2	18907	16972.8	19339.7	17494.7	16188.3	11287.4	12944.3	11751.9	12804	13272.1	17612.7	1.64733	0.0149312	0.827097	-0.273871	down
MW0140724	(Z)-2-tetracos-15-enamidoethanesulfonic acid	Others	Others	C26H51NO4S	2	0.8535	-	71391.3	84812.6	80921.7	69488	61457.3	84312.9	96181.6	83677.6	88307.3	79818.1	94976.5	87750.6	62453.8	67446.3	97988.6	104862	81316.8	75080.6	50921.7	46103.5	41877	41583.8	50294.2	45301	1.57655	0.0196436	1.28471	0.36144	up
MW0149665	Gln-Gln-Gln-Glu-Gln	Amino acid and Its metabolites	Small Peptide	C25H41N9O12	2	0.8419	-	4924.86	5445.42	5342	4427.5	2860.51	3263.59	4524.14	4808.13	6323.49	4317.07	4516.64	3477.13	30818.1	17678.2	15380.4	14083.3	16681	11507.1	2929.34	3723.57	2515.59	1172.37	4889.49	3962.85	1.12522	0.0417667	0.432663	-1.20869	down
MW0115350	Tetraethylene glycol	Alcohol and amines	Alcohols	C8H18O5	2	0.7813	-	34005.5	36933.1	42533.6	33030.1	33811.7	35036.7	27774.7	30050.6	35654.1	31643.9	28308.4	27486.3	36717.8	42926	36681.7	46596.5	35301.3	37051.9	29027.8	37611.3	29421.3	35959.9	37936.7	42630.2	1.37893	0.0370123	0.8848	-0.176577	down
MW0151436	Ile-Gly-Lys-Ile-Phe	Amino acid and Its metabolites	Small Peptide	C29H48N6O6	2	0.7693	-	2445.27	2534.61	3234.25	2671.43	1639.93	1800.07	1993.08	1858.42	1918.43	2183.96	2240.56	2291.22	3016.12	3211.26	3508.36	3125.95	3133.35	2815.44	2567.59	2413.83	2507.68	2427.76	1599.16	3502.49	1.66837	0.00905494	0.792552	-0.335422	down
MW0146172	Asp-Leu-His-Ala-His	Amino acid and Its metabolites	Small Peptide	C25H37N9O8	2	0.7599	-	6249.81	6167.22	6576.02	6791.01	6060.13	5851.92	3769.81	4640.19	4931.32	4527.37	4823.11	4499.86	8253.95	7923.76	7380.15	7411.09	7163.71	8466.81	5283.16	5288.85	5368.63	4926.71	6506.19	5172.06	1.46146	0.0214605	0.819858	-0.286553	down
MW0152218	Leu-Arg-Asp-Leu-Tyr	Amino acid and Its metabolites	Small Peptide	C31H50N8O9	2	0.7092	-	4875.57	6233.35	5431.67	5082.63	6180.1	5806.49	6199.01	4437.4	5909.55	4625.08	3259.97	2770.75	7225.45	11693.3	14755.3	13298.7	5996.87	5925.74	3650.25	5084.36	4124.53	7905.81	4852.73	5461.27	1.34655	0.0495615	0.675877	-0.565167	down
MW0145296	Arg-Asp-Ile	Amino acid and Its metabolites	Small Peptide	C16H30N6O6	2	0.7089	-	16863.4	17269.1	19263.2	18114.8	17202.4	17768.1	14333.8	14670.1	15412.1	15703.5	15486.1	14283.9	20373.8	19653.6	19338.2	22477.3	20459.5	20392.8	14791.7	17248.1	14125.9	14117.2	16592.1	25741.5	1.32275	0.0479294	0.87155	-0.198344	down
MW0149981	Glu-Gln-Phe-Arg	Amino acid and Its metabolites	Small Peptide	C25H38N8O8	2	0.7059	-	12016.6	11335.6	10734.6	12791.7	12223	9484.04	5959.7	8475.78	10484.4	8080.86	8710.26	9220.74	19225.2	15639.7	13498.9	18967.9	16779	21157.2	8821.29	8579.69	8734.18	7493.39	11223	11523.1	1.35141	0.0331895	0.739392	-0.435588	down
MW0153100	Lys-Phe-Leu-Glu	Amino acid and Its metabolites	Small Peptide	C26H41N5O7	2	0.6834	-	7657.77	8413.41	7425.8	4687.76	8099.62	8182.93	6156.61	5934.77	5757.41	5071.14	6718.01	5796.21	7609.3	7990.29	8179.89	8653.09	7527.96	8423.16	7702.89	7599.09	7366.94	6255.71	7160.17	8585.27	1.59724	0.0175182	0.858659	-0.219843	down
MW0057646	1-Stearoyl-2-docosahexanoyl-sn-glycero-3-phosphocholine	GP	PC	C48H84NO8P	2	0.6734	-	10236.4	8006.33	11704.9	7550.37	11156.7	11283.2	6820.41	5809.42	8633	9109.26	8872.8	7050.2	2408.26	1098.32	7182.67	6273.45	8896.92	7723.72	6472.98	9270.18	9918.05	8719.41	7635.84	6056.12	1.20596	0.0431861	1.30098	0.379602	up
MW0145405	Arg-Ile-Val-Leu-Val	Amino acid and Its metabolites	Small Peptide	C28H54N8O6	2	0.671	-	2397.77	2373.28	2269.42	2132.47	2082.54	2704.77	1868.26	1577.98	1714.46	2624.61	1883.44	1786.08	2723.75	2620.73	2466.86	2581.11	2204.38	2815.51	2143.89	2120.44	1828.44	2282.5	2453.5	3321.78	1.39365	0.0355224	0.859695	-0.218103	down
MW0106754	gamma-Aminobutyric acid	Amino acid and Its metabolites	Small Peptide	C4H9NO2	2	0.6323	-	64.905	91.179	212.502	46.078	74	11.264	47.055	8.276	15.26	79.312	35.369	34.977	464.193	415.7	77.816	131.963	87.806	124.24	100.82	60.675	85.898	111.891	144.411	94.421	1.87347	0.0333066	0.379074	-1.39945	down
MW0141392	14(15)-EET-d11	FA	Others	C20H21D11O3	2	0.5124	-	7396.94	8561.05	7921.2	7685.25	7847.59	8494.8	9418.04	8804.41	10253.9	6930.07	10085.9	10784.4	148.857	61.654	361.23	5672.05	23877.3	4901.38	8.274	8.604	247.2	15.972	12.182	12.631	2.27194	0.0152477	2.94909	1.56027	up
MW0107803	Leu-Ser	Amino acid and Its metabolites	Small Peptide	C9H18N2O4	3	0.6705	-	71.498	29.05	202.282	200.538	35.647	384.547	632.099	1384.21	1132.38	1282.72	1605.68	1208.78	462.143	157.794	127.733	69.639	286.385	600.093	5656.92	10574.7	5634.12	5821.39	8300.85	10195.6	1.12811	0.0194001	0.170597	-2.55134	down
MW0142981	magnesium;3-[(3R,21S,22S)-11-ethyl-16-(1-hydroxyethyl)-3-methoxycarbonyl-12,17,21,26-tetramethyl-4-oxo-23,25-diaza-7,24-diazanidahexacyclo[18.2.1.15,8.110,13.115,18.02,6]hexacosa-1,5,8(26),9,11,13(25),14,16,18,20(23)-decaen-22-yl]propanoic acid	Heterocyclic compounds	Heterocyclic compounds	C35H36MgN4O6	3	0.8912	-	1380.11	2673.66	3250.28	2363.1	893.253	2266.66	1202.61	2027.77	2508.8	1861.49	2168.44	1287.63	6373.31	5246.23	4532.86	2649.75	4721.1	3727.12	2028.96	2004.18	1940.66	2003.9	2830.32	2314.62	1.76023	0.011854	0.591578	-0.757359	down
MW0142931	1H-Indole, 3-(3,7,11,15-tetramethylhexadeca-2,6,10,14-tetraenyl)-	Heterocyclic compounds	Indole and Its derivatives	C28H39N	3	0.8378	-	43825.8	42064.9	46329.7	41273.3	44352.6	50576.7	72376.1	69663.1	71716.9	67204.9	68655.2	76005.6	11235.1	14204.3	16149.9	15612.3	59769.1	19271.9	67277.5	73893.6	34426.2	65743.3	71339.2	8.058	1.14485	0.0374967	1.546	0.628537	up
MW0014120	3-Hydroxysintaxanthin	Aldehyde,Ketones,Esters	Ketones	C31H42O2	3	0.7993	-	36812.6	34973.4	39064.2	33247	34221.6	34819.6	26975.2	28793	33731.3	30036.2	28467	26466.6	48209.2	45606.2	42331.8	44052.9	40869.3	39160.3	30575.6	31551.6	28701.9	29553.6	34502.4	50312.6	1.5712	0.0186745	0.8328	-0.263958	down
MW0015132	7',8'-Dihydro-8'-hydroxyreticulataxanthin	Aldehyde,Ketones,Esters	Ketones	C33H46O3	3	0.7665	-	25235.4	24297.1	27832.5	23296.1	25600.2	24493.5	18113.3	19195.7	22627	20965.9	18817	18333.8	32784.3	29421.8	29467.9	30378.5	28475.4	26897.2	21171.9	22209.9	20585.5	20524.5	22888.9	36231.2	1.51355	0.0245568	0.837311	-0.256165	down
MW0013509	2-Hydroxy-4-oxo-5,12-heneicosadien-1-yl acetate	Organic acid and Its derivatives	Organic acid and Its derivatives	C23H40O4	3	0.7381	-	778813	738658	717526	921155	875844	368008	471115	672778	662611	689737	522471	576330	810319	1.18138e+06	1.14292e+06	990035	877818	1.078e+06	617258	774084	617638	748266	687492	632402	1.45016	0.0266507	0.787098	-0.345384	down
MW0009319	P,P-Dioctyldiphenylamine	Benzene and substituted derivatives	Benzene and substituted derivatives	C28H43N	3	0.6229	-	80162.4	84747.5	85791.2	82705.6	78892.9	84931	64692.1	61483.6	66762.3	66871.2	64858.1	64457	79226.5	81300.3	83540.7	90228	81761.5	85306.3	75247	80418.7	78647.1	72365.8	74912.4	93065	1.3924	0.0359928	0.908133	-0.139025	down
MW0142680	3',4'-Dihydrorhodovibrin	Alcohol and amines	Alcohols	C41H62O2	3	0.6165	-	40998.5	43703.6	47727.9	43051.5	45299.2	44389	33519.7	32178.7	36501	38983	32864.1	36057.5	42008.5	47589.5	44597.2	49922.7	44340.7	46349.8	38330.5	41774	36854.8	40564.7	74463.8	52936.5	1.33337	0.0449587	0.849108	-0.23598	down
MW0108913	N-Stearoyl GABA	Amino acid and Its metabolites	Amino acid derivatives	C22H43NO3	3	0.6115	-	169066	176921	182810	175605	176125	210830	197993	200800	205429	192651	213859	226144	103689	144395	106639	136075	103961	122735	218502	225411	211955	171914	199572	199547	1.51152	0.0472528	1.19741	0.259915	up
MW0148533	Diisononyl phthalate	Benzene and substituted derivatives	Benzene and substituted derivatives	C26H42O4	3	0.541	-	466133	481987	524823	491015	510020	532773	416616	405241	447976	416081	413411	397173	520782	603638	592998	606318	559910	563700	418948	462747	452058	394283	499454	507482	1.33349	0.0367753	0.890159	-0.167864	down
MW0113284	6-({2-[4,6-dihydroxy-2-methoxy-3-(3-methylbut-2-en-1-yl)phenyl]-2-hydroxyacetyl}oxy)-3,4,5-trihydroxyoxane-2-carboxylic acid	Organic acid and Its derivatives	Organic acid and Its derivatives	C20H26O12	3	0.5359	-	10711	11441.1	11760.4	10377.4	11336.9	11804.9	8387.26	7824.23	8133.65	7954.26	6851.19	7820.73	14474.4	14846.3	15176	16410.7	9963.47	14986.3	10650.1	12016.6	10026.6	9370.37	8387.54	8743.51	1.51756	0.019133	0.788705	-0.342443	down
MW0054526	LysoPC(18:3(6Z,9Z,12Z))	GP	PC	C26H48NO7P	3	0.5105	-	304.819	476.759	364.009	490.64	188.168	189.189	548.73	907.455	505.97	580.19	379.102	1153.31	365.656	151.855	151.563	330.119	593.189	324.33	141.255	325.517	28.632	42.156	390.609	310.334	1.45535	0.0180048	1.92961	0.948311	up
MW0142187	25-Hydroxy-24-epi-brassinolide	Heterocyclic compounds	Heterocyclic compounds	C28H48O7	3	0.505	-	19258.2	23199.6	22348.2	18300.2	13378.1	23530.6	26394.6	24085.9	24855.6	22175.2	25332.8	24477	20276.1	18363.2	26015.2	28557.1	21842.6	20388.7	14242	12236.3	7141.06	11530.3	13784.9	13022.9	1.35795	0.0302289	1.28898	0.366235	up
MEDN1426	9(S),12(S),13(S)-TriHOME	FA	Oxidized lipids	C18H34O5	1	0.84	97134-11-7	13710.1	19024	18667.7	15795	13771.6	18768.7	12323.1	10737.5	21784.7	11014.3	9849.41	15223.2	10773.1	9916.1	8244.57	9457.7	8230.88	7963.69	18147.1	7608.51	9581.1	9934.37	16666.3	12427.1	1.85774	0.00810578	1.40108	0.486535	up
MW0122769	Allantoin	Heterocyclic compounds	Heterocyclic compounds	C4H6N4O3	1	0.6518	97-59-6	10978.3	9086.62	11155.1	10828.7	16591.1	19900	9808.02	10248.5	7651.1	8298.59	10773.9	10574.6	12321.9	15928.1	19028.9	27108.6	15717.2	20352.2	30725.7	55867.2	38571.7	30019.4	31833.5	35210.9	2.35939	0.000665572	0.408478	-1.29167	down
MW0114275	Dihydroxyacetone	Aldehyde,Ketones,Esters	Ketones	C3H6O3	3	0.9283	96-26-4	6555.25	2895.97	6518.33	5149.65	4919.32	3557.62	724.735	383.859	1656.64	1243.63	2386.15	1726.44	961.27	1530.41	771.129	2144.88	1615.99	1503.25	1356.15	1829.38	1487.26	1501.22	2017.94	853.76	1.24148	0.0227364	2.14638	1.10191	up
MW0053905	Nbd-ceramide	Benzene and substituted derivatives	Benzene and substituted derivatives	C30H49N5O6	2	0.6109	94885-02-6	70868.5	65050.8	78585.3	50698.3	78265	59991.4	87805.2	53373.9	48570.2	125048	68311.5	56386.2	100647	105335	103082	139896	125993	97982.7	84815.6	82776.4	76116.9	72877.9	72528.6	73033.8	1.78908	0.0111391	0.742635	-0.429275	down
MW0007217	Fosphenytoin	Benzene and substituted derivatives	Benzene and substituted derivatives	C16H15N2O6P	1	0.6659	93390-81-9	7794.91	7700.74	9035.83	9226.66	10680.6	9979.66	6633.79	5817.25	6753.42	6582.29	5951.1	6439.09	5452.43	5287.74	4877.62	7240.91	5434.23	5861.34	5709.15	4950.01	6806.71	6015.77	6966.48	7069.1	1.95988	0.00467487	1.29194	0.369541	up
MW0111806	1D-myo-inositol 4,5-bisphosphate	Organic acid and Its derivatives	Organic acid and Its derivatives	C6H14O12P2	2	0.7387	93060-87-8	24266.2	29028.3	22603.4	21698.9	13867.7	18595.2	10559.2	14747.9	13525	15740.8	7313.39	14151.5	107937	36903.6	55915.2	54388.9	39056.4	28971	134480	104978	86419.9	82246.1	81994.4	48794.5	2.68957	0.000116647	0.239069	-2.0645	down
MW0011918	1,2-Dipalmitoyl-sn-glycero-3-phosphoethanolamine	GP	PS	C37H74NO8P	2	0.5185	923-61-5	129897	155394	179587	90634.6	36913.8	45869.1	145778	177594	74887.5	153041	138447	157959	1362.09	370.403	131177	166332	34541.2	66209.9	68365.8	57816.4	41021.6	59004.5	5331.85	81229.6	1.472	0.00451453	2.08485	1.05994	up
FDATN01441	Phosphocreatine sodium	Others	Medicine	C4H8N3Na2O5P	1	0.7696	922-32-7 | 6190-45-0	371.83	35.258	23108.4	114.398	199.095	224.218	223.435	2379.94	2080.51	382.954	1136.71	641.274	22955	15461.9	20637.7	20555.3	99.667	19726.2	2301.36	4237.72	4689.53	1264.11	2190.28	2816.67	1.85537	0.0390747	0.264231	-1.92013	down
MW0055442	2-({4-Chloro-6-[(2,3-dimethylphenyl)amino]pyrimidin-2-yl}sulfanyl)octanoic acid	FA	FFA	C20H26ClN3O2S	2	0.6126	916482-17-2	6313.71	4379.49	5006.69	10136.4	6780.55	4950.25	15901.2	15169.7	15988.1	19131.6	17087.2	18674.6	6104.38	7660.65	6936.17	5593.53	7469.45	7126.31	5578.35	2569.4	978.304	1184.21	4952.47	6411.49	1.69537	0.00335194	2.23	1.15705	up
MW0108576	N2-Succinyl-L-ornithine	Amino acid and Its metabolites	Amino acid derivatives	C9H16N2O5	3	0.9437	899816-95-6	13607.2	8561.24	14315.1	12428.9	16086.1	10287.5	26133.3	15968.2	17919.3	23239.7	30573.9	23291.4	20873.4	15497.9	31146.3	21610.8	18791.8	25947.6	55947.7	72776.7	61390.9	40530.4	56682.7	63355.9	2.01921	0.00290612	0.438367	-1.18979	down
MW0015122	7,7-Dimethyl-(5Z,8Z)-eicosadienoic acid	FA	Oxidized lipids	C22H40O2	2	0.5924	89560-01-0	2996.9	2190.84	3401.66	1829.02	2674.2	2239.09	5828.54	6939.29	6669.33	6377.49	6577.67	8778.75	437.259	671.864	906.388	1309.04	745.164	511.778	322.028	585.057	382.05	490.145	274.584	454.847	2.79636	8.5929e-05	7.96913	2.99442	up
MEDN1837	3,5-Di-tert-butyl-4-hydroxybenzyl alcohol	Benzene and substituted derivatives	Benzene and substituted derivatives	C15H24O2	1	0.9355	88-26-6	23956.5	27925.6	27242.9	24759.7	26034.8	24930.5	23856.9	24447.3	23731.4	28918	27256.1	29447.8	33969.2	33556.8	33726	38274	23699.9	28009.8	26590.4	31956.3	24843.5	29569.3	22883.3	49439.7	1.55573	0.0321421	0.829993	-0.268828	down
MW0103140	Withaperuvin D	Steroids	Steroid	C28H40O9	3	0.567	87749-17-5	8035.91	15023.7	19381.4	12695.3	9805.7	16510	6436.32	10396.1	11438.7	11254.7	10836.8	15214.2	15626.2	25107.9	17094	25976.4	14057.1	24139.4	14336.6	12780.3	8437.48	11838.4	17400.1	11894.1	1.26503	0.0407246	0.739998	-0.434406	down
MW0142142	2-{5-[3-(6-Benzoyl-1-propylnaphthalen-2-yloxy)propoxy]indol-1-YL}ethanoic acid	Benzene and substituted derivatives	Benzene and substituted derivatives	C33H31NO5	2	0.7179	853652-40-1	50240	58399.8	67681.9	53979.3	51737	57576.6	73823.3	62850.9	72287.8	61496.5	64858.1	67824	53485.7	66925.5	75201.3	66699.3	60574.8	47463.1	37641.4	36864.2	37658.1	37054.7	38926	38401.9	1.54329	0.0188391	1.24436	0.315407	up
MW0103380	3'-Uridylic acid	Nucleotide and Its metabolites	Nucleotide and Its metabolites	C9H13N2O9P	3	0.8647	84-53-7	5312.79	6962.51	9685.72	11354.9	12573.5	11532.3	12944.1	10731.5	14363	17186.4	10611.2	19496.9	7410.64	14204	7742.4	18662.1	12117	12102.7	3143.14	942.977	4349.61	4633.53	5017.08	3537.91	1.48136	0.0454947	1.52088	0.604908	up
MW0055405	N-Palmitoyl Taurine	FA	FFA	C18H37NO4S	2	0.9388	83982-06-3	15259.2	37175.8	23827.1	15488.1	34237.6	29822.9	22764.5	15913.3	18655.7	17896.7	21660.4	25295.1	4882.89	4917.57	15273.7	11151.6	12509.4	11870.2	434.553	691.674	263.379	363.793	479.65	531.432	2.23251	1.51879e-06	4.38689	2.1332	up
MW0139904	Uniconazole-P	Heterocyclic compounds	Heterocyclic compounds	C15H18ClN3O	2	0.7033	83657-17-4	46678.1	41474.1	36720.7	28794.8	27631.9	53234.5	84492.6	76264.8	82517.8	45684.3	68174.9	71563.3	119002	53185.5	115942	60832	139567	124181	60227.7	53726	60265.2	82298.5	67117.8	40560.7	1.48932	0.0342712	0.678911	-0.558706	down
MW0055235	Poly-N-acetyllactosamine	FA	Oxidized lipids	C14H25NO11	2	0.8475	82441-98-3	119006	100385	105587	96893.4	116573	108905	143026	146407	156472	143690	150206	148463	57219.1	68681.3	73226.1	81672.3	67906.3	71177.2	39482.1	36121.7	34040.2	29905.2	37875.9	36638.9	2.66034	1.01656001124771e-8	2.42231	1.27638	up
MW0015555	Acetylvalerenolic acid	Terpenoids	Sesquiterpenoids	C17H24O4	2	0.8575	81397-67-3	244.716	227.791	292.444	146.193	410.67	294.856	5096.58	5529.92	5388.77	5338.8	6467.81	6385.18	6.516	22.043	8.48	4.93	13.073	16.656	98.377	6.731	88.744	52.539	10.881	22.288	2.69169	0.00435372	101.987	6.67224	up
MW0154985	Penitrem F	Heterocyclic compounds	Heterocyclic compounds	C37H44ClNO5	3	0.6441	78213-65-7	1004.38	433.31	1525.49	723.827	1871.72	560.829	7139.88	9120.51	6907.57	5903.41	7662.84	7248.21	448.251	867.663	1073.01	1081.7	646.031	805.039	367.863	867.599	340.637	298.468	923.82	620.478	1.92716	0.00453451	6.00702	2.58665	up
MW0103485	beta-Nicotinamide ribose monophosphate	Nucleotide and Its metabolites	Nucleotide and Its metabolites	C11H16N2O8P+	3	0.729	75414-16-3	197944	121233	159104	122575	107899	174214	239233	291638	302826	179344	220883	232934	406477	278186	382597	296698	503584	330234	411254	275378	266888	308605	258720	190254	2.17684	0.000424597	0.601152	-0.734199	down
MW0013385	Platelet activating factor	GP	PC	C26H54NO7P	2	0.8327	74389-68-7	25392.4	24137.3	22611.7	14776.6	18477.8	20791.9	16525.8	12981.3	14822.4	19633.3	16151	19431.7	31188.4	28811.5	31928.9	42887.4	28833.7	27356.9	17005	19306.2	15619.5	15279.7	20672.4	22346.7	1.49513	0.0297345	0.749356	-0.416277	down
MW0157212	Sterculic acid	FA	FFA	C19H34O2	3	0.6765	738-87-4 | 55088-60-3	62.983	73.861	37.826	96.768	28.333	115.551	1239.44	411.494	676.956	1481.19	998.098	1445.85	25.188	9.988	821.892	429.499	18.619	146.265	43.546	77.082	29.027	16.827	31.216	98.824	1.38279	0.0409893	3.8149	1.93165	up
MW0015393	alpha-Dimorphecolic acid	FA	Oxidized lipids	C18H32O3	1	0.8994	73543-67-6	498.042	903.189	1880.44	954.34	1751.68	1619.59	8082.76	8380.02	8016.83	12198.6	8854.73	13471.5	749.086	718.827	1054.16	718.917	1114.31	512.719	3460.24	2286.99	2399.55	1090.07	2038.71	2191.1	1.46898	0.0142666	3.6331	1.8612	up
MW0000334	Ecgonine methyl ester	Alkaloids	Tropan alkaloids	C10H17NO3	3	0.7891	7143-09-1	58.508	136.561	18.041	17.126	14.588	4.629	733.348	546.466	502.319	503.903	666.092	837.304	48.907	6.599	26.516	80.829	35.321	13.094	53.246	131.1	40.383	16.931	29.199	22.844	1.24538	0.00923753	7.99828	2.99969	up
MW0157418	Tetracenomycin C	Benzene and substituted derivatives	Benzene and substituted derivatives	C23H20O11	3	0.6718	71135-22-3	24759.6	26756.6	24580.4	24298.5	28333.2	24030.3	27046.9	21855.9	24041.3	26491.5	24566.1	27691.2	26493.9	24601.9	25017.7	28284.3	22296.9	27958.2	21155.3	20218.3	15491.1	17146.8	16168.2	17633.1	1.4242	0.028322	1.15997	0.214083	up
MW0159685	Glutathione	Amino acid and Its metabolites	Amino acid derivatives	C10H17N3O6S	3	0.9661	70-18-8	6492.44	966.623	5441.45	3330.93	2116.09	3370.58	14142.6	12592.4	15526.5	7163.61	13438.9	8684.27	8017.49	5786.11	9786.51	2977.84	17609.3	10818.1	20284.5	17846.5	15450	17297.9	16854.5	9050.31	1.32316	0.0356115	0.614488	-0.702544	down
MW0052959	Fusidic acid	Others	Medicine	C31H48O6	2	0.7276	6990-06-3	78059	81984.4	87188.2	85035.1	74967.4	87498	74244.3	66043.4	68413.6	66725.9	78960.2	75119.1	89462.1	104366	105533	109992	79131.3	96583.5	68355.1	87500.1	78321.7	76725.9	85625.5	83248	1.59638	0.0144597	0.867956	-0.204306	down
MW0012919	LPE(18:0/0:0)	GP	PC	C23H48NO7P	1	0.9565	69747-55-3	535903	731221	899806	683422	635252	791475	1.00619e+06	905778	943930	824415	870985	983550	440083	556361	666842	609142	617987	463454	595745	598536	627825	651017	553087	539376	2.33353	0.000100879	1.41802	0.503877	up
MW0141536	17beta-[Bis(2-hydroxyethyl)amino]androst-5-en-3beta-ol	Alcohol and amines	Alcohols	C23H39NO3	3	0.7977	6956-93-0	27307.6	27256.5	27320.3	31702.5	26209.5	34235.5	123642	101460	103810	105510	106930	118743	11576.5	4405.51	7901.99	5411.79	8476.76	7426.58	43040.7	44134.6	42173.6	37812.3	37547.5	43133.3	1.88214	0.00431501	2.84645	1.50917	up
MW0108118	Malic acid	Organic acid and Its derivatives	Organic acid and Its derivatives	C4H6O5	3	0.9627	6915-15-7 | 617-48-1 | 143435-96-5	24840.4	17987.7	24739	27330.5	32465.2	32299.2	8836.42	13739.5	27233.8	13419.6	11977.9	15418.3	5402.35	17145.8	11120.6	12116.3	5281.89	13290.3	6097.44	8554.71	8473.12	7082.56	9723.9	9808.54	2.28521	0.000537406	2.19363	1.13332	up
MW0159863	Hypoxanthine	Nucleotide and Its metabolites	Nucleotide and Its metabolites	C5H4N4O	1	0.9288	68-94-0	14131.5	12900.3	22498.8	15513.5	20899.1	24802.3	61089.6	49352.2	54303.2	73725.8	65823.8	73481.8	8618.9	22540.7	14858.6	35704.7	16762	16125.7	17769.8	13727.7	14264.6	11895.3	10187.1	9959.61	1.90679	0.0052124	2.5389	1.3442	up
MW0007137	Fenpropimorph	Benzene and substituted derivatives	Benzene and substituted derivatives	C20H33NO	3	0.7005	67564-91-4	7802.21	7110.54	7235.93	7216.84	6723.27	8340.53	33863.6	33051.5	33422.2	33631.7	35997.8	37685.5	2945.64	1992.7	6597.06	3628.89	1894.65	1667.23	8915.23	8636.08	7476.31	6696.85	6104.47	20639.5	1.89248	0.00506149	3.26553	1.70732	up
MW0052898	Fenoldopam	Others	Medicine	C16H16ClNO3	2	0.7179	67227-56-9	55526.3	60008.7	59794.7	59494.3	65413.3	64050.6	45142.6	40913.4	43523.7	48970.4	46281.7	44294.6	62760.7	66733.6	59171.6	67597.6	59409.2	67001	53348.2	60770.8	61515.1	54153.6	58703.9	70380.3	1.68695	0.00715858	0.854181	-0.227386	down
MW0053753	Glycochenodeoxycholic acid 7-sulfate	Organic acid and Its derivatives	Sulfonic acids	C26H43NO8S	3	0.5768	67030-55-1	430198	558327	612493	547419	551911	563697	245836	253358	252199	221587	235411	204059	769434	613984	647348	796684	557771	623817	399558	475278	433890	516021	414875	331591	1.53113	0.0216943	0.710687	-0.492715	down
MW0149104	Evoxanthidine	Heterocyclic compounds	Heterocyclic compounds	C15H11NO4	3	0.7238	668-35-9	73329.7	75711.6	84008.5	77169.6	81432.1	99283.1	72528.4	74023.9	77663	76043.9	78708.3	90825.7	60997.5	64306.8	64123.7	69881.5	61274.9	67364.9	66539.4	71203	64602.9	57776.1	66235.4	67991.7	2.57624	2.56273e-05	1.22808	0.29641	up
MW0054527	2-Palmitoyl-sn-glycero-3-phosphocholine	GP	LPC	C24H50NO7P	3	0.605	66757-27-5	1.27699e+06	1.43554e+06	1.43428e+06	1.35638e+06	1.57072e+06	1.50326e+06	1.15926e+06	1.00548e+06	1.20381e+06	1.21371e+06	1.26766e+06	1.3482e+06	1.53284e+06	1.58942e+06	1.84422e+06	1.95376e+06	1.45352e+06	1.61117e+06	1.27617e+06	1.72014e+06	1.59904e+06	1.32708e+06	1.50798e+06	1.7318e+06	2.00668	0.000964006	0.823899	-0.279461	down
MW0138810	Longistylin C	Heterocyclic compounds	Heterocyclic compounds	C20H22O2	3	0.7071	64125-60-6	35543.3	55899.6	53655.7	44216.8	68725.9	46723.3	50159.3	42149.2	45637.1	53460.4	42114.3	59145.7	47147	48437.5	69942.8	71813.7	40865.4	65948.5	49813.1	76602.4	70750.2	60598.7	64991.6	81674.8	1.54582	0.0122579	0.798079	-0.325396	down
MW0053750	Glycochenodeoxycholic acid	Bile acids	Bile acids	C26H43NO5	3	0.8691	640-79-9	12849.5	13088.7	15591.2	14638	12747.6	14659.1	12163.9	12068.6	12159.8	12441.2	13630.7	13673.5	16059.2	15768.9	13737.1	17654.9	14003.1	14665.3	14355.3	15359.1	14783.7	12341.2	15822.7	13679.6	1.65847	0.00736838	0.896099	-0.15827	down
MEDL00534	D-Malic acid	Organic acid and Its derivatives	Organic acid and Its derivatives	C4H6O5	1	0.7759	636-61-3	93829.5	79248.3	100119	98139.7	116368	113720	44315.1	48037.3	53532.3	48968.7	47835.8	57702.2	36002	44663.6	39167.5	50438.8	51573.5	61289.9	23156.2	29527.3	31889.6	31339	62478.1	33360.5	2.1306	0.00159551	1.82227	0.865737	up
MW0168613	4-Methylumbelliferyl glucuronide	Heterocyclic compounds	Heterocyclic compounds	C16H16O9	2	0.7809	6160-80-1	131418	138073	144837	134480	129979	144794	115111	118442	121472	124032	122014	138769	103196	133306	118937	137983	118644	128805	107311	119864	114997	113439	119820	120985	1.59432	0.0177908	1.08776	0.121358	up
MW0109053	Penicillin g	Others	Medicine	C16H18N2O4S	2	0.6412	61-33-6	7335.65	5443.48	7981.59	7376.6	8222.47	14107.6	3843.61	4102.81	3392.39	4050.61	5195.66	5023.45	11860	14757.7	16556.5	17475.5	14610.9	16851.3	15162.9	23470.6	18256.8	17451.2	20297.4	25922.4	2.67755	9.44914519212138e-8	0.357713	-1.48313	down
MW0124192	Furmecyclox	Heterocyclic compounds	Heterocyclic compounds	C14H21NO3	3	0.8299	60568-05-0	43557.6	63840.4	76971.1	54028.7	52086	62982.3	47873.4	42693.3	51553.4	49745.9	51710.6	62769.3	59395.6	62615.2	69362.3	66911.1	61578.6	59283.2	57317.1	59837.3	74086.5	68557.8	54446.7	58049.5	1.42614	0.0337234	0.878063	-0.187604	down
MW0137302	Aklavin	Heterocyclic compounds	Heterocyclic compounds	C30H35NO10	3	0.5209	60504-57-6 | 66676-88-8	8443.79	4436.39	8029.47	3350.45	8317.26	3402.71	6138.43	4138.13	3697.3	4977.89	2608.06	3633.86	9455.87	12950.3	12941.9	11299.3	8498.38	12760.4	4316.62	8750.27	9794.05	5654.7	10262.3	4508.87	2.02615	0.00104411	0.550158	-0.862081	down
MEDL02772	D-Erythrose 4-phosphate	Organic acid and Its derivatives	Organic acid and Its derivatives	C4H9O7P	3	0.5731	585-18-2	15036.7	8392.91	14709.2	20378.8	21287.3	18227.5	84.499	170.428	90.604	31.345	56.335	18.467	8532.66	8697.21	9607	8742.09	19296.1	14102.5	41275.7	46748.5	47713.2	43982.4	36962.7	60652.8	1.82902	0.00395163	0.284379	-1.81411	down
MW0126047	Paxilline	Heterocyclic compounds	Heterocyclic compounds	C27H33NO4	2	0.8712	57186-25-1	62963.7	104014	96995.6	91710	99913.4	116554	210670	189307	193961	199361	211184	210034	46368.8	72643.4	57591.5	134139	113839	89917.7	80325.4	79774	73916.3	60106.4	66391.8	61520.8	2.0782	0.00138645	1.90775	0.931869	up
MW0126267	protoporphyrin IX	Heterocyclic compounds	Heterocyclic compounds	C34H34N4O4	2	0.7646	553-12-8	5443.66	5931.63	7856.75	5557.56	8056.92	7704.31	5325.1	4591	8133.42	8034.7	8466.14	8297.26	1162.93	3046.92	6420.1	5702.76	3254.62	3090.29	2098.64	1746.99	1977.08	1423.38	920.863	1467.1	2.45872	1.86423e-06	2.58106	1.36797	up
MW0109930	Thr-Glu	Amino acid and Its metabolites	Small Peptide	C9H16N2O6	1	0.6362	54532-73-9	220336	165786	217636	208277	241535	226891	27691.5	17521.1	20799.4	22731	25286.7	24964.2	30054.3	40878.7	34699.3	34132	41783.3	31646.2	27149.2	19311.7	25937.8	15682.3	26485.7	43263.7	1.50263	0.0121443	3.82577	1.93575	up
MW0103202	Zygadenine	Alkaloids	Alkaloids	C27H43NO7	3	0.5529	545-45-9	317.691	953.824	640.251	326.25	335.817	405.728	1302.06	2855.17	3313.04	3386.1	3771.44	3413.93	1439.58	718.985	358.91	1803.31	269.162	595.374	353.617	336.963	794.41	884.438	947.07	441.757	1.01715	0.0393383	2.35044	1.23293	up
MW0126334	Pyridoxal phosphate	Organic acid and Its derivatives	Organic acid and Its derivatives	C8H10NO6P	1	0.7377	54-47-7	30.211	44.102	60.682	59.056	72.584	36.34	453.19	424.861	359.044	264.713	470.51	190.565	43.494	81.009	224	23.175	327.299	309.361	2169.94	4807.24	3675.12	2885.36	3328.65	5070.3	1.41746	0.0122308	0.107468	-3.21801	down
MW0054786	(2E,4E)-11-Methoxy-3,7,11-trimethyldodeca-2,4-dienoic acid	Terpenoids	Sesquiterpenoids	C16H28O3	2	0.7278	53092-52-7	9.296	6.945	10.227	14.931	7.511	18.929	221.212	300.374	270.233	280.067	265.087	348.722	6.687	10.389	13.194	9.513	6.751	4.832	6.394	0.452	1.095	81.288	8.122	11.302	1.8401	0.00854207	10.9583	3.45395	up
MW0168224	Debromoaplysiatoxin	Heterocyclic compounds	Heterocyclic compounds	C32H48O10	3	0.7922	52423-28-6	11505.8	11786.8	12144.5	11184.7	11460.3	11257.1	9544.2	8324.95	10086.9	9650.19	11567.7	10509.4	16184	17750.8	17881.5	18772.1	14349.2	17765.7	9989.16	10455.1	11889	10437.1	10788.2	11840.8	1.78026	0.00827399	0.767522	-0.38172	down
MW0105168	Succinylacetone	Organic acid and Its derivatives	Organic acid and Its derivatives	C7H10O4	2	0.7086	51568-18-4	156321	145141	170925	162162	168484	168742	152357	133810	156795	153873	149203	155184	143075	161887	190387	173291	142439	160500	202578	173484	160870	193166	169759	185610	1.3169	0.025953	0.910527	-0.135227	down
MW0124445	Irisxanthone	Flavonoids	Xanthone	C20H20O11	2	0.5871	51419-56-8	72234.2	78362.8	57504.5	63796.4	74196.2	79153.9	62216	59351.5	63593.6	62132.9	62691.2	61299.7	50980.9	56402.1	61715	68556.8	55648.4	61794.6	51192	68682.3	60749.4	62702.1	55727.2	62729.7	1.44484	0.0250838	1.11111	0.152001	up
MW0159463	Zizyphine A	Heterocyclic compounds	Heterocyclic compounds	C33H49N5O6	3	0.6065	51059-42-8	958.006	1881.82	1036.98	839.876	834.823	417.52	685.342	355.513	671.528	1469.75	682.179	1155.84	2277.66	3436.49	2730.58	976.845	2206.37	2273.97	729.174	1214.73	669.013	1306.5	877.702	1624.35	1.70029	0.014602	0.540716	-0.887056	down
MW0144296	Jesaconine	Alcohol and amines	Alcohols	C25H41NO9	3	0.5646	509-20-6	175446	177348	193998	199619	175992	187729	97985.9	63960.1	82877.7	72598.2	97880.1	72182.2	18393.1	152886	65724.9	34699.8	57501.4	146776	136612	102687	119584	38799.1	84827.8	86413.6	1.45198	0.0371724	1.52896	0.612549	up
MW0054720	3-Hydroxymethylglutaric acid	Organic acid and Its derivatives	Organic acid and Its derivatives	C6H10O5	2	0.7184	503-49-1	4919.4	6104.41	9696.68	3545.33	7587.75	4878.2	6267.22	6958.45	7163.66	7480.65	7033.04	6060.02	2112.87	4073.11	5109.22	5456.37	6965.16	1946.29	6657.82	3097.92	4334.76	6854.26	6629.96	6789.99	1.32155	0.0499334	1.29432	0.372189	up
MW0007319	Hippuric acid	Organic acid and Its derivatives	Organic acid and Its derivatives	C9H9NO3	1	0.7728	495-69-2	4336.06	6121.15	5515.73	4929.61	5335.59	6045.75	4032.97	4506.36	4424.24	4131.61	5047.39	4379.35	4904.15	2133.35	3471.16	4662.87	3719.45	4804.03	5332.05	5207.06	3806.27	3287.57	4420.64	3082.35	1.41352	0.027633	1.20427	0.268163	up
MW0169318	Isofraxidin	Heterocyclic compounds	Heterocyclic compounds	C11H10O5	2	0.6552	486-21-5	31505	40656	41482.2	39636.2	45395	45753.3	33958.6	33146	34963	34559.3	37403.8	42079.2	27301.2	31741.1	30031.4	36953.8	29128.3	30836.7	40711.6	40376.5	34963.4	37748.7	34698.6	38025.5	1.43408	0.047389	1.11641	0.158866	up
MEDN0428	N6-Succinyl Adenosine	Nucleotide and Its metabolites	Nucleotide and Its metabolites	C14H17N5O8	1	0.8364	4542-23-8	704.356	743.108	693.232	916.978	856.743	905.934	2447.71	2726.78	2639.84	2630.89	2822.8	2714.02	122.669	41.352	6.955	243.536	115.483	275.45	461.164	171.462	792.292	544.268	762.222	632.509	2.23961	0.000417076	4.98935	2.31885	up
MW0123305	Chlorophenol red	Others	Medicine	C19H12Cl2O5S	3	0.6731	4430-20-0	30804.2	31991.7	32692.4	35914	39284.8	42737.2	37750.6	39775.6	40096.2	36665.8	39688.6	46841.5	13988.7	17421.2	21395.2	24563.5	23006.6	24618	32027.8	36186	39776.8	36339.1	45761.4	45003.1	1.58485	0.0334379	1.26148	0.335116	up
MW0123559	Deacetyldiltiazem	Heterocyclic compounds	Heterocyclic compounds	C20H24N2O3S	2	0.8444	42399-40-6	152258	3449.53	77561.6	117632	53932.7	18411	147673	143608	150124	143115	144671	154206	366356	94712.6	384678	325485	149572	318385	197132	204912	192072	181876	182215	189265	1.70235	0.000901126	0.468892	-1.09267	down
MW0055404	C16-0(Palmitoyl)ceramide	SL	Cer	C34H67NO3	3	0.7804	4201-58-5 | 24696-26-2	532432	195704	134538	186397	165920	172633	285039	631752	700272	591302	433743	567682	223881	318.283	619671	496199	125361	7550.04	89112	134377	88550.5	160406	90740.1	838.721	1.44696	0.018062	2.25695	1.17437	up
MW0126869	Tricyclazole	Heterocyclic compounds	Heterocyclic compounds	C9H7N3S	2	0.6238	41814-78-2	50317.2	56139.4	49601	47380	47821	51627.1	42247.1	38118.6	41885.6	38745.6	45478.1	41099.4	33838.8	42421.6	43143.7	47073.1	43197.7	45432.1	33510.1	42307.1	39059.9	40365.8	42812.4	36354.7	1.48805	0.0211047	1.1245	0.169279	up
MW0125830	Nitrendipine	Heterocyclic compounds	Heterocyclic compounds	C18H20N2O6	2	0.8809	39562-70-4	95699.7	92347.9	118628	101082	111298	107662	100673	79095.1	99662.4	144242	116034	113818	78425.3	100898	82766	115474	81414.3	96412.2	80647	76531.5	67930	54920.6	71223.8	77504.8	1.9873	0.00110947	1.30086	0.37947	up
MW0108024	Lys-Trp-Lys	Amino acid and Its metabolites	Small Peptide	C23H36N6O4	2	0.8287	38579-27-0	3700.42	3774.16	4118.59	4186.84	4024.05	3977.28	6637.16	6139.12	6581.67	6193.71	6681.98	7732.73	20.783	22.471	19.464	16.29	31.611	13	22.639	22.047	14.312	59.179	89.996	11.349	3.11066	7.73353577790251e-8	185.777	7.53743	up
FDATN00416	Dinoprostone	Hormones and hormone related compounds	Hormones and hormone related compounds	C20H32O5	3	0.8178	363-24-6	1586.2	3983.58	3791.08	2409.87	1856.23	3672.26	1059.97	786.381	1550.98	971.625	688.586	745.92	2836.2	3328.77	4378.73	2618.88	2430.54	3593.28	2741.42	3684.26	5094.22	2857.18	4357.88	4280.2	1.95077	0.00168034	0.547436	-0.869237	down
MW0005557	5-Aminoimidazole-4-carboxamide	Alcohol and amines	Amines	C4H6N4O	2	0.7203	360-97-4	86.476	47.988	24.195	9.999	42.507	128.961	586.411	410.328	435.065	369.276	405.627	629.053	250.758	45.276	413.275	34.079	367.817	318.917	2959.5	5051.06	4086.97	2935.35	4469.4	6236.79	1.55683	0.0114952	0.116893	-3.09674	down
MW0011223	(3beta,5alpha,6beta,9alpha,22E,24R)-5,9-Epidioxyergosta-7,22-diene-3,6-diol	Alcohol and amines	Alcohols	C28H44O4	3	0.8905	348611-57-4	1571.68	996.427	1731.92	1945.81	1834.26	2380.88	1532.32	1175.01	1161.85	1637.67	1633.32	1173.59	50.821	578.826	1067.13	1323.62	953.727	68.672	511.83	581.989	394.527	448.135	545.992	346.918	2.19988	2.58386e-06	2.73199	1.44995	up
MW0160313	Sulfolithocholic acid	Organic acid and Its derivatives	Organic acid and Its derivatives	C24H40O6S	3	0.7884	34669-57-3	403.18	421.026	438.79	744.035	475.449	333.622	887.988	1366.68	2200.62	1365.36	713.755	1840.32	16.091	567.255	28.268	17.684	109.577	7.836	23.68	22.107	7.379	70.497	409.185	142.472	2.545	0.000796426	7.8696	2.97629	up
MW0118118	2-(2-(4-Bromophenyl)-6-methylpyrimidin-4-ylamino)ethanol	Heterocyclic compounds	Heterocyclic compounds	C13H14BrN3O	2	0.6594	330981-72-1	6842.02	9433.29	11289.9	9868.05	7273.05	10448.9	5377.77	7208.03	6189.03	7227.39	9931.81	10390.5	8562.51	8627.39	13728.9	14054.5	11153.3	10241.6	10850.7	12345.9	11311.9	6131.22	7795.45	10283.6	1.2957	0.0376325	0.811275	-0.301738	down
MEDTN03187	p-Cresol sulfate	Organic acid and Its derivatives	Organic acid and Its derivatives	C7H8O4S	2	0.7214	3233-58-7	17976.6	15043.8	32659.1	24736.6	31951.7	18538.3	18939.4	19854	23736.1	31471.3	32739.4	47020.8	17016.8	13821.2	15331.2	26023.9	9050.95	13155.7	19996.9	25151.5	29183.1	18334.8	26263.8	15801.4	1.41489	0.0386755	1.37331	0.457653	up
MW0103520	cytidine monophosphate N-acetylneuraminic acid	Nucleotide and Its metabolites	Nucleotide and Its metabolites	C20H31N4O16P	2	0.9236	3063-71-6	616295	502423	614349	577565	625324	666995	819242	857389	932341	854001	822777	930773	536674	586850	542396	693660	597913	584202	504966	462695	454617	474303	545189	532064	2.06078	0.000990764	1.35361	0.43681	up
MW0016406	Carnosine	Amino acid and Its metabolites	Amino acid derivatives	C9H14N4O3	2	0.7251	305-84-0	16545.6	13627.5	20607.4	19540.8	17840.2	29528.2	11637.5	12578.6	7769.26	11509.3	13257.2	9806.41	31815.4	36773.4	41254.6	45147.9	38006.5	43243.1	46786.9	69918.3	52165.9	41719.5	60441.7	74307.9	2.75803	9.57986511133873e-7	0.316805	-1.65833	down
MW0055336	Octyl-Beta-D-Glucopyranoside	Carbohydrates and Its metabolites	Sugars	C14H28O6	2	0.5382	29836-26-8 | 144388-20-5 | 78168-20-4	8573.43	5501.87	10047.9	8345	11055.7	11720.7	26957.8	16144.8	19021.5	23812.3	28315.7	20432.4	17567	16769.5	19961.3	19702.3	13939.4	18575.9	33171.5	31988.3	25248.5	15926.9	26563.9	37830	1.51391	0.0315514	0.68506	-0.545699	down
MW0120986	Leukoaminochrome	Heterocyclic compounds	Heterocyclic compounds	C8H9NO2	3	0.7305	29539-03-5	84.627	143.385	91.966	153.363	185.368	307.574	85.488	120.671	121.587	102.036	141.366	120.595	145.02	346.898	361.808	513.47	302.765	206.074	744.678	2208.19	1425.48	1029.32	835.296	1190.18	2.36993	0.00399673	0.178107	-2.48919	down
MW0014129	3-Hydroxytetradecanoylcarnitine	Organic acid and Its derivatives	Organic acid and Its derivatives	C21H41NO5	3	0.803	282523-64-2	16379.8	16781.4	15626.5	16242.7	16774.7	17664.5	49437.7	54158	54623	51327.1	56583.3	62838.5	6915.62	5880.98	12129.6	14025.9	7939.41	9978.76	18739.7	16795.4	15545.2	13913.5	12569.4	22752	2.07126	0.00260565	2.72568	1.44662	up
MW0137496	(E)-3-(2-chloro-4-((3-(2,6-dichlorophenyl)-5-isopropylisoxazol-4-yl)methoxy)styryl)benzoic acid	Organic acid and Its derivatives	Organic acid and Its derivatives	C28H22Cl3NO4	2	0.8637	278779-30-9	535.602	1306.19	585.355	866.779	1000.99	1974.5	588.926	1660.37	480.677	396.424	1372.24	370.371	108.831	85.885	142.587	203.964	843.273	163.129	364.488	446.537	658.007	763.92	634.414	504.937	1.86164	0.00855908	2.26392	1.17882	up
MW0015362	8-Oxohexadecanoic acid	FA	Oxidized lipids	C16H30O3	3	0.8053	2777-52-8	73.175	83.81	32.516	53.603	63.779	49.171	670.488	868.101	595.521	1051.39	802.165	1107.86	32.961	70.09	93.991	106.667	73.263	81.592	11.406	33.477	43.709	27.44	53.89	47.462	1.75161	0.00893565	8.06508	3.01169	up
MW0117883	2,4,6-Trimethyl-1,3,5-trithiane	Heterocyclic compounds	Heterocyclic compounds	C6H12S3	3	0.6068	2765-04-0	143602	99760.1	108398	103269	117062	108926	59806.3	67425.5	77131.3	85149.9	90286.9	100583	154305	183088	157080	177296	141384	150352	61284.8	102038	82395.5	92626	97771.5	117571	1.31205	0.0373016	0.765493	-0.385539	down
MEDP0495	LPC(0:0/18:2)	GP	LPE	C26H50NO7P	1	0.9608	27304-12-7	150725	212003	253594	284430	256433	280612	194082	203153	346320	357549	374307	342274	119893	165742	232277	299324	159101	85958	109376	130102	94655.3	91181.3	85015.5	90985.5	2.26788	0.000124535	1.95688	0.968554	up
MW0114309	D-Mannose 1-phosphate	Carbohydrates and Its metabolites	Phosphate sugars	C6H13O9P	1	0.9247	27251-84-9	10116.3	16292.5	33402	28887.4	33244.9	28135.7	3794.38	12414.2	24802.3	23084.8	16848.4	2248.67	21013.8	29927.2	19293.6	27036.1	19886.6	21356.4	274886	245698	284792	285558	252593	240845	1.84334	0.00597896	0.135396	-2.88474	down
MW0137394	Apiin	Flavonoids	Flavonoid	C26H28O14	2	0.7205	26544-34-3	6206.85	6139.84	6353.94	5382.3	5639.85	7219.94	2896	2956.96	3310.15	2757.99	2820.76	4150.36	29.002	30.34	39.047	1409.2	979.316	48.011	5.88	63.251	11.469	23.535	526.544	26.293	2.73657	9.45533618406523e-7	17.4928	4.12869	up
MW0115265	Sedoheptulose 7-phosphate	Carbohydrates and Its metabolites	Phosphate sugars	C7H15O10P	3	0.7522	2646-35-7	21527.9	15811.4	30039.9	31702.8	29734.7	35327.6	13405.6	14560.1	18417.6	15291.4	14001.6	9220.67	23892.4	28969.8	20366.8	28593.8	29155.4	28324.1	61347.9	51415.2	42388.2	47999.4	40130	50889.2	1.91652	0.00128159	0.549188	-0.864629	down
MW0012474	15-keto-prostaglandin E2	Hormones and hormone related compounds	Hormones and hormone related compounds	C20H30O5	2	0.8362	26441-05-4	9655.36	11927.4	14978.8	12335	11791.3	12673.3	8597.76	11094	10254.6	11483	11610.1	13023.4	14016.7	14677.8	11203.4	13439.6	13580.3	13381.1	12124.6	15613.2	13409.2	9346.58	12469	20194.5	1.35974	0.0383055	0.852975	-0.229424	down
MW0063596	Sorbitan, monohexadecanoate	FA	Others	C22H42O6	2	0.7028	26266-57-9	58969.9	72072	67818.2	64339.5	63761.9	75635.1	91590.1	99197.4	93331.1	87890.9	95683.8	110001	22145.4	26907.3	26068.9	28832.7	25131.7	24953.8	162.854	17203.2	14881.4	210.137	8656.95	23.931	1.89816	5.81801829562325e-10	5.02254	2.32842	up
MW0103685	Uridine diphosphate glucuronic acid	Nucleotide and Its metabolites	Nucleotide and Its metabolites	C15H22N2O18P2	1	0.8317	2616-64-0	333067	618368	921656	1.12453e+06	1.37448e+06	1.00138e+06	885547	852031	1.03584e+06	1.17798e+06	1.10494e+06	1.17025e+06	49296.3	52822.9	19395.5	41809.9	293752	296025	868086	1.07811e+06	964121	1.00428e+06	1.18433e+06	947063	1.64706	0.0216046	1.70612	0.77072	up
MW0049211	delta-Tocotrienol	Hormones and hormone related compounds	Hormones and hormone related compounds	C27H40O2	2	0.7138	25612-59-3	1355.91	1439.43	2019.66	2610.84	1092.79	2776.51	2777.7	1506.4	1911.67	2775.71	2508.82	3462.01	801.912	940.86	1214.27	2438.57	2224.91	1498.17	579.281	380.729	824.88	421.443	483.754	362.135	2.10906	0.000639977	2.15575	1.10819	up
MW0143899	6-tuliposide B	Aldehyde,Ketones,Esters	Esters	C11H18O9	3	0.6788	244105-18-8	4079.68	5472.17	2879.11	4549.66	3554.8	3366.48	2363.48	2045.57	2955.54	3761.86	1734.4	3540.8	3316.43	2346.58	2973.17	3158.63	1997.11	872.297	1499.41	2243.03	2606.83	3367.61	1707.37	3347.82	1.27799	0.0294568	1.36918	0.453311	up
MW0002865	2-Chloro-4-biphenylol	Benzene and substituted derivatives	Benzene and substituted derivatives	C12H9ClO	2	0.5349	23719-22-4	32702.2	144040	154453	133324	165176	94200	33434.2	11203.5	24194.5	127073	55106.4	30815	63838.9	195774	37212.5	35838.5	125585	78948.1	224817	235709	243536	203222	85870.3	248896	1.12878	0.0426503	0.565251	-0.823036	down
MW0054414	L-Palmitoylcarnitine	FA	CAR	C23H45NO4	2	0.5865	2364-67-2	18260.4	54686.8	74417.3	141443	130725	45952.2	11760.4	30860	27276.9	27861.1	32790.5	62258.5	8144.38	19101.2	26649.9	41952.1	44745	23871.9	20009.8	15476.6	12931	5583.84	5196.37	2475.1	1.89477	0.0143157	2.91103	1.54153	up
MW0014242	3-Oxocholic acid	Organic acid and Its derivatives	Organic acid and Its derivatives	C24H38O5	2	0.5425	2304-89-4	3209.68	3631.75	2019.84	3643.11	2836.86	2852.45	11297.6	11459.5	12288.4	10483.8	12975.9	13115.7	22.588	121.981	23.403	106.917	43.214	48.692	27.515	22.138	32.753	72.379	32.408	65.367	3.04454	0.000199275	145.013	7.18004	up
MW0052608	Ergosterol peroxide	Hormones and hormone related compounds	Hormones and hormone related compounds	C28H44O3	3	0.8447	2061-64-5	121.446	4.359	10761.7	9687.44	11161.1	9347.89	18.374	9136.2	9808.67	11781.4	10383.1	12143	4711.98	226.549	210.696	814.157	299.937	934.167	2340.53	8.308	38.894	46.829	7.819	15.599	1.53791	0.00030483	9.77214	3.28867	up
MW0139971	Xanthotoxol	Heterocyclic compounds	Heterocyclic compounds	C11H6O4	2	0.6643	2009-24-7	313801	304707	314785	322551	314994	288699	131421	438238	478537	222021	512164	502606	622285	667044	625903	735523	591483	364093	526939	191590	504015	477760	258740	498981	1.41232	0.0121307	0.683423	-0.549149	down
MW0149077	Eupachloroxin	Heterocyclic compounds	Heterocyclic compounds	C20H25ClO8	3	0.7644	20071-52-7	55016.8	58053.9	62101.8	54132.8	57866.7	65928	54527.8	53788	59206.4	63690.6	60921.9	62161.7	47345.5	52946.3	52330.5	60070	52395.9	50355.2	61222.8	55892.2	52272.4	50757.2	61072	59286.9	1.53664	0.0260817	1.07844	0.10894	up
MW0120830	(1S-endo)-5-(4-Chloro-3-methylphenyl)-1-((4-methylphenyl)methyl)-N-(1,3,3-trimethylbicyclo(2.2.1)hept-2-yl)-1H-pyrazole-3-carboxamide	Heterocyclic compounds	Heterocyclic compounds	C29H34ClN3O	2	0.7185	192703-06-3	574.186	2476.4	2228.36	383.556	1951.46	1927.78	8208.16	7801.25	7831.39	8649.71	7779.48	7627.54	919.018	2099.45	1123.15	349.655	106.119	1419.31	2888.03	1764.14	2801.82	1319.01	456.116	498.503	1.63561	0.00479574	3.64825	1.86721	up
MW0147019	Callystatin A	Heterocyclic compounds	Heterocyclic compounds	C29H44O4	3	0.6819	189883-16-7	155.418	30.307	229.59	328.046	339.396	411.548	132.646	130.069	276.535	284.345	235.779	418.297	97.245	69.747	327.974	315.539	106.677	196.141	94.394	107.591	88.2	167.186	108.474	86.126	1.20598	0.0294453	1.68356	0.751514	up
MW0012972	1-Palmitoyl-2-oleoyl-sn-glycero-3-(phospho-rac-(1-glycerol))	GP	PG	C40H77O10P	2	0.6584	185435-28-3	39216.6	61350.4	237385	218034	107264	61898	97227.8	165952	122490	223087	188758	54093	6215.27	4878.86	8351.77	8147.86	17973.9	14561.6	90767.4	121504	100355	173809	105525	163041	1.65017	0.0341317	1.93436	0.951857	up
MW0015869	Arachidonoyl Serinol	FA	Others	C23H39NO3	2	0.9293	183718-70-9	21326.5	22156	22381.3	20275.1	18844.7	24134.3	46341.3	53921.3	51182.9	51192.2	55379.2	62414.5	4159.88	1612.81	9194.86	5059.69	2876.63	3847.93	12430.3	18057.9	14830.1	13823.3	8511.33	28579.9	2.32265	0.000141424	3.65533	1.87	up
MW0110464	Vignatic acid A	Organic acid and Its derivatives	Organic acid and Its derivatives	C30H39N3O7	3	0.6644	181485-19-8	64527.6	53506	39046	35406	46816.4	41350.6	53980.7	52933.1	52171.4	39207	37424	40502.8	130024	104610	105925	105492	81975	84905.5	154451	102354	72753.8	73918.7	80822.2	73458.6	2.78308	1.20443e-05	0.475678	-1.07194	down
MW0154040	Myxochelin C	Benzene and substituted derivatives	Benzene and substituted derivatives	C27H29N3O9	3	0.5951	179751-76-9	36437.9	33170.3	32330.3	36252.9	37912.4	39094.3	40774.1	40021.7	42920.8	41870.7	41536.2	50595.5	21190.8	28876.7	26986.1	35005.3	26388.4	28803.9	38436.4	35879.2	31417.3	27819.4	32113.7	35324.1	2.19544	0.000248515	1.28426	0.360936	up
MW0004094	3-Methoxy-4-hydroxyphenylglycolaldehyde	Benzene and substituted derivatives	Phenolics	C9H10O4	3	0.9507	17592-23-3	17424.1	14637.5	20106.5	19771.1	21887.6	23224	3241.7	3440.37	3951.72	2446.93	2887.51	3040.09	6216.68	5478.78	8010.01	10806.7	10420.7	10880	109.492	532.773	683.903	533.534	511.693	649.847	1.46931	0.0303668	2.48129	1.31109	up
MW0169026	Dehydroabietic acid	Organic acid and Its derivatives	Organic acid and Its derivatives	C20H28O2	1	0.8885	1740-19-8	39851.2	41556.1	47594.8	36067.3	47985.4	37347.8	38977.9	35755.4	32445.1	47412.7	40974.2	51753.3	54301.4	50706.3	65951.2	74580.3	63154.3	69943.1	45554.7	50799.5	54280.7	37258.2	29938.4	35750.6	1.45606	0.0225328	0.787261	-0.345086	down
MW0105580	Aliskiren	Benzene and substituted derivatives	Benzene and substituted derivatives	C30H53N3O6	2	0.6142	173334-57-1	44529.3	47992.5	44361	42819.9	47959.6	49320.3	41133.9	38904.3	40506.9	37986	37627	46067.8	45576.1	48516.7	48759.6	54748.7	48578.5	49305.8	41453.4	49477.9	44566.4	39435	48564.2	51324.9	1.47707	0.0193586	0.910402	-0.135425	down
MEDP2280	4-[4-(2,3-Dihydro-1,4-benzodioxin-6-YL)-3-methyl-1H-pyrazol-5-YL]-6-ethylbenzene-1,3-diol	Benzene and substituted derivatives	Benzene and substituted derivatives	C20H20N2O4	2	0.729	171009-07-7	456627	441094	474158	460301	522828	538930	473115	437450	489729	532973	484031	554712	366278	444572	425236	479482	418024	424489	461323	456388	418082	378709	447533	440943	2.11017	0.000696799	1.13658	0.184697	up
MEDL02483	5-Hydroxytryptophol	Alkaloids	Plumerane	C10H11NO2	3	0.9957	154-02-9	14862.4	15338	14163	13090	15991.3	15164	14298.9	14545.9	14327.7	14135	13494.3	14270.2	10660	12709.6	13552.3	13641	12865	14289.7	11337.6	12986.7	12203.7	11652.7	15383	15249.8	1.70543	0.00881926	1.10956	0.149989	up
MW0193995	Taurolithocholic acid 3-sulfate	Bile acids	Bile acids	C26H45NO8S2	2	0.7473	15324-65-9	41715	39100.2	128520	110473	68208.1	60191.7	42989.5	44443	65348.1	68925.5	60441.5	54398.3	7575.86	7776.77	14597.5	50485.6	37496	36604.8	51649	66616.1	53900.9	46052	28589.3	25465.4	1.83111	0.00611625	1.83865	0.87865	up
MEDP1225	Urobilinogen	Tryptamines,Cholines,Pigments	Pigments	C33H44N4O6	3	0.708	14684-37-8	29224.7	24415.7	23328.4	24235.1	26929.5	32065	20989.7	21763.2	20687.5	20433.7	21768.7	19247.7	28284.9	29667.7	29073.3	30836.2	28043.2	33527.7	20351.4	25241.5	26325.6	19979	28795.1	26426.5	1.33592	0.0419312	0.873027	-0.195902	down
MW0170020	Xanthosine	Nucleotide and Its metabolites	Nucleotide and Its metabolites	C10H12N4O6	1	0.9634	146-80-5	3235.68	2141.99	3455.86	2862	3582.62	3169.71	16214.1	16509.4	17859	15583.4	16171.3	18040.5	1425.05	1430.23	1441.6	2128.91	1510.67	1327.62	9215.18	10747.7	8476.5	8651.65	7091.78	5029.23	1.22631	0.0461251	2.03203	1.02292	up
MW0012229	12-Hydroxyjasmonic acid	FA	Oxidized lipids	C12H18O4	2	0.8996	140631-27-2	5819.84	4035.09	7288.33	7211.75	6288.65	10019.3	4378.41	4495.68	5435.69	3924.48	4815.86	4410.71	11726.3	12531.6	13382.6	15869.6	13470.2	14200.2	17447.2	24245.4	18010.2	15468.4	21699.7	27495.8	2.79468	2.99638e-06	0.331427	-1.59324	down
MW0009328	N-[2-(3,4-Dihydroxyphenyl)ethyl]hexadecanamide	Benzene and substituted derivatives	Phenolics	C24H41NO3	2	0.9225	136181-87-8	15209.9	16134.7	17480.4	17675.6	20173.6	21873.3	41190.5	41273.3	41708.8	39565.4	46141.5	47902.4	2553.75	1447.26	2518.82	2453.38	1014.11	20.089	900.598	2961.06	2659.07	8087.37	1328.24	3195.12	2.5181	1.2885e-05	12.5718	3.65212	up
MW0012503	(8Z,11Z,13E)-15-hydroxyicosa-8,11,13-trienoic acid	FA	Oxidized lipids	C20H34O3	2	0.6114	13222-49-6	249075	296604	323593	290329	309175	97.231	109726	107804	112449	112332	116020	117045	219466	238286	231717	278587	231719	245733	305399	317452	297561	281765	282289	293212	1.09748	0.0160422	0.665258	-0.588013	down
MW0114177	D-Arabinose-5-phosphate	Carbohydrates and Its metabolites	Phosphate sugars	C5H11O8P	1	0.9653	13137-52-5	148158	127830	191751	236956	195506	237894	82645.9	106766	106578	95055.4	83846.3	93114.8	138510	173869	208647	300777	194862	183944	343081	282344	310082	300076	261585	349527	1.99986	0.000392931	0.559873	-0.836828	down
MEDN1420	(±)14(15)-EpETE	FA	Oxidized lipids	C20H30O3	1	0.8287	131339-24-7	3064.24	3107.95	3502.12	1685.69	2883.53	3196.44	2711.49	2186.8	3181.44	3717.69	3392.31	3836.39	4859.22	5365.67	5229.86	7127.89	5009.93	4159.34	3355.19	4128.69	3725.18	3351.09	2563.72	4476.25	2.01686	0.00221726	0.683499	-0.548988	down
MW0140013	6a,7,8,10a-Tetrahydro-1-hydroxy-6,6-dimethyl-3-(pentyl-5,5,5-D3)-6H-dibenzo(b,D)pyran-9-carboxylic acid, (6aR,10aR)-	Heterocyclic compounds	Heterocyclic compounds	C21H28O4	2	0.8086	130381-15-6	3387.35	4450.11	5383.17	4010.33	4605.12	4175.79	3993.63	3340.05	4550.19	3568.19	4106.75	6244.71	6616.59	8015.69	9344.76	6734.15	4917.88	7645.66	5080.82	5997.12	5410.16	5567.5	4227.72	7525.47	2.23096	0.000526292	0.672198	-0.573042	down
MW0103443	Acetyl adenylate	Nucleotide and Its metabolites	Nucleotide and Its metabolites	C12H16N5O8P	3	0.7994	13015-87-7	6391.79	5674.08	7480.84	4905.61	5597.49	6524.1	9401.68	12956.7	11574	11812.6	13584.9	14520.3	5823.74	7297.93	6540.14	7391.79	6509.53	6779.72	6961.39	5358.9	3733.9	3514.39	6075.36	2788.93	1.67548	0.00687989	1.60557	0.683084	up
MW0103204	Zymosterol	Hormones and hormone related compounds	Hormones and hormone related compounds	C27H44O	3	0.9381	128-33-6	7.2395e+07	8.21696e+07	7.75837e+07	7.45789e+07	8.08324e+07	8.5549e+07	6.90678e+07	6.89677e+07	7.04143e+07	6.79118e+07	7.45645e+07	7.76036e+07	7.67488e+07	8.79985e+07	8.58659e+07	1.00638e+08	6.65792e+07	7.70754e+07	7.43032e+07	8.81506e+07	8.35975e+07	8.0278e+07	8.75555e+07	8.94853e+07	1.50031	0.0159277	0.903196	-0.14689	down
MW0149874	Glutaminyl-arginine	Amino acid and Its metabolites	Small Peptide	C11H22N6O4	2	0.8278	126590-89-4	501.797	709.78	859.405	730.875	1220.49	875.516	334.436	224.727	319.171	215.787	167.687	617.715	355.978	470.421	456.362	720.046	478.151	1253.09	726.21	1303.18	1570.17	1603.3	1489.92	998.768	1.26148	0.0307209	0.593176	-0.753469	down
MW0017085	Cholesterol sulfate	Hormones and hormone related compounds	Hormones and hormone related compounds	C27H46O4S	3	0.9676	1256-86-6	351827	407763	642487	563663	507145	678167	322819	435761	511057	445984	392559	438420	99801.8	81659.3	265406	437656	383289	186307	510510	518853	495793	354628	472508	226593	1.54292	0.0225068	1.41276	0.498513	up
MW0143501	Icosa-5,14-dienoic acid	Organic acid and Its derivatives	Organic acid and Its derivatives	C20H36O2	2	0.6218	122055-58-7	1858.09	1540.69	1601.13	2074.22	1278.29	1498.03	3882.07	3876.91	4155.2	3875.61	4510.53	4257.06	104.776	199.104	206.492	322.467	374.328	305.713	127.357	146.386	196.739	150.254	236.272	243.669	2.97219	2.14e-05	13.1651	3.71865	up
MW0055248	N-Arachidonoyl Taurine	FA	FFA	C22H37NO4S	2	0.9241	119959-65-8	58517.6	110105	104517	103198	101624	150845	37654.8	34255.2	35715.7	37815.3	37634.8	42493	44480.1	34233	62678.1	68726.4	62261.8	42760.7	569.805	558.58	445.022	152.419	964.265	342.383	1.80809	0.0053461	2.68526	1.42506	up
MW0015792	Anhydroamarouciaxanthin B	Terpenoids	Triterpene	C40H50O3	3	0.6526	119286-10-1	11873	13246.4	10938.2	11574.2	12838.3	11834.6	10096.3	8951.6	11336	10315	9982.71	11238.9	13761.6	16776.5	17468	16534.1	14004.9	14613.3	8824.66	10635.5	12649.3	10730.1	9943.86	12245.4	1.33449	0.0409733	0.848521	-0.236977	down
MEDL02605	Licoflavanone	Flavonoids	Dihydroflavone	C20H20O5	2	0.5743	119240-82-3	13298	14332.9	13424.4	11325.5	14334.1	14184.1	12347.1	13497.7	14118.9	11894.6	11574.8	13322.6	10446	13997.4	15206.2	15179.9	12441.3	13824.5	15441.2	15753.6	17240.6	24306.5	19327.8	14499.6	1.30742	0.0350094	0.840088	-0.251388	down
MW0114960	N-acetyl-alpha-D-glucosamine 1-phosphate	Organic acid and Its derivatives	Organic acid and Its derivatives	C8H16NO9P	3	0.7422	119185-04-5 | 119185-08-9 | 25249-56-3	7190.92	3797.68	5685.5	4591.55	4511.37	7101.36	12721.6	12374	17163.4	9465.41	8761.14	11773.7	20245.4	7565.84	19288.6	10154.7	21893.4	26655.5	30141.2	24664.6	18912.8	21935.3	14785.9	12259.8	2.20174	0.000275579	0.460115	-1.11993	down
MW0150659	Guanosine-3'-monophosphate	Nucleotide and Its metabolites	Nucleotide and Its metabolites	C10H14N5O8P	3	0.5752	117-68-0	3603.18	2171.27	1699.84	2226.45	2231.4	3015.31	1317.86	1925.09	1507.64	1391.17	1005.76	1622.67	2242.2	3130.63	3171.61	3955.81	2600.04	4073.59	41832.4	36942.7	34910	31693.7	31934.2	37002.8	2.1024	0.00476387	0.101579	-3.29933	down
MW0109523	Raltitrexed	Amino acid and Its metabolites	Amino acid derivatives	C21H22N4O6S	2	0.8092	112887-68-0	66190.8	66060.8	64179.8	62900.2	64342.4	71062.2	72156.2	70083.5	77615.6	74847	70759.2	81578.1	37802.1	47427.7	59485.2	67534.3	48723.6	53777.7	53862.6	74800.7	67199	68573.9	86312.5	65469.1	1.44347	0.0443423	1.15159	0.203627	up
MW0154732	Einecs 234-275-5	Heterocyclic compounds	Heterocyclic compounds	C45H72O12	2	0.6998	11050-94-5	6564.97	7664.94	2571.4	5459.65	2978.18	6213.22	2768.27	4010.54	1171.47	1285.55	3169.68	2019.65	642.599	1368.22	2961.47	3601.11	182.491	1686.86	2607.57	464.818	1076.3	2150.27	1304.69	2114.67	1.75997	0.00698599	2.27555	1.18621	up
MW0103486	Nicotinamide mononucleotide	Nucleotide and Its metabolites	Nucleotide and Its metabolites	C11H15N2O8P	3	0.5349	1094-61-7	169928	119917	202292	178197	209714	229237	157531	197093	222332	182926	149939	214876	114454	153827	132789	159958	162423	140052	186160	146869	155042	169007	153687	139470	1.86172	0.00482359	1.2317	0.300651	up
MW0108714	N-Caffeoyltryptophan	Amino acid and Its metabolites	Amino acid derivatives	C20H18N2O5	3	0.6795	109163-69-1	49615.2	49350.9	49992.1	52096.7	49013.7	53368.6	65047.9	68870.1	65735.4	66939.2	71460.2	69824	32791.8	36432.7	44938.1	49048.2	42190.2	39137.9	47474.9	45612.6	41343.7	49274.3	45826.9	40797.2	2.40877	5.37977e-05	1.38154	0.466282	up
MW0124723	Lumichrome	Heterocyclic compounds	Heterocyclic compounds	C12H10N4O2	1	0.9457	1086-80-2	43856.7	42486.8	47791.6	42072.9	43019.5	45593.6	43066.9	43240.7	45642.4	44036.8	46070.7	51555	41967.7	40519.2	43617.1	45641.8	42413	39508.6	39586.3	38271.4	39458.3	41077.1	42522.5	38278.8	1.98529	0.00116782	1.09246	0.127586	up
MW0161724	Hydron;2-hydroxypropane-1,2,3-tricarboxylate	Aldehyde,Ketones,Esters	Esters	C6H8O7	3	0.8754	106168-20-1 | 106809-03-4 | 117148-05-7 | 125139-08-4 | 125139-09-5 | 125139-13-1 | 153301-06-5 | 16922-05-7	13674.2	30100.9	6351.98	7472.34	6486.2	17846.8	42367.4	27096.7	30403.9	20406.8	32170.9	13167.1	9177.55	3594.35	15081.7	2699.88	22518.8	19288.1	2238.39	2115.43	1908.35	5758.82	8594.7	6462.68	1.74933	0.00595678	2.48942	1.31581	up
MW0125658	N-benzyl-1-methyl-1H-pyrazolo[3,4-d]pyrimidin-4-amine	Benzene and substituted derivatives	Benzene and substituted derivatives	C13H13N5	2	0.6824	105903-56-8	33828.2	36040.9	34537.9	33527	37326	34899.9	37279.7	34170.3	36743	42444.8	37608.2	36186.6	24993	29692.8	30098.6	36208.1	34417.7	33126.3	29215	37431.8	36207.9	35420	39468.3	32874	1.37696	0.0466779	1.08878	0.122719	up
MW0011183	(3beta,22E,24R)-Ergosta-4,6,8(14),22-tetraen-3-ol	Alcohol and amines	Alcohols	C28H42O	3	0.8379	104729-39-7	1682.63	875.732	1136.06	1128.47	1716.35	1209.97	7998.86	5712.81	6973.53	6399.16	7051.01	7535.06	112.181	65.202	79.5	213.993	114.25	62.438	52.538	42.655	24.515	300.867	2112.27	498.773	2.62165	0.00105718	13.4323	3.74763	up
MW0154884	Pandamine	Alcohol and amines	Amines	C31H44N4O5	3	0.7542	10233-81-5	44249	44561.3	41026.7	47280	42936.8	44659.9	34843.2	29912.7	37302.2	32414.4	30070.1	27025.8	58864.4	62951.1	71301.9	70655	56071.8	65390.6	35125.5	39197.1	39247.8	33642.4	43256.5	45167.3	1.7337	0.00776447	0.734905	-0.44437	down
MW0103699	Uridine-diphosphate-n-acetylgalactosamine	Nucleotide and Its metabolites	Nucleotide and Its metabolites	C17H27N3O17P2	1	0.9755	-	20021	43688.7	15898	431.333	8820.11	20530.6	22090.4	15953.3	14001.7	1352.17	26592.9	20014.9	84633.8	44955.3	49191.2	79935.9	32745.6	63738.6	42812.3	37775.2	40947.9	30025.4	34671.9	37684.8	1.97629	9.28154e-05	0.361576	-1.46763	down
MW0054593	LPE(0:0/22:6)	GP	LPE	C27H44NO7P	1	0.9639	-	1.79409e+06	1.86183e+06	1.81036e+06	1.78123e+06	1.97657e+06	2.02259e+06	2.60453e+06	2.0621e+06	2.2889e+06	2.1516e+06	2.69564e+06	1.97301e+06	2.77207e+06	2.44382e+06	2.69848e+06	3.04563e+06	1.98354e+06	2.18539e+06	2.57828e+06	3.17058e+06	3.09481e+06	2.71214e+06	2.44301e+06	2.5048e+06	2.14936	0.000550231	0.791035	-0.338186	down
MW0054571	LPE(0:0/18:0)	GP	LPE	C23H48NO7P	1	0.9569	-	38666.3	67714.2	59304.1	48085.7	43930.1	52125.9	88395.6	76713.5	75787.6	69863.2	82075.7	86033.6	37601.1	38213.4	61487.9	60929.2	37180.7	40597.4	26795.9	24322.6	8498.77	10150.5	32780.8	28916.7	1.95977	0.000121171	1.93557	0.952757	up
MW0114809	Mannose 6-phosphate	Carbohydrates and Its metabolites	Phosphate sugars	C6H13O9P	1	0.9203	-	228309	218988	94995.6	97573.9	88542.7	319058	89401.9	94397.3	114734	106455	129451	132774	90117.6	129722	92865.2	114359	108623	215598	1.2905e+06	443884	1.45034e+06	1.43265e+06	276744	310535	1.29975	0.0490731	0.287895	-1.79639	down
MEDN1285	LPE(0:0/16:0)	GP	LPE	C21H44NO7P	1	0.7772	-	11681.8	22562.3	32001.6	20866.4	12026	19384.8	15541.5	12902.4	17620.7	16179.6	20252.7	25512.3	5543.03	7772.87	4697.41	4806.44	4397.75	6021.62	16448.1	20972.8	10021	18333.7	22853.6	20493.2	1.74256	0.0177701	1.59125	0.670157	up
MEDN1256	LPI(18:3/0:0)	GP	PI	C27H47O12P	1	0.6543	-	37792	40490	39624	36635	36112	43414.2	35063.1	36241.7	39403.5	37997.9	35233.4	36969.4	42620	48484.9	48535.2	58157.7	38171.3	46282.7	40110.9	49730.8	45750.3	35438	47362.6	48063.6	2.14105	0.000885302	0.829177	-0.270247	down
MEDN1254	LPI(18:1/0:0)	GP	PI	C27H51O12P	1	0.6036	-	15314.4	21098.1	29533.8	25285	26654.9	20156.9	87879.8	97426.3	92440.5	98970.4	72955.1	102209	20060.4	13096	16711.3	20931.1	20773.1	16351.1	27122.4	16532.5	19507.5	17849.1	24324.3	23499.1	1.95138	0.00458723	2.91405	1.54302	up
MW0007548	Manidipine	Benzene and substituted derivatives	Benzene and substituted derivatives	C35H38N4O6	1	0.595	-	81912.4	76583	51921.6	78223.9	77262	86132	70322.1	54810.5	69240.3	59448.3	73210.5	59266.5	130332	116319	127679	117283	94575	92196.5	75422.8	102396	91784.9	87001.7	76729.9	77650	2.2921	0.000298741	0.704855	-0.504602	down
MW0155032	PG(16:0/18:1(9Z))[U]	Heterocyclic compounds	Heterocyclic compounds	C40H77O10P	2	0.9494	-	393266	316876	411880	300382	247311	279749	216841	245340	264804	276843	290956	304810	76926.5	244700	251791	170956	131400	351077	226422	228478	160883	94162.2	136198	307510	1.82199	0.00360817	1.49089	0.576169	up
MW0012846	[2-hydroxy-3-[(9Z,12Z)-octadeca-9,12-dienoyl]oxypropyl] 2-(trimethylazaniumyl)ethyl phosphate	GP	PC	C26H50NO7P	2	0.9482	-	26033.7	35469.1	29687.5	30481.6	31473.5	33505.3	76179.5	75264.9	85166.6	75693.7	92181.2	84459.6	28173.1	24875.1	31660.3	36275	21347.2	21725.9	18143.8	15022.6	14734.9	13045.9	16120.1	16307.6	2.25224	0.00084932	2.62437	1.39197	up
MW0055337	Oleoyltaurine	FA	FFA	C20H39NO4S	2	0.9304	-	169141	98997.2	94291.4	164044	221872	182499	100305	211646	96023.1	121104	223543	127163	79977.1	25810.1	74915.4	123154	92879.4	87881	25451.1	10640.3	8506.43	14750.8	17128.3	22779.9	2.25798	2.03164e-05	3.10106	1.63276	up
MW0168303	N-Oleoyl-L-Serine	Amino acid and Its metabolites	Amino acid derivatives	C21H39NO4	2	0.9172	-	3381.88	3746.2	5617.88	3919.14	1012.07	4889.29	26470.5	26330	31216.4	30538.1	31827.9	36736.8	14020.3	15450.3	25169.3	27688.3	17979.2	24401.1	27250.1	57842.5	39416.6	33628.9	47649.2	37723.3	1.62283	0.0246226	0.558597	-0.84012	down
MW0013226	2-(19-Hydroxynonadeca-5,8,11,14-tetraenoylamino)ethanesulfonic acid	FA	Oxidized lipids	C21H35NO5S	2	0.9097	-	394.848	592.862	639.369	223.011	626.381	698.587	10298.8	19748	16708.2	34819.9	19681.8	23027.7	893.2	1169.19	45.484	47.659	55.226	1430.27	3455.71	2638.22	1277.82	17.298	76.42	1342.99	1.54779	0.0175869	10.2381	3.35588	up
MW0108727	N-cis-octadec-9Z-enoyl-L-Homoserine lactone	Aldehyde,Ketones,Esters	Esters	C22H39NO3	2	0.8967	-	344062	354888	368385	349802	351708	360582	368402	368271	370591	317722	357645	403554	1.14032e+06	1.23761e+06	1.36723e+06	1.4442e+06	1.36074e+06	1.34157e+06	1.5831e+06	1.64558e+06	1.54247e+06	1.46059e+06	1.46331e+06	1.51992e+06	3.11225	2.1749696007985e-11	0.252277	-1.98692	down
MW0145931	Asn-Tyr-Glu-Asp	Amino acid and Its metabolites	Small Peptide	C22H29N5O11	2	0.8867	-	6446.53	9376.99	12313.9	10260.2	13550.5	11927.7	9442.34	6521.44	6072.74	18907	11141.7	9164.08	5821.82	13697.9	6643.29	9400.45	7009.66	10627.8	4808.24	2868.87	3801.66	2099.39	3666.83	2795.5	1.83649	0.0072923	1.70839	0.772639	up
MW0153024	Lys-Leu-Ala-Glu	Amino acid and Its metabolites	Small Peptide	C20H37N5O7	2	0.8827	-	10458.2	22411.6	15801.4	21882.8	23066.2	16347.8	25811.8	50040.8	28858.4	56739.5	39983.9	61430.3	10950.9	11817.3	10936.2	14251.9	11742.7	95.659	15142.1	35.221	13133.6	10054.6	17559.9	11789	1.59652	0.00150277	2.92397	1.54793	up
MW0153929	Misoprostol(free acid)-d5	Hormones and hormone related compounds	Hormones and hormone related compounds	C21H31D5O5	2	0.8678	-	32395.7	31447.2	32037	30243.2	27524.4	36437.7	66438.7	70158.1	72145.6	70995.3	74664.7	79450	58.673	12.022	6.015	15.805	11418.1	20.841	27283.8	32852.7	21610.8	19586	77.665	23910.4	2.06031	2.54435e-05	4.55919	2.18878	up
MW0151377	Ile-Asp-Tyr-Lys	Amino acid and Its metabolites	Small Peptide	C25H39N5O8	2	0.8481	-	2.01774e+06	2.34406e+06	2.10229e+06	2.03488e+06	2.28341e+06	2.378e+06	1.80192e+06	1.72102e+06	1.75685e+06	1.76851e+06	1.95332e+06	1.86986e+06	2.57641e+06	2.93544e+06	2.85312e+06	3.1346e+06	2.03951e+06	2.29673e+06	1.96432e+06	2.21385e+06	2.23281e+06	2.06469e+06	2.41042e+06	2.40357e+06	1.87267	0.00375027	0.825116	-0.277332	down
MW0158456	Tyr-Glu-Gln-Asp	Amino acid and Its metabolites	Small Peptide	C23H31N5O11	2	0.8476	-	2268.99	4752.02	4291.18	2202.97	3403.91	4756.73	9539.28	7916.58	7808.97	5193.45	8291.37	7793.46	1855.08	2329.61	2890.25	4128.71	2900.92	2421.65	3434.02	3480.18	3271.29	3044.95	4138.53	4246.94	1.73571	0.00543034	1.78854	0.838786	up
MW0158707	TyrMe-Met-OH	Amino acid and Its metabolites	Small Peptide	C21H24N2O7S	2	0.8432	-	1069.1	2463.41	3296.15	2304.38	521.012	3101.32	3536.16	3218.12	3573.41	3665.6	4140.05	5733.11	1727.8	2358.16	521.867	760.924	357.042	353.652	1305.82	688.759	2617.77	2203.42	1595.12	1967.78	1.74973	0.00183167	2.22515	1.1539	up
MW0011922	1,2-Dipentadecanoyl-sn-glycero-3-phosphocholine	GP	PC	C38H76NO8P	2	0.8414	-	11705.9	30165	53534.7	33027.3	34850.2	43392.4	14683.4	12218.3	20857.6	28030.7	15871	11042.5	16953.2	126.873	18293	20784.5	2381.96	4345.48	28945.5	29381	32808.9	10797.6	4307.09	6449.11	1.28057	0.0431073	1.7621	0.817294	up
MW0152324	Leu-Glu-Lys-Glu	Amino acid and Its metabolites	Small Peptide	C22H39N5O9	2	0.8285	-	38965.3	47574.4	97168.7	101273	88816	102848	51899.3	65478.1	90161.6	92656.4	87724	72411.6	10627.3	10289.1	31805.5	44737	49962.6	36878.7	88062.6	102678	63791.5	91100.8	61353.7	53842.9	1.46607	0.0342299	1.45238	0.538423	up
MW0151036	His-Phe-Arg-Asp	Amino acid and Its metabolites	Small Peptide	C25H35N9O7	2	0.8199	-	15305.6	24657.7	24767.2	22712.3	17584.9	22691.8	17657.3	22536	24705.5	19959.5	25791.1	17335.2	4427.11	5907.41	13417.3	23515.5	11905.4	14526.5	22472.2	10680.8	16249.8	12361.5	16201.1	25071.9	1.74846	0.00684981	1.44681	0.532876	up
MW0150910	His-Gln-Val-Lys	Amino acid and Its metabolites	Small Peptide	C22H38N8O6	2	0.8166	-	59418.9	61254.1	79293.9	82240.9	73450.3	97642.3	397317	389834	405877	406302	421878	435815	23872.9	22541.5	39172.4	30152.7	35971.5	22701.9	165123	191898	171558	123775	179942	228028	1.43931	0.0236265	2.35704	1.23698	up
MW0062217	Prostaglandin A2-biotin	Hormones and hormone related compounds	Hormones and hormone related compounds	C35H56N4O5S	2	0.7956	-	592942	686702	746052	678235	739701	794945	335750	167547	241941	405783	336841	394679	503366	555977	545186	640858	526722	550611	672304	1.17059e+06	828555	542203	956633	1.14862e+06	1.34676	0.0381372	0.708329	-0.497509	down
MW0158736	U-46619 Glycine methyl ester	Aldehyde,Ketones,Esters	Esters	C24H39NO5	2	0.7943	-	1476.9	2335.64	1805.67	1742.18	2148.22	911.863	13354.4	23528.7	14926.2	24848.1	21601.2	25538	4183.34	18.069	10.52	26.584	4240.71	3431.03	5639.52	14.528	4047.72	20.411	15.017	19.87	1.99799	0.0104629	6.19445	2.63098	up
MW0155408	Phe-Val-His-Arg	Amino acid and Its metabolites	Small Peptide	C26H39N9O5	2	0.7822	-	64758.7	77954.1	80167.3	48985.9	71784.7	82638.4	73824.8	77630.8	67496.4	64098.2	90060.3	67346.3	92466	111245	98197.6	52386.5	62655.3	88731.7	68496.2	109408	104677	96115.8	111873	107739	1.59316	0.00843165	0.785103	-0.349047	down
MW0169194	Amebacilin	Heterocyclic compounds	Heterocyclic compounds	C26H34O7	2	0.7476	-	54589.4	72408.9	71897.3	65004.6	18446.8	83903.6	73139.5	64841.9	75673.7	72321.3	65029.4	77292.7	172426	95806.9	98772.1	117380	109439	89650.6	69082.7	75640.9	59797.9	62505.3	66444.7	62481.5	1.37516	0.038814	0.736084	-0.442057	down
MW0139075	N-(4-methyl-2-oxochromen-7-yl)icosa-5,8,11,14-tetraenamide	Alcohol and amines	Amines	C30H39NO3	2	0.7418	-	18274.4	18196.2	20088.4	14782	15642.8	19245.8	54528.4	56239.3	63684.1	59311.2	63859.8	69842.4	5430.01	7129.94	10844.9	12780.2	7844.97	9924.8	20989.3	24436.1	17976.1	15769.2	17446.9	22657.1	2.00033	0.00323738	2.73449	1.45127	up
MW0006100	Aurin	Benzene and substituted derivatives	Benzene and substituted derivatives	C19H14O3	2	0.7398	-	53053.4	54929.6	53928.6	50707.8	48706.8	61762.6	89034.9	86903.2	86600.9	88033.3	98255.3	104111	52849.8	55497.2	64691.2	74080.4	58717.5	50804.3	57526	57360.7	57441.7	56701.4	58056	56829.7	1.258	0.0362542	1.25047	0.322476	up
MW0049056	trans-Crotonyl CoA	CoEnzyme and vitamins	CoEnzyme and vitamins	C25H40N7O17P3S	2	0.7373	-	1102.08	3256.65	4851.31	3917.79	3965.92	5154.32	985.207	2989.62	2249.42	2124.37	1961.32	3077.68	2192.26	2072.55	2467.35	2710.2	3023.43	3302.22	5194.23	10162.3	10545.1	10948.7	9694.93	9648.7	1.31756	0.0214006	0.495202	-1.01391	down
MW0006518	Cetaben	Benzene and substituted derivatives	Benzene and substituted derivatives	C23H39NO2	2	0.7213	-	49317.4	48853.5	52509.7	53194.6	47833.9	58592.2	131427	132502	128618	130296	138226	148977	19808.6	10203.5	19904.2	13618.3	19910.6	16540.8	78888.4	83449.7	72551.7	73014.1	90312.9	93363.3	1.65806	0.0126154	1.89387	0.921336	up
MW0151313	Ile-Ala-Leu-Arg	Amino acid and Its metabolites	Small Peptide	C21H41N7O5	2	0.72	-	6012.06	6162.88	6522.59	6317.68	5201.37	6107.31	12466.8	11138.8	13874.6	12785.3	13555.9	14770.7	1520.04	1363.21	1836.17	1883.35	635.211	582.782	12.958	1391.62	12.98	1418.88	1145.12	1694.5	2.20969	7.35971e-06	8.51431	3.08989	up
MW0168814	Bentazone	Benzene and substituted derivatives	Benzene and substituted derivatives	C10H12N2O3S	2	0.717	-	11935.8	10771.3	11297.1	12473.2	14267.5	18176.7	7253.64	8862.18	7350.44	9638.56	8937.22	6975.41	13181.6	21703.6	20107.3	28482.4	21837.4	24108.4	21407	28288.9	21201.7	19187.4	20995.6	26133.5	2.59414	2.35966475485171e-7	0.479829	-1.05941	down
MW0149761	Gln-Lys-Phe-Arg	Amino acid and Its metabolites	Small Peptide	C26H43N9O6	2	0.6947	-	3235.92	3267.95	3184.53	2129.85	2904.14	3033.62	5822.68	2891.75	4463.23	3371.97	3957.79	3668.84	2335.85	4037.16	1844.29	3809.01	3657.28	2517.08	1111.13	1110.17	906.659	582.32	1057.83	762.452	1.84743	0.0033071	1.76697	0.821275	up
MW0155333	Phe-Ser-Leu-Phe-Asp	Amino acid and Its metabolites	Small Peptide	C31H41N5O9	2	0.6878	-	64292.7	68888.6	67274.3	62736.6	70151	63351.1	35494.3	36607.9	40933.8	45061.2	42307	45414.9	100022	104776	100158	107979	76262.6	81824.7	45311.2	54382.6	49782.1	44512.2	50219.2	57898.5	1.39701	0.0329083	0.735875	-0.442468	down
MW0109935	Threoninyl-Isoleucine	Amino acid and Its metabolites	Small Peptide	C10H20N2O4	2	0.6756	-	48780.6	40450.5	54081.7	49614.1	53778.6	57392	44947.4	35665.4	41029.9	44859.5	37358.3	45789.4	32135.6	42975.5	37288.8	22107.1	24367.8	43094.4	42071.5	54321.1	29200.4	43617.4	44165.7	42941.7	1.47225	0.0282132	1.2083	0.272976	up
MW0158377	Tyr-Arg-Ile-Glu	Amino acid and Its metabolites	Small Peptide	C26H41N7O8	2	0.6671	-	2219.91	451.95	808.365	1061.83	1270.55	1599.78	1963.54	751.89	1696.2	1942.38	1679.29	362.516	1454.49	1738.93	2862.42	1505.1	1812.48	591.593	1030.61	2576.74	2496.22	2535.37	3311.93	4221.11	1.42042	0.0225088	0.604821	-0.72542	down
MW0156476	S1P Lyase Fluorogenic Substrate	Benzene and substituted derivatives	Benzene and substituted derivatives	C14H18NO8P	2	0.6616	-	2176.77	363.434	2171.16	1918.38	2270.98	1700.1	3817.01	4267.36	3725.41	1529.71	4134.19	4740.84	1329.41	2473.04	1134.72	2273.34	1659.43	1102.71	727.679	1050.46	1221.06	795.494	1095.74	676.465	1.598	0.00406429	2.11173	1.07843	up
MW0144244	Acetoxy-10-gingerol	Benzene and substituted derivatives	Benzene and substituted derivatives	C23H36O5	2	0.6484	-	3787.62	3389.79	3521.72	3746.7	3318.52	4251.62	9783	9969.86	10607.9	9999.02	11237.4	11598.9	24.928	80.022	33.363	76.917	47.578	55.157	27.853	26.508	39.506	73.269	90.356	50.314	3.09057	3.23198e-05	136.171	7.08928	up
MW0009445	4-Tetradecanamidobenzylphosphonic acid	Benzene and substituted derivatives	Benzene and substituted derivatives	C21H36NO4P	2	0.6459	-	10925.8	15600.2	9530.65	15507.4	15486.6	19790.8	14267.8	10903.1	17979.5	16638.1	15349.5	15311.3	8165.69	8911.25	11451.1	4726.61	16397.6	21583.1	9233.4	10619.5	11592.1	10277.2	11534.1	14089.2	1.42047	0.0458504	1.27933	0.355389	up
MW0002741	2-Benzyl-4-chlorophenol	Benzene and substituted derivatives	Benzene and substituted derivatives	C13H11ClO	2	0.6418	-	125228	116871	143913	145174	147921	168184	123354	117960	122761	114305	112325	136193	96234.3	97973.4	107697	133604	78040.6	129950	118166	131472	126865	122069	78326.6	128478	1.50543	0.0230999	1.16704	0.222852	up
MW0137517	(1E,4Z,6E)-5-hydroxy-1,7-bis(4-hydroxyphenyl)hepta-1,4,6-trien-3-one	Aldehyde,Ketones,Esters	Ketones	C19H16O4	2	0.6362	-	2692.87	5181.2	693.689	2429.58	3201.58	2630.44	2012.16	2202.93	2814.11	3033	2982.89	2105.16	1343.76	1060.84	2364.85	2122.97	560.554	1641.52	347.922	2331.32	2643.51	3666.8	1210.88	2449.17	1.15023	0.0479126	1.47073	0.556529	up
MW0159118	Val-Phe-Asp-Arg	Amino acid and Its metabolites	Small Peptide	C24H37N7O7	2	0.6252	-	6816.18	5904.25	9291.56	6796.67	5678.31	5916.81	10536.6	9722.92	12236.1	7381.48	11150.5	12859.5	7293.45	8214.7	10490.9	10670	6068.1	5171.82	4351.74	3486.1	3519.93	3590.42	4949.71	5359.3	1.47699	0.0218517	1.4254	0.511366	up
MW0110180	Tumonoic acid I	Organic acid and Its derivatives	Organic acid and Its derivatives	C27H47NO7	2	0.5482	-	56443.8	67817	61444.5	62898.1	73072	76840.2	45844.2	44798.2	51300.7	53544.6	50712.4	61262.6	69346.7	76711.6	88067.4	89584.2	69728.6	73196.1	55842.7	78953.7	72588.2	66602.7	76520.7	69941.5	1.95602	0.000996994	0.795841	-0.329448	down
MW0055545	1-Myristoyl-sn-glycerol 3-phosphate	GP	PA	C17H35O7P	2	0.5452	-	3014.48	1328.74	3061.16	1472.19	2490.18	1520.13	2555.16	976.266	1954.6	2006.03	2881.16	3145.47	4837.27	4834.7	6934.6	6920.5	4720.29	5976.53	2144.78	3770.16	3423.04	1214.76	2282.81	1555.9	1.64771	0.00919953	0.543153	-0.88057	down
MW0159193	Val-Thr-Tyr-Lys	Amino acid and Its metabolites	Small Peptide	C24H39N5O7	2	0.5442	-	78721.4	106491	180426	135907	115812	200856	72267.6	94492.8	83723.1	81757.5	81803.2	79744.2	13987.3	15710.7	44448.6	80407	72401.5	42832.7	120930	111418	102459	95445.1	103600	47312.4	1.57826	0.0277582	1.5418	0.624619	up
MW0014926	N-(6-Aminohexanoyl)-6-aminohexanoate	Benzene and substituted derivatives	Benzene and substituted derivatives	C12H24N2O3	3	0.9627	-	2738.12	1332.84	8809.63	6556.15	8603.21	20588.2	3248.31	3800.14	2926.57	3479.13	6493.73	6909	21915.5	7052.23	27509.8	2049.69	17565	20493.6	20385.7	36007.3	23436.8	18638.7	24136.8	36173.8	2.04606	0.000250138	0.295597	-1.7583	down
MW0114353	D-ribofuranose 5-phosphate	Organic acid and Its derivatives	Organic acid and Its derivatives	C5H11O8P	3	0.9511	-	29824.7	26724.8	34533.2	29884.5	30313	29790.5	828.232	1297.2	984.934	930.947	918.455	224.517	27019.2	17408.2	25598.2	16137	27139.4	28819.8	26965.1	34665.7	33413.1	34018.2	34248.4	42097.7	1.6848	0.0150858	0.535939	-0.899859	down
MW0162398	5a,11a-Dehydrotetracycline	Aldehyde,Ketones,Esters	Esters	C22H22N2O8	3	0.9355	-	4333.3	5931.31	5640.4	6436.69	7726.3	8956.78	10089.2	9038.68	9511.59	8978.92	8342.66	9565.51	3537.39	3859.6	4952.53	6319.76	4678.97	5988.64	4023.32	5780.33	5997.33	6113.23	5762.77	6181.5	2.0866	0.000497464	1.49618	0.581279	up
MW0012812	1-Hexadecanoyl-2-(9Z-octadecenoyl)-sn-glycerol 3-phosphate	GP	PA	C37H71O8P	3	0.8424	-	15007.2	20316.6	18353.5	15496.4	17061	7727.33	20290.4	20230.1	17892.8	17884.5	17881.9	18344.2	39.183	28.033	13005.2	10154	3779.75	2418.9	9721.9	12376.3	11649.8	11683.9	835.672	15482.8	1.58712	9.49224e-05	2.26471	1.17932	up
MW0147427	Chlorophyllide b	Tryptamines,Cholines,Pigments	Pigments	C35H32MgN4O6	3	0.8263	-	15257.1	11282.2	7818.02	9867.69	9482.11	13475.7	23237.9	20422.2	21904.8	19580.8	18368.2	15286.7	35602.5	32029.7	35157.3	25804.6	22995.3	21628.3	22694.9	29342.2	29162.5	33635.4	29028.2	23979.3	2.48746	3.06461e-06	0.545309	-0.874853	down
MW0166681	(1S,4aS,11R,12R,12aR)-3-carbamoyl-1-(dimethylazaniumyl)-4a,7,11,12-tetrahydroxy-11-methyl-4,5,6-trioxo-1,4,4a,5,6,11,12,12a-octahydrotetracen-2-olate	Aldehyde,Ketones,Esters	Esters	C22H22N2O9	3	0.7658	-	3191.42	2580.29	4019.12	1806.67	6130.35	2847.09	2277.26	4139.98	3840.61	3241.8	2974.01	3115.13	1482.63	1495.53	3808.7	1597.98	1399.23	2637.31	2394.57	1642.44	3291.96	1466.38	3264.68	2366.88	1.70339	0.0124442	1.49595	0.581063	up
MW0164590	Homolanthionine	Others	Others	C8H16N2O4S	3	0.7491	-	6121.3	1571.9	4063.92	1116.33	2115.18	3407.57	4477.17	3779.76	5034.91	2437.88	2000.58	1398.78	5905.53	5497.88	8373.25	3341.16	9590.99	8868.24	12292.7	5624.18	5430.65	6766.35	4167.87	5709.93	2.2078	0.000456711	0.460045	-1.12015	down
MW0129939	1-O-Sinapoyl-beta-D-glucose	Benzene and substituted derivatives	Benzene and substituted derivatives	C17H22O10	3	0.7467	-	1811.78	904.171	1494.79	1378.38	2038.95	1118.25	1424.57	989.675	466.02	832.097	1774.64	1964.93	385.835	985.699	878.637	860.351	1110.98	1462.09	548.339	1105.89	1401.58	872.845	795.558	1163.09	1.24155	0.034877	1.39991	0.485339	up
MEDL02338	3-p-Coumaroylquinic acid	Phenolic acids	Phenolic acids	C16H18O8	3	0.7096	-	3929.62	2628.57	3706.5	5024.08	4661.02	3876.8	3900.97	4001.99	4532.89	3509.25	4130.28	4660.58	3114.42	4994.7	3071.33	5372.18	3194.39	3626.45	2223.63	2556.17	2080.34	2525.09	2865.54	2486.69	1.62208	0.0230772	1.27424	0.349639	up
MW0143834	2-Methyl-6-geranylgeranyl-1,4-benzoquinol	Benzene and substituted derivatives	Benzene and substituted derivatives	C27H40O2	3	0.6759	-	2383.6	2407.85	2271.42	2205.14	2324.22	2451.14	1708.85	1961.82	1837.98	1345.81	1245.75	1180.77	792.26	823.425	1392.17	1280.97	900.912	224.359	1203.03	1017.49	478.671	914.419	736.368	575.561	2.3517	2.94202e-06	2.25582	1.17365	up
MW0015742	alpha-Tocotrienoxyl radical	Aldehyde,Ketones,Esters	Ketones	C29H43O2	3	0.8708	-	3199.19	3775.83	4134.94	4504.32	3905.2	3917.87	1009.83	3069.78	3387.27	1951.21	3297.72	3261.28	4198.82	5258.84	4813.39	6280.11	3951.8	5476.59	3429.85	2825.26	4270.49	3717.44	3857.02	3724.37	1.33118	0.0160233	0.760839	-0.394338	down
MW0158813	Undecylprodigiosin	Amino acid and Its metabolites	polypeptide	C25H35N3O	3	0.8156	-	2054.62	2409.83	5856.91	1537.17	1869.66	2274.77	7086.42	6872.44	7836.6	7882.56	7663.22	11107.2	438.99	87.196	82.766	476.102	768.474	201.976	684.965	635.85	343.407	369.698	1388.22	444.906	2.68205	0.000249124	10.8824	3.44392	up
MW0141208	10,11-Epoxy-3-geranylgeranylindole	Heterocyclic compounds	Indole and Its derivatives	C28H39NO	3	0.7727	-	72847.2	73306.4	82085.2	75007.1	70741.3	89291.5	95330.2	96691.8	100432	94230.2	109580	119515	41627.4	43448	46349.1	53886.8	49805.1	45434.5	43841.6	47762.2	46552.3	39903.5	74.508	42428.4	1.28377	6.20944195038409e-8	2.15332	1.10656	up
MW0056444	[(2R)-1-octanoyloxy-3-phosphonooxypropan-2-yl] tridecanoate	GP	PA	C24H47O8P	3	0.6936	-	512.824	309.801	212.417	230.042	599.399	516.992	1402.11	1146.63	1152.21	564.246	2682.55	842.515	109.978	621.208	948.341	759.64	328.422	869.757	6696.59	9523.86	6308.7	6156.32	5755.73	7722.09	1.25742	0.0136884	0.222087	-2.1708	down
MW0129326	{4-hydroxy-17-methoxy-10-oxo-2-oxatricyclo[13.2.2.1(3),]icosa-1(17),3,5,7(20),15,18-hexaen-8-yl}oxidanesulfonic acid	Others	Others	C20H22O8S	3	0.6829	-	14130.9	13258.4	16226.9	14445.1	17029	17514.4	62312.5	59736.6	17461.4	15941.3	57261.4	18459.4	8763.33	10177.9	11507.6	14113.9	12347.6	13964.1	8140.65	17568.5	11400.7	7981.86	17654.5	17977.4	1.68286	0.0303521	2.13576	1.09475	up
MW0013880	33-Deoxy-33-hydroperoxyfurohyperforin	Aldehyde,Ketones,Esters	Ketones	C35H52O6	3	0.6666	-	5221.02	13556.8	11806.5	8258.51	5534.26	7122.97	7162.36	11457.4	8414.18	9604.11	9897.47	8179.63	39203.8	15497.3	13092	14550.5	7458.57	10763.8	22789.1	34872	17412.3	20249.9	18438.6	15497.6	2.23539	0.00286297	0.462156	-1.11355	down
MW0053000	(4S)-4-[(6Z,9Z,12Z)-octadeca-6,9,12-trienoyl]oxy-4-(trimethylazaniumyl)butanoate	FA	CAR	C25H43NO4	3	0.6573	-	12120.2	11409.4	12740.8	13253.3	9730.66	11029.9	31888.3	35587.9	37552.1	35553.9	36878.3	40799.4	1463.4	1636.19	1989.36	2641.11	1261.09	1986.79	11188.1	20584.4	24386.5	27943.2	30750	32.068	1.72861	0.0145837	2.29254	1.19695	up
MW0103396	5-Fluoro-2'-deoxyuridine-5'-monophosphate	Nucleotide and Its metabolites	Nucleotide and Its metabolites	C9H12FN2O8P	3	0.6088	-	9089.48	12655.2	10012.8	8359.67	8749.06	10579.5	8524.69	7951.63	7492.96	6962.18	9004.05	8811.56	4358.49	8393.34	8280.02	5785.84	6585.36	7226.4	8162.85	7380.38	8100.23	7226.6	9028.69	6041.16	1.83072	0.00530902	1.24978	0.321676	up
MW0054518	LysoPA(i-21:0/0:0)	GP	LPA	C24H49O7P	3	0.6	-	147399	174984	148381	140602	185132	168448	207379	191998	191534	189635	199073	239303	71961.6	84541	136237	130902	121437	120852	90391.4	103025	76135.5	75263.8	20.064	82228.7	1.08699	1.1008e-06	1.99806	0.998598	up
MW0063483	scytophycin C	Heterocyclic compounds	Heterocyclic compounds	C45H75NO11	3	0.5976	-	113652	162479	172749	185630	117607	140993	123630	109727	140354	139724	122751	108625	57046.6	57659.8	146485	142061	165013	69507.5	115303	115714	99049.4	87868.4	142083	87964.3	1.48811	0.0337622	1.2739	0.349251	up
MW0057326	PC(20:3(8Z,11Z,14Z)/20:3(5Z,8Z,11Z))	GP	PC	C48H84NO8P	3	0.5896	-	7403.65	2561.31	6525.24	10934.5	17786.1	31681.1	10762.1	11651.1	13755.4	19250.7	13886.9	18075.9	56757.6	34360.8	12212.4	12706.4	15233.1	21685.7	27804.3	40107	28888.5	24851.4	11809.3	32679.3	1.68068	0.00962805	0.514811	-0.957886	down
MW0156186	Psychosine sulfate	SL	SL	C24H47NO10S	3	0.5682	-	91695.6	142274	174052	147984	163529	163091	133997	143704	147969	149075	128047	145824	9281.47	92718.2	119072	128736	42054.2	106751	88062	106570	82999.2	56753.3	42050.8	130305	1.85126	0.000175481	1.72203	0.784106	up
MW0056981	1-Vaccenoyl-2-myristoleoyl-sn-glycero-3-phosphocholine	GP	PC	C40H76NO8P	3	0.568	-	5147.69	3405.4	2327.51	2444.93	4049.37	4244.64	1763.47	503.2	1343.39	3805	5227.42	5314.94	51.464	96.33	10.582	47.386	135.442	3703.92	1673.71	2600.29	1691.73	1284.39	1834.01	1497.55	1.8344	0.00178958	2.70578	1.43605	up
MW0056994	PC(18:1(11Z)/20:2(11Z,14Z))	GP	PC	C46H86NO8P	3	0.5506	-	2930.75	2813.27	2810.1	5927.87	8590.6	30518.8	62957.2	55333.4	56729.7	48582.5	53130.3	48546	64369.5	58975.9	52164	23054.4	5204.2	7068.31	83130.4	71380	81035.9	101661	107636	90328.9	1.21139	0.0222204	0.507864	-0.977486	down
MW0128828	Luteolin 4'-methyl ether 3'-sulfate	Organic acid and Its derivatives	Organic acid and Its derivatives	C16H12O9S	3	0.5437	-	13644.6	14300.8	13231.4	14940.5	15227.7	14568.5	10683.2	13017.8	12683.2	12184.5	11575.3	13188.6	8468.08	10385.2	6724.72	8658.95	9808.06	10721.4	14751.4	12168.4	12218.8	11949.4	12294.1	13231.6	1.82678	0.00705495	1.2121	0.277511	up
MW0049947	[(2S)-1-heptadecanoyloxy-3-hydroxypropan-2-yl] 22-methyltetracosanoate	GL	DG	C45H88O5	3	0.5433	-	6107.52	3909.73	4035.07	5458.76	6023.03	301.966	4762.92	3021.42	5357.68	3878.52	4280.39	3838.89	11841.8	9382.76	11558.5	8063.43	9800.75	7921.84	3366.28	3610.09	4374.7	3267.15	5240.01	3882.66	1.31627	0.0242141	0.619317	-0.691251	down
MW0052825	7-(9Z-hexadecenoyloxy)-hexadecanoic acid	FA	FFA	C32H60O4	3	0.5429	-	45.48	283.674	182.232	57.14	34.831	124.531	47.539	20.278	26.663	118.811	47.296	191.481	241.666	19.73	1195.19	499.492	368.925	338.3	185.839	202.634	100.937	141.714	161.171	451.712	1.74399	0.0292274	0.301987	-1.72744	down
MW0050091	DG(18:1(11Z)/22:5(4Z,7Z,10Z,13Z,16Z)/0:0)	GL	DG	C43H72O5	3	0.5342	-	149440	219838	154883	363869	112216	70391.2	79892.9	56100.2	93811.3	62191.2	113903	143449	44879.9	33391.2	25937.4	1148.47	17005.2	27441.3	114536	95911.2	1596.68	58025.6	88265.4	125871	1.70119	0.00927718	2.55515	1.35341	up
MEDN1854	9,10-Dihydroxystearic acid	FA	FFA	C18H36O4	3	0.5177	-	2595.02	2414.69	2437.54	2423.56	2050.65	2495.34	8048.03	8148.62	8034.26	8784	9199.72	9892.04	1113.42	839.117	1107.29	1380.38	2.928	466.3	452.812	938.082	714.026	898.516	620.149	1036.96	2.0588	0.000425922	6.95127	2.79728	up
MW0133854	5,12,14-trihydroxy-9-oxo-8,17-dioxatetracyclo[8.7.0.0(2),.0(1)(1),(1)]heptadeca-1(10),2(7),3,5,11(16),12,14-heptaen-13-yl acetate	Others	Others	C17H10O8	3	0.5161	-	42511.3	47066	54719.7	64038.3	90323.9	109385	18971.1	34544.2	33480.1	28892.6	89565.3	24488.6	2628.68	3175.47	10821.5	24690.6	29160.4	42976.3	5998.03	15975.4	26591.5	42762.3	31047.7	36321.2	1.83977	0.00527632	2.34425	1.22913	up
MW0107219	Tyrosyl-prolyl-tryptophyl-threonine	Benzene and substituted derivatives	Phenolics	C29H35N5O7	3	0.5028	-	19241.4	37249.5	26201.3	55648.8	46239.7	33747.8	39959.2	47549.7	53199.3	52247.5	33005.2	36488.6	5906.73	4157.79	14953.7	14457.5	14985.2	12960.6	60288.3	39396.1	49224.8	20871	46704.8	18380.7	1.68879	0.0294144	1.59047	0.66945	up
