# Supplementary material for: Integrated network pharmacology and metabolomics to reveal the mechanism of Pinellia ternata inhibiting non-small cell lung cancer cells
Source: BMC Complement Med Ther. 2024 Jul 11;24:263. doi: 10.1186/s12906-024-04574-3 (PMC11238457; doi:10.1186/s12906-024-04574-3)
Supplement: Supplementary file 12 — Supplementary Material 12 [file 12906_2024_4574_MOESM12_ESM.xlsx]

## Sheet: 102 Differential metabolite 
Index	Compounds	Class I	Class II	Formula	Level	score	CAS	Control-A_vs_PTE-A	Control-N_vs_PTE-N	Control_vs_PTE	PTE-A1	PTE-A2	PTE-A3	PTE-A4	PTE-A5	PTE-A6	PTE-N1	PTE-N2	PTE-N3	PTE-N4	PTE-N5	PTE-N6	Ctrl-A1	Ctrl-A2	Ctrl-A3	Ctrl-A4	Ctrl-A5	Ctrl-A6	Ctrl-N1	Ctrl-N2	Ctrl-N3	Ctrl-N4	Ctrl-N5	Ctrl-N6	cpd_ID	kegg_map	Fold Change
MW0154557	N-Butyl-11-[(7R,8R,9S,13S,14S,17S)-3,17-dihydroxy-13-methyl-7,8,9,11,12,13,14,15,16,17-decahydro-6H-cyclopenta[A]phenanthren-7-YL]-N-methylundecanamide	Hormones and hormone related compounds	Hormones and hormone related compounds	C34H55NO3	3	0.5766	98007-99-9	FALSE	FALSE	TRUE	1.32645e+06	1.38475e+06	1.40509e+06	1.32546e+06	1.36712e+06	1.46754e+06	1.05997e+06	1.02508e+06	1.13279e+06	1.14373e+06	1.15951e+06	1.07946e+06	1.32934e+06	1.47367e+06	1.34709e+06	1.64522e+06	1.3163e+06	1.37861e+06	1.20015e+06	1.29559e+06	1.18711e+06	1.34018e+06	1.29185e+06	1.88565e+06	-	-
MW0126293	Pyrazinamide	Organic acid and Its derivatives	Organic acid and Its derivatives	C5H5N3O	2	0.8026	98-96-4	TRUE	FALSE	FALSE	20217	20144	22468.1	20640.5	21832.7	23679.3	1647.62	2203.49	2132.83	1652.7	1917.47	2553.01	17129.6	17430	18028.4	22077.9	18495.2	18741.2	1708.09	1592.68	1638.6	1930.91	837.48	1160.69	C01956	-
MW0169549	Niacinamide	Alcohol and amines	Amines	C6H6N2O	1	0.8907	98-92-0	TRUE	FALSE	FALSE	283544	284046	314713	282210	300652	337885	25468	34842.1	31627.8	25230.8	28493.7	36479.6	233867	241900	250628	313138	260736	261919	27390.8	27165	26788.1	26889.8	18219.2	20096.6	C00153	ko00760,ko01100,ko01240,ko04977
MEDP0525	N-Acetyl-L-alanine	Amino acid and Its metabolites	Amino acid derivatives	C5H9NO3	2	0.7239	97-69-8	FALSE	TRUE	FALSE	134634	95204.5	155137	142872	160034	168496	123910	111321	109923	111137	108317	115171	116919	126982	126025	142377	125091	135540	132328	151654	131979	131425	141465	135545	-	-
MW0009611	Pyridaben	Benzene and substituted derivatives	Benzene and substituted derivatives	C19H25ClN2OS	2	0.8277	96489-71-3	TRUE	FALSE	TRUE	35757.9	39051.6	38371.7	35343.2	36706.9	36212.5	30091.9	27596.9	34815.5	32525.5	29434.6	29377.1	44316	43439.9	41128.4	44732	42166.8	43689.4	29009.3	33523.8	32142.5	31157.4	36483.6	51111.7	C18614	-
MW0114476	Formyl-5-hydroxykynurenamine	Alcohol and amines	Amines	C10H12N2O3	3	0.8503	958733-17-0	TRUE	FALSE	FALSE	4027.5	3853.69	4685.51	3992.27	4069.19	3987.71	2297.36	1730.35	2428.43	2654.47	2501.99	2346.1	5969.54	4923.15	5194.09	5677.95	4540.42	4423.19	2833.6	3958.61	2845.51	2636.55	2139.18	2826.45	C05647	ko00380
MW0145223	N-(2-hydroxyethyl-1,1,2,2-d4)-5Z,8Z,11Z,14Z-eicosatetraenamide	Alcohol and amines	Amines	C22H37NO2	2	0.8207	946524-40-9	FALSE	TRUE	TRUE	30534.4	30453.4	33113.6	31484.6	34620.3	34979.7	78690.8	79118.2	89750	72893.8	75850.2	91117.3	17073.8	16672.5	25179.9	7.962	16980	16692.1	51935.5	36331.4	51527.5	32775.1	35671.2	27670.7	-	-
MW0110913	Anandamide	Alcohol and amines	Amines	C22H37NO2	2	0.8926	94421-68-8	FALSE	TRUE	TRUE	335083	339891	332541	344499	361404	390138	604534	576808	629281	604516	583412	617702	263879	486922	434344	437929	391437	422538	285928	362346	313120	277739	357467	318402	C11695	ko04080,ko04714,ko04723,ko04750
MW0111241	Palmitoleoyl Ethanolamide	FA	Others	C18H35NO2	2	0.6783	94421-67-7	TRUE	FALSE	TRUE	2307.6	2028.16	3408.02	3857.12	4140.5	4226.89	1000.11	1473.45	1148.76	1019.5	714.712	1489.59	1105.74	1306.33	1630.9	1273.76	1682.24	1264.53	1380.17	1013.61	711.796	978.776	943.481	815.551	-	-
MW0110701	20-HETE ethanolamide	Alcohol and amines	Amines	C22H37NO3	2	0.7439	942069-11-6	TRUE	TRUE	TRUE	1429.98	1649.45	1285.69	1625.36	1373.3	1528.4	1971.5	2400.46	2387.73	1511.61	3066.8	2158.53	438.907	574.119	43.434	1021.06	367.808	237.602	157.386	9.151	94.789	25.108	13.303	17.531	-	-	7.46244
MW0161667	N-Caffeoyl serotonin	Alcohol and amines	Amines	C19H18N2O4	3	0.9826	928765-97-3	FALSE	TRUE	FALSE	12940.9	13298.3	15614.6	13714.1	14512.2	14489.8	11083.5	11735.3	11847	11069.2	11698.3	12306.5	11156.3	13004.1	12800.3	14627.6	12572.7	14258.2	12851	14073.5	13350	13318.9	13584.9	14996.4	-	-
MEDP1315	Quinoline	Heterocyclic compounds	Heterocyclic compounds	C9H7N	1	0.7484	91-22-5	FALSE	TRUE	FALSE	5758.14	5973.58	4349.94	5594.62	8234.68	11081.3	13129.8	14651.9	12009.7	6688.91	14781.7	11867.1	5096.68	8849.43	6886.63	11638	7168.53	10244.2	7962.35	7656.17	8814.51	6324.95	6745.24	7940.23	C06413	-
MW0009449	Phthalic acid	Organic acid and Its derivatives	Organic acid and Its derivatives	C8H6O4	2	0.9725	88-99-3	FALSE	TRUE	FALSE	124258	55634.9	89525.7	92456.3	103525	104353	116244	205740	204521	111804	130401	88182.7	52024.4	115323	77597.8	112264	94953.3	113915	69055	84481.9	78662.9	123620	92681.8	51212.5	C01606	ko01100,ko02010
MW0146619	(2R,4S)-2-{(R)-carboxy[(phenylacetyl)amino]methyl}-5,5-dimethyl-1,3-thiazolidine-4-carboxylic acid	Organic acid and Its derivatives	Organic acid and Its derivatives	C16H20N2O5S	3	0.5706	87492-68-0	FALSE	TRUE	FALSE	119941	134731	30120.2	456.854	117.627	133.478	99901.8	94288.6	98615.4	104439	102393	109756	35854.3	17188.4	491.991	119043	133.888	86.524	125012	124252	115724	118125	113619	121106	-	-
MW0106072	Butanoic acid, 4-((1,2-dioxohexadecyl)amino)-, ethyl ester	Organic acid and Its derivatives	Organic acid and Its derivatives	C22H41NO4	2	0.9045	873079-69-7	FALSE	TRUE	FALSE	1984.12	2587.03	2500.95	2093.82	2031.49	2851.29	1418.88	1251.41	1404.93	1555.31	1206.61	1919.56	1519.25	3084.44	490.323	1559.33	1013.84	2163.15	1584.07	1923.17	1918.94	1821.29	1707.68	1620.73	-	-
MW0169545	N-[(3S)-Tetrahydro-2-oxo-3-furanyl]hexadecanamide	Amino acid and Its metabolites	Amino acid derivatives	C20H37NO3	2	0.9302	87206-01-7	TRUE	FALSE	FALSE	4057.07	4975.53	3807.99	3946.83	3806.23	5323.17	3087.33	2360.95	2609.18	2995.71	2444.17	3384.32	2164.57	3824.32	1441.73	2906.89	1914.4	3669.81	3101.42	3491.38	3468.07	3626.19	2982.51	3141.82	-	-
MW0009001	N-Cyclopropyl-11-(2-hexyl-5-hydroxyphenoxy)undecanamide	Benzene and substituted derivatives	Phenolics	C26H43NO3	2	0.8936	869376-90-9	TRUE	FALSE	FALSE	35637.3	35201.9	55916	48669.7	33555.7	36710.4	33602.8	31117.4	45767.6	48467	42934.6	31907.2	29146.5	32905.8	29683.2	34370.1	31528.4	28580.4	49141.1	42626	43885.5	42682	39333.2	46149.2	-	-
MW0107564	Ile-gly	Amino acid and Its metabolites	Small Peptide	C8H16N2O3	3	0.8231	868-28-0	TRUE	TRUE	TRUE	515.717	359.765	884.966	681.481	737.751	1118.43	1523.49	1405.47	1199.83	1583.76	6175.71	6093.03	1147.38	1036.61	1706.41	1315.98	1438.54	2156.12	6611.73	10672.6	8118.91	5906.03	8475.48	10977.8	-	-	0.374044
MW0012936	1-Oleoyl-2-acetyl-sn-glycerol	GL	DG	C23H42O5	2	0.9581	86390-77-4 | 92282-11-6	TRUE	FALSE	TRUE	22174.6	23419.5	25700.2	20731.5	20904.3	21507.7	17372.5	18876.9	22678.2	20950	16937.5	17556.2	33069.3	30130.8	29902.3	32579.7	28340.1	26295.6	17526.8	19752.8	16683.8	19292	21877.1	27579.1	-	-
MW0054645	Mactraxanthin	Aldehyde,Ketones,Esters	Esters	C40H60O6	3	0.6244	86105-69-3	TRUE	FALSE	TRUE	38024.6	38919	44777.8	37401.9	39196.9	37404.2	31085.6	31829.3	34288.1	34641.5	31123.4	31317.7	45653.2	43911.1	42714.2	43686.3	42827.8	41582.1	34923.6	38193.8	32998.3	35336.3	36073.8	49675.2	-	-
MEDP1904	LPE(18:2/0:0)	GP	LPE	C23H44NO7P	1	0.8932	85046-18-0	TRUE	TRUE	TRUE	3234.84	4970.35	3826.98	3832.7	3392.65	3655.59	9546.02	8973.06	8360.33	10952.9	9830.31	8929.29	1763.82	2112.01	4788.85	2089.04	1539.28	1786.67	1822.38	2299.85	1735.62	1860.51	1738.2	1701.56	-	-	3.15024
MW0169728	Pyridoxamine	Heterocyclic compounds	Heterocyclic compounds	C8H12N2O2	1	0.5145	85-87-0	TRUE	TRUE	FALSE	6081.27	7408.61	8354.74	6607.84	7467.26	8242.91	5300.81	5310.86	5501.58	4874.86	5164.29	5049.86	5633.81	6485.74	6251.41	7120.8	6161.15	6393.06	6589.83	7174.15	6224.41	6309.01	6586.28	6370.1	C00534	ko00750,ko01100,ko04977
MW0159921	[(2R,3S,4R,5R)-5-(2-amino-6-oxo-3H-purin-9-yl)-3,4-dihydroxyoxolan-2-yl]methyl dihydrogen phosphate	Others	Others	C10H14N5O8P	3	0.9769	85-32-5	FALSE	TRUE	FALSE	434.483	1273.22	2203.69	1598.05	2452.34	3290.01	637.229	418.099	230.211	1418.46	950.821	978.959	2216.66	3455.96	2034.23	3944.77	1871.55	3121.19	325.768	153.376	125.676	295.344	233.586	166.29	C00144	ko00230,ko01100,ko01232,ko01523,ko04022,ko04740,ko04742,ko04744
MW0112945	fluorobenzoylpropionic acid	Organic acid and Its derivatives	Organic acid and Its derivatives	C10H8F2O3	2	0.6696	84313-94-0	TRUE	TRUE	TRUE	1014.8	1814.14	1283.84	1049.99	832.434	1567.52	8.612	11.185	146.948	157.423	22.945	7.284	4350.33	1071.43	3809.39	1833.32	2737.42	3829.92	272.268	910.519	298.277	651.111	1260.46	1518.49	-	-	0.351202
MEDL01942	Dibutyl phthalate	Benzene and substituted derivatives	Benzene and substituted derivatives	C16H22O4	1	0.9778	84-74-2	FALSE	TRUE	FALSE	1.51466e+06	1.60793e+06	1.53303e+06	1.56003e+06	1.60974e+06	1.65403e+06	1.33312e+06	1.21218e+06	1.2543e+06	1.26623e+06	1.24616e+06	1.24065e+06	1.45884e+06	1.50971e+06	1.48114e+06	1.68962e+06	1.48771e+06	1.82053e+06	1.36709e+06	1.64479e+06	1.51384e+06	1.2957e+06	1.45503e+06	1.70022e+06	C14214	-
MW0007147	Fexofenadine	Heterocyclic compounds	Heterocyclic compounds	C32H39NO4	2	0.9069	83799-24-0 | 138452-21-8	FALSE	TRUE	FALSE	2059.75	3190.25	4511.24	2253.11	1800.64	2367.45	4157.51	4286.2	4026.12	5922.5	6463.83	4500.3	4637.75	2350.95	3211.18	4477.85	2570	2723.02	2092.74	1783.07	2154.28	1873.24	2684.55	3154.03	C06999	ko04976
MW0054320	Leukotriene B4 dimethylamide	FA	Oxidized lipids	C22H37NO3	2	0.9266	83024-92-4	TRUE	FALSE	FALSE	13359.4	13582.1	13637.1	12880.1	13179.5	20244.1	56741.4	60302	58209.9	53477.2	57073.8	58825.3	1027.72	1149.82	2369.62	3.634	1603.67	1204.52	54285.2	63846.2	37664.4	47287.4	56236.4	64680.7	-	-
MW0049216	Deoxycholic acid	Bile acids	Bile acids	C24H40O4	2	0.7496	83-44-3	TRUE	FALSE	FALSE	16006.3	46618.4	21911.1	26630.4	27491	40525.2	14538	10150	11436	12327.3	9677.72	10203.1	134.088	119.413	68.631	16646.3	19250.2	17858.8	22350.8	21764.3	15126.2	65173.9	63251.4	9578.01	C04483	ko04976
MW0132598	3',4'-Dimethoxy-2'-hydroxychalcone	Aldehyde,Ketones,Esters	Ketones	C17H16O4	2	0.721	82964-34-9 | 7478-65-1	TRUE	TRUE	FALSE	22849.1	28737.3	26951.7	24808.6	26856.3	26213.1	18161.5	17039.7	16665.1	14478.9	14844.1	15033.7	20838	23460.1	23966.3	24047.5	20758.3	24134.4	19844.8	24587.9	21080	18626.6	23304.3	20239.6	-	-
MW0006357	Bifenthrin	Benzene and substituted derivatives	Benzene and substituted derivatives	C23H22ClF3O2	2	0.688	82657-04-3	TRUE	TRUE	FALSE	3777.93	5904.36	13121.4	4569.62	2685.8	3256.68	1362.04	1611.53	1224.69	1250.81	1063.43	1378.59	14535	17154.6	8681.11	11520.9	6468.97	8741.46	3377.66	1344.64	1891.86	2409.64	4863.27	3311.8	-	-
MW0013368	28-Homobrassinolide	Aldehyde,Ketones,Esters	Esters	C29H50O6	3	0.8222	82373-95-3 | 74174-44-0	FALSE	TRUE	FALSE	93503.9	98317.3	105853	99306.8	102592	118683	90483.1	77617.2	81480.4	77562.6	76729.6	84929.9	85787.1	101495	94800.4	108737	87201.7	102221	85809	98148.6	90409.7	79821.4	97711.6	91703	-	-
MEDP0827	3,5,5-Trimethyl-2-cyclohexen-1-one	Aldehyde,Ketones,Esters	Ketones	C9H14O	1	0.8399	78-59-1	FALSE	TRUE	FALSE	21288.3	27023.2	45743	21432.5	22902.8	25455.4	16586.8	14580.2	18640.7	19937.8	18125.4	18405.2	52931.7	45378.9	23013	23708.6	20416.8	23926.6	21337.7	23240.2	22578.5	22059.2	24980.9	21680.3	C14743	-
MW0123716	Dinaciclib	Heterocyclic compounds	Heterocyclic compounds	C21H28N6O2	2	0.802	779353-01-4	FALSE	TRUE	FALSE	3119.36	3790.57	4431.97	3190.23	3937.88	4279.1	4135.91	3268.56	3950.16	3964.25	3853.62	4097.5	2617.64	3443.5	2867.37	4182.87	3230.21	4030.03	4426.32	5308.07	5062.26	4655.79	6022.9	6138.74	-	-
MW0003626	3,4-Dihydroxymandelic acid	Benzene and substituted derivatives	Phenolics	C8H8O5	2	0.9533	775-01-9	FALSE	TRUE	FALSE	2.28308e+06	2.34198e+06	2.39903e+06	2.38119e+06	2.4398e+06	2.52169e+06	1.97902e+06	1.82117e+06	1.90729e+06	1.88541e+06	1.88418e+06	1.87742e+06	2.26001e+06	2.35852e+06	2.26337e+06	2.56374e+06	2.1864e+06	2.76802e+06	2.04336e+06	2.48332e+06	2.2774e+06	1.95659e+06	2.19188e+06	2.57889e+06	C05580	ko00350,ko01100
MW0053902	1-O-Hexadecyl-2-acetyl-sn-glycerol	GL	DG	C21H42O4	2	0.8889	77133-35-8	TRUE	TRUE	FALSE	10293	12989.8	13658.5	10963	7821.64	11713.7	13371.5	13059.6	12550.4	11485.7	11877.8	12827.2	23334.6	19155.9	17564.4	19936.4	13903.1	14588.3	6425.62	5020.44	5997.53	6906.82	9880.52	6584.01	-	-
MW0106413	Dicyclomine	Others	Others	C19H35NO2	2	0.8327	77-19-0	FALSE	TRUE	TRUE	31142.6	31102.7	34891	31333.3	33006	34508.7	118483	75304.5	76297.5	74136.1	71817.1	130631	23699.2	30636.5	26600.8	7.27	10.714	30048.6	33124.3	10.406	30663.5	4.073	11.705	32089.4	C06951	-
MW0000166	Camptothecin	Others	Others	C20H16N2O4	2	0.8578	7689-03-4 | 251316-95-7	FALSE	TRUE	FALSE	54093	55860.7	61730.6	57275.7	63081.5	62849.6	48297.3	49192.2	51274.3	47462.9	47522.9	51873.3	46401.2	50816	55243.9	62618.1	51031.4	58060.7	53337.6	56292.6	54949.6	55246.4	55763.4	60926	C01897	-
MEDP1348	LPC(16:1/0:0)	GP	LPC	C24H48NO7P	1	0.7808	76790-27-7	TRUE	TRUE	FALSE	40097.2	56844.6	48391.3	40300.1	37768.2	50042.2	28986.5	28640	28183	23276.2	26735.9	31136.9	55509.3	45866.3	72282	82593.4	54771	71082	14789.3	13123.9	13441	14423.9	16930.1	15217.4	C04230	ko00564,ko05231
MW0009631	Quizalofop	Benzene and substituted derivatives	Benzene and substituted derivatives	C17H13ClN2O4	2	0.9029	76578-12-6	TRUE	FALSE	FALSE	6298.99	7026.75	7400.84	4577.74	6395.89	6652.33	5225.05	4519.69	4550.05	4145.69	4509.95	5785.79	3789.01	5989.09	4783.61	6149.83	4981.43	4544.83	4918.13	5376.47	5555.01	5154.54	6943.57	5794.98	C18763	-
MW0117290	Dimethylone	Benzene and substituted derivatives	Benzene and substituted derivatives	C12H15NO3	2	0.683	765231-58-1	TRUE	TRUE	FALSE	9716.35	10671.3	10887.9	10405.7	10729.5	12138.1	6951.08	7318.44	4347.7	7162.01	6142.53	7055.92	8782.96	9573.76	9096.76	10389.5	8663.66	9738.52	8409.54	10110.2	8941.45	9088.71	9276.23	9743.91	-	-
MW0111287	Sphinganine	SL	SPH	C18H39NO2	1	0.8083	764-22-7	FALSE	TRUE	FALSE	143954	143449	134488	144566	180779	161686	55450.5	50122.1	57899.1	69152.9	51909.5	68515.1	53312.6	82561.5	104124	157347	138300	170071	125049	213409	139341	145021	141734	131561	C00836	ko00600,ko01100,ko04071
MW0114952	N-Acetyl-D-glucosamine	Carbohydrates and Its metabolites	Sugar derivatives	C8H15NO6	3	0.9574	7512-17-6	FALSE	TRUE	TRUE	64.86	301.616	299.699	137.838	65.315	371.32	125.052	108.387	136.545	41.583	124.572	119.378	254.028	111.168	179.988	137.753	304.261	142.083	1348.68	1056.3	980.704	859.391	921.419	2076.76	C00140	ko00520,ko01100,ko01250,ko02010
MW0105709	Arginine	Amino acid and Its metabolites	Amino acids	C6H14N4O2	1	0.5523	74-79-3	TRUE	TRUE	TRUE	14400.1	14410.2	17981.3	14588.4	15549.3	22367.7	12217	12447.3	9101.14	11720.6	14952.9	11778.5	31192	31250.7	35419.7	48078.2	32527.1	40585.9	26546.5	35361.7	24708.6	26542.5	31295.3	33877.9	C00062	ko00220,ko00330,ko00470,ko00970,ko01100,ko01230,ko02010,ko04150,ko04974,ko05014,ko05022,ko05142,ko05146,ko05230	0.431607
MW0013003	1-Stearoyl-2-linoleoyl-sn-glycero-3-phosphoethanolamine	GP	PE	C41H78NO8P	2	0.948	7266-53-7	TRUE	FALSE	FALSE	110740	119267	77297.5	101806	104823	79132.4	37910.7	25357.3	35998.6	61595.6	91320.1	89541.8	42899.4	51828.6	3197.34	43006.6	45519.1	129815	73653.5	72387.3	62764.4	74895.8	30031.9	71816.3	-	-
MW0137884	Dehydrocarpaine I	Heterocyclic compounds	Heterocyclic compounds	C28H48N2O4	3	0.8039	72362-02-8	FALSE	TRUE	FALSE	31913	37844.6	39517.2	39368.9	34864.8	44655.2	30577.1	30207.5	31359.4	29352.9	30886.2	32231.4	31476.6	36838.9	33890.8	41974.3	34137.8	37858.9	32544.7	39232.5	37133.9	30498.2	38174.9	35707.6	-	-
MW0141372	13-Azaprostanoic acid	FA	FFA	C19H37NO2	2	0.8997	71629-07-7	TRUE	TRUE	TRUE	45552.4	50878.1	51610.1	52582.4	48343.5	61601.9	106205	119997	113398	115141	116350	112279	9578.11	25545.2	21749.4	39824.7	39686.2	33498.5	69050.4	77562.9	51058.2	63457	70893.5	76943.2	-	-	1.7171
MW0143778	6beta-(Dimethylamino)-3beta,5-dihydroxy-5alpha-pregnan-20-one	Aldehyde,Ketones,Esters	Ketones	C23H39NO3	3	0.7699	7144-27-6	FALSE	TRUE	TRUE	26745.1	27463.4	29338.9	26985.7	27312	32155.5	96737.8	95639.4	103791	95403.6	95657.7	122921	25725.9	29453.2	28875	7.891	11.63	32617.6	35956.3	11.295	33285	4.421	12.705	34832.9	-	-
MW0007289	Halofantrine	Benzene and substituted derivatives	Benzene and substituted derivatives	C26H30Cl2F3NO	2	0.7771	69756-53-2	TRUE	TRUE	FALSE	7345.28	7985.34	7708.52	7690.2	7629.4	7532.26	5095.75	4863.23	5259.9	4139.02	4496.4	5014.43	8116.42	8758.23	8688.74	9409.4	8609.66	8702.13	5726.68	6674.15	5709.59	5089.68	5537.9	4689.51	-	-
MW0127047	Gamma-Caprolactone	Aldehyde,Ketones,Esters	Esters	C6H10O2	1	0.9545	695-06-7	FALSE	TRUE	FALSE	24913	27784.4	47882.1	27102.1	28034.2	29561.4	25061.8	23619.5	26483	26778	25053.4	25264.6	47962.4	46794.1	29565.2	30047.8	26868.1	27329.7	28171.9	29287.9	27764.3	24988.7	32752.2	31690.5	-	-
MW0142831	3beta-Cyclopentyl-5alpha-androstan-17beta-ol	Alcohol and amines	Alcohols	C24H40O	3	0.8502	6944-47-4	FALSE	TRUE	FALSE	37866.6	41750.8	44877.7	40389.4	43102.5	41959.3	34450.1	35364.6	35689.4	31142.6	35349.5	32977.5	33210.2	39274.3	43974.2	45736	38175.9	40063.8	37031.9	39995.1	37058.5	32944.9	39794.6	40313.4	-	-
MW0170017	Xanthine	Nucleotide and Its metabolites	Nucleotide and Its metabolites	C5H4N4O2	1	0.6217	69-89-6	TRUE	TRUE	FALSE	107884	118236	123706	118536	129166	144176	103453	88777.2	109248	92552	90422.1	100127	99258.5	104609	101408	127169	95096	109023	104806	125396	109258	106780	113930	120386	C00385	ko00230,ko00232,ko01100,ko01232
MW0009710	Salicylic acid	Benzene and substituted derivatives	Benzene and substituted derivatives	C7H6O3	2	0.9337	69-72-7	FALSE	TRUE	FALSE	39104.1	37685.2	37399.4	39665.5	42597.1	44806.4	34512.1	30202.8	33626.7	32169.9	32932.5	33565.7	37963.5	39758.5	39839	43793.5	37067	45660.7	33882.8	39835.1	40804.6	31269.8	37077.3	42870.3	C00805	ko01100,ko04976
MW0124314	Himbacine	Heterocyclic compounds	Heterocyclic compounds	C22H35NO2	2	0.9028	6879-74-9	FALSE	TRUE	TRUE	7563.11	7041.26	7815.52	7571.06	8417.68	13366	9766.08	10712.2	14073.1	11914.1	13219.2	12484.9	62.098	21.915	17129.6	14.226	18.024	34.218	19.003	3.408	4.338	17.597	52.784	24.08	-	-
MW0107794	Leu-Gly	Amino acid and Its metabolites	Small Peptide	C8H16N2O3	3	0.7946	686-50-0	FALSE	TRUE	FALSE	0.509	23.318	13.652	6.92	6.503	28.537	592.321	343.521	512.498	494.415	370.536	359.05	20.614	53.778	17.564	26.461	18.633	43.955	949.496	1487.13	1181.05	851.294	1162.77	1589.3	-	-
MW0111078	Linoleoyl ethanolamide	Alcohol and amines	Amines	C20H37NO2	2	0.9033	68171-52-8	FALSE	TRUE	TRUE	9188.65	9720.83	9970.88	9922.13	11843	11710.2	23969.7	23562.6	24047.1	22449.7	25634.9	25705.9	8352.63	4336.04	17791	10797.1	5128.56	7109.08	6072.57	4138.49	15152.7	3941.11	8096.55	7099.89	-	-
MW0014631	5,6-Dihydro-5,6-dihydroxy-y,y-carotene	Others	Hydrocarbon derivatives	C40H60O2	3	0.7995	66803-17-6	FALSE	TRUE	FALSE	12934.3	14969.8	13440.1	12052.7	13777	13093.6	10205.5	9694.27	11245.3	11925	10495.2	10457.4	13197.9	12395.2	12521.9	14810.3	13370.4	13500.7	11920.7	13006.5	11362.6	11625.6	12795.2	16122.6	-	-
MW0169988	Uracil	Nucleotide and Its metabolites	Nucleotide and Its metabolites	C4H4N2O2	3	0.6843	66-22-8	FALSE	TRUE	FALSE	1174.85	989.765	1941.62	1759.86	2082.85	2505.86	2261.47	1749.61	2380.23	3267.23	2084.49	2483.49	1750.55	3447.71	1381.74	4217.26	1908.34	1948.74	1008.73	976.762	890.007	404.797	567.161	511.187	C00106	ko00240,ko00410,ko00770,ko01100,ko01232
MW0053506	Germanicol cinnamate	Aldehyde,Ketones,Esters	Esters	C39H56O2	3	0.6183	65883-48-9	FALSE	TRUE	FALSE	165183	170122	170085	163587	179012	178797	120703	122888	136855	135137	128940	132398	166380	165491	162364	175921	158190	169604	145815	159030	144971	144729	157968	219872	-	-
MEDL00344	Glycyl-L-tyrosine	Amino acid and Its metabolites	Small Peptide	C11H14N2O4	1	0.8226	658-79-7	TRUE	TRUE	FALSE	25.716	6.7	15.208	2.73	18.765	23.739	1295.64	679.595	1216.47	1060.52	1248.69	1198.23	30.566	50.376	18.443	29.099	61.248	65.36	2109.75	3196.41	2764.1	1927.28	2678.4	3486.7	-	-
MW0146807	B-Norcholesterol	Hormones and hormone related compounds	Hormones and hormone related compounds	C26H44O	3	0.7725	6544-70-3	TRUE	TRUE	TRUE	8993.91	8809.36	9826.61	9583.38	8724.15	10267.5	19698.9	19218.5	19834.5	18503.4	19941	19950.9	3181.84	3259.07	1952.94	4843.23	2831.35	3890.04	12302.7	8520.05	11969.1	8183.8	8941.04	14839.8	-	-	2.0463
MEDN0243	Pyridoxine	Heterocyclic compounds	Heterocyclic compounds	C8H11NO3	1	0.7319	65-23-6	FALSE	TRUE	TRUE	21214.1	20181.2	23997.1	19658	23317.4	16198.8	23003.9	19179.9	23602.8	35109.5	23849.9	21120	16974.2	20904	15259.8	26783.8	18127.9	22001.3	16532.5	11942.6	13574.4	10822	16265.9	15044.6	C00314	ko00750,ko01100,ko01240
MW0107510	Ile-Ser	Amino acid and Its metabolites	Small Peptide	C9H18N2O4	3	0.8488	6403-14-1	TRUE	TRUE	TRUE	46.706	32.757	38.596	49.803	26.7	142.706	514.211	501.672	421.287	473.78	597.424	518.978	161.576	134.897	297.596	82.895	293.093	259.859	2283.51	3687.09	2727.12	2234.26	2894.57	4130.91	-	-	0.175356
MW0148485	Isorescinnamine, dihydro-	Alkaloids	Alkaloids	C35H44N2O9	2	0.921	6335-49-5	FALSE	TRUE	FALSE	53863.5	53793	36889.4	63446.7	35464	74261.2	63943.3	107740	103331	65437.7	58757.2	47196.6	95255.2	309622	26772	121349	46846	41573.7	58611.1	37048.9	61971.7	46425.8	39853.3	37009.1	-	-
MW0056883	Colfosceril palmitate	GP	PC	C40H80NO8P	2	0.9302	63-89-8	TRUE	FALSE	FALSE	304903	196436	504091	379500	315093	328023	142235	7638.38	69245.8	147397	121861	135982	46564.8	198957	2022.72	1002.69	219150	323963	241211	213812	161187	9109.71	282071	187379	C00157	ko00564,ko00590,ko00591,ko00592,ko01100,ko04723,ko05231
MW0108213	Methionine	Amino acid and Its metabolites	Amino acids	C5H11NO2S	1	0.9345	63-68-3	TRUE	FALSE	FALSE	2090.24	1580.45	2466.49	2034.48	2335.35	3027.75	9075.64	7205.6	10015	10185	8725.14	9981.44	2699.26	3183.93	3096.7	3670.09	2674.74	4540.16	10626.4	13879.6	9835.57	8287.18	9679.44	11805	C00073	ko00270,ko00470,ko00970,ko01100,ko01210,ko01230,ko01240,ko01523,ko04974,ko04978,ko05230
MW0053898	Palmitaldehyde	Aldehyde,Ketones,Esters	Aldehydes	C16H32O	3	0.8139	629-80-1	TRUE	FALSE	FALSE	48570.9	53242.1	53369.7	42239.7	45992.3	43985.8	37145.3	37867	90580.9	39256.3	38734.6	34715.5	67893.8	58169.1	65302	70881.7	61277.9	56090.2	36954.8	45820.8	39607.4	42811	151412	60919	C00517	ko00071
MEDP0513	Palmitic amide	FA	Others	C16H33NO	1	0.988	629-54-9	TRUE	FALSE	TRUE	13374.6	13339.9	14658.7	11773.9	14772.6	14458.4	10662.5	10776.5	19089.5	11678.3	9954.65	10428.1	21063.7	18896.3	15703.1	19144	16430.9	16090	10795.5	12276.7	11516.8	11496.8	21572.9	16277.1	-	-
MW0123617	Diclomezine	Heterocyclic compounds	Heterocyclic compounds	C11H8Cl2N2O	2	0.6433	62865-36-5	FALSE	TRUE	FALSE	15978.4	17794.4	13539.6	16259.9	17790.8	19495.4	15280.7	13504.5	12399.4	14156.7	11966.5	12813.5	17513.7	18207.4	16774.8	17318	17481.8	14339.4	17091	14672.7	15150.4	15164	14765.9	16614.6	C18458	-
pmb2826	(S)-2-Hydroxy-2-methylsuccinic acid	Organic acid and Its derivatives	Organic acid and Its derivatives	C5H8O5	2	0.9102	6236-09-5	FALSE	TRUE	FALSE	58595.5	65909.8	141038	68320.2	57666.6	61861.4	50683.1	42197.6	48285.2	53249.6	48273.3	53722.2	147545	123239	66136.4	61102.2	60634.5	65770.7	64651.7	59826	56234.4	58951.6	85199.7	79457	C02614	ko01100
MEDP0125	Choline	Tryptamines,Cholines,Pigments	Cholines	C5H14NO+	1	0.9494	62-49-7	TRUE	TRUE	FALSE	31895.1	26571.3	34888.1	34073.7	39672.5	34630.8	65764.5	81262.9	78746.9	97385.3	68516.4	83999.5	19516.6	22800.1	21298.5	29484.9	24227.8	18665.1	53770.1	72998.2	67301.4	59889.9	57391.6	72582.7	C00114	ko00260,ko00564,ko01100,ko02010,ko04725,ko04976,ko05231
MW0053857	Chimyl alcohol	GL	MG	C19H40O3	2	0.5122	6145-69-3 | 53584-29-5	TRUE	TRUE	FALSE	49.263	91.735	103.179	44.479	25.216	89.394	169.455	1238.03	1030.04	672.753	277.232	1411.01	43.417	5.421	14.335	22.237	31.26	15.293	1555.42	1747.32	2448.91	1282.7	1705.45	1995.28	-	-
MW0112082	2-Aminoacetophenone	Aldehyde,Ketones,Esters	Ketones	C8H9NO	2	0.7389	613-89-8	FALSE	TRUE	FALSE	3658.14	4150.14	4030.97	3612.93	4070.39	4520.84	2862.83	2867.43	2603.4	2601.52	2607.53	2923.94	3523.9	4095.33	3786.18	4056.89	3540.38	4469.14	3478.71	3990.19	3457.53	3177.48	3306.57	3085.53	-	-
MW0013396	PE(18:0/20:4(5Z,8Z,11Z,14Z))	Others	Others	C43H78NO8P	3	0.9943	61216-62-4	FALSE	TRUE	FALSE	23587.1	40002.7	26246.7	23524.1	19198.6	23774.5	19317.5	24668.5	49433.3	34620.2	43292.3	26410.7	10705	1035.61	30241.1	78437.4	79002.6	12338.9	16729.2	13863.5	20737.7	12068.1	17545.4	3145.19	-	-
MW0142817	3beta-(1-Pyrrolidinyl)-5alpha-pregnane-11,20-dione	Aldehyde,Ketones,Esters	Ketones	C25H39NO2	3	0.7595	61148-11-6	FALSE	TRUE	FALSE	32938.8	37132.1	41158.5	37033.4	39443	42391.2	36373.6	33803.8	40324.7	34933.1	32949.3	39189.1	73162	83762.3	8.107	8.057	32.784	92761.5	102256	101635	95461.8	96867.4	93132	99061.7	-	-
MW0007573	Mefenamic acid	Benzene and substituted derivatives	Benzene and substituted derivatives	C15H15NO2	2	0.8284	61-68-7	FALSE	TRUE	FALSE	4152.09	4733.24	5087.84	4775.02	4618	5278.46	2109.3	2050.86	2305.86	2476.64	2065.58	1704.67	5001.27	5803.33	4170.51	5305.22	4657.94	4718.58	3770.98	3015.42	2842.74	2737.09	2137.65	2428.83	C02168	-
MW0054544	1-Arachidonoyl-sn-glycero-3-phosphocholine	GP	LPC	C28H50NO7P	3	0.8764	60701-99-7	TRUE	TRUE	FALSE	10831.1	14625.1	12048.1	10497.1	9217.99	11986.6	17649	17766.5	18317.6	16048.5	16434.2	18387.4	21957.9	16898.6	25635.2	28438.3	18112.3	17900.9	5039.34	7915.95	8388.32	9245.05	12415.2	8480.52	C04230	ko00564,ko05231
MW0112867	3-Methyl-2-butanol	Alcohol and amines	Alcohols	C5H12O	2	0.6879	598-75-4	FALSE	TRUE	FALSE	115708	121108	120466	108275	117087	127418	151400	146859	168376	152896	152260	160762	115815	109085	106616	131008	110779	117443	136638	153770	134465	127048	134392	145251	-	-
MW0150045	Glu-Leu	Amino acid and Its metabolites	Small Peptide	C11H20N2O5	2	0.9448	5969-52-8	FALSE	TRUE	FALSE	122150	128007	145905	125617	134484	145876	94087.6	86206.2	91282.9	88747.7	86047.3	84526.9	116931	129107	118344	152471	121149	125791	122408	138739	115724	109634	109105	114365	-	-
MEDL01839	8-Methyl-6-nonenoic acid	FA	FFA	C10H18O2	3	0.9459	59320-77-3	FALSE	TRUE	FALSE	227.562	264.748	1470.52	264.111	233.516	252.845	189.997	186.992	178.564	228.9	194.544	262.642	1663.33	1339	350.655	246.855	247.594	261.423	237.724	240.984	246.141	296.99	382.438	291.144	C18202	ko01100
MW0137679	Cinromide	Alcohol and amines	Amines	C11H12BrNO	2	0.7687	58473-74-8 | 69449-19-0	FALSE	TRUE	FALSE	20564.3	21599.9	19677.1	18540.3	21546.3	23439.4	11787.1	13527.3	11789.1	12077.1	10702	12212.4	19312	20969.9	20708.7	22683.8	21840.3	20284.2	17085	18211.2	16349.7	15674.3	15064	16764.1	-	-
MW0112865	Isovalerophenone	Aldehyde,Ketones,Esters	Ketones	C11H14O	2	0.7593	582-62-7	FALSE	FALSE	TRUE	6698.32	3850.49	17712.3	15475	17075.1	24027.6	15399.9	13878.2	16023.2	11863.3	9587.68	6050.15	8300.18	15235.2	14586.4	460.46	461.931	1621.26	6500.25	139.527	5971.79	4255.84	13033.9	7878.5	-	-
MW0103706	Uridine-5'-diphosphate	Nucleotide and Its metabolites	Nucleotide and Its metabolites	C9H14N2O12P2	2	0.647	58-98-0	FALSE	TRUE	FALSE	350152	396479	392470	337290	367282	381269	423051	399652	463547	451897	455677	463953	370650	344226	343639	398927	350446	382120	367611	426132	381077	336887	377107	418847	C00015	ko00240,ko01100,ko01232,ko01240,ko04080
MW0168692	Adenosine	Nucleotide and Its metabolites	Nucleotide and Its metabolites	C10H13N5O4	1	0.989	58-61-7	FALSE	TRUE	FALSE	12674	13582.7	22599.4	21278.5	22786.6	25799.3	33857.9	38203.8	26339	33528.8	25830.3	33416.6	14434.8	29059.4	22985.1	46624.4	25279.8	29957.3	10844	11114.7	12276.2	15686	13292.9	11136.4	C00212	ko00230,ko01100,ko01232,ko02010,ko04022,ko04024,ko04071,ko04080,ko04270,ko04923,ko04924,ko05012,ko05032,ko05034
MW0111010	Dipyridamole	Heterocyclic compounds	Heterocyclic compounds	C24H40N8O4	2	0.7855	58-32-2	TRUE	FALSE	FALSE	6.996	8.06	13.03	20.098	2.502	5696.44	6.36	24.172	19.296	33.46	3.985	2570.53	30.831	6766.45	4713.37	6239.22	4039.16	4663.1	20.987	39.103	1827.81	1681.55	11.368	8.119	-	-
MW0126353	Pyroquilon	Aldehyde,Ketones,Esters	Ketones	C11H11NO	2	0.7337	57369-32-1	TRUE	TRUE	FALSE	43193.5	46187.1	45896.3	43660.6	47415.8	50582.4	32799.6	32809.4	36052	30514.1	30077.5	32028	39259.6	43060.6	41530.9	45528.8	38952.9	43514.3	40428.6	45573.3	38293.2	37349	39910.2	38525.3	C18487	-
MEDP0428	Cholesterol	Hormones and hormone related compounds	Hormones and hormone related compounds	C27H46O	1	0.8336	57-88-5	TRUE	FALSE	FALSE	74350.4	110056	94805.5	84216.7	146084	63914.8	61230.2	100577	100488	47886.3	65383.7	33529.4	39.033	75.689	71530.3	66629.8	65225.3	230.978	135666	124527	75005.3	58953.3	45227.2	113.898	C00187	ko00100,ko00120,ko00140,ko01100,ko04913,ko04925,ko04927,ko04934,ko04975,ko04976,ko04977,ko04979,ko05200,ko05217,ko05417
MW0009794	Sulfamethazine	Benzene and substituted derivatives	Benzene and substituted derivatives	C12H14N4O2S	2	0.7239	57-68-1	FALSE	TRUE	TRUE	1278.35	1632.24	2387.78	922.522	865.598	1349.7	566.297	816.619	385.552	510.872	484.878	414.643	1795.21	2550.26	1030.98	1531.85	1031.69	1458.02	1242.95	1337.82	1185.56	3667.78	1366.99	1446.8	C19530	-
MEDL02396	Sucrose	Carbohydrates and Its metabolites	Sugars	C12H22O11	1	0.7892	57-50-1	TRUE	TRUE	FALSE	161911	181782	185384	160015	156486	171646	31750	29026.2	25100.2	26814.4	22286	32356.6	265170	217588	217755	288166	237998	253094	36193.8	45367.7	34918.6	36767.9	36720	43903.6	C00089	ko00052,ko00500,ko01100,ko02010,ko04742,ko04973
MEDN0305	Creatine	Organic acid and Its derivatives	Organic acid and Its derivatives	C4H9N3O2	1	0.9366	57-00-1	TRUE	TRUE	FALSE	75689.2	42769.1	88126.9	87611.6	92435.8	98202.7	44561.6	53102.8	61270.5	45507.3	41285.4	52345.4	37982.1	75505.2	42049.9	57043.3	65537.3	44552.7	63873.9	66841.1	62819	59573.2	53823.4	58466.8	C00300	ko00260,ko00330,ko01100
FDATN01488	L-Glutamic acid	Amino acid and Its metabolites	Amino acids	C5H9NO4	1	0.9446	56-86-0	FALSE	TRUE	FALSE	69712	47074.2	76672.8	77301.3	80399.3	85463.7	58783.5	59768.6	74445.4	67833.1	50880.8	64575.5	43679	90033.1	55036.8	73083.2	71296.9	52343.1	74606.5	75582.5	73777	68204.6	70971.4	77921	C00025	ko00220,ko00250,ko00330,ko00340,ko00430,ko00470,ko00480,ko00524,ko00630,ko00650,ko00860,ko00910,ko00970,ko01100,ko01200,ko01210,ko01230,ko01240,ko02010,ko04068,ko04072,ko04080,ko04216,ko04540,ko04713,ko04720,ko04721,ko04723,ko04724,ko04727,ko04730,ko04742,ko04964,ko04974,ko05014,ko05016,ko05017,ko05022,ko05030,ko05031,ko05033,ko05034,ko05230
MW0120644	4-Nitroquinoline N-oxide	Heterocyclic compounds	Heterocyclic compounds	C9H6N2O3	2	0.7141	56-57-5	TRUE	TRUE	TRUE	4565.7	3741.3	4595.96	4889.02	5502.76	5665.58	2280.21	2394.98	1569.7	1845.68	1262.16	2367.89	7613.68	8830.28	11373.5	12649.1	11109.2	11422.4	1285.91	13963.2	8665.83	9100.11	9354.61	13169.8	C03474	-	0.34319
MW0105531	L-Alanine	Amino acid and Its metabolites	Amino acids	C3H7NO2	1	0.746	56-41-7	FALSE	TRUE	TRUE	4039.53	3182.84	3915.13	3018.92	3933.02	3918.44	6734.46	7999.57	6291.89	7279.34	6907.36	8041.36	3249.91	5043.71	4180.68	6475.14	5163.21	3728.22	2211.98	4654.04	4235.95	2486.93	2039.96	4312.09	C00041	ko00250,ko00270,ko00430,ko00450,ko00470,ko00970,ko01100,ko01200,ko01230,ko02010,ko04122,ko04974,ko04978,ko05230
MW0125165	Methylthiouracil	Heterocyclic compounds	Heterocyclic compounds	C5H6N2OS	2	0.6489	56-04-2 | 1123-10-0 | 91795-77-6	TRUE	TRUE	FALSE	18076	17698.2	17214.1	12495.8	16212.8	15327.9	13940.7	14760.3	16407.4	12019.8	16287.3	12849.3	14957.6	11168.5	13265.3	13273	13043.6	15485.8	19695.6	23782.2	17967.2	20106.4	22179.5	23782.2	C19265	-
MEDP1685	Phytosphingosine	SL	SPH	C18H39NO3	1	0.723	554-62-1	TRUE	TRUE	FALSE	353227	414840	319802	329005	327351	444591	235591	214378	251851	272998	237000	294759	220959	359849	162178	285581	215484	361114	305245	333717	342922	334991	334544	322387	C12144	ko00600,ko01100
MW0015222	7-Methylxanthine	Nucleotide and Its metabolites	Nucleotide and Its metabolites	C6H6N4O2	2	0.7248	552-62-5	FALSE	TRUE	FALSE	727.576	798.494	2121.03	911.661	736.087	714.457	550.739	520.101	590.703	605.145	546.427	708.869	2285.83	1811.98	826.758	738.669	395.266	858.984	680.254	668.057	681.393	713.569	1038.52	981.109	C16353	ko00232,ko01100
MEDP1645	Benzamide	Alcohol and amines	Amines	C7H7NO	1	0.6222	55-21-0	FALSE	TRUE	FALSE	6815.6	6527.94	7768.86	6412.6	7999.39	9282.95	5467.14	5484.89	5606.52	4284.94	4874.82	6018.37	5876.4	6857.26	5820.74	7612.87	6540.26	7056.36	8203.74	8320.49	6497.76	7090.67	8962.35	5928.21	C09815	-
MW0126521	Sclerotiorin	Heterocyclic compounds	Heterocyclic compounds	C21H23ClO5	2	0.8285	549-23-5	FALSE	TRUE	TRUE	11294.7	12721.2	10950.8	11008.7	12076.4	11776.3	6047.49	6838.53	6507.93	6701.91	5416.95	6862.2	11836.5	12942.4	12177.4	15784.7	12324	13378.6	10112.5	10082.3	9769.83	8353.18	9025	8916.65	-	-
MW0003256	2-Methylbenzhydrol	Benzene and substituted derivatives	Benzene and substituted derivatives	C14H14O	2	0.7214	5472-13-9	FALSE	TRUE	FALSE	5522.69	6504.51	7247.79	6489.82	7030.12	7102.73	5115.58	4408.54	4757.99	4521.55	4348.52	4824.04	4808.36	5831.11	5340.3	6865.26	5660.94	6289.11	6138.31	6750.01	5925.67	6562.82	7378.23	5999	-	-
MW0105421	Acetylglycine	Amino acid and Its metabolites	Amino acid derivatives	C4H7NO3	1	0.6777	543-24-8	FALSE	FALSE	TRUE	4728.38	4856.82	7160.53	4982.48	4060.8	5055.02	4969.28	3732.22	4992.15	4149.62	4035.76	4307.45	7041.52	5891.82	5666.82	5290.28	6368.67	5572.66	4637.45	5417.24	4681.66	4544.4	6349.31	5963.18	-	-
MW0014794	5-Hydroxyindoleacetic acid	Organic acid and Its derivatives	Organic acid and Its derivatives	C10H9NO3	3	0.9545	54-16-0	FALSE	TRUE	FALSE	9976.22	10554.5	10439	10322.3	10418.7	10685.5	8196.89	7269.88	8188.82	7434.39	6924.49	7279.62	8646.42	10263.4	9987.8	11481.6	8985.27	10601.2	9178.52	9563.31	8739.44	7795.48	8776.2	8719.26	C05635	ko00380,ko01100,ko04726
MW0054600	LPE(16:0/0:0)	GP	LPE	C21H44NO7P	1	0.8923	53862-35-4	FALSE	TRUE	TRUE	21740.9	25546.4	29820.6	27090.3	25189.2	29284.5	37584.7	36776.9	39248.5	32607.2	36201.4	38774.9	21540.3	21880.5	26736.1	27797.2	23460.3	20402.4	18069.9	16621.1	16521.8	17346.9	19743.4	17891.2	-	-
MW0169257	N-(2-Hydroxyethyl)heptadecanamide	Organic acid and Its derivatives	Organic acid and Its derivatives	C19H39NO2	2	0.8621	53832-59-0	TRUE	TRUE	FALSE	14213.1	19105	14916.5	17182.9	15190.8	18325.9	16827.6	18109.6	18108.9	16705	18161	17083.3	2986.98	3128.41	3548.6	2272.12	3008.1	3168.14	25850.9	31315.4	23605.1	23934.5	29913.6	27438.3	-	-
MW0169520	NAD+	CoEnzyme and vitamins	CoEnzyme and vitamins	C21H27N7O14P2	3	0.6074	53-84-9	FALSE	TRUE	FALSE	3218.59	2017.71	1950.3	411.025	1546.28	2039.64	122734	114071	122674	105980	91640.4	108587	1394.86	139.359	966.36	567.028	1405.33	874.008	143263	135039	127817	121991	141260	159033	C00003	ko00190,ko00730,ko00760,ko00983,ko01100,ko01240,ko04152,ko04211,ko04925,ko04936,ko04977,ko05208
MW0103710	Uridine-diphosphate-N-acetylglucosamine	Nucleotide and Its metabolites	Nucleotide and Its metabolites	C17H27N3O17P2	3	0.9676	528-04-1	FALSE	TRUE	TRUE	544.767	554.654	615.35	449.689	252.92	455.958	379.027	262.448	371.105	361.536	258.174	154.374	209.972	427.973	657.931	387.906	97.512	666.69	2150.75	2230.16	2065.15	1708.98	3794.12	3531.62	C00043	ko00520,ko00524,ko01100,ko01250,ko04931,ko05415
MW0012825	1-O-Hexadecyl-sn-glycero-3-phosphocholine	GP	PC	C24H52NO6P	1	0.9113	52691-62-0 | 97288-09-0	FALSE	TRUE	FALSE	6705.85	7813.01	8041.68	6575.22	7215.58	9629.27	6162.31	5919.21	7530.36	6463.26	5960.4	6863.91	7138.15	9104.32	9994.24	14056	9012.72	9221.83	2572.84	2991.58	2486.79	2803.58	2932.48	2738.72	-	-
MW0006430	Buprenorphine	Benzene and substituted derivatives	Benzene and substituted derivatives	C29H41NO4	2	0.5682	52485-79-7	TRUE	FALSE	FALSE	15401.2	15986.1	16333.8	15883.1	14923.1	16834.7	13446.6	11079.4	11456.8	13242.8	12916.8	11249.7	19018.2	20290.8	19236.9	18586.3	16478.9	16109.2	12283	14137.1	15432.3	13886.3	12843	13419.1	C08007	-
MADP0518	N3-(4-fluorophenyl)-1h-pyrazolo[3,4-d]pyrimidine-3,4-diamine	Heterocyclic compounds	Heterocyclic compounds	C11H9FN6	2	0.8755	522629-08-9	FALSE	TRUE	FALSE	14225.7	15988.1	15510	14500.8	16053.1	15914.3	9803.06	9115.42	9479.4	8632.19	9547.86	9466.91	14773.7	15863.6	15408.2	17239.4	14684.6	16028	10869.8	12017.7	10479	10346	10177.7	10030.4	C75450	-
MW0005010	4-Formyl-2-hydroxybenzoic acid	Benzene and substituted derivatives	Benzene and substituted derivatives	C8H6O4	2	0.9519	51572-88-4	TRUE	TRUE	TRUE	67424.7	58661.9	58902.4	53903.8	31437.6	44420.4	25574.3	29148.2	31267.1	33555.5	45214.8	37113.6	72847.5	64149.6	79377.4	80704.6	72421.2	73683.9	70426.9	83195.9	75037.3	52346.3	61842.4	92068.7	-	-	0.588342
MW0105167	FAPy-adenine	Heterocyclic compounds	Heterocyclic compounds	C5H7N5O	2	0.6913	5122-36-1	FALSE	TRUE	TRUE	1558.6	946.456	1289.38	1688.79	1294.81	1479.02	716.748	84.415	840.664	137.121	410.476	772.64	1778.54	1633.74	1786.94	1905.04	1444.21	1152.73	1535.01	896.519	866.731	912.995	1507.8	890.405	C06502	-
MW0148859	Echinocystic acid	Organic acid and Its derivatives	Organic acid and Its derivatives	C30H48O4	2	0.8687	510-30-5	FALSE	TRUE	TRUE	12.197	11.164	11.113	17.226	13.586	3.609	355.335	460.684	514.499	386.006	401.367	447.92	5.446	9.991	10.761	6.694	1.315	5.278	6.381	5.692	6.489	3.816	2.104	5.386	C08942	-
MEDP1002	Acetylcholine	Aldehyde,Ketones,Esters	Esters	C7H16NO2+	1	0.6992	51-84-3	TRUE	FALSE	FALSE	1677.9	1915.27	2512.39	2104.31	1861.78	2366.55	1051.11	1052.99	775.412	939.716	899.146	742.77	1573.79	1893.35	1551.96	1733.2	1582.42	1822.22	1242.52	1226.49	980.392	1264.66	595.993	1202.52	C01996	ko00564,ko04024,ko04080,ko04721,ko04725,ko04742,ko04810,ko04911,ko04970,ko04971,ko04972,ko04976,ko05022,ko05033
MW0012806	1-Heptadecanoyl-sn-glycero-3-phosphocholine	GP	PC	C25H52NO7P	1	0.9435	50930-23-9	TRUE	TRUE	FALSE	1.62413e+06	1.76552e+06	1.81739e+06	1.55727e+06	1.68661e+06	1.74558e+06	1.3205e+06	1.32451e+06	1.36217e+06	1.28292e+06	1.24115e+06	1.36335e+06	1.33432e+06	1.52494e+06	1.43389e+06	1.59482e+06	1.35467e+06	1.59411e+06	1.43889e+06	1.75994e+06	1.56542e+06	1.47817e+06	1.60093e+06	1.68693e+06	C04230	ko00564,ko05231
MEDP1170	9-Octadecenal	Aldehyde,Ketones,Esters	Aldehydes	C18H34O	2	0.5397	5090-41-5	FALSE	FALSE	TRUE	32406.5	17742.3	19215.8	15872.3	15418.1	19600.1	37219.9	37160	36251.5	35672.6	35014.7	39268.9	16074.2	18447.6	28431.4	28730.4	15061.7	18024.9	9169.22	8980.64	8455.69	6.172	8748.57	8049.21	-	-
MW0145125	Anhydrorhodovibrin	Others	Others	C41H58O	3	0.6145	5085-16-5	FALSE	TRUE	TRUE	805542	434425	896732	418510	440559	447355	337920	322165	358700	389315	327572	328777	418200	462769	844583	941123	826081	863535	416321	813578	370492	743395	431039	514912	-	-
MW0055293	Nervonic acid	FA	FFA	C24H46O2	2	0.8629	506-37-6	TRUE	TRUE	FALSE	27967.2	34941.8	36570.4	32308.9	51136.3	37605.9	12379.6	11925.2	16923.2	15921.2	11827.1	13069.8	8930.79	12022.5	22804.9	30376.3	29436.4	34693.7	28691.7	41071.9	36377.8	33185.7	41276	32318.7	C08323	ko01040
MW0052998	gamma-Linolenic Acid	FA	FFA	C18H30O2	1	0.6943	506-26-3	FALSE	TRUE	FALSE	342.58	659.24	1038.39	831.209	219.978	379.447	1653.93	1128.42	3052.35	1605.26	1646.64	1311.02	1384.15	705.778	379.672	567.443	494.378	585.31	670.18	231.474	557.632	477.963	1491.06	1049.02	C06426	ko00591,ko01040,ko01100
MW0054155	Isovaleric acid	FA	FFA	C5H10O2	3	0.938	503-74-2	FALSE	TRUE	FALSE	3444.55	4218.29	7009.86	3706	3595.26	3989.92	2999.51	2628.04	3332.66	3440.78	3172.93	3355.16	6843.88	6156.11	3745.02	3707.42	3473.52	4142.22	3513.56	3735.82	3526.09	3470.13	4065.97	3581.74	C08262	ko04974
MW0156386	Rhodovibrin	Terpenoids	Terpenoids	C41H60O2	3	0.5261	5017-53-8	FALSE	FALSE	TRUE	193847	204399	229515	203323	214288	212290	163255	171231	171945	189058	157044	158725	203873	223355	206632	241361	210290	218188	178787	204136	176499	351918	370299	248331	-	-
MW0106090	Caffeic acid	Organic acid and Its derivatives	Organic acid and Its derivatives	C9H8O4	2	0.7082	501-16-6	FALSE	TRUE	FALSE	2605.99	2125.3	3117.29	2257.89	3382.55	3277.61	5584.82	5488.22	6124.03	7933.75	6636.97	6631.82	2702.35	6668.09	3369.45	5881.39	2756.61	3730.26	4321.49	4192.62	3915.69	2485.64	2774.3	4333.7	C01481	-
MEDN0061	Phenylacetylglycine	Amino acid and Its metabolites	Amino acid derivatives	C10H11NO3	1	0.7233	500-98-1	FALSE	TRUE	FALSE	41901.4	45006.6	46538	47212.9	46693.1	47447.8	35262.7	31746.2	36066.6	35522.7	30654.9	36888	41038.5	46506.6	41196.2	51820.7	42131.2	46045	39418.6	42574.1	38541.1	36899.8	38687.2	38789.3	C05598	ko00360
MW0006085	Aspirin	Organic acid and Its derivatives	Organic acid and Its derivatives	C9H8O4	2	0.7273	50-78-2	TRUE	TRUE	FALSE	7083.26	5659.09	5760.61	4957.42	5442.26	4673.43	4459.44	7023.51	7030.95	3927.93	5661.62	4892.06	4378.36	3139.93	4660.01	3480.08	3875.13	3783.52	8596.97	9600.65	8684.22	8311.77	10275.6	12134.3	C01405	ko04976
MEDP2133	2,6-Pyridinedicarboxylic acid	Heterocyclic compounds	Heterocyclic compounds	C7H5NO4	2	0.7754	499-83-2	FALSE	TRUE	FALSE	187823	202408	205583	200077	201770	213314	169793	152845	158556	157701	158983	160082	193290	200827	189105	214894	179957	231447	169869	202602	193850	164684	183191	217080	-	-
MW0003876	5-Bromo-4-hydroxy-[1,1'-biphenyl]-3-carboxylic acid	Benzene and substituted derivatives	Benzene and substituted derivatives	C13H9BrO3	2	0.6846	4906-68-7	FALSE	TRUE	FALSE	79782.6	82859.5	70826.2	83409.2	86404.1	82918	70219.3	64120.6	69286.9	73530	61557	67186.3	85811.2	79006.7	82271.2	82984.8	75405.4	80228.3	76965.4	76992.7	77029.6	76325	72775.8	80066.8	-	-
MEDL01948	Jasmone	Aldehyde,Ketones,Esters	Ketones	C11H16O	1	0.8521	488-10-8	TRUE	TRUE	FALSE	614296	453218	644810	703537	704836	713290	444954	479446	596193	477091	366043	448561	373456	518193	402025	494281	484824	404029	785768	823313	914490	812850	900920	859376	C08490	-
MW0168567	Indole-3-carboxaldehyde	Heterocyclic compounds	Indole and Its derivatives	C9H7NO	1	0.7856	487-89-8	FALSE	TRUE	FALSE	122899	135982	135977	134220	139367	163675	110838	103497	113266	109842	100512	123600	131314	143356	126458	143609	134823	153289	120044	129228	119859	113302	137675	127348	C08493	-
MW0114598	Homodihydrojasmone	Aldehyde,Ketones,Esters	Ketones	C12H20O	3	0.7314	4868-24-0	FALSE	TRUE	FALSE	1.125	1.289	57.326	6.333	3.692	3.022	2.606	3.617	1.925	1.95	3.339	1.057	59.135	44.195	4.359	4.746	2.943	2.158	3.699	5.029	2.506	3.345	7.744	4.139	-	-
MW0053754	Glycocholic acid	Bile acids	Bile acids	C26H43NO6	2	0.5226	475-31-0	TRUE	TRUE	FALSE	32064.9	35598.5	34209	33614.4	33120.6	35669.7	26149.3	25324.8	26456	24620	24730.3	27384.5	35854.9	38447.6	40086.6	42069.9	34108.2	34805	28141.3	30680.5	30412.2	26658.9	30091.2	32109.2	C01921	ko00120,ko01100,ko04976,ko04979
MW0015867	Arachidonoyl-N,N-dimethyl amide	FA	Others	C22H37NO	2	0.9481	45280-17-9	FALSE	FALSE	TRUE	2.20679e+06	2.29278e+06	2.63375e+06	2.47716e+06	2.33574e+06	2.98754e+06	4.60858e+06	4.28614e+06	4.87706e+06	4.04995e+06	4.23719e+06	5.1024e+06	2.23374e+06	2.20962e+06	2.30233e+06	8.4	13.468	2.486e+06	49.34	2.053e+06	1.81192e+06	1.67782e+06	1.91441e+06	50.363	-	-
MW0111217	N-Methyldioctylamine	Alcohol and amines	Amines	C17H37N	2	0.6085	4455-26-9	FALSE	TRUE	FALSE	6344.57	7462.05	6896.99	6639.86	7534.32	4539.19	5300.16	4312.27	5034.66	5310.24	5473.62	5532.35	6110.92	6885.24	6603.93	8500.07	3592.32	8165.75	5481.95	6262.72	6318.29	6351.82	6352.2	7253.12	-	-
MW0055423	Virodhamine hydrochloride	FA	Others	C22H38ClNO2	2	0.9325	443129-35-9	TRUE	TRUE	TRUE	677301	677179	733737	692861	671188	826132	193701	210577	216573	191379	201537	210686	223013	277310	245094	330049	262215	263691	170993	225361	146239	144764	160402	161914	-	-	2.10753
MW0112276	2-Propanoylthiazole	Heterocyclic compounds	Heterocyclic compounds	C6H7NOS	2	0.7121	43039-98-1	TRUE	TRUE	FALSE	5534.48	4892.72	4528.6	3651.97	5231.42	4509.95	4429.88	4834.91	5234.19	3982.71	4625.26	4308.35	4223.24	3328.08	4201.67	3983.42	3559.36	3984.36	5947.84	6996.56	5719.15	5418.91	6641.78	7986.71	-	-
MADP0492	2-pyrimidine methanol	Heterocyclic compounds	Heterocyclic compounds	C5H6N2O	1	0.5867	42839-09-8	TRUE	TRUE	FALSE	10757	12260.9	12266.9	10304.5	12612.6	13566.6	9190.85	8264.1	10188.9	9140.41	9157.92	9903.92	9745.25	10572.6	10578.6	11487.4	9347.67	11214.9	11024.1	11397.7	11255.3	9620.36	11898.9	12178.3	-	-
MW0107567	Ile-Ile	Amino acid and Its metabolites	Small Peptide	C12H24N2O3	3	0.7444	42537-99-5	FALSE	TRUE	TRUE	198.65	160.326	631.074	274.858	638.403	2083.01	431.945	681.081	384.859	443.956	200.659	326.885	1862.96	368.532	2799.99	190.275	2191.85	1726.7	2285.13	3923.95	2604.5	2039.82	2491.52	3859.76	-	-
MW0110342	Val-Glu	Amino acid and Its metabolites	Small Peptide	C10H18N2O5	3	0.7891	424-59-9	FALSE	TRUE	FALSE	458.44	8.692	14.774	5.834	2.633	94.962	298.03	333.276	444.07	295.833	421.407	278.26	3.109	26.976	44.984	18.967	521.543	337.992	156.723	42.7	169.944	110.562	67.507	49.637	-	-
MW0011902	1,2-Dioleoyl-sn-Glycero-3-Phosphocholine	GP	PC	C44H84NO8P	2	0.8995	4235-95-4	TRUE	FALSE	FALSE	2885.26	5584	4879.73	3510.39	4149.24	5218.96	4077.89	3812.88	4148.41	4896.22	3238.11	4063.49	90.52	91.628	2947.95	4544.33	1263.6	1654.21	4890.56	5387.85	5392.12	5018.79	2522.66	5945.61	-	-
MW0107247	His-Asp	Amino acid and Its metabolites	Small Peptide	C10H14N4O5	2	0.8197	41658-60-0	FALSE	TRUE	FALSE	20970.2	20002.8	22095.2	20369.2	21556.6	21881.7	13220.8	12565.7	13034.4	11575	12766.7	12759.3	19636.8	19843.4	19181.9	23274.4	18325.2	20586.4	16793.3	15890.4	15066.1	15083.5	14534.7	15870.6	-	-
MW0010901	(1S,2S,4R,8R)-p-Menthane-1,2,8,9-tetrol	Alcohol and amines	Alcohols	C10H20O4	3	0.6027	402593-46-8	TRUE	TRUE	TRUE	6327.23	5350.44	6491.89	6197.31	4672.15	7257.15	2555.74	2209.04	3596.64	3181.95	2700.8	3014.17	7502.23	8110.48	7369.63	9047.1	6423.31	8354.21	6178.09	7844.66	6021.01	5668.93	5551.44	7222.2	-	-	0.627887
MEDN1480	N-Arachidonoyl-L-Alanine	Amino acid and Its metabolites	Amino acid derivatives	C23H37NO3	2	0.8445	401941-73-9	TRUE	TRUE	TRUE	4329.58	3751.43	3649.57	4322.37	2469.6	4521.21	9695.32	9812.46	9554.98	9907.17	8901.95	10043	2520.44	2452.41	1829.38	2844.44	2284.59	1445.18	5556.21	5753.69	3386.18	4132.51	5606.79	6336.39	-	-	1.83379
MW0125834	Nitroxoline	Heterocyclic compounds	Heterocyclic compounds	C9H6N2O3	1	0.7413	4008-48-4	TRUE	TRUE	FALSE	10685.3	11910.9	12506.3	11325.6	13121.9	13249.3	6461.52	6299.09	6586.16	5964.18	5863.74	6016.75	10802.7	10998.6	10990.4	12189.4	9924.89	10784.6	8288.55	8924.77	8764.74	8320.59	8172.19	7885.98	-	-
MW0055209	(5Z,8Z,11Z,14Z)-N-(3-Furanylmethyl)-5,8,11,14-eicosatetraenamide	FA	Others	C25H37NO2	2	0.9033	390824-20-1	FALSE	FALSE	TRUE	8285.72	8865.36	8119.23	8407.95	8422.3	8646.6	21751.8	23457.1	22839.7	23363.6	23266.7	27726.7	3960.78	18.556	8700.41	6994.66	5746.26	5938.77	8883.94	9329.07	9545.18	9634.65	10053.3	23.021	-	-
MW0007640	Methoxamine	Benzene and substituted derivatives	Benzene and substituted derivatives	C11H17NO3	2	0.7984	390-28-3	FALSE	TRUE	FALSE	18466.6	17538.2	15251.2	11199.3	17367.8	18357.8	7597.77	7429.37	10303.7	7402.18	7441.08	6430.54	20595.6	20562.7	20124.5	21913.9	16733.9	11675.3	10574.3	10959.1	8786.47	8953.2	10712.3	12395	C07513	-
MW0011179	(3beta,22E)-26,27-Dinorergosta-5,22-dien-3-ol	Alcohol and amines	Alcohols	C26H42O	3	0.7831	38788-81-7	FALSE	TRUE	TRUE	5805.61	5942.82	6500.33	5971.63	5755.43	6691.27	16795.3	16695.7	17376.6	15744.9	17012.7	17492	7005.57	4833.35	14886.8	9063.95	3230.62	5962.14	5100.25	4614.83	12696.4	4402.09	4538.71	5900.45	-	-
MW0103432	8-Hydroxyguanosine	Nucleotide and Its metabolites	Nucleotide and Its metabolites	C10H13N5O6	2	0.6905	3868-31-3	FALSE	TRUE	FALSE	90756.4	69667.3	84552.9	82460.6	91794.3	93438.4	16192.8	16140.8	19050.6	14740.8	14652.1	16159.8	69532.7	77840.5	87061.4	93824.8	91977.3	101682	20068.9	22410	22401.8	23269.7	25585.6	28728.3	-	-
MEDP1390	Carnitine C18:1	FA	CAR	C25H47NO4	1	0.7464	38677-66-6	TRUE	FALSE	TRUE	23143.1	32237.5	24036	30525.9	28849.2	21627.6	4684.31	12556	11945.5	8650.26	6536.62	12327.2	4562.3	17891.8	8126.68	16955.7	10471	9907.54	1430.55	4352.8	7357.44	9352.64	5100.74	11973	-	-
MW0157526	Thiothece-474	Others	Others	C41H58O2	3	0.5702	38647-31-3	FALSE	TRUE	FALSE	28797.4	30182.1	29593.4	31680.2	31521.7	34074.2	19809.9	23445.8	21614.4	21261.3	21333.8	25008.2	24161.7	26787	29567.4	34846	24451	30471.9	26483.2	33306.6	30427.1	24766.5	27686.1	30138.2	-	-
MW0009348	(+)-Penbutolol	Benzene and substituted derivatives	Phenolics	C18H29NO2	2	0.8107	38363-41-6	TRUE	TRUE	FALSE	1.6317e+06	1.75459e+06	1.69383e+06	1.69001e+06	1.77416e+06	1.86938e+06	1.36416e+06	1.19298e+06	1.29307e+06	1.34098e+06	1.26608e+06	1.42402e+06	1.41284e+06	1.59707e+06	1.45475e+06	1.79767e+06	1.48673e+06	1.68905e+06	1.46644e+06	1.74273e+06	1.56909e+06	1.60934e+06	1.69489e+06	1.73378e+06	-	-
MW0016399	Carindone	Aldehyde,Ketones,Esters	Ketones	C31H44O6	3	0.5734	38045-62-4	TRUE	TRUE	TRUE	16760.5	16345.6	17936	18604.2	17545.7	19081.3	12579.7	13947.1	14613.8	14509.8	15846	14127.2	18305.7	23030.1	21655.1	19423.8	20287.7	20837.3	15492.3	17409.8	16513.9	14511.1	17109.2	17259.9	-	-	0.865039
MW0106169	Citrulline	Amino acid and Its metabolites	Amino acids	C6H13N3O3	1	0.9192	372-75-8	FALSE	TRUE	FALSE	225.424	33925.9	92.974	341.591	40587.4	131.866	76645.4	73667	93711.4	96639.4	43171	83583.1	17.868	292.399	43.517	150.326	31890.7	36197.1	101269	120338	107713	92753.9	98936.9	116294	C00327	ko00220,ko01100,ko01230
MW0160374	N-(indole-3-acetyl)-L-leucine	Organic acid and Its derivatives	Organic acid and Its derivatives	C16H20N2O3	3	0.7458	36838-63-8	TRUE	FALSE	FALSE	12701.1	12992.9	14430.7	13356.9	14753.3	14748.4	18394.3	19964.2	20803.7	19056.7	20051.4	21890.2	7957.7	9969.52	10453.6	13248.6	10250.9	12655.9	14907.4	18509.6	19140.5	20075.3	21866.3	25564.5	-	-
MEDP1667	Phe-Glu	Amino acid and Its metabolites	Small Peptide	C14H18N2O5	1	0.8435	3617-45-6	TRUE	TRUE	FALSE	3165.31	2732.24	3823.52	3445.14	3680.41	3992.3	17126.8	11775.9	17982.6	15881.7	15693.3	16611.2	4366.97	4473.19	5268.66	5450.69	4748.32	5887.73	24142.3	29064.3	26537.3	20485.7	25862.9	28445.8	-	-
MEDP1339	LPC(18:1/0:0)	GP	LPC	C26H53NO7P	1	0.7698	3542-29-8	TRUE	TRUE	FALSE	47021.3	66617.4	54585.7	45167.7	40676.2	57715.9	67668.2	68848.3	72595.4	62785	71396.9	74626.8	69384.9	58957	88051	101846	67267.7	68611.6	40781.7	38927.7	60903.5	40675.8	44972	39513.9	-	-
MW0056964	1-Stearoyl-2-arachidonoyl-sn-glycero-3-phosphocholine	GP	PC	C46H84NO8P	2	0.9292	35418-59-8	FALSE	TRUE	FALSE	14202.2	19596.1	15231.3	29533.5	39272.9	223074	24347.6	29387.9	16533.3	27172.9	18035.4	18145.7	33015.7	18484.7	9872.08	5674.95	6873.83	14561.9	55598.7	35980.4	45704.8	32362.3	29903	72819.3	-	-
MW0112938	(E)-beta-Damascone	Aldehyde,Ketones,Esters	Ketones	C13H20O	2	0.7325	35044-68-9	TRUE	TRUE	FALSE	5951.5	4995.22	6589.73	6785.94	6701.27	7455.88	5293.79	6538.02	5039.2	6075.1	4909.76	4714.85	4145.11	6104.11	3621.77	5616.86	5447.65	5380.17	6548.62	7840.64	8317.02	7537.15	7561.95	7526.49	-	-
MEDL01874	Notoginsenoside T2	Terpenoids	Triterpene Saponin	C37H62O10	3	0.6261	343962-54-9	FALSE	TRUE	FALSE	3094.35	3664.22	3587.79	2323.03	2606.48	2392.92	2434.06	1736.81	1732.89	1686.5	1578.86	1923.11	1176.41	1919.41	1712.38	2040.73	2983.18	2901.43	1979.01	3486.34	2301.56	2554.51	3017.04	2870.24	-	-
MW0055397	Notoginsenoside T1	Terpenoids	Triterpene	C36H60O10	3	0.6383	343962-53-8	FALSE	TRUE	FALSE	4651.61	5983.32	5613.33	5121.16	5611.89	5599.32	3975.57	4405.56	4232.66	3903.38	3831.17	3952.99	4599.6	5595.22	5044.19	6418.9	5290.86	5531.59	5272.22	5296.88	4770.23	4429.58	4943.7	6982.89	-	-
MW0169873	Spirilloxanthin	Terpenoids	Tetraterpenes	C42H60O2	3	0.6233	34255-08-8	FALSE	TRUE	FALSE	1.17653e+06	1.22964e+06	1.26029e+06	1.14251e+06	1.22846e+06	1.24212e+06	932284	1.03672e+06	998152	1.01264e+06	932542	944031	1.15492e+06	1.17015e+06	1.20082e+06	1.326e+06	1.18519e+06	1.23758e+06	1.18511e+06	1.18915e+06	1.03635e+06	1.03973e+06	1.1308e+06	1.53307e+06	C15881	ko01100
MW0016971	Celastrol	Benzene and substituted derivatives	Benzene and substituted derivatives	C29H38O4	2	0.7868	34157-83-0	TRUE	TRUE	FALSE	158828	166797	156108	180821	165672	197844	118609	110161	118169	149207	123452	130842	129857	191854	119510	131573	102051	117098	154785	143373	172122	161049	149810	259347	-	-
MW0013707	3-(5,5,6-Trimethylbicyclo[2.2.1]hept-2-yl)cyclohexanol	Alcohol and amines	Alcohols	C16H28O	3	0.5522	3407-42-9	FALSE	TRUE	FALSE	2836.52	3066.57	2821.71	2637.2	2990.53	2952.87	1989.01	2140.84	2392.64	2596.69	2296.57	2149.32	2716.81	2502.18	2487.78	3339.67	2424.83	2494.9	2684.76	2867.36	2296.38	2715.69	2753.22	3512.05	-	-
MW0012743	19-Noretiocholanolone	Aldehyde,Ketones,Esters	Ketones	C18H28O2	2	0.6801	33036-33-8	FALSE	TRUE	FALSE	1.34176e+06	1.61368e+06	1.44657e+06	1.34408e+06	1.41187e+06	1.60349e+06	1.07387e+06	1.04611e+06	1.14357e+06	1.16047e+06	1.07378e+06	1.10167e+06	1.33055e+06	1.49162e+06	1.35611e+06	1.49686e+06	1.36829e+06	1.45132e+06	1.21556e+06	1.31288e+06	1.19863e+06	1.20092e+06	1.3036e+06	1.72933e+06	-	-
MW0125873	Nomifensine maleate	Benzene and substituted derivatives	Benzene and substituted derivatives	C20H22N2O4	2	0.8022	32795-47-4 | 24524-90-1	FALSE	TRUE	FALSE	48.61	15.622	425.329	70.022	40.195	23.045	4.944	23.156	12.343	17.61	23.8	20.884	500.587	413.911	65.08	68.336	57.829	34.22	34.009	25.641	31.064	33.852	34.615	32.109	-	-
MW0113023	3-Galactosyllactose	Carbohydrates and Its metabolites	Sugars	C18H32O16	2	0.6244	32694-82-9	TRUE	FALSE	FALSE	28009.9	31545.3	31892.1	30384.3	31643.9	33183.4	28092.1	27392.7	31043.1	28311.4	27794.2	30127.2	23586.7	25870.2	28148.9	30454.7	24987.7	29205.5	28966.9	30649.9	31103.7	29612.3	32715.2	35470.5	-	-
MW0105588	Allopurinol	Heterocyclic compounds	Heterocyclic compounds	C5H4N4O	1	0.865	315-30-0 | 180749-08-0 | 180749-06-8 | 73334-58-4 | 180749-09-1 | 180749-07-9 | 184789-03-5 | 291279-53-3	FALSE	TRUE	FALSE	11855	8349.26	28097.4	25468.8	26899.7	44867.6	17922.9	12299.4	14795.3	22005.7	14348.8	18955.7	15353.2	43775.1	18889.5	53618.1	34517.9	32402.9	8610.91	6302.23	7261.46	7822.15	4656.28	4344.86	-	-
MW0125208	Monocrotaline	Heterocyclic compounds	Heterocyclic compounds	C16H23NO6	2	0.6926	315-22-0 | 109525-74-8	FALSE	TRUE	FALSE	1519.17	1877.28	2444.21	1975.11	1793.47	2051.8	1089.38	1335.87	1506.7	1524.59	1141.93	1362.87	1878.58	1650.86	1417.37	1930.7	1710.12	1593.67	1235.29	2002.32	1862.28	1566.98	1776.42	2632.89	-	-
MEDP0618	Carnitine-2-methyl-C4	FA	CAR	C12H23NO4	1	0.92	31023-25-3	TRUE	TRUE	TRUE	2797.45	2361.67	2915.8	2787.43	2989.47	3113.49	2881.16	2068.29	3350.12	3001.87	2878.73	3071.36	3337.14	3393.24	2592.56	4132.19	3384.19	3725.26	3922.33	4732.14	4071.74	4070.06	4433.8	5230.94	-	-	0.727621
MW0055241	N-acetylsphingosine	SL	SPH	C20H39NO3	2	0.8381	3102-57-6 | 195194-58-2	TRUE	TRUE	TRUE	18191.9	22366	22504.4	22160.5	16516.8	24756.7	39937.4	36372.3	32893.2	31611.7	34010.6	36053.5	7711.7	9670.12	9742.71	12055.4	12558.7	10827	23832.6	29095.4	27910.2	25373	28955.3	24853.4	-	-	1.51571
MW0010982	(25R)-Delta(4)-dafachronic acid	Organic acid and Its derivatives	Organic acid and Its derivatives	C27H42O3	2	0.6178	309762-85-4	FALSE	TRUE	FALSE	72008.1	67935.3	69023.5	70772.9	73902.2	75412	131665	134570	135052	131457	128042	138466	33077.9	67985.9	83137.9	55364.1	107678	39766.3	112746	114221	111493	103064	107254	58866.6	C20839	-
MW0007841	Monoisobutyl phthalate	Aldehyde,Ketones,Esters	Esters	C12H14O4	1	0.8542	30833-53-5	TRUE	TRUE	TRUE	3468.33	1975.09	1930.83	1867.89	3414.66	1809.48	907.988	1127.84	462.224	705.53	759.875	951.482	3480.15	4103.79	5097.57	4588.1	3845.1	4393.26	3933.1	4040.81	3778.23	3201.72	4922.99	5677.4	-	-	0.379561
MEDP2114	2-Amino-5-methyl-4-phenylthiazole	Benzene and substituted derivatives	Benzene and substituted derivatives	C10H10N2S	1	0.6099	30709-67-2	FALSE	TRUE	FALSE	7496.86	8521.92	16496.6	8436.65	7397.16	7993.69	6174.03	5371.87	6123.87	6615.63	5951.23	6867.38	17257	14911.7	8486.25	7489.15	7741.9	8400.07	7760.55	7892.3	7044.05	7557.05	10853	9601.2	-	-
MW0015980	(3S,5S,9R,10S,13R,14R,17R)-10,13-dimethyl-17-[(E,2R)-5-methylhex-3-en-2-yl]-2,3,4,5,6,9,11,12,14,15,16,17-dodecahydro-1H-cyclopenta[a]phenanthren-3-ol	Hormones and hormone related compounds	Hormones and hormone related compounds	C26H42O	3	0.7483	30674-32-9	TRUE	TRUE	TRUE	41221.3	43693.7	44321	42889.9	45277.2	50621.5	50394.4	51565	54970.7	48189.4	56002.4	57051.5	27009.7	31291.2	26964.4	40411.6	30313.6	34937.9	38726.4	42025.1	28882.2	33930.8	40180	43607.3	-	-	1.40145
MW0194064	Acetyl-L-carnitine	FA	CAR	C9H17NO4	1	0.9269	3040-38-8 | 14992-62-2	FALSE	TRUE	FALSE	36837.3	32097.8	30242.3	29341.6	34851.2	34764.1	22700.7	25556.6	27000.1	22397.4	22500.3	25783.8	28240.1	26241	25957	38396.5	31351.5	34484.7	26658.9	31522.9	28417.2	28377.6	25888.5	25345	C02571	ko04931
MW0063243	Pyrohyperforin	Terpenoids	Terpenoids	C35H50O4	3	0.5436	303115-46-0	TRUE	FALSE	TRUE	19973.8	19166.4	22040.3	19007.7	21321.4	19234.4	14684.2	14681.2	17349.7	16976	15288.3	15349.9	24850.8	24326.8	22145	23521.5	21423	22071.9	16494.1	17624.2	15905.9	16096.6	18494.1	27775.2	-	-
MW0138932	Methoxsalen	Heterocyclic compounds	Heterocyclic compounds	C12H8O4	2	0.6627	298-81-7	TRUE	TRUE	FALSE	1141.04	1374.88	1223.65	1028.87	2111.75	1500.42	17.007	73.697	40.927	38.392	20.247	5.037	67.223	38.917	481.212	584.107	489.221	608.438	1028.05	610.689	931.448	872.276	971.18	856.52	C01864	-
MW0049807	1-Palmitoyl-2-oleoyl-sn-glycerol	GL	DG	C37H70O5	2	0.7493	29541-66-0	TRUE	FALSE	TRUE	8515.64	4852.29	2971.21	4391.57	8171.08	9615.17	7332.51	8884.16	16799.6	16779.3	14535.3	13794.1	1445.08	1361.01	963.287	1253.99	667.552	7920.65	6988.81	8030.82	8477.89	8213.68	10806.8	10019.6	C13861	-
MW0160468	Hydrogen phosphate	Others	Metal, Non-metal and related compounds	HO4P-2	3	0.8736	29505-79-1	FALSE	TRUE	TRUE	44061.6	61146.4	55188.8	42582.8	58409	55642.3	67041.3	54557.7	53365.5	68532.1	69814.6	63501.3	54431	44042.7	53770.7	46282.9	65259	60179.4	32003.8	44619.2	33116	31363.3	45542.9	43502.3	-	-
MW0150782	Hexadecasphinganine	SL	SPH	C16H35NO2	3	0.5568	28457-97-8	TRUE	TRUE	FALSE	520738	569916	540630	546058	601978	725946	299090	269961	312378	355990	317473	368811	271247	396882	269477	426544	317242	434497	505015	572189	561507	512076	571080	549941	-	-
MW0063326	Reticulataxanthin	Terpenoids	Triterpene	C33H44O2	3	0.8539	28368-09-4	TRUE	FALSE	TRUE	12981.3	11221.1	15645.5	8907.47	9337.09	13664.1	10143	12244.2	12577.5	10590.8	6576.89	6432.24	33559.8	33057.1	25462.2	48380.7	27596.9	12338	15325.4	11600.1	6977.97	15342.5	8099.69	10204.7	-	-
mws0120	Choline Alfoscerate	GP	PC	C8H20NO6P	1	0.9531	28319-77-9	FALSE	TRUE	FALSE	18657.9	7753.2	20410.9	19458.8	21556.3	22425	444360	483334	535865	486732	384377	463172	7646.03	21144.5	12942.3	13897.8	21805.4	12681.7	512101	561639	559207	542828	505337	552722	C00670	ko00564,ko00565,ko05231
MW0014099	beta-Elemolic acid	Organic acid and Its derivatives	Organic acid and Its derivatives	C30H48O3	2	0.6274	28282-54-4	FALSE	FALSE	TRUE	35003.7	58439.5	43677.9	1597.66	1876.76	2160.39	1980.06	52464.8	1792.97	1998.59	54149.5	2488.09	52943.6	27060.1	63333.8	24056.1	58118.7	53775.1	49786.2	63332.9	39663.1	27261.8	57921.3	42891.7	-	-
MW0107887	N-linoleoylglycine	Amino acid and Its metabolites	Amino acid derivatives	C20H35NO3	2	0.7812	2764-03-6	TRUE	TRUE	TRUE	32622.5	34718.1	35976.1	32442.9	34650.3	38084.6	40950.4	42407.5	44091	40132.9	38469.7	47784.2	25222	32542.1	26125.7	37460.9	26445.2	29288.5	30891.6	33214.9	19431.5	23444.8	29255.4	31123.1	-	-	1.34224
MW0056955	PC(18:0/18:2)	GP	PC	C44H84NO8P	2	0.7223	27098-24-4	TRUE	FALSE	FALSE	114129	249591	223816	160812	221372	356226	290057	254993	241233	155001	177057	247523	1228.9	44126	125178	94829.9	48102.8	26236.9	345311	364609	317292	1.57227e+06	594626	321640	-	-
MW0056887	1-Palmitoyl-2-oleoyl-sn-glycero-3-phosphocholine	GP	PC	C42H82NO8P	2	0.9487	26853-31-6	TRUE	FALSE	FALSE	3018.11	3643.26	1761.04	1368.02	1236.93	5202.04	2501.38	2107.64	906.519	966.418	2740.42	1935.76	214.618	100.407	73.832	46.336	36.379	1528.54	14722.4	4343.47	3441.8	3497.41	7551.26	3122.81	-	-
MW0114590	Hexaethylene glycol	Alcohol and amines	Alcohols	C12H26O7	2	0.9195	2615-15-8	FALSE	TRUE	FALSE	82695.8	82539.7	86807.1	79123.1	91984.4	87134.6	68489.4	72751.9	75255.3	75273.7	65135.6	66676.5	88355.5	80322.2	82371.3	91773.6	79857.7	81820.3	73491.7	80003.3	76647.5	77331.6	82052.1	102636	-	-
MW0125279	N-(14-Methylhexadecanoyl)pyrrolidine	Alcohol and amines	Amines	C21H41NO	3	0.8002	260058-83-1	TRUE	TRUE	FALSE	6351.19	6753	7003.78	7862.59	6991.94	7591.31	9196.41	9261.68	11190.4	8493.96	9207.73	10485.1	2728.26	3239.54	3885.12	2472.4	3051.98	3205.64	18407.7	27123.4	21287.8	20734.5	25609.7	29193.4	-	-
MW0107973	Firefly luciferin	Heterocyclic compounds	Heterocyclic compounds	C11H8N2O3S2	2	0.9856	2591-17-5	TRUE	TRUE	FALSE	488595	524607	536739	584746	538380	596861	493320	463413	531978	511102	485828	516803	433641	470605	488625	550511	436853	502553	511757	591752	563129	527662	637223	629307	C02740	-
MW0110759	L-threo-Sphingosine	Alcohol and amines	Alcohols	C18H37NO2	2	0.9343	25695-95-8	TRUE	TRUE	FALSE	56768	63166	65811.4	58918.8	57158.1	66980.5	17334.9	15449.3	17292	20109.4	19059.6	16073.3	44187.7	43493.1	48694.3	48197.7	47487.9	52796.9	24175.5	20785.4	20918.5	22004.6	23280.5	23786.7	-	-
MW0063662	Stearoylcarnitine	FA	CAR	C25H49NO4	2	0.9323	25597-09-5	TRUE	FALSE	TRUE	19087.2	22996.1	22568.4	25705.5	19865.7	22031.1	2842.11	4508.72	3861.99	3503.51	3150.86	4603.32	5701.14	8974.15	5555.57	8786.74	8177.42	7026.9	2862.36	2799.63	3383.36	3525	2301.91	2791.89	-	-
MW0140641	(2s)-2-(4-Chloro-2-methylphenoxy)propanoic acid	Benzene and substituted derivatives	Benzene and substituted derivatives	C10H11ClO3	3	0.7118	25333-13-5	TRUE	FALSE	FALSE	4259.17	4844.24	4072.37	4661.03	5883.12	5133.48	3530.88	3221.98	3149.24	4374.63	3663.28	2797.5	2965.71	3736.95	4772.28	3695.14	3140.67	4211.05	3788.52	4207.64	3635.93	3633.03	3467.43	5588.3	C20686	-
MW0126849	Trazodone hydrochloride	Others	Medicine	C19H23Cl2N5O	1	0.6377	25332-39-2 | 19666-36-5	TRUE	FALSE	FALSE	15439.3	12145.2	17620.7	16494	18048	19670.7	24747.8	23126	26068.9	22216.4	22824.3	26088.4	9468.26	11671.2	13449.2	15354.1	12280.2	14866.1	17255	22362.9	23082.2	18936.9	25447.1	31421.1	-	-
MW0054402	L-Octanoylcarnitine	FA	CAR	C15H29NO4	2	0.5587	25243-95-2	TRUE	FALSE	FALSE	43792.3	49468.8	53441.5	43453.7	45860.3	45581.6	36833.9	34325.9	39045.6	40826.3	35126.2	36699.9	53199.1	51085.6	54988.7	52829	49071.7	50167.7	39699.8	42161.7	35763.4	39059.8	42628.1	60582	C02838	-
MW0108946	Aceglutamide	Amino acid and Its metabolites	Amino acid derivatives	C7H12N2O4	2	0.7007	2490-97-3	TRUE	FALSE	FALSE	21714.3	24025.3	24791	24024.2	26424.3	25885	29396.3	31672	26720.8	25752.3	28981.6	32546	15612.6	19079.2	17671.8	20189.4	17743.2	21634.3	28235.8	33622	31261.5	31700.8	35056.3	37055.1	-	-
MW0151663	Ile-Ala	Amino acid and Its metabolites	Small Peptide	C9H18N2O3	3	0.7349	24787-73-3	FALSE	TRUE	FALSE	3.489	1.75	2.572	0.366	7.709	10.362	55.539	56.962	44.337	11.141	69.836	56.33	11.376	7.693	0.653	0.963	1.434	8.909	349.459	555.582	424.195	332.721	460.735	606.004	-	-
MEDP0401	5'-Deoxy-5'-(Methylthio) Adenosine	Nucleotide and Its metabolites	Nucleotide and Its metabolites	C11H15N5O3S	1	0.9574	2457-80-9	TRUE	TRUE	FALSE	32434.8	36213.9	31157	28009.1	36064	33261.6	17945.2	15296.5	20099.2	14976.3	17084.7	17775.2	40678.6	42153.1	43503.5	56007.5	38344.7	47197	10301.2	11911.6	9843.8	9272.12	9841.94	10004	C00170	ko00270,ko01100
MW0111490	(2R,3R)-2,3-Butanediol	Alcohol and amines	Alcohols	C4H10O2	2	0.8172	24347-58-8	FALSE	TRUE	FALSE	1201.96	1350.93	5536.56	1251.31	1266.76	1264.01	1026.43	948.05	1077.22	1065.67	1036.74	941.254	1789.99	5374.08	1172.79	1250.19	1019.31	1276.42	1136.43	1216.05	1104.13	1063.2	1303.11	1176.17	C03044	ko00650
MEDTP01677	FFA(12:1)	FA	FFA	C12H22O2	2	0.5518	2430-94-6	FALSE	TRUE	FALSE	11.591	8.252	68.032	11.414	8.171	12.3	4.032	3.186	5.795	1.94	3.455	4.145	101.143	66.854	11.439	9.073	10.721	6.991	3.725	10.165	9.96	8.133	16.056	15.641	-	-
MW0138816	Lunarine	Heterocyclic compounds	Heterocyclic compounds	C25H31N3O4	2	0.9181	24185-51-1	TRUE	TRUE	TRUE	16360	16280.5	18670.7	16984.4	18052.9	19628.3	132.045	160.416	333.339	274.272	41.755	210.592	9.053	8.033	2985.8	3624.26	3456.76	3444.47	68.856	19.621	100.368	70.28	32.237	95.886	-	-	7.69848
MW0130336	2,3',4,5'-Tetramethoxystilbene	Benzene and substituted derivatives	Benzene and substituted derivatives	C18H20O4	2	0.9321	24144-92-1 | 20578-92-1	TRUE	TRUE	TRUE	809140	847186	851185	809897	837608	825427	654825	623106	701923	701247	667190	649148	1.09867e+06	932865	913013	977787	966690	1.11359e+06	714459	870915	782964	687880	788048	904658	-	-	0.835033
MW0105712	L-Argininosuccinic acid	Amino acid and Its metabolites	Amino acid derivatives	C10H18N4O6	2	0.9855	2387-71-5	FALSE	TRUE	FALSE	202.941	8.315	143.133	240.958	292.713	238.826	213.954	232.665	281.68	195.003	176.846	179.208	3594.87	24.363	2.393	7.536	1.579	24.832	530.636	623.373	581.211	507.945	704.053	737.92	C03406	ko00220,ko00250,ko01100,ko01230
MW0107951	L-Selenocystathionine	Others	Others	C7H14N2O4Se	3	0.7542	23809-95-2	TRUE	TRUE	FALSE	1433.98	1190.72	1780.67	1778.98	2003.31	1898.95	949.284	949.775	1269.91	1034.69	981.981	763.692	1123.82	1438.84	1183.45	729.994	1156.55	1173.85	1657.71	1972.18	1974.25	1193.28	871.442	1726.08	C05699	ko00450,ko01100
MEDL02503	Carnitine C16:0	Alkaloids	Alkaloids	C23H45NO4	1	0.7384	2364-67-2	TRUE	TRUE	TRUE	106221	117139	97340.2	111351	108265	101027	23814.8	37333.2	31174.1	29712.1	26066.7	39317.2	39636.3	55543.4	39560.2	69818.7	45651.2	50883.3	12266.1	15177.2	15037.6	16013.6	14758.3	19941.6	C02990	ko00071,ko01212	2.10192
MW0107662	L-Aspartate-semialdehyde	Amino acid and Its metabolites	Amino acid derivatives	C4H7NO3	3	0.9911	2338-03-6	FALSE	TRUE	FALSE	557.736	489.521	1452.92	1338.48	1181.11	1630.47	1884.95	2125.3	2380.58	2205.14	1508.51	2175.82	342.612	813.418	634.522	1143.87	1186.19	569.212	3993.07	4971.84	3625.13	3351.46	4252.99	5361.35	C00441	ko00260,ko00270,ko00330,ko00400,ko01100,ko01210,ko01230
MW0055321	Nivalenol	Alcohol and amines	Alcohols	C15H20O7	2	0.9065	23282-20-4	TRUE	FALSE	FALSE	6147.85	7634.07	7308.55	5611.91	6777.89	7145.82	2824.73	2943.54	3046.8	2901.98	2665.31	2904.2	5219.38	4003.88	4531.62	6413.39	3868.03	5910.05	2886.91	2989.66	2835.2	2829.13	2449.66	3110.08	-	-
MW0111261	Pirimicarb	Heterocyclic compounds	Heterocyclic compounds	C11H18N4O2	2	0.7265	23103-98-2	FALSE	FALSE	TRUE	59175.6	61584.2	62345.5	55754.8	61450.4	62490.8	49031.4	47560.7	51825.5	54349.3	44601.9	46747.6	60756.2	65305.9	61272.9	68537	66240.3	60656.6	51907.1	57424.4	58117.3	56077.4	60156.5	100737	C11079	-
MW0151765	Irehine	Alcohol and amines	Amines	C23H39NO	3	0.7091	2309-39-9	TRUE	TRUE	FALSE	135847	125879	139111	135149	129289	152077	321993	316180	323677	289546	309679	332742	148647	184025	135528	164694	150936	199305	173196	183968	184324	207790	219837	187743	C10810	-
MW0006831	Diflunisal	Benzene and substituted derivatives	Benzene and substituted derivatives	C13H8F2O3	2	0.8866	22494-42-4	TRUE	FALSE	FALSE	12526.7	13615	13018.6	11182.4	11333.7	11938.1	10489.9	10433.2	10762.9	11822.1	10532.1	10358.4	16600.6	15503.2	14514.3	15325.7	15750.5	15277.2	9519.61	10500.5	9749.73	9863.54	11556.8	15681.8	C01691	-
MW0011495	(all-E)-6'-Apo-y-caroten-6'-al	Aldehyde,Ketones,Esters	Aldehydes	C32H42O	3	0.8271	22255-36-3	TRUE	FALSE	TRUE	63905.9	64996.3	69668	58391.9	59368.8	64559.6	50520.4	52924.8	58701.1	59319.3	54812.2	49860.6	83084.6	77442.2	78476.7	83841	79427.4	68048.1	53981.8	61563.8	50521.1	61107.7	62298	77234.4	-	-
MW0125198	Molinate	Others	Others	C9H17NOS	2	0.8488	2212-67-1	TRUE	FALSE	FALSE	8077.29	8761.36	10572.8	9630.03	11614.9	11890.2	12809.1	12216.1	11071.1	13113.9	12162.8	13023.6	6181.53	4400.08	7346.07	7797.46	6893.4	9279.86	11181.9	13905	12944.7	12396.9	15307.4	16225.5	-	-
MW0104240	1-Aminocyclopropanecarboxylic acid	Organic acid and Its derivatives	Organic acid and Its derivatives	C4H7NO2	1	0.8049	22059-21-8	FALSE	TRUE	FALSE	19036.4	9841.42	22161.4	19932.3	21954.8	22596.6	11020.8	12011.1	13314	12433.1	10042.4	12701.7	9790.92	22635	12530.3	17790.5	17202	13853.3	14608.7	14396.7	13810.8	12148	13944.3	14553.8	C01234	ko00270,ko01100
MW0103357	2'-O-Methyladenosine	Nucleotide and Its metabolites	Nucleotide and Its metabolites	C11H15N5O4	1	0.8708	2140-79-6	TRUE	TRUE	FALSE	322654	401267	459670	446474	483199	527962	261490	265257	278181	348911	244196	304328	497723	520047	494351	701913	509657	579868	214659	140378	159302	163035	135549	131383	-	-
MW0141009	1-(1Z-Octadecenyl)-2-(4Z,7Z,10Z,13Z,16Z,19Z-docosahexaenoyl)-sn-glycero-3-phosphoethanolamine	Others	Others	C45H78NO7P	2	0.6715	206059-98-5	TRUE	FALSE	FALSE	107208	114291	107709	108720	113121	120100	81067.7	80228	88802.6	94271.8	94382.6	90895.1	95736.4	94606.5	98090.6	108415	102288	114645	97087.7	105562	93772.7	88671.7	97492.5	137015	-	-
MEDP1180	LPC(14:0/0:0)	GP	LPC	C22H46NO7P	1	0.9538	20559-16-4	TRUE	TRUE	FALSE	6269.14	8320.69	4877.16	4967.77	4588.22	7052.73	20253.3	18357.8	19742.4	18708.2	19538.7	18919.3	8698.06	5784.4	8855.83	11755.7	7028.52	7843.88	11296.5	10682	9494.72	13501.8	4092.3	10102.7	-	-
MW0110349	Val-Ile	Amino acid and Its metabolites	Small Peptide	C11H22N2O3	3	0.7929	20556-14-3	FALSE	TRUE	TRUE	124.08	75.772	238.197	112.27	137.611	477.215	591.298	739.953	562.781	672.329	757.891	693.746	382.324	238.49	619.4	38.631	545.146	538.558	3171.38	4916.78	3545.08	2897.92	4142.77	5146.64	-	-
MW0139653	Saponarin	Flavonoids	Flavonoid	C27H30O15	2	0.5095	20310-89-8	FALSE	TRUE	FALSE	17598.5	19413.1	20080.8	20598.7	19464.8	21290.6	12888.6	12541.2	13691.2	12284	12367.5	14517.2	16859.7	18543.8	18010.3	19908	16459.5	19318	16337.4	17099.9	15823.7	15303.8	15497	15470.9	C08064	-
MW0014037	3-hexanoyl-NBD Cholesterol	Hormones and hormone related compounds	Hormones and hormone related compounds	C39H58N4O5	2	0.6948	201731-19-3	TRUE	FALSE	FALSE	7154.99	7234.08	20288.9	8945.45	2259.26	8916.7	11152.5	12469.3	12745.9	13589.7	20813.3	7354.02	15544.8	14568.3	26640.8	16876.3	12388.6	15577.8	5656.17	13013	10237.5	10371.2	12758.8	11287.9	-	-
MW0127419	Butylate	Aldehyde,Ketones,Esters	Esters	C11H23NOS	2	0.7084	2008-41-5	FALSE	TRUE	FALSE	39393.3	42742.6	33740.3	39658.2	42626.2	41773.5	36498.9	31176.3	33771.4	33600.9	34180	32671.2	32284.1	31159.7	37954.2	44797	42927.5	48468.2	36117.2	44037.8	42166.2	34914.1	36380.8	45989.7	-	-
MW0000057	10-Hydroxycamptothecin	Alkaloids	Alkaloids	C20H16N2O5	2	0.8662	19685-09-7	TRUE	TRUE	FALSE	60194.2	64140.4	68135.4	65484.1	68611.2	67435.9	52364.7	52716.6	52789.3	51494.8	52661.3	54055.3	52810.2	55929.1	60285.8	66316.4	53681.9	63253.6	57949.2	59855	57912	59253.7	61049.7	67934.7	C17939	-
MW0105495	L-Alanyl-L-alanine	Amino acid and Its metabolites	Small Peptide	C6H12N2O3	1	0.6355	1948-31-8	TRUE	TRUE	TRUE	4243.94	4361.84	4934.84	4246.15	5088.65	7971.84	4181.62	3350.54	2855.28	3073.62	4221.72	3641.87	7382.94	8183.57	11594	13853.5	9981.22	10718.3	12028.1	25809.3	16321.7	14492	16135.6	19271	-	-	0.314722
MW0012998	LPC(18:0/0:0)	GP	LPC	C26H54NO7P	1	0.7649	19420-57-6	FALSE	TRUE	FALSE	12141.1	12306.1	13557.3	11530.3	11785.1	15767.1	26160.1	26058.7	28857.6	23376.5	24350.9	24854.6	12601.1	14121.8	15601.9	16902.4	14665.4	12898.5	16017.8	16237.6	16544.6	17903.9	17539	16923.9	C04230	ko00564,ko05231
MW0145220	Arachidonic Acid methyl ester-d8	FA	Others	C21H34O2	2	0.8763	19245-55-7	TRUE	FALSE	TRUE	39.426	30.711	39.75	74.831	26.327	31.084	992.855	1058.52	970.166	964.047	948.97	1143.9	2045.96	2974.73	3155	5766.86	9470.91	6387.98	431.064	719.061	1367.85	280.894	992.094	990.135	-	-
MW0111418	(2S,3S)-butane-2,3-diol	Alcohol and amines	Alcohols	C4H10O2	2	0.8372	19132-06-0	FALSE	TRUE	FALSE	2807.22	2937.41	4433	2951.24	2484.47	3407.45	2418.09	2449.28	2652.39	2649.27	2410.43	2629.62	4559.47	4340.65	2697.47	2895.34	1986.1	3122.52	3901.47	2915.27	2712.52	3039.68	2987.52	2996.04	C03046	ko00650
MW0168794	Atrazine	Heterocyclic compounds	Heterocyclic compounds	C8H14ClN5	2	0.7101	1912-24-9	TRUE	TRUE	FALSE	4011.35	3188.48	3675.71	3480.82	4125.7	4533.6	914.043	745.766	1048.43	916.49	845.028	995.914	3771.68	4167.66	4268.92	5523.48	4725.71	5383.96	1077.47	1266.33	1202.85	1210.71	849.133	1486.84	C06551	ko01100
MW0062208	Prosapogenin A	Steroids	Steroidal saponins	C39H62O12	2	0.7548	19057-67-1	TRUE	TRUE	FALSE	4020.25	6070.37	7041.46	4374.77	4864.14	3725.42	2288.24	3498.98	2802.93	3658.97	2874.43	4307.49	5247.43	7487.01	5766.89	8612.71	6224.11	7787.89	762.421	1000.69	1395.81	1657.91	1067.64	1612.8	-	-
MEDP1067	Palmitoylisopropylamide	Alcohol and amines	Amines	C19H39NO	1	0.9142	189939-61-5	FALSE	TRUE	TRUE	12201.6	13549.1	13826.4	13607.3	8785.49	14064.7	12408	6308.94	12038.4	8550.52	10660.8	11746.7	210.831	54.279	310.915	6027.66	23018.5	6954.72	12.237	27.022	363.859	70.884	50.437	80.43	-	-
MW0000828	(S)-2-Benzhydrylpyrrolidine hydrochloride	Others	Others	C17H20ClN	2	0.7004	188398-87-0	TRUE	FALSE	FALSE	15807.5	16181.3	17658.6	16411.7	17005.7	20214.6	20193.2	20014.6	22058.5	20380.5	20204.9	22351.8	10163.2	13016	13226.3	14863.3	13332.9	15711.1	18328.4	22510.8	21375.9	21649.1	23350.8	25118.9	-	-
MW0055124	3-(11,12-Dihydroxy-15,19-dotriacontadienyl)-5-methyl-2(5H)-furanone, 9CI	FA	Others	C37H66O4	3	0.6586	185336-15-6	FALSE	TRUE	TRUE	7842.24	7303.01	5582.6	5124.27	7077.14	4888.73	6442.53	5432.67	7037.37	4460.46	3202.35	2879.93	4476.85	14427.8	19744.3	11939.7	5336.64	10768.1	6489.69	8677.25	6299.49	7800.22	6505.25	7328.11	-	-
MW0008401	(5Z,8Z,11Z,14Z)-N-(4-hydroxyphenyl)icosa-5,8,11,14-tetraenamide	Benzene and substituted derivatives	Benzene and substituted derivatives	C26H37NO2	2	0.832	183718-77-6 | 198022-70-7	TRUE	FALSE	FALSE	115585	116523	122673	118600	143180	125151	81504.6	105225	100713	119938	93355.5	89324.8	140801	153692	153360	119087	145570	134314	64693.1	109757	105678	83032.5	118344	92425.2	-	-
MEDP1096	PC(12:0/12:0)	GP	PC	C32H64NO8P	1	0.7433	18194-25-7 | 127641-86-5	TRUE	TRUE	FALSE	2449.49	4061.51	3716.18	2499.39	2261.69	4901.97	3914.64	3842.62	3648.65	2805.39	3495.94	4339.67	5199.76	4343.38	6280.26	7232.14	3981.88	4345.75	169.845	37.631	407.318	214.73	650.858	253.954	-	-
MW0122087	6-Chloro-5-methyl-N-(6-((2-methylpyridin-3-yl)oxy)pyridin-3-yl)indoline-1-carboxamide dihydrochloride	Others	Others	C21H21Cl3N4O2	2	0.8122	181632-25-7	FALSE	TRUE	FALSE	21779.4	23185.5	25509.4	22789.9	24690.4	24795.6	17088.6	16880.5	17515.8	16003.3	15998.3	16709.8	20280.1	22480.5	23199.8	26113.1	19884.3	23226.9	20506	20134.2	19835.7	19302.2	19684.7	22776	C71210	-
MW0063380	Palmitic monoisopropanolamide, (R)-	FA	Others	C19H39NO2	2	0.9206	179951-56-5	FALSE	TRUE	TRUE	444.002	334.665	403.189	288.61	753.844	682.138	332.445	1512.57	834.884	1720.76	745.467	1434.51	295.721	411.727	172.879	624.839	233.343	173.288	122.77	13.806	48.315	37.621	55.492	62.466	-	-
MW0139195	O-Methylsterigmatocystin	Heterocyclic compounds	Heterocyclic compounds	C19H14O6	2	0.6898	17878-69-2	FALSE	TRUE	FALSE	9619.93	10909.9	11685.5	11070.6	10718.2	11452.7	6697.1	6108.72	6625.04	5717.2	4904.64	6425.96	9897.04	10469.5	9093.19	11072.6	9836.72	10546.7	8710.98	9158	7254.86	8369.26	7706.5	9807.43	C03686	ko01100
MW0137085	7-Hydroxywarfarin	Heterocyclic compounds	Heterocyclic compounds	C19H16O5	2	0.8705	17834-03-6	TRUE	TRUE	FALSE	689904	759660	797218	743933	818822	846730	622915	585952	637867	657727	604259	607500	658473	672358	619517	777288	663081	695698	702429	803411	707501	755553	718040	810214	-	-
MW0052447	Docosadienoate(22:2n6)	Organic acid and Its derivatives	Organic acid and Its derivatives	C22H40O2	3	0.5508	17735-98-7	FALSE	TRUE	FALSE	73351.5	80727.9	61937.2	67465.9	65626.9	86580.7	40272.5	44588.3	50692	55391.1	39871.7	57627.4	45703.5	73081.4	33097.3	58229.4	45337.9	73752	62679	67377.1	69698.8	69791.4	69842.7	64341.5	-	-
MW0012968	1-hexadecanoyl-2-(9Z,12Z-octadecadienoyl)-sn-glycero-3-phosphocholine	GP	PC	C42H80NO8P	2	0.7256	17708-90-6	TRUE	FALSE	FALSE	54480	87003.5	80655.6	94840.8	58942	69409.3	30394.2	26779.3	33560.9	26017.2	37772.5	33725.8	14550.9	37640.8	69372.8	58797	29095.1	61647.6	69044.2	39936.4	54356.7	30132.7	24737.7	21348.3	-	-
MW0146516	Bacteriochlorophyll	Others	Others	C55H74MgN4O6	3	0.9176	17499-98-8	FALSE	TRUE	FALSE	64.243	609.268	869.802	733.268	341.344	2277.2	9128.16	9650.72	11484.2	10657.2	10303.5	9121.51	1938.71	94.931	2419.57	322.393	637.702	4.27	3739.49	4479.94	5551.43	8600.39	6814.1	9115.43	C11242	ko00860
MW0011618	(S)-(+)-2-Hydroxy-3-methylbutyric acid	Organic acid and Its derivatives	Organic acid and Its derivatives	C5H10O3	2	0.5519	17407-55-5	FALSE	TRUE	FALSE	7404.22	7334.36	7774.38	7976.05	8084.75	8667.71	6283.02	6014.97	7231.41	6139.28	6191.27	6302.62	6888.68	7225.22	6991.31	8222.47	6718.44	7416.15	7061.81	8047.21	6795.07	6860.08	7420.07	8056.28	-	-
MW0054522	1-O-Hexadecyl-lyso-sn-glycero-3-phosphocholine	GP	LPC	C24H52NO6P	2	0.5501	17364-21-5	TRUE	FALSE	TRUE	4011.68	4713.46	5035.24	4233.61	3409.53	4041.79	3590.24	3812.19	3611.6	3626.18	3271.09	3162.94	6517.77	5939.77	5420.47	5183.5	5392.76	4635.01	3642.43	4026.54	3730.05	3474.61	4838.99	4143.18	-	-
MW0054524	LPC(16:0/0:0)	GP	LPC	C24H50NO7P	1	0.9682	17364-16-8	TRUE	TRUE	FALSE	174214	231425	211277	177291	170306	203087	279653	252241	268266	246543	263995	282127	213602	203597	280479	292374	224977	237043	178530	169441	166856	167326	179508	178900	C04230	ko00564,ko05231
MW0111147	N-(5Z,8Z,11Z-eicosatrienoyl)-ethanolamine	Alcohol and amines	Amines	C22H39NO2	2	0.8907	169232-04-6	FALSE	FALSE	TRUE	380623	311557	300854	301324	299315	341549	331093	331815	331960	316242	322859	380825	127132	14.119	184629	239613	195941	203652	173015	179747	155388	137490	175254	4.329	-	-
MW0157398	Terpendole E	Heterocyclic compounds	Heterocyclic compounds	C28H39NO3	3	0.7742	167427-23-8	FALSE	TRUE	TRUE	77669.3	90120.2	99978	84781	76108.1	100399	94646.5	94749.3	108644	88990.3	95560.4	103716	77248.1	93098.1	92792.1	118327	83387.2	79971.5	74700.6	68667	74582.2	70797.3	70497	71648.7	C20536	-
MW0152601	Leu-Glu	Amino acid and Its metabolites	Small Peptide	C11H20N2O5	3	0.5278	16364-31-1	TRUE	FALSE	FALSE	4423.71	4207.04	4707.22	4075.9	4104.08	4872.86	78.041	103.423	100.026	113.542	91.79	112.224	1850.37	1716.16	1733.73	2325.96	1774.16	1932.04	56.429	73.654	24.219	68.447	59.387	108.111	-	-
MW0107606	Jubanine C	Benzene and substituted derivatives	Benzene and substituted derivatives	C39H47N5O5	3	0.7399	159226-00-3	TRUE	FALSE	TRUE	13475	15412.3	14812.9	13130.1	14441.7	13921.4	12134.6	10216.2	11736.6	10141.1	8900.6	8381.72	16544.9	20305.1	28777.4	24763.2	15593.2	15996.4	10738.5	12619.6	11077.6	15630.3	11626.4	13509.4	-	-
MW0113890	Glucochloralose	Carbohydrates and Its metabolites	Sugars	C8H11Cl3O6	2	0.716	15879-93-3	FALSE	TRUE	FALSE	7039.41	7319.49	6884.15	7490.24	7873.4	7731.61	4721.6	4630.01	4856.12	4647.54	5143.95	4695.89	7342.6	7356.76	7491.7	8343.55	6298.76	7903.59	6102.27	5700.36	5869.95	5126.98	5833.27	5263.54	-	-
MW0053880	Hericene C	Others	Hydrocarbon derivatives	C37H60O5	3	0.5495	157207-56-2	FALSE	TRUE	FALSE	34602.6	36577.5	37023.9	37667.7	37920.4	39454.2	26520.2	26838.7	29683.6	30157	28948.2	28605.1	36420.4	36102	35627.2	38562.6	34950.4	36763.7	31451.9	34987.6	32097.9	30735.5	33434.1	45623	-	-
MW0011574	Methanandamide	FA	Others	C23H39NO2	2	0.6905	157182-49-5	FALSE	TRUE	FALSE	5230.83	6431.15	6453.49	6493.56	7627.84	8442.81	24581.2	23522.8	27090.7	24077	23015.5	29949.4	5226.88	5661.06	8608.88	6344.5	4703.41	5114.72	21329.2	22572.8	22027.1	19557.4	18364.1	24508	-	-
MW0055326	N-methyl arachidonoyl amine	FA	Others	C21H35NO	2	0.9108	156910-29-1	TRUE	TRUE	TRUE	328023	355804	373943	336096	330774	384993	626167	673290	635608	617158	639618	711681	117703	358742	175411	136993	120216	238650	108105	121517	226403	221752	132517	259650	-	-	2.71149
MW0111175	BQ-788	Amino acid and Its metabolites	Small Peptide	C34H50N5NaO7	2	0.8915	156161-89-6	FALSE	TRUE	FALSE	4692.35	4652.78	4954.34	4977.84	4739.69	6870.19	9212.57	9816.62	9795.47	8901.15	9153.03	10869.9	4202.74	4114.72	5170.79	5821.1	5652.85	4690.32	14895.3	15009	14301.5	13623.6	13107.6	16123	-	-
MW0005121	4-Hydroxyphenylpyruvic acid	Benzene and substituted derivatives	Benzene and substituted derivatives	C9H8O4	2	0.8362	156-39-8	FALSE	TRUE	TRUE	171575	163514	304414	189195	130477	216793	159606	205705	190773	136547	137300	183594	188592	203586	219432	243823	218134	234095	223300	248171	222804	189366	233139	300179	C01179	ko00130,ko00350,ko00400,ko01100,ko01210,ko01230,ko01240
MW0148480	PC(O-16:0/20:3(8Z,11Z,14Z))	GP	PC	C44H84NO7P	2	0.6016	155575-01-2 | 131907-73-8	TRUE	FALSE	TRUE	45353.8	28931.3	54012.7	49599.5	53330.5	70692.3	31062.3	55917.4	60646.2	46519.6	24621.9	54364.4	381.162	4930.31	30661.3	49409.7	13498.2	18705.6	64848.1	40396.4	20848.8	32576.8	46854.6	50822.1	-	-
MW0169982	Tyramine	Benzene and substituted derivatives	Phenolics	C8H11NO	3	0.59	154375-43-6	FALSE	TRUE	FALSE	6435.08	7724.34	6356.02	6397.57	6058.91	6147.53	982.288	983.095	1117.5	909.921	794.365	882.939	7415.47	4067.47	7137.3	5472.15	7002.82	8049.71	3304.55	4449.11	3630.33	4173.4	5380.42	6938.99	C00483	ko00350,ko01100,ko01240,ko04080,ko04974
MW0114927	Metamfepramone	Benzene and substituted derivatives	Benzene and substituted derivatives	C11H15NO	2	0.8262	15351-09-4	TRUE	FALSE	FALSE	25956.2	25463.6	30070.4	27945	27578.1	32606.6	33279.7	33974.1	37314.4	33932	33237.7	38222.1	18675.6	22634.2	22711.6	26276.8	22441.8	24984.7	29914.7	35906.3	34894.4	34128.6	39326.8	36992.1	-	-
MW0117872	2,4,12-Octadecatrienoic acid piperidide	Organic acid and Its derivatives	Organic acid and Its derivatives	C23H39NO	3	0.8207	151391-71-8	FALSE	TRUE	FALSE	25558.8	26206.5	28829.3	25077.4	25063.3	30304.9	45807.6	58243.7	56027.1	56103.9	55008.4	61257.5	26504.2	24419.3	25498.1	26515.9	34211.1	25365.4	38940.9	43616.6	35623.3	42655.9	55382.2	32275.6	-	-
MW0157393	Terminaline	Hormones and hormone related compounds	Hormones and hormone related compounds	C23H41NO2	3	0.9	15112-49-9	FALSE	FALSE	TRUE	107316	228905	593764	219116	150234	286059	488054	494679	459293	455612	435320	537346	39.524	419936	259018	251403	255871	330050	20.002	271302	248764	197519	275694	168623	C10825	-
MW0111149	Dihomo-gamma-linolenoylethanolamide	Alcohol and amines	Amines	C22H39NO2	2	0.9252	150314-34-4	FALSE	TRUE	TRUE	13666.3	17077.9	32801.9	17392.7	34451.1	38563	49978.1	50971	50176.4	48006.4	49335.8	53652.4	18163.4	10880.1	22814.6	23271.5	20905.2	17437.9	16478	15936.6	8133.56	9145.42	16630.2	9504.05	C13828	-
MW0004631	p-Aminobenzoic acid	Organic acid and Its derivatives	Organic acid and Its derivatives	C7H7NO2	2	0.6732	150-13-0	FALSE	TRUE	TRUE	5785.48	4077.84	10567.5	9426.02	11968.6	14900.5	16813.2	17022.7	17572.9	24975.1	17800.2	20412.3	5627.7	14058.6	6673.97	14134	9591.68	10028.9	5281.27	4198.5	3468.39	2407.34	1743.92	2473.82	C00568	ko00790,ko01100,ko01240
MW0009745	Simeconazole	Benzene and substituted derivatives	Benzene and substituted derivatives	C14H20FN3OSi	2	0.7243	149508-90-7	FALSE	TRUE	FALSE	62.112	19.88	42.573	4956.24	50.466	87.278	12619.1	7940.94	10639	8197.17	12863.6	10254.4	190.184	60.823	341.752	3874.95	93.488	133.185	30615.6	48237.3	36443.7	32847.8	39859.9	53249.8	C18544	-
MW0168263	Phosphite	Others	Metal, Non-metal and related compounds	H3O3P	3	0.7938	14901-63-4	TRUE	TRUE	FALSE	118821	107577	112315	84305	110946	96913.4	90967.7	109608	114863	80338.4	104792	91420.7	92036.9	66328.2	90272.4	86840.8	82268.2	85679.7	135132	151393	120416	120007	149361	163079	-	-
MW0159883	Sulfate	Others	Metal, Non-metal and related compounds	O4S-2	3	0.9208	14808-79-8	TRUE	FALSE	FALSE	56443.5	58342	61975.5	54112	57545.3	63338.8	43447.8	45981.1	45914.6	48320.3	34962.3	38629.9	46637.7	50946.1	53806.2	50551.4	51083.5	46449.5	48177.4	57179.6	47885.8	43241.1	57749.4	45232.2	C00059	ko00230,ko00270,ko00920,ko01100,ko02010
MW0159873	Nitrate	Others	Metal, Non-metal and related compounds	NO3-	3	0.74	14797-55-8	FALSE	TRUE	FALSE	267450	276857	274124	267643	284669	297874	215301	211280	229776	226151	217752	226776	246839	270515	258315	286191	241971	281089	238045	270890	246089	252254	268566	260436	C00244	ko00910,ko01100,ko02010
MW0169367	L-Proline	Amino acid and Its metabolites	Amino acids	C5H9NO2	1	0.9478	147-85-3	TRUE	TRUE	FALSE	10698	6044.22	12343.1	12997.7	15947	13905.9	14414.5	19656.6	24506.8	18993.5	13907.3	19436.2	6483.45	9147.35	6923.42	9384.67	7929.05	7188.97	30232.1	25353.1	28804.4	27609	22961.5	27936.2	C00148	ko00330,ko00470,ko00970,ko01100,ko01230,ko02010,ko04974,ko04978,ko05230
MW0125592	Todralazine	Heterocyclic compounds	Heterocyclic compounds	C11H12N4O2	2	0.6598	14679-73-3	FALSE	TRUE	FALSE	413.401	1106.69	3474.46	358.232	285.572	1252	2139.04	447.774	1748.08	2133.07	1465.05	1179.76	831.502	1276.42	945.882	748.79	155.15	450.038	2011.11	3744.18	2620.03	2746.64	1875.2	4760.93	-	-
MW0007822	Mitoglitazone	Benzene and substituted derivatives	Phenolics	C19H18N2O4S	2	0.7016	146062-49-9	FALSE	FALSE	TRUE	10731.9	12032.7	26952.9	8917.85	9051.85	8315.49	3131.23	3156.13	9009.03	3242.17	3094.28	4841.57	37620.5	28289.5	12290.6	13365.9	33386.4	14195	37016.3	7042.61	5530.87	8090.47	7460.76	9471.81	-	-
MW0112781	Dibenz(b,f)(1,4)oxazepine-10(11H)-carboxylic acid, 8-chloro-, 2-(1-oxo-3-(4-pyridinyl)propyl)hydrazide, monohydrochloride	Benzene and substituted derivatives	Benzene and substituted derivatives	C22H20Cl2N4O3	2	0.8705	146033-02-5	TRUE	TRUE	FALSE	75448	79032	82226.8	79424.1	85231.2	84142.4	62740.7	63794.1	68594.5	60065.7	63247.3	67466.5	68843	72988.3	75837.3	83286.6	67857.6	75334.3	69742	73776.9	72477.9	72369.8	75589	85209.1	-	-
MW0103557	Flavin adenine dinucleotide	Nucleotide and Its metabolites	Nucleotide and Its metabolites	C27H33N9O15P2	1	0.8313	146-14-5	TRUE	TRUE	TRUE	13542.2	11513.4	12611.6	12509.4	13744.9	14965.8	20743.2	23036.4	23183.6	20325.1	20089.3	22822.7	7176.44	6958.22	8557.33	10728.2	9759.06	10589.4	14068.6	16429.6	15756.6	15841	15788.3	20064.2	C00016	ko00740,ko01100,ko01240,ko04977	1.37814
MW0009981	Trihexyphenidyl	Benzene and substituted derivatives	Benzene and substituted derivatives	C20H31NO	2	0.9254	144-11-6 | 40520-25-0	FALSE	TRUE	TRUE	24258.2	23953.7	25177.2	24162.4	22509.5	26592	23190.9	24468	25938.5	22975	22662.9	24998.1	9039.24	10822	26.342	23159.7	20804.7	17354	8201.69	15860.2	8091.52	18195.9	16550.4	9458.35	C07171	-
MW0007171	Flufenacet	Heterocyclic compounds	Heterocyclic compounds	C14H13F4N3O2S	2	0.8068	142459-58-3	FALSE	TRUE	FALSE	8075.64	11017.2	12763.2	12694.5	13049.5	14502	13915.7	11290.2	12344.1	18247.7	13091.4	18227.4	12720	19050.4	12407.1	27974.8	15445.9	21733.9	5273.02	4267.7	5872.27	5599.25	4426.45	3237.23	C18731	-
MW0169792	N-[(2R)-1-Hydroxypropan-2-yl]hexadecanamide	FA	Others	C19H39NO2	2	0.9143	142128-47-0	TRUE	TRUE	TRUE	14630.2	16423.5	18448.9	15569.3	10781.8	15655.8	33145.3	31710	36426.2	22285.9	16477.3	28921.3	5383.42	3196.62	6364.53	8074.83	13544.6	8364.83	1.609	1395.17	4781.9	551.965	1938.71	1847.93	-	-	4.69781
MW0114363	Dronedarone	Aldehyde,Ketones,Esters	Ketones	C31H44N2O5S	2	0.6869	141626-36-0	FALSE	TRUE	FALSE	16026.4	14205.2	23151.3	21153.3	23411	21099.8	10093.4	8871.68	11850.5	9143.17	6866.43	7280.14	16143.2	17054.6	18641.8	20593.3	18406.3	15795.9	13791.9	19562	20138.4	17025.1	16322.9	14235	D02537	-
MW0157979	trans-2,3-Epoxysuccinic acid	Organic acid and Its derivatives	Organic acid and Its derivatives	C4H4O5	3	0.9068	141-36-6 | 17015-08-6	FALSE	TRUE	FALSE	8185.07	9660.09	19884.6	9984.64	8520.77	9500.71	7445.46	5969.17	7124	8214.15	6740.11	7725.51	21925.6	18256.5	9768.34	8847.14	8829.56	9943.48	9384.33	8977.05	7886.94	8715.73	12705	11214.2	C03548	ko00630
MW0123208	Capsazepine	Heterocyclic compounds	Heterocyclic compounds	C19H21ClN2O2S	2	0.8626	138977-28-3	FALSE	TRUE	FALSE	32791.2	32853.2	33519.2	34354	34901.4	37184	25248.9	25302.1	27961.4	24237.3	23755.5	25773.6	27659.4	30511.1	32547.8	35693.7	28070.9	34603.2	28999.6	30135.3	30081.1	29077.1	29851	33369.2	-	-
MW0157161	Spheroidenone	FA	Others	C41H58O2	3	0.6202	13836-70-9	FALSE	TRUE	FALSE	472391	501350	490599	482921	513573	516074	363070	358219	399036	393449	383967	376633	489157	483854	477994	524043	459551	511762	424876	458360	423219	419372	453499	626579	C15903	ko01100
MW0105445	Agomelatine	Alcohol and amines	Amines	C15H17NO2	2	0.9114	138112-76-2	FALSE	TRUE	FALSE	11909.2	12784.8	13267.4	13198.1	12311.3	13975.1	9161.69	8461.86	8847.73	8800.25	8401.41	8044.06	10743.4	12158.1	11742.9	14114.5	10960.9	12089.7	12213.5	11863.6	10984.5	10897.6	11077.5	9683.09	-	-
MW0007503	Lidocaine	Benzene and substituted derivatives	Benzene and substituted derivatives	C14H22N2O	2	0.9919	137-58-6	TRUE	TRUE	FALSE	840941	857317	892733	849144	898918	962918	726648	628620	694728	709532	628607	689247	713996	798911	835477	855142	717041	785720	750878	878237	828799	787261	836866	896831	C07073	ko00982
MW0006009	Alprenolol	Benzene and substituted derivatives	Phenolics	C15H23NO2	2	0.9373	13655-52-2	FALSE	TRUE	TRUE	27036.5	36337.4	30404	27710.1	27760.2	30153.3	21170.2	16744.2	18874.7	19032.3	18008.8	17690.9	28881	29724.2	29809.4	40386.8	33625.4	30108.9	26622.8	33344	26977.8	25417.6	26430.6	39264.2	-	-
MW0126371	Quinalphos	Heterocyclic compounds	Heterocyclic compounds	C12H15N2O3PS	2	0.7302	13593-03-8	FALSE	TRUE	FALSE	1295.1	754.584	4568.94	673.167	604.156	802.43	653.508	318.457	315.882	361.771	246.718	234.445	6422.22	6404.44	2441.77	1138.74	536.078	886.673	591.368	402.423	567.55	739.8	1349.19	810.928	-	-
MW0150667	Guazatine	Alcohol and amines	Polyamines	C18H41N7	3	0.736	13516-27-3 | 108173-90-6	TRUE	TRUE	TRUE	20094.2	23258.5	21276.4	20034	21576.9	23515.4	22702.5	20804.3	20645.4	22217.9	21242.9	24116.2	9458.52	4890.78	19932.4	12202.8	5776.18	8025.1	6866.59	4661.51	17093.4	4454.14	9155.21	7961.27	-	-	2.36685
MEDN0460	N8-Acetylspermidine	Amino acid and Its metabolites	Amino acid derivatives	C9H21N3O	1	0.6537	13431-24-8	FALSE	TRUE	FALSE	89.998	63.919	195.297	186.349	139.585	69.933	8850.8	8715.85	8994.5	9146.63	9078.52	9641.01	49.197	133.407	1384.77	92.745	33.964	64.434	1172.56	1282.31	1153.02	1115.54	1176.56	1341.02	C01029	-
MW0124412	3-Indolebutyric acid	Organic acid and Its derivatives	Organic acid and Its derivatives	C12H13NO2	2	0.7455	133-32-4	TRUE	TRUE	FALSE	69552.1	78167.3	75922	72183.1	80095.4	81205	50894	54687.3	52442.8	49177.3	49204.3	51755.5	62716.2	70814.2	69210.6	75008	62781.6	73567.8	63277.1	76350.4	67576.8	63879.6	65628.5	63712.3	C11284	-
MW0055234	N-acetylsphinganine	SL	SPH	C20H41NO3	2	0.926	13031-64-6 | 26561-61-5	TRUE	TRUE	TRUE	3683.59	3821.36	4374.44	5165.47	4520.88	1643.53	15350	15736.1	15391.3	13959.9	15177	16625.4	16098.5	44667.2	35210	192555	161001	75158.6	219319	92643.6	80415.6	329997	40259	58472.4	-	-	0.0857848
MEDN1137	Flavin Single Nucleotide(FMN)	Nucleotide and Its metabolites	Nucleotide and Its metabolites	C17H21N4O9P	1	0.7575	130-40-5	TRUE	TRUE	TRUE	12883.4	11539.4	12395.6	11389.3	12179.3	13556.1	14967.8	15895.1	15358.1	14534.8	14648.9	15477.5	6189.54	6872.71	9659.11	9302.19	10156.2	8953.86	9835.6	11290.7	11229.6	11563.1	11951.9	11789.9	C00061	ko00190,ko00740,ko01100,ko01240,ko04977	1.38748
MW0056747	Palmitoyl Serinol	FA	Others	C19H39NO3	2	0.9233	126127-31-9	TRUE	TRUE	FALSE	283418	258806	360745	261395	378980	283217	26594.4	23061	29739.9	22013.9	23268.1	32208.7	52803	80481.7	57065	80694.7	68248.7	109839	36393.2	55385.7	39772.4	44553.3	28564.4	41018.5	-	-
MW0114007	Bispyribac	Heterocyclic compounds	Heterocyclic compounds	C19H18N4O8	2	0.6935	125401-75-4	FALSE	TRUE	FALSE	11279.1	11574.5	12854.6	12245.6	11543.2	12642.2	4859.27	4715.65	4355.73	3492.41	3439.62	4215.14	12138	13065.7	12690	14402.9	10975.6	11401.3	7852.53	7639.26	7145.27	6109.4	6204.21	6524.81	-	-
MEDN0682	Octadecanamide	Alcohol and amines	Amines	C18H37NO	1	0.9097	124-26-5	FALSE	TRUE	FALSE	69.153	112.957	43.868	111.48	114.42	67.446	23.502	14.262	21.702	72.249	16.304	54.695	196.638	1.375	2.284	1.418	4.595	253.436	2.086	1.421	4.567	2.818	3.991	0.855	C13846	-
MW0053741	Glyceryl monostearate	GL	MG	C21H42O4	2	0.9451	123-94-4 | 31566-31-1 | 22610-63-5 | 83138-62-9 | 85666-92-8 | 342394-34-7	TRUE	TRUE	FALSE	40613.4	54327.4	50382.7	39310.9	43714.7	45565.5	54657.4	54166.6	60760.9	49276.4	49347.7	45865.1	91640.5	73841.2	66024.2	81024.3	52230	56807.4	22171.3	23832.4	33563.6	30958	36672.4	28248.9	-	-
MW0111288	Sphingosine	SL	SM	C18H37NO2	1	0.795	123-78-4	TRUE	TRUE	TRUE	2.916	10.615	12.142	8.707	17.206	19.899	9.034	8.535	8.129	9.35	3.301	12.506	1.193	0.342	0.594	0.681	0.86	0.622	0.55	0.063	0.107	0.779	0.134	0.451	C00319	ko00600,ko01100,ko04071,ko04210,ko04217	19.1876
MW0114636	Isopentanol	Alcohol and amines	Alcohols	C5H12O	2	0.6929	123-51-3	FALSE	TRUE	FALSE	3644.28	3476.42	5929.34	3929.9	4140.6	4482.32	2596.6	2846.72	2900.88	2738.17	2597.76	2713.78	7527.27	5350.69	3668.84	5153.01	3920.82	3299.44	3110.3	3577.43	2736.91	3040.68	2962.7	3959.78	C07328	-
MW0152141	Latanoprost(free acid)-d4	Organic acid and Its derivatives	Organic acid and Its derivatives	C23H34O5	2	0.7282	1224443-47-3	TRUE	FALSE	FALSE	24081.8	24512.3	26644.4	22384.3	21066.5	24845.7	22578	22592.9	27199.6	23413.9	19318.5	21478.5	40763.5	40158.3	33976.6	34316.9	36217.1	35286.6	16602.7	21860.3	22796.9	21063.8	24205.2	18410.9	-	-
MW0008588	N,N-dimethylsphingosine	SL	SPH	C20H41NO2	2	0.9464	122314-67-4	FALSE	TRUE	TRUE	15685	17462.1	16064.1	16076.2	16208.6	18862.8	42502.9	42435.6	42997.6	41854.4	43847.8	44902.7	5.904	5210.79	5526.57	10101.7	16590	11189.7	754.801	1259.48	2395.72	492.007	1737.41	1734.37	C13914	-
MW0005943	Phenyl acetate	Benzene and substituted derivatives	Benzene and substituted derivatives	C8H8O2	3	0.7432	122-79-2	TRUE	TRUE	TRUE	14610.9	12142.3	18744.6	16620.1	15664.6	24780.3	9724.39	10019	6499.78	8859.94	11079.3	9510.94	25801	29106.4	36504.6	37174.1	31040.9	34284.9	35994.9	52613.2	38348.4	33095.3	45407.2	55254.3	C15583	-	0.348103
MW0169839	Simazine	Heterocyclic compounds	Heterocyclic compounds	C7H12ClN5	2	0.8103	122-34-9 | 39291-64-0	TRUE	TRUE	FALSE	14600.2	14944.1	15319.6	15542.2	19978.5	16025.3	36317.4	31970.9	36454.2	41703.2	43780.7	39000.1	21529.2	31168	24162.3	37381.4	21481.8	24427.4	16250.7	15095.8	14542.6	12236.7	16840.9	16022.4	-	-
MEDP0212	N-Acetylserotonin	Tryptamines,Cholines,Pigments	Tryptamines	C12H14N2O2	1	0.6128	1210-83-9	FALSE	TRUE	FALSE	23163.1	24513.2	26390.3	25438.1	25097.9	28527.4	18967.8	19234.6	19735.3	18917.8	17735.2	18698.3	19516.7	23521.9	23595.5	24870.3	21150.3	25806.3	22295.2	24862.8	23971.4	21624.1	23325.2	22202.1	C00978	ko00380,ko01100
MW0103120	Vitamin K	CoEnzyme and vitamins	CoEnzyme and vitamins	C31H46O2	2	0.7103	12001-79-5 | 81818-54-4 | 10485-69-5 | 27696-10-2	FALSE	TRUE	FALSE	437667	438322	460987	417596	448799	458060	323000	333700	365632	354386	331225	334479	419727	427093	427728	468935	409377	440529	389643	408391	378838	369289	412393	564375	C02059	ko00130,ko01100,ko01240,ko04977
MW0054292	Lauroyl diethanolamide	FA	Others	C16H33NO3	2	0.8436	120-40-1	TRUE	TRUE	FALSE	5350.05	5490.13	5037.69	5715.1	5701.21	6486.43	2920.46	2133.74	2674.59	3271.58	2735.59	3391.2	2708.96	4081.74	2553.41	4104.01	3104.38	3999.08	4671.42	5473.07	4803.98	4793.19	5059.02	4919.22	-	-
MEDN1753	2,2-Dimethylpentanoic acid	Organic acid and Its derivatives	Organic acid and Its derivatives	C7H14O2	2	0.7932	1185-39-3	FALSE	TRUE	FALSE	8937.08	10264.5	15081.3	9482.01	10286.2	9927.49	7982.01	7650.22	8908.12	8382.73	8372.26	8307.64	14956.7	14933.6	9644.5	10247.1	8343.72	9675.94	9493.45	9503.42	9371.19	8827.26	11131.9	10099.3	-	-
MW0111340	Trimethylamine N-oxide	Alcohol and amines	Amines	C3H9NO	1	0.8295	1184-78-7	TRUE	TRUE	FALSE	45909.9	27431.4	48203.2	48364.3	51951.5	53501.1	32534.4	35503.8	36967.1	30840.1	26940.8	33930.3	20082.1	41999.4	24297.1	36598.1	30779.2	26477.7	41819.5	47471.6	45880.1	44059.9	45765.5	50865.3	C01104	ko01100
MW0110487	Zoledronic acid	Organic acid and Its derivatives	Organic acid and Its derivatives	C5H10N2O7P2	2	0.7949	118072-93-8	FALSE	TRUE	FALSE	34222.7	36749.1	35692.8	36050.4	35280.6	37952.3	21212.1	19610.4	21935.6	21990.5	21829.9	20548	37011.4	37690	36842.4	40649.9	32218	38472.6	28434.8	27869.5	26678.7	23339.9	27848.5	25511.2	-	-
MW0006060	2-Aminobenzoic acid	Phenolic acids	Phenolic acids	C7H7NO2	3	0.6853	118-92-3	TRUE	FALSE	FALSE	1944.57	2007.16	1948.7	1762.37	2217.2	2186.22	1582.45	1499.57	1453.72	1388.97	1664.47	1028.28	1476.67	1869.23	1880.98	1838.49	1625.94	1854.79	1659.61	1235.21	977.901	1475.53	1446.31	1523.74	C00108	ko00380,ko00400,ko01100,ko01230
MW0103577	Guanosine	Nucleotide and Its metabolites	Nucleotide and Its metabolites	C10H13N5O5	1	0.9936	118-00-3 | 26578-09-6 | 197227-95-5 | 103654-69-9 | 103654-70-2 | 146849-94-7 | 197227-93-3 | 202933-46-8 | 244769-87-7 | 247226-75-1 | 250586-91-5 | 250586-97-1 | 30747-23-0	FALSE	TRUE	TRUE	569.525	521.55	930.349	655.914	678.994	682.893	2121.58	2282.04	1627.39	2388.31	1668.55	2108.25	247.371	503.516	339.648	2089.04	934.141	468.988	646.798	627.099	748.017	653.145	320.946	671.616	C00387	ko00230,ko01100,ko01232,ko02010
MW0052530	Enantio-PAF C-16	GP	PC	C26H54NO7P	2	0.5683	117985-57-6	FALSE	TRUE	FALSE	33420.1	38393.9	37629.5	33951.3	36938.8	37376.9	28952.2	27048.3	33179	28836.9	29456.7	30518.6	38803.4	36410.7	35203.3	42473.9	39338.4	39802	30781.6	33210.4	35027.1	30888.5	33310.2	34496.3	-	-
MW0111314	Thioetheramide PC	Organic acid and Its derivatives	Phosphoric acids	C40H84N2O5PS+	2	0.8783	116457-99-9	TRUE	TRUE	FALSE	136843	96637.4	38965.8	180718	144704	180702	55305.2	34442	40606.2	64663.2	100610	36247.8	5908.22	18209.8	24122.1	21909	862.974	142962	104128	117414	127030	119573	136464	126078	C04873	-
MW0007127	Fenoxanil	Benzene and substituted derivatives	Benzene and substituted derivatives	C15H18Cl2N2O2	2	0.8796	115852-48-7	FALSE	TRUE	FALSE	28123	32011.6	28634.1	31991.7	31808.2	34915.7	25259	22107.2	24051.1	25427	23230.1	24816.4	26295.5	28341.9	25555.3	32788.4	28905.1	29100.6	28463.1	31268.6	29837.1	29398.8	30553.9	32524.9	C18519	-
MW0127108	Methamidophos	Alcohol and amines	Amines	C2H8NO2PS	2	0.8313	115182-35-9	FALSE	TRUE	FALSE	24098.2	28801.2	25609.8	24352.8	27672	28572.2	17887	19896.8	18521.8	20281.5	17993.6	18639.4	26153.2	23596.8	25338.8	29854.2	22988.3	26636.6	23287	24994	22198.2	20855.9	21871.7	22087.7	C18667	-
MW0138148	Fenbuconazole	Heterocyclic compounds	Heterocyclic compounds	C19H17ClN4	2	0.7738	114369-43-6 | 119611-00-6	FALSE	TRUE	FALSE	19090.8	19849.4	22215.9	20419.3	22315.7	21229.3	13649.8	14402.3	14292.1	13787.5	13488.3	14448	19298.6	19884.5	20562.8	24804.8	18344.6	20365.4	17773.8	16379.3	17019.5	17363.5	16728.3	18105.2	C18461	-
MW0054909	Methyl hexadecanoic acid	FA	Others	C17H34O2	2	0.7444	112-39-0	TRUE	TRUE	TRUE	3330.36	4559.44	3347.02	4787	4502.11	3917.02	19622.9	19915.9	22136.1	21489.3	18663.5	23890.1	1128.54	1381.85	1260.23	1878.89	915.668	833.771	5462.73	5096.95	10150.9	5749.49	6122.81	8340.21	C16995	-	3.1075
MW0115424	Triethylene glycol monomethyl ether	Alcohol and amines	Alcohols	C7H16O4	2	0.7226	112-35-6	FALSE	TRUE	FALSE	6608.99	7567.28	11770.5	6845.6	7563.1	7093.35	6011.57	5788.15	6643.66	6725.4	6295.44	6426.94	10768.7	10802.2	7112.61	6935.38	5972.46	7064.12	7537.46	7110.69	6799.73	6809.6	8015.14	7616	-	-
MW0111232	n-Oleoylethanolamine	Alcohol and amines	Amines	C20H39NO2	2	0.9365	111-58-0	TRUE	TRUE	FALSE	7961.04	8154.29	8002.72	7956.57	8408.4	9437.64	21993.8	23005.2	22591.2	21863.6	23361.3	24869.4	1335.36	1896.32	3302.3	1667.12	2193.28	2042.61	32264.6	46201	28436.4	36089.1	43197.2	39101.5	-	-
MW0111290	Stearoylethanolamide	Alcohol and amines	Amines	C20H41NO2	2	0.9169	111-57-9	TRUE	TRUE	TRUE	31886.7	33541.8	32810.7	36934.7	31950.4	44606	56816	68550.7	64262.9	62588	60453.5	63332.4	38509.3	123115	85180	65535.7	78121.8	86848.8	90817.7	88957.3	75610.2	90757.4	97707.7	79720.2	-	-	0.587217
MW0110995	Diethanolamine	Alcohol and amines	Amines	C4H11NO2	2	0.6867	111-42-2	FALSE	TRUE	FALSE	7545.01	8676.31	18343.2	8956.98	7622.97	8337.05	6350.02	5181.3	6310.63	6999.04	6260.44	7141.04	19631.8	16521.7	8898.71	7547.08	7641.3	8659.73	8312.45	7832.74	7132.12	7652.25	10801.4	9796.79	C06772	ko00564
MW0168459	1-Hexylamine	Alcohol and amines	Amines	C6H15N	2	0.8672	111-26-2	FALSE	TRUE	FALSE	189657	219116	221857	196188	178460	251608	141138	136102	160418	102032	149633	135010	237544	174261	181570	252614	185627	213450	150318	182045	142808	181899	257860	214271	C08306	-
MW0054875	Methyl caprylate	FA	Others	C9H18O2	2	0.6413	111-11-5	FALSE	TRUE	FALSE	241183	259707	322950	253888	259135	246650	211355	213599	217891	194287	277726	206977	262826	244668	245293	313883	247713	333379	237527	242702	275103	248455	250470	270945	-	-
MW0113755	6-Methyl-5-hepten-2-one	Aldehyde,Ketones,Esters	Ketones	C8H14O	2	0.953	110-93-0	FALSE	TRUE	FALSE	132253	159826	271175	142772	138878	162390	121227	108557	133498	129357	123210	133352	273335	245231	152025	144511	134313	163150	136686	146531	136147	139551	159749	149349	C07287	-
MW0127560	S-Ethylisothiourea hydrobromide	Benzene and substituted derivatives	Benzene and substituted derivatives	C3H9BrN2S	2	0.7238	1071-37-0	FALSE	TRUE	FALSE	11928.3	12653.1	13543.5	11410.9	13598.1	14209.6	10206.2	9546.82	11215.8	9929.55	10018.3	9556.09	11391	11077.9	11500	13250.7	11661.1	12243.9	11280.7	14040.6	12058.8	11063.8	12263.6	13067.4	-	-
MW0114068	Chloromethyl methyl ether	Others	Others	C2H5ClO	3	0.6787	107-30-2	TRUE	FALSE	FALSE	64906.8	66824.6	73659.4	67290.4	63693.3	73425.7	56807.7	55459.7	53571.8	49083.3	49454.4	51399.5	50897.1	63385.6	56821.2	70876.3	54252.1	60317.8	58801.3	62898.4	60613.9	57251.1	63632.2	47163.9	C19160	-
MW0115598	1,2-Dichloroethane	Others	Hydrocarbon derivatives	C2H4Cl2	3	0.8377	107-06-2	FALSE	TRUE	FALSE	98590.5	97662.8	87080.5	104171	108758	109077	86412.6	79953.8	90986.7	89915.4	85250.7	92920.7	92950.2	106192	106942	102055	100668	105923	100133	98889	92645.6	97743.7	118527	88649.9	C06752	ko01100,ko05204
MW0053460	ganoderol A	Alcohol and amines	Alcohols	C30H46O2	3	0.6078	104700-97-2	FALSE	TRUE	FALSE	51269.4	48800.4	53057.3	50126.5	49836.1	51320.3	38556.4	40928.8	41918.8	43915.1	41586.6	39809.2	49791	51004.7	49474.5	54626.9	48417.6	52324.6	49077.3	49414.8	43199.9	42345.3	50644.9	62043.4	-	-
MW0063552	N-[(15Z)-3-hydroxytetracos-15-enoyl]sphingosine-1-phosphocholine	SL	SM	C47H93N2O7P	3	0.5009	10390-14-4	FALSE	TRUE	FALSE	4990.05	1910.69	303.594	1674.35	7503.94	12454	5213.56	5632.48	7252.25	6910.56	5614.43	4817.36	383.041	1201.75	2550.75	5454.28	26081.6	24387.1	3792.68	4069.72	4795.81	3592.78	4452.2	3093.36	C00550	ko00600,ko01100,ko04071,ko04217
MW0193947	2-Phenylacetamide	Benzene and substituted derivatives	Benzene and substituted derivatives	C8H9NO	1	0.6729	103-81-1	FALSE	TRUE	FALSE	17421.2	19937.4	19433.7	19270.5	19360.3	21752.4	12969.5	11753.9	13645.3	12435.1	12427.7	13459	18106.1	19541.2	18214.5	21470.4	18044.8	19485.1	14333.4	17118.2	15553.7	14896.2	14526.4	14649.8	C02505	ko00360,ko01100
MW0160670	2-Aminooctadec-4-ene-1,3-diol	Alcohol and amines	Alcohols	C18H37NO2	3	0.9761	10140-30-4	TRUE	TRUE	FALSE	50751.5	59931.2	59755.9	55381.9	52898.2	61276.4	15379.3	13275	16794.1	17334.6	18097.4	14578.9	41225.8	39151.5	44984.4	44516.8	45370.1	48649	22698.8	18935.5	20007.7	22157	22315.4	24170.9	-	-
MW0006140	Benzaldehyde	Benzene and substituted derivatives	Benzene and substituted derivatives	C7H6O	1	0.608	100-52-7	FALSE	TRUE	FALSE	30089.7	30009.2	32104.6	28422.9	31934	34393.7	23779.6	21884.9	25039.2	23276.5	22149.8	23745.6	25754	27808.8	25356.4	31278.5	4719.43	28236.4	26236.9	29643.3	27870.5	26256.1	28398.2	29781.4	C00261	ko01100
MEDP0669	3-Chloroaniline	Benzene and substituted derivatives	Benzene and substituted derivatives	C6H6ClN	1	0.9375	-	TRUE	TRUE	FALSE	131886	163235	145471	143375	157823	176381	128945	125765	140372	138155	130309	146752	112979	123626	133826	139756	121653	146509	143510	164488	158961	145357	161359	165788	-	-
MW0107145	Glycyl-L-phenylalanine	Amino acid and Its metabolites	Small Peptide	C11H14N2O3	1	0.9122	-	FALSE	TRUE	FALSE	1073.05	208.557	1205.07	6882.66	940.084	1854.18	24181.4	15475.2	21897.4	18748.1	22598.2	19902.2	1476.07	1809.46	2241.43	785.113	2201.22	1567.89	32108.6	43604.4	39044.1	29457.6	38391.1	45795.5	-	-
MW0111256	Phosphocholine	Organic acid and Its derivatives	Phosphoric acids	C5H15NO4P+	1	0.9092	-	TRUE	TRUE	FALSE	258264	116529	238763	261128	263914	279739	29892.1	39004.7	41817.4	36941.4	22947.2	33583.7	79512.7	180208	97317.6	132064	158188	94993	18056.1	19417.2	18936.4	19247.3	20654.5	20256	C00588	ko00564,ko01100,ko05231
MEDP1241	5-Hydroxy-2-oxo-4-ureido-2,5-dihydro-1H-imidazole-5-carboxylic acid ester	Organic acid and Its derivatives	Organic acid and Its derivatives	C5H6N4O5	1	0.8905	-	TRUE	TRUE	FALSE	19990.1	17667.9	18386	12715.5	17259.1	16139.8	13635.8	17544.7	17500.1	13125.4	16711.4	16158.3	15426.6	11319.7	15016.5	14718.1	13923.5	14328.9	21193	25722.5	21432.4	21205.2	24447.5	26523.4	-	-
MEDP1171	1-O-Hexadecyl-2-O-(2E-butenoyl)-sn-glyceryl-3-phosphocholine	Others	Others	C28H56NO7P	1	0.8765	-	TRUE	TRUE	FALSE	9666.34	11421	11963.3	10824.7	9328.02	13735.6	14136.7	13497.7	15940.3	11731.2	12204.4	12637.7	16027.1	14676.8	17966.6	24095.3	16671.3	15069.2	8999.36	9401.16	8593.46	8079.8	10337.2	9732.27	-	-
MEDP1664	Glutamyl-leucyl-arginine	Amino acid and Its metabolites	Small Peptide	C17H32N6O6	1	0.8455	-	TRUE	FALSE	FALSE	12969.6	10075.1	19195.9	11529.2	16929.1	16479.2	34028.5	27616.9	40283.2	40017.5	32695.9	42997.5	18809.7	17954.2	24320.2	17105.4	21238.6	21956.9	40467.6	53226.4	45227.2	32729.7	43043.1	48037.7	-	-
MEDTP01664	Carnitine C14:0	FA	CAR	C21H41NO4	1	0.8422	-	TRUE	TRUE	FALSE	11303.1	11796.9	9102.57	11793.1	10758.6	8956.01	3048.95	6767.22	6689.24	5526.1	4183.28	7078.39	6139.97	10653	5887.7	10706.1	7159.17	8447.11	1607.4	1263.02	1831.37	4122.22	2511.01	4395.87	-	-
MEDP1446	Octadecadienamide	Alcohol and amines	Amines	C18H33NO	1	0.8163	-	TRUE	FALSE	FALSE	14472.5	14777.4	15186.3	12714.1	13855	13923.1	9858.03	10445.4	20840	10912.4	10689.7	10070.3	17182	15124.1	15626.8	19080.4	14779.1	14974.3	11054	16612.7	12156.1	12071.5	42864.2	16704.7	-	-
MEDTP02779	[(2R)-3-hexadecoxy-2-hydroperoxypropyl] 2-(trimethylazaniumyl)ethyl phosphate	Others	Others	C24H52NO7P	1	0.7809	-	TRUE	TRUE	FALSE	7101.38	9144.23	8792.51	7005.92	7106.69	7929.44	12810.3	10790.7	12047.9	10695.5	11382.1	13165.1	9681.67	8457.86	11767.8	12418.3	10719.6	10189.7	7846.84	8002.84	7782.78	7566.29	7498.69	7486.93	-	-
MEDP1165	PC(O-16:0/O-2:0)	GP	LPC	C26H56NO6P	1	0.7417	-	TRUE	FALSE	TRUE	4309.52	4907.02	2629.14	4792.2	4478.89	4758.95	3365.3	3575.68	3580.03	3007.55	3128.25	3223.35	6786.89	6037.86	5258.91	6007.26	5422.43	7675.84	3428.36	3950.75	4027.42	3676.73	6058.57	3904.27	-	-
pmb0865	LPC(18:3/0:0)	GP	LPC	C26H48NO7P	1	0.7362	-	FALSE	TRUE	FALSE	7181.8	9029.19	8032.7	6760.48	6287.84	8168.48	9420.71	8882.15	9449.98	8039.93	9379.57	9097.15	7621.19	7113.3	10960.7	11692.5	8563.91	7883.93	3493.64	4031.21	3264.93	3727.7	4642.63	4341.36	-	-
MEDP1398	Carnitine C16:1	FA	CAR	C23H43NO4	1	0.7299	-	TRUE	FALSE	FALSE	19702.3	28899.1	16136.5	27171.7	23187.4	13977.8	1946.33	5689.86	5362.02	4933.89	2647.19	5859.23	6303.15	21608.9	6636.89	18731.1	7959.71	10338.5	317.709	914.07	2587.94	3223.41	1959.19	4948.04	-	-
MEDP0825	N-Cyclohexylformamide	Alcohol and amines	Amines	C7H13NO	1	0.6716	-	FALSE	TRUE	FALSE	11824.4	14192.5	23606.1	12650.4	12650.9	14016.5	11138.2	9699.26	12000.8	11532.2	11111.2	11704.4	24465.1	21887.9	13638.6	12978.4	11968.5	14070.4	12441.2	12823.3	11915.5	12585.1	14044.4	13504.3	C11519	-
MEDL01878	Methyl dioxindole-3-acetate	Heterocyclic compounds	Indole and Its derivatives	C11H11NO4	1	0.6675	-	FALSE	TRUE	FALSE	84797.9	88760.1	86793	88857.5	90945.8	101001	76500.2	70864.7	77536.5	75377.3	68404.7	76427.5	73459.1	84536.1	82428.6	93938	80429.7	91234.7	80422.1	90558.2	82846.3	77310.8	87253.3	86273.2	-	-
MEDP1166	PC(16:0/2:0)	GP	PC	C26H52NO8P	1	0.6632	-	FALSE	TRUE	TRUE	8283.28	12623.6	10009.4	8231.75	6918.68	9944.42	28093	25884.7	25540.8	22253.5	27045.6	24878.1	10905.8	16408.5	16756.2	27471.4	9746.46	10623.2	3129.54	2627.06	6641.41	1499.53	3596.07	3633.65	-	-
MEDP1434	Carnitine C4:DC	FA	CAR	C11H19NO6	1	0.6298	-	TRUE	TRUE	FALSE	16182.5	14445.5	13072.4	13479	13392.8	12768.3	10821.9	16841.3	15376.2	12479.5	14120.8	15121.2	13030.6	9461	12785.8	12496.6	11274	12024.4	17183.9	19342.6	16373.6	16161.3	19402.1	23595.6	-	-
MEDP1221	PC(O-16:0/O-1:0)	GP	LPC	C25H54NO6P	1	0.6259	-	TRUE	TRUE	TRUE	4470.02	5165.9	4940.51	4706.35	4847.71	4544.08	3484.68	3649.01	3875.47	3763.99	3256.86	3803.14	6503.23	6276.22	5987.1	5543.89	5343.04	5134.94	4271.12	4962.5	3896.55	4537.77	4378.27	4593.39	-	-
MEDL02434	Diethyl glutarate	Aldehyde,Ketones,Esters	Esters	C9H16O4	1	0.5753	-	FALSE	TRUE	FALSE	3672.82	4168.88	8472.89	4027.47	3818.7	3617.7	3437.15	2858.76	3094.84	3225.8	3008.62	3482.07	9042.16	7583.65	5412.36	3876.1	3815.36	4478.36	3838.23	3658.02	3476.34	3846.03	5437.43	4658.06	-	-
MADP0513	N-(2-Hydroxyethyl)nicotinamide	Alcohol and amines	Amines	C8H10N2O2	1	0.5275	-	TRUE	TRUE	FALSE	58611.2	65420.9	65434	56527.4	63216.9	69731.3	48379.2	45995.9	51229.9	48157.1	47474.2	52323.1	52390	57387.3	56709.1	60175.8	52931.2	60604.9	57296.4	61226.2	59063.2	52634	60902.5	61362.4	-	-
MW0126302	pyrazole	Heterocyclic compounds	Heterocyclic compounds	C3H4N2	1	0.5255	-	TRUE	TRUE	FALSE	81296.3	84903.8	84821.6	81401	87136.9	94137.7	64226.6	60623.1	65773.4	60340.4	60695.7	63758.2	69448.1	75409.7	78048.2	89257.6	72934	79053	73847.8	88671.7	75526.1	73795.4	74131.4	79275.7	C00481	-
MW0012982	LPC(15:0/0:0)	GP	PC	C23H48NO7P	1	0.5144	-	FALSE	TRUE	TRUE	65372.5	70177	82087.6	73419.8	67572	85008.3	104842	98536	111703	90252.5	97241	97572.1	59313.7	71749.6	74606.5	79905.6	68571	58062.5	57503.1	53598	56698.2	62825.2	60379.4	64767.4	C04230	ko00564,ko05231
MEDP1343	LPC(0:0/18:3)	GP	LPC	C26H49NO7P	1	0.5036	-	TRUE	FALSE	FALSE	56063.3	56109.1	61143	50813	50385.4	51171.9	47365.3	44923.6	52763.4	48271.8	45317.4	44666	98060.4	86147.4	80574.2	84298	76133.5	73634.9	38121.2	43205.8	38354.7	39012	49034.4	44770.4	-	-
MW0153022	Lys-Ile-Val-Lys	Amino acid and Its metabolites	Small Peptide	C23H46N6O5	2	0.9636	-	TRUE	FALSE	TRUE	57969.5	57743.9	61753.9	55030	56534	57574.1	45856.2	45771.9	52399.6	50667.5	46777.3	48548	66800.9	64408.5	64332.6	68817.7	60148.4	61496.4	48680.3	52886.4	46451.3	50003.8	55361	72056.4	-	-
MW0006864	Dimethyl phthalate	Benzene and substituted derivatives	Benzene and substituted derivatives	C10H10O4	2	0.9545	-	TRUE	FALSE	FALSE	3019.31	3276.01	2762.97	3116.31	3174.81	3305.47	2158.78	1964.98	2708.81	2561.87	2248.83	6732.38	3561.45	3404.75	3469.57	3552.64	3476.47	4552.07	3183.66	4170.22	4592.34	3220.06	3214.21	4541.94	C11233	-
MW0144735	Ala-Ser-Ser-Thr-Lys	Amino acid and Its metabolites	Small Peptide	C19H36N6O9	2	0.9448	-	FALSE	TRUE	FALSE	12423.2	13721.3	14896.7	8289.25	15907.7	17417	10768.2	11508.8	11175.7	11512.7	8061.28	9525.96	10072.4	12517.2	12677.3	13891.3	11654.9	10288.2	14313.8	15993.8	15381.7	13604.9	14197.4	15028.5	-	-
MW0011795	1-(1Z-octadecenyl)-sn-glycero-3-phosphocholine	GP	PC	C26H54NO6P	2	0.9315	-	TRUE	TRUE	FALSE	5448.81	5711.87	6224.64	5144.91	4654.59	6588.48	5633.25	6190.63	5873.67	5346.93	4762.09	5773.13	5771.71	7670.53	7961.06	11007.9	6807.64	6330.74	3647.84	3211.04	2965.07	3277.4	3971.21	3610.75	C04230	ko00564,ko05231
MW0125557	1-(tert-Butyl)-3-(2-((4-(diethylamino)butyl)amino)-6-(3,5-dimethoxyphenyl)pyrido[2,3-d]pyrimidin-7-yl)urea	Heterocyclic compounds	Heterocyclic compounds	C28H41N7O3	2	0.9278	-	FALSE	TRUE	FALSE	9991.42	10712.6	10580	10675.6	9719.57	9736.2	7215.07	7783.47	7902.7	6437.68	7205.66	7042.86	11038.6	11341.3	9062.96	10817.2	8723.11	10024.3	8657.76	9483.85	9632.66	9086.09	9412.66	10106.3	-	-
MW0012923	(R)-1-Octen-3-ol	Alcohol and amines	Alcohols	C8H16O	2	0.9265	-	FALSE	TRUE	FALSE	475.01	375.036	1814	558.151	344.193	284.842	266.408	189.417	299.92	247.961	247.829	360.105	2916.09	1354.42	399.737	653.769	396.732	320.675	316.318	385.675	327.025	355.577	664.947	686.464	C14272	-
MW0110917	N-(2-hydroxyethyl)icosanamide	Organic acid and Its derivatives	Organic acid and Its derivatives	C22H45NO2	2	0.9256	-	TRUE	TRUE	FALSE	22351	22722.3	24967.5	30961.4	26900.2	26909.4	7346.07	6751.67	7775.77	10539.5	13968.7	7026.03	5566.11	9732.24	15231.6	24574.5	17898.9	25863.8	16962.3	27479.1	41451.9	29608	21224.4	17481.4	-	-
MW0108733	N-tetradecylcyclohexanecarboxamide	Alcohol and amines	Amines	C21H41NO	2	0.922	-	TRUE	TRUE	FALSE	1881.23	2183.38	2059.82	2136.57	2566.7	2681.24	3047.96	2394.62	2920.52	2616.23	2835.3	3076.3	498.875	331.611	378.373	403.361	1991.99	472.19	11035.9	14376.5	14089.2	10405.2	12362.6	16114.7	-	-
MW0145298	Arg-Asp-Leu-Tyr-Ser	Amino acid and Its metabolites	Small Peptide	C28H44N8O10	2	0.9219	-	TRUE	TRUE	FALSE	5261.45	6773.44	5933.08	5295.06	4885.56	4538.02	1586.84	1833.19	1622.26	1005.25	1681.08	1981.84	7061.35	10841.1	8154.23	13761.3	6722.86	6861.07	735.6	503.349	582.93	997.495	1094.95	457.098	-	-
MW0110858	5(6)-EpETrE-EA	Heterocyclic compounds	Heterocyclic compounds	C22H37NO3	2	0.9216	-	FALSE	TRUE	TRUE	31638.1	48710.1	35702	48989.1	30628.9	54414.5	54764.9	64371	60874.3	91380.9	55524.2	62988.7	25416.1	34944.6	25830.3	39220.3	29298.4	29701.5	48246.6	55458.7	37140.8	40479.3	49907.8	46085.3	-	-
MW0149772	Gln-Phe-Asp	Amino acid and Its metabolites	Small Peptide	C18H24N4O7	2	0.9176	-	FALSE	TRUE	FALSE	2580.43	3172.6	1752.89	3635.14	744.459	3548.1	2712.94	3093.37	3019.76	4154.97	2604.01	3588.62	2546.29	5082.51	316.377	3443.44	2582.51	2139.08	2428.03	1734.04	2834.87	2296.32	2037.57	2140.28	-	-
MW0153010	Lys-Ile-Glu-Arg	Amino acid and Its metabolites	Small Peptide	C23H44N8O7	2	0.9172	-	TRUE	TRUE	FALSE	2523.22	3512.56	3387.93	2634.37	1711.97	2844.25	5861.9	4308.34	1796.56	3767	4148.31	4170.98	6588.03	7820.92	6059.6	8137.29	5139.81	4248.3	2183.78	2318.82	1781.79	2143.04	2197.38	2437.38	-	-
MW0011920	PE-NMe(16:0/16:0)	GP	PE	C38H76NO8P	2	0.9141	-	FALSE	TRUE	TRUE	22552.3	18534.7	22268.7	14934.4	7259.34	12623.6	5777.33	9307.65	20303.8	21595.9	18590.8	13307.8	3504.02	5732.47	11541.8	12434.6	21564	23383.3	1950.12	4341.42	2597.72	411.299	3148.34	8144.53	-	-
MW0147817	-CP 47,497-C8-homolog-d7	Heterocyclic compounds	Heterocyclic compounds	C22H29D7O2	2	0.9136	-	TRUE	FALSE	TRUE	56528.5	48949.1	49599.5	56369.2	47227.2	55071.8	78964.2	74029.3	193057	76199.2	73985.4	102584	15755.4	25242.7	15651.1	24224.8	29387.7	23428.1	82784.7	62906.9	60913.8	57867.9	60476.1	90907.2	-	-
MW0052451	Docosahexaenoic Acid-d5	FA	FFA	C22H32O2	2	0.913	-	TRUE	TRUE	FALSE	84973.1	76557.4	79215.4	70337.8	73897	94095.7	157472	166074	164703	153687	166389	167383	118166	100777	148754	172038	113629	115899	68866.8	65759.2	102878	68709.6	75966.6	66746.7	-	-
MW0168582	4-(Dimethylamino)azobenzene N-oxide	Benzene and substituted derivatives	Benzene and substituted derivatives	C14H16N3O+	2	0.9125	-	FALSE	TRUE	FALSE	10065.6	11692.9	12047.7	10528.1	12165.8	12482.1	7306.54	6603.64	7337.72	6503.83	6405.33	6844.37	10947.5	11433.9	10516.1	12473.3	10516.7	11966.2	9574.81	9736.07	9081.61	9027.78	8290.36	8035.71	-	-
MW0108165	Met-Lys-Lys	Amino acid and Its metabolites	Small Peptide	C17H35N5O4S1	2	0.9104	-	TRUE	FALSE	FALSE	1251.37	2293.09	2757.19	2583.67	2034.41	3245.69	11342.1	11294.4	13382.4	9875.51	10518.1	11620.5	7720.49	6744.48	4844.88	9362.04	6254.06	4185.65	11726.9	9981.95	6422.47	6766.14	12804.5	11692.1	-	-
MW0007493	N-[(1R,2S)-1-hydroxy-1-phenylpropan-2-yl]tetradecanamide	Benzene and substituted derivatives	Benzene and substituted derivatives	C23H39NO2	2	0.9082	-	TRUE	TRUE	FALSE	1.25715e+06	1.28658e+06	1.28795e+06	1.31142e+06	1.22684e+06	1.48601e+06	4.02109e+06	4.15273e+06	4.23328e+06	4.2524e+06	3.97966e+06	4.76307e+06	2.44621e+06	2.50672e+06	2.50888e+06	2.79425e+06	2.40672e+06	2.74346e+06	1.88178e+06	2.52434e+06	2.2049e+06	2.07759e+06	2.3457e+06	2.24167e+06	-	-
MW0156644	Ser-Arg-Ile-Lys	Amino acid and Its metabolites	Small Peptide	C21H42N8O6	2	0.9019	-	TRUE	TRUE	FALSE	5109.62	4958.82	5487.3	5422.88	5924.2	5618.05	3893.02	3698.84	4075.28	4407.77	4275.22	4463.91	5087.84	5009.8	5184.09	4333.35	4816.03	5189.94	5049.05	5018.32	4789.05	3974.98	5121.83	6766.52	-	-
MW0109173	Phe-His Zwitterion	Amino acid and Its metabolites	Small Peptide	C15H18N4O3	2	0.9016	-	TRUE	FALSE	TRUE	14986.5	16171.8	16730.3	13970.9	14896.6	16193.3	14684.9	12252.1	17026.3	13303	12389.9	11728.4	19390	18177.5	19224.1	20875	20865.4	18367.7	12922.2	15051.8	12732	13402.5	16100.4	16815.2	-	-
ZINC43617340	Pipericine	FA	Others	C22H41NO	2	0.8985	-	TRUE	TRUE	FALSE	1749.95	2016.66	1811.91	2652.47	2646.33	1634.32	8181.8	8720.86	11692.5	7756.52	9015.05	10880.5	6472.07	6432.42	7372.58	7874.49	5771.12	5280.91	5372.66	3386.76	5157.81	2448.95	7013.53	5575.06	-	-
MW0126399	Chinomethionat	Others	Medicine	C10H6N2OS2	2	0.898	-	TRUE	TRUE	FALSE	3102.8	3398.34	3515.15	3394.71	3827.66	4231.91	298.102	342.899	411.342	367.606	357.652	35.961	386.8	267.194	99.262	247.433	92.814	616.349	3012.68	4007.29	3550	3391.39	3748.98	3544.01	-	-
MW0153110	Lys-Phe-Val-Leu-Val	Amino acid and Its metabolites	Small Peptide	C31H52N6O6	2	0.8933	-	TRUE	FALSE	FALSE	1934.47	2138.49	2458.76	2042.68	2420.69	2179.65	1393.29	2335.24	1325.96	1808.61	1807.63	1147.66	1089.97	1817.78	1239.11	1428.41	1532.57	2398.81	1853.02	1909.01	1667.4	1759.49	1745.86	2320.54	-	-
MW0145522	Arg-Thr-Lys-Arg	Amino acid and Its metabolites	Small Peptide	C22H45N11O6	2	0.8929	-	TRUE	TRUE	TRUE	191491	208439	218406	194474	191734	200239	158316	145104	178321	159085	150065	153673	245930	241707	236017	258778	226407	229890	160439	186080	166640	164910	184654	180073	-	-
MW0146364	Asp-Nap-OH	Amino acid and Its metabolites	Small Peptide	C22H18N2O8	2	0.8928	-	FALSE	TRUE	FALSE	48316	51914.1	54672.8	52682.6	54949.6	56762.3	40271.4	39783	42515.9	37243.5	37726.9	40549.1	43807.7	47306.7	51902.5	54801	44842.7	49481.3	44220.1	46294.4	44244	44360.2	44392.1	50384.6	-	-
MW0107590	Isopropyl dodecylfluorophosphonate	Aldehyde,Ketones,Esters	Esters	C15H32FO2P	2	0.8911	-	TRUE	FALSE	FALSE	22026.8	25508.5	26147	24197.3	25942.2	25987.3	20653.6	31505.8	21166.6	21976.7	19730.5	19903.9	28567.3	27803.5	26017.8	28668.9	25569.9	27037.7	19829.6	22772.9	17698.3	21917.1	21608.5	30925.4	-	-
MW0154729	Oleoyl Ethanolamide-d4	FA	FFA	C20H35D4NO2	2	0.888	-	TRUE	TRUE	FALSE	125595	155830	168243	145522	229887	164741	59243.9	51228.2	75458.3	75303.3	53449.4	63109.9	43800	64774.7	102075	133743	129725	157162	135981	181253	155346	147543	188946	146142	-	-
MW0149849	Gln-Tyr-Val	Amino acid and Its metabolites	Small Peptide	C19H28N4O6	2	0.8856	-	TRUE	TRUE	FALSE	24590.4	29040.3	29281.7	25866.9	28108.1	28707.2	17723.9	16240.4	18127.2	14358.8	14342	15195.7	19421.3	25689.4	23946.6	23313.4	20091.8	24216.9	20930.5	27144.6	22768.1	19167.2	22745.8	22961.7	-	-
MW0153665	Met-Ser-Phe-Thr-Phe	Amino acid and Its metabolites	Small Peptide	C30H41N5O8S	2	0.883	-	TRUE	FALSE	TRUE	7777.14	6760.23	8716.73	7484.71	7656.02	8118.82	5195.01	5863.84	6318.15	6274.61	5340.97	5803.51	14489	14178.6	11483.3	11974	11648.7	11255.7	5772.86	6411.43	5902.05	5377.41	7238.23	6307.06	-	-
MW0145509	Arg-Thr-Ala-Arg	Amino acid and Its metabolites	Small Peptide	C19H38N10O6	2	0.8807	-	FALSE	FALSE	TRUE	12197.5	13479.3	13254.7	11933.4	14372.8	12385.3	10994.8	10723	11581.1	11725.5	10235.3	10919.8	12438.6	12588.5	13168	14465.8	13674.3	13783.3	12133.9	13815.8	11279.4	10529.5	19106.9	18195.2	-	-
MW0111039	Fingolimod	Benzene and substituted derivatives	Benzene and substituted derivatives	C19H33NO2	2	0.8786	-	FALSE	TRUE	TRUE	15743.3	21034.2	17416	17543	16999.8	18434.2	33730	36469.7	37198.4	30981.7	32574.4	36698.7	16187.7	18483.3	28809	29134.9	15509.7	18288.8	8991.46	8822.63	6245.99	5528.01	8431.25	7963.45	-	-
MW0050103	1,2-Dioleoyl-sn-glycerol	GL	DG	C39H72O5	2	0.8765	-	TRUE	FALSE	FALSE	26313.1	26186.8	18936.2	33254.8	51007	65953.6	76596.1	74133.2	76185.6	92061.5	93568.2	79571.9	2541.09	104.249	418.136	193.213	3096.39	23726	74954.3	86172.8	85931	94008.3	92526.2	85073.8	-	-
MW0194315	1-beta-D-Galactosylsphingosine	SL	SL	C24H47NO7	2	0.8738	-	TRUE	FALSE	TRUE	13911	13817.5	15659.9	13263.1	12695.6	13925.8	11570.3	12015.9	13590.6	12685.6	12007.9	11083.3	20310.2	18907	16972.8	19339.7	17494.7	16188.3	11287.4	12944.3	11751.9	12804	13272.1	17612.7	-	-
MW0009858	Tenovin-6	Benzene and substituted derivatives	Benzene and substituted derivatives	C25H34N4O2S	2	0.8728	-	FALSE	TRUE	FALSE	25690.3	26082.7	21932.8	29240.7	28518.4	33544.2	18473.3	18928.4	18357.4	18716.4	14844	18301.9	16375.1	23670.5	24633.2	27661.7	18943.1	25033.1	23789.9	27914.3	25528.5	23820.2	26010.7	25117.9	-	-
MW0154731	C25H50NO6P	Organic acid and Its derivatives	Phosphoric acids	C25H50NO6P	2	0.8652	-	FALSE	TRUE	FALSE	18859.8	21309.2	22687.8	20868.9	19743.4	24686.1	17635.9	16996.7	16911.8	15550.8	17007.5	18720.2	17319.3	20551.6	19065.2	23301	18288.4	21168.2	18248.2	21040.1	20541.7	16660.2	21777.7	19402	-	-
MW0152308	Leu-Glu-Arg-Met-Phe	Amino acid and Its metabolites	Small Peptide	C31H50N8O8S	2	0.8618	-	FALSE	TRUE	FALSE	1201.58	1471.94	655.176	1369.47	369.441	1814.42	1688.29	3569.95	3327.81	2146.09	1664.62	827.126	4709.26	10548.9	1055.49	4640.12	2549.92	1108.99	1083.99	716.021	1045.36	1001.22	619.736	790.502	-	-
MW0106502	Benzyl n-[(2s)-4-methyl-1-[[(2r)-4-methyl-1-[[(2s)-4-methyl-1-oxopentan-2-yl]amino]-1-oxopentan-2-yl]amino]-1-oxopentan-2-yl]carbamate	Organic acid and Its derivatives	Organic acid and Its derivatives	C26H41N3O5	2	0.8604	-	TRUE	TRUE	FALSE	36177.5	37177.5	37495.2	36701.8	38650.4	38562.7	29491	30931.9	29874.9	28240.5	31250.5	29319	37933.2	43012.7	45495.1	44921	36581.4	40948.8	31512.1	33788.1	32875.6	29760.7	33226.4	37781.6	-	-
MW0054562	1-(1Z-hexadecenyl)-sn-glycero-3-phosphocholine	GP	LPC-P	C24H50NO6P	2	0.8597	-	FALSE	TRUE	FALSE	12101.6	11263.7	11931	11094.4	11569.8	12708.4	25707.3	23199.4	26074.5	24305.4	22297.9	27846.6	10517.5	11652.8	14883.1	18589.1	14613.4	11400.3	36041.3	33285.8	32052.9	30779.2	33575.7	33666.8	-	-
MW0006018	Amarogentin	Benzene and substituted derivatives	Benzene and substituted derivatives	C29H30O13	2	0.8546	-	TRUE	TRUE	FALSE	2438.17	2359.49	3335.89	2448.09	2859.57	3659.21	15.35	96.875	49.304	71.662	53.648	98.686	536.228	1383.51	233.829	1945.84	904.436	1064.29	513.557	1009.29	387.844	530.496	226.629	110.654	C09767	-
MW0056906	1-Palmitoyl-2-docosahexaenoyl-sn-glycero-3-phosphocholine	GP	PC	C46H80NO8P	2	0.8535	-	TRUE	FALSE	FALSE	29360.2	26032.4	31955.2	19198.8	12683.1	13867.8	33712.8	19723.7	36154.8	32802.3	32865.1	17998.3	88718.4	61544	32873.7	43079.8	41471.7	37807.4	12691	12874.2	3954.78	19609.3	24129.6	20844	-	-
MW0140724	(Z)-2-tetracos-15-enamidoethanesulfonic acid	Others	Others	C26H51NO4S	2	0.8535	-	FALSE	TRUE	TRUE	71391.3	84812.6	80921.7	69488	61457.3	84312.9	96181.6	83677.6	88307.3	79818.1	94976.5	87750.6	62453.8	67446.3	97988.6	104862	81316.8	75080.6	50921.7	46103.5	41877	41583.8	50294.2	45301	-	-
MW0157826	Thr-Trp-Met	Amino acid and Its metabolites	Small Peptide	C20H28N4O5S1	2	0.8458	-	FALSE	TRUE	FALSE	13708.1	22692.3	39945.1	21903.7	17850.5	24019.3	12465.8	9762.9	12500.4	18155.4	9923.47	14617.1	13272.4	25290	9449.87	18623.9	17494.4	19605.9	14882.5	19019.1	18778.8	17049.9	15877	15175.4	-	-
MW0149665	Gln-Gln-Gln-Glu-Gln	Amino acid and Its metabolites	Small Peptide	C25H41N9O12	2	0.8419	-	TRUE	FALSE	TRUE	4924.86	5445.42	5342	4427.5	2860.51	3263.59	4524.14	4808.13	6323.49	4317.07	4516.64	3477.13	30818.1	17678.2	15380.4	14083.3	16681	11507.1	2929.34	3723.57	2515.59	1172.37	4889.49	3962.85	-	-
MW0113044	4-Fluoroethcathinone	Aldehyde,Ketones,Esters	Ketones	C11H14FNO	2	0.8329	-	FALSE	TRUE	FALSE	7509.85	8216.64	8704.43	7441.88	7271.82	8493.24	3562.39	3026.38	2954.17	2714.51	2910.91	2514.29	9691.04	8633.88	8261.42	8730.28	7453.25	7551.86	4784.57	4970.19	4578.18	4032.79	4901.21	5184.26	-	-
MW0000244	Emetan, 6',7',10,11-tetramethoxy-	Benzene and substituted derivatives	Benzene and substituted derivatives	C29H40N2O4	2	0.8321	-	FALSE	TRUE	FALSE	9837.91	14615.5	21936.3	17524.3	9423	13763.1	24861.6	29932.1	32714.5	25113.2	31556.2	29763.4	16503	14923.1	18489.9	31558.3	19855.9	14093.7	12421	11128.7	17262.9	17442.1	19452.2	19225.9	-	-
MW0010167	Ortophosphate	Others	Metal, Non-metal and related compounds	H3O4P	2	0.832	-	FALSE	TRUE	FALSE	2201.85	1989.44	3111.46	1624.41	2227.15	2224.75	1305.28	1471.79	1245.77	1870.68	1665.52	1535.63	2009.62	2009.8	1721.66	1931.2	1511.12	1266.77	1858.52	1931.77	2057.74	2188.8	2134.2	2224.5	C00009	ko00190,ko02010,ko04928,ko04978,ko05012,ko05022
MW0155432	Phe4Cl-Phe-OH	Amino acid and Its metabolites	Small Peptide	C23H19ClN2O6	2	0.8243	-	FALSE	TRUE	FALSE	21336.2	21504.7	23589.3	22687.5	23008.2	24178.1	15006.1	14908.1	16153.3	14111	13429.3	15563	19538.3	21056	21606.4	24071.6	20293.2	21791	18009.8	18104	17274.7	16641.2	17203	17987.5	-	-
MW0150369	Gly-Gly-Thr	Amino acid and Its metabolites	Small Peptide	C8H15N3O5	2	0.8213	-	FALSE	TRUE	FALSE	70481.2	65949.8	81215.6	77481.7	80065.4	78725.4	135131	123830	125107	144591	135732	139414	73941.7	109462	85759.3	124790	81731	89384.4	89010.8	97376	90587.6	80024.1	93818.2	94379.9	-	-
MW0014149	7-[(2R)-3-hydroxy-2-(3-hydroxy-5-methylnon-1-enyl)-5-oxocyclopentyl]-3-methoxyheptanoic acid	Organic acid and Its derivatives	Organic acid and Its derivatives	C23H40O6	2	0.8178	-	TRUE	FALSE	FALSE	459186	510104	498805	553132	552021	402784	304879	451057	495899	531839	414630	406493	485426	713980	756466	618438	583369	670442	297255	462993	396588	485316	519347	383724	-	-
MW0054405	Longicamphenylone	Aldehyde,Ketones,Esters	Esters	C15H24O	2	0.8087	-	FALSE	TRUE	FALSE	21184.3	21221.6	21490	21510.1	21349.5	24232.2	17480.2	15855.6	17488.3	16101.3	16355.5	18114.6	18470	21803.6	18755	21821.4	17804.1	20732.5	18859.9	21892.1	19498.8	19332.1	19953.8	21867.8	-	-
MW0013005	1-Stearoyl-2-linoleoyl-sn-glycerol	GL	DG	C39H72O5	2	0.8039	-	TRUE	FALSE	FALSE	15610.9	18910.2	4046.05	7878.44	16534.1	7891.4	14612.5	13347.3	11930.3	19416.3	26963.1	23034.3	322.023	302.812	102.294	201.531	318.937	7733.54	13034.1	22828	24620	19526.9	20618.9	28229	-	-
MW0126295	Pyrazin-2-carboxylic acid	Organic acid and Its derivatives	Organic acid and Its derivatives	C5H4N2O2	2	0.7972	-	TRUE	TRUE	FALSE	58479.1	64979.5	66685.3	63017.7	69754.5	78153.1	54184.8	46708.6	57664.6	46985.4	48191.9	52730.5	54105	54998	56386	68402.8	51907.2	58826.6	56965.1	68361.6	59314.1	56772.3	63630.5	65446.2	C19915	-
MW0158885	Val-Ala-Val-His-Val	Amino acid and Its metabolites	Small Peptide	C24H41N7O6	2	0.7958	-	FALSE	TRUE	FALSE	3971.23	4217.13	5158.92	4026.16	4155.8	4026.95	2768.84	3180.53	3554.69	2777.16	3311.38	3437.61	4247	4401.81	3992.73	4292.42	3633.56	4764.93	3491.68	4029.27	3699.65	3240.68	4039.08	3712.83	-	-
MW0194055	4R-[2-Amino-6-(cyclopropylamino)-9H-purin-9-yl]-2-cyclopentene-1S-methanol	Nucleotide and Its metabolites	Nucleotide and Its metabolites	C14H18N6O	2	0.791	-	FALSE	TRUE	FALSE	13104.5	13248.5	14103.3	13239.4	13245.2	13751.5	7135.99	6480.56	6458.39	6449.47	6463.63	6114.1	13993.6	14937.5	14578.9	15108.5	12604.8	13317.8	9852.33	10927.2	9590.47	8191.93	8924.07	9437.9	-	-
MW0156128	Prostaglandin F2-biotin	Hormones and hormone related compounds	Hormones and hormone related compounds	C35H60N4O6S	2	0.7906	-	TRUE	FALSE	FALSE	1357.76	964.461	1849.9	1877.48	1317.72	1684.51	1284.62	936.854	1608.96	1501.47	1465.71	1534.86	2027.34	2111.16	2161.74	1959.15	1820.83	2116.45	598.332	1088.88	1797.33	1748.41	1010.27	2685.45	-	-
MW0139667	Schisandrin	Heterocyclic compounds	Heterocyclic compounds	C24H32O7	2	0.7905	-	TRUE	TRUE	FALSE	33529.1	36378.4	41377.5	57188.9	54591.4	61512.5	31069.8	25119.2	33255.2	38010.3	23806.4	30262.3	28854.5	51236	19959.2	20644.3	24403.3	23727.2	48340.5	34251.9	64351.4	64678.7	35128.6	52186.4	C17064	-
MW0115350	Tetraethylene glycol	Alcohol and amines	Alcohols	C8H18O5	2	0.7813	-	FALSE	FALSE	TRUE	34005.5	36933.1	42533.6	33030.1	33811.7	35036.7	27774.7	30050.6	35654.1	31643.9	28308.4	27486.3	36717.8	42926	36681.7	46596.5	35301.3	37051.9	29027.8	37611.3	29421.3	35959.9	37936.7	42630.2	-	-
MW0145477	Arg-Pro-Asp	Amino acid and Its metabolites	Small Peptide	C15H26N6O6	2	0.7791	-	FALSE	TRUE	FALSE	19004.5	27054.3	15224.2	26747.2	14458.1	32812.5	21745.9	24610.9	25337.1	30964.8	21101	26715.3	21294.8	38978.5	5109.89	24514.4	15864.7	18542.9	19721.2	14062	20108.5	18661.8	18225.5	17479.5	-	-
MW0152993	Lys-His-Met	Amino acid and Its metabolites	Small Peptide	C17H30N6O4S1	2	0.7708	-	FALSE	TRUE	FALSE	252757	326467	312779	392594	262429	470373	264227	222404	259743	136781	204309	232303	252616	386758	177399	227389	111169	210361	341389	290618	400647	360036	288549	463879	-	-
MW0108157	Met-His-Lys	Amino acid and Its metabolites	Small Peptide	C17H30N6O4S1	2	0.7702	-	TRUE	TRUE	FALSE	9483.83	14172.4	9058.67	12087.2	13892.2	13469.8	5432.26	4088.55	5639.04	7941.44	4409.33	6058.89	5845.12	9635.24	6877.96	10679.4	8881.1	9640.24	9852.79	10499.1	11035.7	10563.6	9948.91	12783.4	-	-
MW0151436	Ile-Gly-Lys-Ile-Phe	Amino acid and Its metabolites	Small Peptide	C29H48N6O6	2	0.7693	-	TRUE	FALSE	TRUE	2445.27	2534.61	3234.25	2671.43	1639.93	1800.07	1993.08	1858.42	1918.43	2183.96	2240.56	2291.22	3016.12	3211.26	3508.36	3125.95	3133.35	2815.44	2567.59	2413.83	2507.68	2427.76	1599.16	3502.49	-	-
MW0142592	3-HYDROXYDEOXODIHYDRODEOXYGEDUNIN	Others	Others	C28H38O6	2	0.7686	-	FALSE	TRUE	FALSE	114947	115301	126899	84376.1	133970	155022	83992.9	86278.3	84866	86750.8	71387.8	82604.3	92479.2	109816	111432	130536	94232.6	113413	110519	125401	120999	103534	125718	106709	-	-
MW0146172	Asp-Leu-His-Ala-His	Amino acid and Its metabolites	Small Peptide	C25H37N9O8	2	0.7599	-	TRUE	TRUE	TRUE	6249.81	6167.22	6576.02	6791.01	6060.13	5851.92	3769.81	4640.19	4931.32	4527.37	4823.11	4499.86	8253.95	7923.76	7380.15	7411.09	7163.71	8466.81	5283.16	5288.85	5368.63	4926.71	6506.19	5172.06	-	-
MW0194035	(S)-(S)-1-((2S,3S)-3-Hexyl-4-oxooxetan-2-yl)tridecan-2-yl 2-formamido-4-methylpentanoate	Amino acid and Its metabolites	Amino acid derivatives	C29H53NO5	2	0.7431	-	TRUE	FALSE	FALSE	4132.29	3997.9	4401.47	3425.95	4097.62	3989.8	3177.99	2819.35	3645.13	3682.89	3240.14	2861.98	5748.76	4813.05	4603.09	4602.83	4128.38	4247.76	3129.43	3340.64	3331.22	2977.42	3668.28	5844.43	-	-
MW0109640	Ser-Tyr-Arg	Amino acid and Its metabolites	Small Peptide	C18H28N6O6	2	0.738	-	TRUE	FALSE	FALSE	16228.7	15916.5	12951.8	13922.9	14265.4	13591.3	10869.4	12139.6	13876.8	13151.8	10435.8	11239.1	20781.9	20856.5	18672.6	20765.6	18556.5	16698.2	9695.87	11882.3	10876.2	10373.7	13652.1	16941.8	-	-
MW0000473	tropinone	Alkaloids	Tropan alkaloids	C8H13NO	2	0.7338	-	FALSE	TRUE	FALSE	1898.4	2435.62	4167.56	1666.73	1846.47	2124.28	1245.77	940.738	1440.31	1365.65	1242.95	1282.81	5085.43	4266.52	2019.05	2301.62	1390.6	2312.21	2020.73	2172.38	2100.76	2057.16	2039.84	2001.71	C00783	ko01100
MW0126987	xi-gamma-Undecalactone	Aldehyde,Ketones,Esters	Ketones	C11H20O2	2	0.7323	-	FALSE	TRUE	FALSE	24.312	22.543	277.731	26.666	1.831	30.768	10.489	8.594	19.739	1.645	11.695	0.984	277.366	232.198	25.859	7.867	11.301	14.736	26.877	16.18	24.745	19.179	29.677	35.169	-	-
MW0006489	Carbaryl	Benzene and substituted derivatives	Benzene and substituted derivatives	C12H11NO2	2	0.731	-	FALSE	TRUE	FALSE	32202.3	35781.3	32067.7	31945.4	33198.9	36823.2	41596.9	37887.7	38089.1	38734.9	35934.3	40476.9	30254.3	34318	52331.6	28081.6	33435.7	36724.2	30046.2	35609	33624.3	33457.9	34826.5	36408.3	C07491	-
MW0145317	Arg-Cys-Tyr	Amino acid and Its metabolites	Small Peptide	C18H28N6O5S1	2	0.7287	-	TRUE	TRUE	FALSE	19923.5	22105.7	22074.5	20114.4	19112.9	22624.7	14029.6	14978.4	14597.9	11861.8	11800.3	12752.3	16028.3	18561	20332.5	18522.6	16508	18596.7	16600.2	20154.4	16941.4	15404.5	18793.9	19121.1	-	-
MW0057016	1-Oleoyl-2-palmitoyl-sn-glycero-3-phosphocholine	GP	PC	C42H82NO8P	2	0.7244	-	TRUE	TRUE	FALSE	207808	180147	199753	217465	210347	265143	154122	84922.6	107285	155038	175299	160509	184372	63909.9	56595.8	74208.5	41815.5	208238	163219	221903	153002	196009	228633	221917	-	-
MW0158135	Trp-Gln-Met	Amino acid and Its metabolites	Small Peptide	C21H29N5O5S1	2	0.7242	-	TRUE	TRUE	FALSE	86707.7	69962.1	101178	105559	96263.6	106976	16900.5	19877.2	18127.5	14198.1	17136.8	16032.1	57951.6	90901	25373.2	68794.6	68545.6	55950.6	37367.5	39040.1	31314.2	35912.3	34003.9	41269.3	-	-
MW0103493	Chloroquine	Heterocyclic compounds	Heterocyclic compounds	C18H26ClN3	2	0.7219	-	FALSE	TRUE	FALSE	742.898	260.91	1815.52	983.821	943.135	757.486	1524.31	1559.57	1618.76	1990.09	1952.68	1716.69	2803.27	9040.36	1598.22	2269.3	1222.25	1436.03	1426.51	1378.59	1213.7	940.718	1638.46	1439.58	C07625	-
MW0049345	1,3-Dilaurin	GL	DG	C27H52O5	2	0.7197	-	FALSE	TRUE	FALSE	136797	128514	133881	123911	126218	131886	100795	99654.2	108011	108498	102606	102849	121883	125304	128273	140583	124128	133519	112682	134192	123223	112931	124175	157453	-	-
MW0110992	Dicyclohexylamine	Alcohol and amines	Amines	C12H23N	2	0.7162	-	FALSE	TRUE	FALSE	126128	162961	142296	127953	165208	142759	115805	93503.1	102655	101848	97899.7	95510	120009	123087	122420	169382	140289	161061	116511	150970	119204	142294	121940	188371	C14686	-
MW0012993	1-Stearoyl-2-arachidonyl-sn-glycero-3-phosphocholine	GP	PS	C46H84NO8P	2	0.7119	-	FALSE	TRUE	FALSE	7947.9	6870.85	7345.58	10649.8	35377.8	23627.1	10304.8	5292.54	6360.19	7060.49	8682.03	7516.76	16342.7	14930.9	2662.66	1406.75	2815.53	5752.92	17492.5	10381.1	26024.3	16113.9	21284.8	17350.2	-	-
MW0152218	Leu-Arg-Asp-Leu-Tyr	Amino acid and Its metabolites	Small Peptide	C31H50N8O9	2	0.7092	-	TRUE	FALSE	TRUE	4875.57	6233.35	5431.67	5082.63	6180.1	5806.49	6199.01	4437.4	5909.55	4625.08	3259.97	2770.75	7225.45	11693.3	14755.3	13298.7	5996.87	5925.74	3650.25	5084.36	4124.53	7905.81	4852.73	5461.27	-	-
MW0145296	Arg-Asp-Ile	Amino acid and Its metabolites	Small Peptide	C16H30N6O6	2	0.7089	-	TRUE	FALSE	TRUE	16863.4	17269.1	19263.2	18114.8	17202.4	17768.1	14333.8	14670.1	15412.1	15703.5	15486.1	14283.9	20373.8	19653.6	19338.2	22477.3	20459.5	20392.8	14791.7	17248.1	14125.9	14117.2	16592.1	25741.5	-	-
MW0149981	Glu-Gln-Phe-Arg	Amino acid and Its metabolites	Small Peptide	C25H38N8O8	2	0.7059	-	TRUE	FALSE	TRUE	12016.6	11335.6	10734.6	12791.7	12223	9484.04	5959.7	8475.78	10484.4	8080.86	8710.26	9220.74	19225.2	15639.7	13498.9	18967.9	16779	21157.2	8821.29	8579.69	8734.18	7493.39	11223	11523.1	-	-
MW0002641	L-Phenylalaninol	Benzene and substituted derivatives	Benzene and substituted derivatives	C9H13NO	2	0.7055	-	FALSE	TRUE	FALSE	121489	130862	122884	121486	127439	141345	154282	140580	150688	144835	135969	157461	114610	133367	133253	157664	128726	142027	118119	136544	125735	129081	133361	136743	-	-
MW0144736	Ala-Ser-Thr	Amino acid and Its metabolites	Small Peptide	C10H19N3O6	2	0.6861	-	FALSE	TRUE	FALSE	98867.2	78158	109863	102688	119253	110009	180289	171237	193063	232697	210915	210348	104374	234581	111772	187536	116659	127428	140991	139288	125973	110784	122831	139207	-	-
MW0153100	Lys-Phe-Leu-Glu	Amino acid and Its metabolites	Small Peptide	C26H41N5O7	2	0.6834	-	FALSE	TRUE	TRUE	7657.77	8413.41	7425.8	4687.76	8099.62	8182.93	6156.61	5934.77	5757.41	5071.14	6718.01	5796.21	7609.3	7990.29	8179.89	8653.09	7527.96	8423.16	7702.89	7599.09	7366.94	6255.71	7160.17	8585.27	-	-
MW0109380	2-[(Pyrrolidinium-2-ylcarbonyl)amino]propanoate	Amino acid and Its metabolites	Small Peptide	C8H14N2O3	2	0.6806	-	TRUE	TRUE	FALSE	51240.2	39725.7	54656.4	53050.2	60378.7	55671.7	25313.8	33236.9	33696.2	9443.62	13408.2	14763.8	31459.3	45903.1	44292.4	37146.1	46183.2	34159.8	47613.2	40053.3	53991.4	50389.6	32663.6	41712.6	-	-
MW0005923	Aceclofenac	Benzene and substituted derivatives	Benzene and substituted derivatives	C16H13Cl2NO4	2	0.6742	-	FALSE	TRUE	FALSE	92674.4	97171.8	87244.3	95233.9	104123	106226	52408.7	56032.8	51201.2	49549.7	48386.4	50332.2	85819.1	95422.8	95596.5	102500	82746	91010.4	76692.7	80888.4	70913.2	73002.7	70462.4	78875	-	-
MW0057646	1-Stearoyl-2-docosahexanoyl-sn-glycero-3-phosphocholine	GP	PC	C48H84NO8P	2	0.6734	-	TRUE	FALSE	TRUE	10236.4	8006.33	11704.9	7550.37	11156.7	11283.2	6820.41	5809.42	8633	9109.26	8872.8	7050.2	2408.26	1098.32	7182.67	6273.45	8896.92	7723.72	6472.98	9270.18	9918.05	8719.41	7635.84	6056.12	-	-
MW0145405	Arg-Ile-Val-Leu-Val	Amino acid and Its metabolites	Small Peptide	C28H54N8O6	2	0.671	-	FALSE	FALSE	TRUE	2397.77	2373.28	2269.42	2132.47	2082.54	2704.77	1868.26	1577.98	1714.46	2624.61	1883.44	1786.08	2723.75	2620.73	2466.86	2581.11	2204.38	2815.51	2143.89	2120.44	1828.44	2282.5	2453.5	3321.78	-	-
MW0146021	Asp-Arg-Gln-Arg	Amino acid and Its metabolites	Small Peptide	C21H39N11O8	2	0.6677	-	TRUE	FALSE	FALSE	38556	39370.4	31204	15330.6	15996.6	22887.8	22198.2	15393.6	28275.2	25442.8	21668.6	9116.53	51589.9	38582.5	33836.5	50739.9	33979.5	37059.2	12630.5	13632.6	20245.2	22879.4	3044.5	24445.1	-	-
MW0144582	Ala-Gly-Leu-Val-Ser	Amino acid and Its metabolites	Small Peptide	C19H35N5O7	2	0.6649	-	TRUE	TRUE	FALSE	9285.9	9371.07	9683.13	10413	10246.4	11882.7	7094.19	6394.82	6613.69	8077.5	6844.21	7906.58	8197.8	10238	6731.96	7871.09	6140.23	7141.35	8759.7	8196.48	10483.8	9699.15	8445.17	15074.3	-	-
MW0007377	Iniparib	Benzene and substituted derivatives	Benzene and substituted derivatives	C7H5IN2O3	2	0.6583	-	FALSE	TRUE	FALSE	69203.2	67701.5	67185.1	62181.5	65821.5	73275	56972	49761.6	47982.4	54266.3	48508.9	52119.9	68036.6	73622.1	70990.8	83783.3	64289.5	63129.6	57141.4	66437.3	57403.4	54016	65310.4	69312.8	-	-
MW0106754	gamma-Aminobutyric acid	Amino acid and Its metabolites	Small Peptide	C4H9NO2	2	0.6323	-	FALSE	TRUE	TRUE	64.905	91.179	212.502	46.078	74	11.264	47.055	8.276	15.26	79.312	35.369	34.977	464.193	415.7	77.816	131.963	87.806	124.24	100.82	60.675	85.898	111.891	144.411	94.421	C00334	ko00250,ko00330,ko00410,ko00650,ko00760,ko01100,ko04024,ko04080,ko04721,ko04723,ko04727,ko04742,ko04915,ko04929,ko05032,ko05033
MW0141392	14(15)-EET-d11	FA	Others	C20H21D11O3	2	0.5124	-	FALSE	TRUE	TRUE	7396.94	8561.05	7921.2	7685.25	7847.59	8494.8	9418.04	8804.41	10253.9	6930.07	10085.9	10784.4	148.857	61.654	361.23	5672.05	23877.3	4901.38	8.274	8.604	247.2	15.972	12.182	12.631	-	-
MW0052792	Stearic acid	FA	FFA	C18H36O2	3	0.9938	-	TRUE	FALSE	FALSE	8209.31	6319.45	6684.67	4901.24	3913.47	6236.34	5819.87	6443.56	8871.74	5704.49	5177.8	6022.59	20302.2	20009.1	12073.2	15096	9518.41	8124.93	4461.52	4283.44	4917.02	6700.86	6222.82	4453.94	C01530	ko00061,ko01040,ko01100
MW0166716	3-hydroxy-4-methyl-L-kynurenine	Others	Others	C11H14N2O4	3	0.9061	-	FALSE	TRUE	FALSE	0.657	0.521	0.873	0.1	0.379	1.059	120.325	66.54	103.145	77.776	125.932	89.268	1.606	16.583	0.876	0.556	28.671	2.831	268.941	459.431	348.669	274.874	353.839	446.79	-	-
MW0166213	3-Hydroxy-5-methyl-o-methyltyrosine	Others	Others	C11H15NO4	3	0.8581	-	FALSE	TRUE	FALSE	16.06	16.012	33.978	35.539	18.592	11.967	2876.52	1435.86	2501.7	1851.46	2835.51	2133.44	46.969	36.246	106.011	9.897	40.878	112.095	6135.28	8875.32	7324.61	5983.61	7792.34	9642.87	-	-
MW0060453	PE-NMe2(18:3(9Z,12Z,15Z)/18:1(9Z))	GP	PE	C43H78NO8P	3	0.7035	-	TRUE	FALSE	FALSE	483.119	1605.63	1768.15	4550.41	2582.36	2405.59	1177.05	859.202	938.847	658.168	804.309	349.754	10.071	10.173	14.692	760.871	989.656	1040.36	1862.84	1807.24	1540.6	6672.38	1902.13	594.526	-	-
MW0050034	1-Stearoyl-2-arachidonoyl-SN-glycerol	GL	DG	C41H72O5	3	0.6974	-	TRUE	FALSE	FALSE	23969.5	4861.01	475.929	12115.3	11792.7	24438.1	14277.4	12647.8	19813.2	18113.9	17473.6	7968.68	450.417	836.253	1008.94	1276.78	2664.16	9676.17	10183.5	16737.8	16387.7	15326.8	18248.5	15948.6	C00165	ko01521,ko04010,ko04012,ko04014,ko04015,ko04020,ko04024,ko04062,ko04064,ko04066,ko04071,ko04072,ko04261,ko04270,ko04370,ko04371,ko04540,ko04611,ko04613,ko04625,ko04650,ko04658,ko04659,ko04660,ko04662,ko04664,ko04666,ko04713,ko04714,ko04720,ko04722,ko04723,ko04724,ko04725,ko04726,ko04728,ko04730,ko04750,ko04911,ko04912,ko04915,ko04916,ko04918,ko04919,ko04920,ko04921,ko04923,ko04925,ko04926,ko04928…
MW0110259	Tyr-Ile	Amino acid and Its metabolites	Small Peptide	C15H22N2O4	3	0.6823	-	FALSE	TRUE	FALSE	1.519	5.077	5.701	3.267	2.242	3.418	383.009	219.154	350.247	321.237	414.934	388.978	12.93	1.286	7.573	2.681	9.3	25.11	1081.52	1593.07	1303.84	1013.44	1289.99	1579.9	-	-
MW0156492	S-Adenosylhomocysteine-d4	Nucleotide and Its metabolites	Nucleotide and Its metabolites	C14H16D4N6O5S	3	0.6759	-	FALSE	TRUE	FALSE	6268.54	6361.9	7704.64	7033.62	7032.08	8450.75	530.546	587.127	433.191	708.338	330.487	559.714	6800.67	9413.62	7791.46	12801	8728.39	9205.23	52.909	50.735	16.172	126.434	145.049	169.137	-	-
MW0107803	Leu-Ser	Amino acid and Its metabolites	Small Peptide	C9H18N2O4	3	0.6705	-	FALSE	TRUE	TRUE	71.498	29.05	202.282	200.538	35.647	384.547	632.099	1384.21	1132.38	1282.72	1605.68	1208.78	462.143	157.794	127.733	69.639	286.385	600.093	5656.92	10574.7	5634.12	5821.39	8300.85	10195.6	-	-
MEDP1895	Tyr-Phe	Amino acid and Its metabolites	Small Peptide	C18H20N2O4	3	0.6614	-	FALSE	TRUE	FALSE	9.311	9.959	6.492	3.582	15.042	17.687	500.942	324.68	528.939	449.22	454.561	553.148	16.533	16.511	9.026	8.604	16.216	28.806	1183.3	1630.88	1374.18	1206.43	1322.36	1674.16	-	-
MW0060369	PE-NMe2(18:1(9Z)/18:3(9Z,12Z,15Z))	GP	PE	C43H78NO8P	3	0.6569	-	TRUE	TRUE	FALSE	567.014	556.388	767.427	740.777	1272.58	1097.71	537.251	399.956	323.59	331.362	262.768	287.079	5.864	261.508	6.633	396.758	757.812	533.312	1116.22	849.585	879.501	928.253	644.654	337.936	-	-
MW0110290	Tyrosyl-Methionine	Amino acid and Its metabolites	Amino acid derivatives	C14H20N2O4S	3	0.6507	-	FALSE	TRUE	FALSE	1.278	7.405	8.002	7.726	0.468	0.284	73.985	50.451	74.979	68.811	95.517	106.903	0.561	1.837	0.143	0.637	0.754	2.262	275	433.1	342.253	266.329	319.72	447.918	-	-
MW0163433	L-4-Hydroxy-3-methoxyphenylalanine	Aldehyde,Ketones,Esters	Esters	C10H13NO4	3	0.6025	-	FALSE	TRUE	FALSE	102.346	29.459	73.706	82.498	36.755	431.846	12000.2	8049.86	10806.8	8018.22	12492.4	11109	35.379	236.367	147.057	54.853	619.695	368.149	26521.9	46220.7	39677.6	35744.5	39833.8	56072.5	-	-
MW0165706	(2R,3S,4S,5R,6S)-2-(hydroxymethyl)-6-[(2S)-2-methyl-4-(7H-purin-6-ylamino)butoxy]oxane-3,4,5-triol	Alcohol and amines	Alcohols	C16H25N5O6	3	0.5858	-	FALSE	TRUE	FALSE	9.345	6.981	2.265	0.671	1.911	12.02	399.705	321.007	389.66	295.981	290.443	346.586	4.519	6.043	7.686	6.322	2.11	4.133	369.505	446.725	353.419	396.487	386.831	457.828	-	-
MW0146517	(7R,8Z)-bacteriochlorophyll b	Heterocyclic compounds	Heterocyclic compounds	C55H72MgN4O6	3	0.9125	-	TRUE	TRUE	FALSE	1929.43	3800.38	5715.51	8640.89	16988.7	16124.7	14183	14630.9	15802.6	13500.9	11107	11223.8	1535.22	1531.73	1542.88	1900.22	2891.13	3496.64	15667.7	15191.8	15758.7	18170.6	14555.5	18353.6	-	-
MW0142981	magnesium;3-[(3R,21S,22S)-11-ethyl-16-(1-hydroxyethyl)-3-methoxycarbonyl-12,17,21,26-tetramethyl-4-oxo-23,25-diaza-7,24-diazanidahexacyclo[18.2.1.15,8.110,13.115,18.02,6]hexacosa-1,5,8(26),9,11,13(25),14,16,18,20(23)-decaen-22-yl]propanoic acid	Heterocyclic compounds	Heterocyclic compounds	C35H36MgN4O6	3	0.8912	-	TRUE	FALSE	TRUE	1380.11	2673.66	3250.28	2363.1	893.253	2266.66	1202.61	2027.77	2508.8	1861.49	2168.44	1287.63	6373.31	5246.23	4532.86	2649.75	4721.1	3727.12	2028.96	2004.18	1940.66	2003.9	2830.32	2314.62	C18154	ko00860
MW0142931	1H-Indole, 3-(3,7,11,15-tetramethylhexadeca-2,6,10,14-tetraenyl)-	Heterocyclic compounds	Indole and Its derivatives	C28H39N	3	0.8378	-	TRUE	FALSE	TRUE	43825.8	42064.9	46329.7	41273.3	44352.6	50576.7	72376.1	69663.1	71716.9	67204.9	68655.2	76005.6	11235.1	14204.3	16149.9	15612.3	59769.1	19271.9	67277.5	73893.6	34426.2	65743.3	71339.2	8.058	C20525	ko01100
MW0153769	Methanophenazine	Heterocyclic compounds	Heterocyclic compounds	C37H50N2O	3	0.8014	-	FALSE	TRUE	FALSE	1.38118e+06	1.48555e+06	1.49853e+06	1.36759e+06	1.40294e+06	1.5236e+06	1.15178e+06	1.07412e+06	1.29587e+06	1.16681e+06	1.15732e+06	1.15317e+06	1.4291e+06	1.52003e+06	1.42935e+06	1.64676e+06	1.46445e+06	1.55716e+06	1.21736e+06	1.43156e+06	1.26573e+06	1.23096e+06	1.36897e+06	1.37776e+06	-	-
MW0014120	3-Hydroxysintaxanthin	Aldehyde,Ketones,Esters	Ketones	C31H42O2	3	0.7993	-	TRUE	FALSE	TRUE	36812.6	34973.4	39064.2	33247	34221.6	34819.6	26975.2	28793	33731.3	30036.2	28467	26466.6	48209.2	45606.2	42331.8	44052.9	40869.3	39160.3	30575.6	31551.6	28701.9	29553.6	34502.4	50312.6	-	-
MW0015132	7',8'-Dihydro-8'-hydroxyreticulataxanthin	Aldehyde,Ketones,Esters	Ketones	C33H46O3	3	0.7665	-	TRUE	FALSE	TRUE	25235.4	24297.1	27832.5	23296.1	25600.2	24493.5	18113.3	19195.7	22627	20965.9	18817	18333.8	32784.3	29421.8	29467.9	30378.5	28475.4	26897.2	21171.9	22209.9	20585.5	20524.5	22888.9	36231.2	-	-
MW0012415	15,15'-Dihydroxy-beta-carotene	Others	Hydrocarbon derivatives	C40H58O2	3	0.7622	-	FALSE	TRUE	FALSE	440969	520566	481428	443893	477460	523515	351758	341687	373527	378262	350496	359085	438085	446657	445361	490875	447969	477508	403454	437374	393459	396423	426787	566681	C20332	-
MW0013509	2-Hydroxy-4-oxo-5,12-heneicosadien-1-yl acetate	Organic acid and Its derivatives	Organic acid and Its derivatives	C23H40O4	3	0.7381	-	TRUE	FALSE	TRUE	778813	738658	717526	921155	875844	368008	471115	672778	662611	689737	522471	576330	810319	1.18138e+06	1.14292e+06	990035	877818	1.078e+06	617258	774084	617638	748266	687492	632402	-	-
MW0106442	Dihydroceramide	SL	Cer	C19H39NO3	3	0.7141	-	TRUE	TRUE	FALSE	377000	334980	349001	373822	354145	431557	26818	28053	27813.2	36643.2	16979.3	24484.2	198019	226709	222258	263550	210667	251066	276764	275083	256203	261518	251541	268117	C12126	ko00600,ko01100,ko04071
MW0148512	Dihydromethanophenazine	Alcohol and amines	Polyamines	C37H52N2O	3	0.6773	-	FALSE	TRUE	FALSE	32650.8	35650.6	36481.3	35498.7	36680.3	39849.5	23972.7	24567.5	27216.2	28144.7	27457.6	25838.6	33500.7	33984.4	34034.1	37684.4	33563.6	37979.4	31801.1	34429.6	33389.2	31564.7	33551	45223.8	-	-
MW0142605	3-(3,4-Dichlorophenyl)-1-hydroxy-1-methylurea	Benzene and substituted derivatives	Benzene and substituted derivatives	C8H8Cl2N2O2	3	0.6583	-	FALSE	TRUE	FALSE	5670.78	6245.7	5981.27	6669.32	6094.65	6935.87	5683.7	5037.56	5591.43	4731.81	5776.91	5676.2	5355.89	5525.12	6187.5	6816.04	5271.32	6097.3	6468.81	6511.67	6332.92	6089.87	6517.96	7367.35	-	-
MW0127405	Beta-Mercaptoethanol	Others	Others	C2H6OS	3	0.6582	-	TRUE	TRUE	FALSE	22764.1	23339.6	19817.9	23768.6	24152.1	23700.3	18317.3	17917	19383.1	18227.9	19852.1	18073.9	17848.6	23296.2	18843.1	22069.5	19829.5	21034.1	22676	20435.2	19297.3	19399.9	20875.1	19468.2	C00928	-
MW0054525	LysoPC(18:1(11Z))	GP	LPC	C26H52NO7P	3	0.6383	-	FALSE	TRUE	FALSE	148685	180578	163962	150645	146795	178819	134971	124033	128201	121782	135371	134150	161784	154167	197873	234223	184335	164653	89204	82191.1	79381.6	82808.7	93656.6	86656	C04230	ko00564,ko05231
MW0009319	P,P-Dioctyldiphenylamine	Benzene and substituted derivatives	Benzene and substituted derivatives	C28H43N	3	0.6229	-	FALSE	TRUE	TRUE	80162.4	84747.5	85791.2	82705.6	78892.9	84931	64692.1	61483.6	66762.3	66871.2	64858.1	64457	79226.5	81300.3	83540.7	90228	81761.5	85306.3	75247	80418.7	78647.1	72365.8	74912.4	93065	-	-
MW0142680	3',4'-Dihydrorhodovibrin	Alcohol and amines	Alcohols	C41H62O2	3	0.6165	-	FALSE	FALSE	TRUE	40998.5	43703.6	47727.9	43051.5	45299.2	44389	33519.7	32178.7	36501	38983	32864.1	36057.5	42008.5	47589.5	44597.2	49922.7	44340.7	46349.8	38330.5	41774	36854.8	40564.7	74463.8	52936.5	-	-
MW0054504	LysoPA(22:5(4Z,7Z,10Z,13Z,16Z)/0:0)	GP	LPA	C25H41O7P	3	0.6138	-	TRUE	TRUE	FALSE	5008.84	5237.84	6070.64	6017.27	6101.44	6761.51	3964.27	4115.05	4026.46	4027.85	3664.23	4156.93	3707.67	5434.24	5164.42	5665.83	3302.61	5019.56	5769.99	6186.65	5862.91	5363.66	5308.87	6200.06	-	-
MW0108913	N-Stearoyl GABA	Amino acid and Its metabolites	Amino acid derivatives	C22H43NO3	3	0.6115	-	TRUE	FALSE	TRUE	169066	176921	182810	175605	176125	210830	197993	200800	205429	192651	213859	226144	103689	144395	106639	136075	103961	122735	218502	225411	211955	171914	199572	199547	-	-
MW0155720	[(1R,2R,3R)-2-methyl-3-[(5E,9E)-2,6,10,14-tetramethylpentadeca-1,5,9,13-tetraenyl]-2-[(3E,7E)-4,8,12-trimethyltrideca-3,7,11-trienyl]cyclopropyl]methyl phosphono hydrogen phosphate	Terpenoids	Triterpene	C40H68O7P2	3	0.5772	-	FALSE	TRUE	FALSE	1679.29	2592.04	2895.23	1862.75	3246.91	3225.91	1666.2	1892.28	2207.12	2187.02	2076.28	1436.8	2618.29	2349.93	1958.53	2949.6	2307.17	2906.25	2911.67	2836.49	2377.87	2211.74	2225.87	3459.78	C03427	ko01100
MW0004039	3-hydroxy-5-methoxy-4-(sulfooxy)benzoic acid	Benzene and substituted derivatives	Benzene and substituted derivatives	C8H8O8S	3	0.571	-	FALSE	TRUE	FALSE	10899.9	11766.1	10800.5	11887.9	11829	11526.4	4172.92	3917.83	3937.49	3703.8	3499.83	3149.38	11763.7	12140.4	11811.1	11701.1	9942.59	10598.5	7314.44	7734.08	6392.15	5688.88	5883.72	6199.19	-	-
MW0122982	Austinol	Heterocyclic compounds	Heterocyclic compounds	C25H30O8	3	0.563	-	FALSE	TRUE	FALSE	16979.1	15268.4	16441.3	15226.6	15645.2	16797.4	10859.8	10875.4	11257.6	9958.01	10034.9	9534.48	13441.5	12803.3	13596.5	18593.8	11774.8	16617.9	14641.2	15570.9	12394.4	13361.5	13945.9	13839.9	-	-
MW0049661	1-Pentadecanoyl-3-eicosapentaenoyl-sn-glycerol	GL	DG	C38H64O5	3	0.5454	-	FALSE	TRUE	FALSE	170170	178565	173655	171788	181277	181702	126145	125437	140112	140889	136595	136515	168363	164802	168993	187620	163628	178224	149511	162168	150835	149462	161680	220411	-	-
MW0049668	1-Pentadecanoyl-3-osbondoyl-sn-glycerol	GL	DG	C40H68O5	3	0.5439	-	TRUE	FALSE	FALSE	154646	172835	155561	171389	185833	184442	141691	150347	147322	154522	121104	135905	124743	155709	144111	157956	138488	141919	155141	176958	147673	129784	144908	192567	-	-
MW0148533	Diisononyl phthalate	Benzene and substituted derivatives	Benzene and substituted derivatives	C26H42O4	3	0.541	-	TRUE	FALSE	TRUE	466133	481987	524823	491015	510020	532773	416616	405241	447976	416081	413411	397173	520782	603638	592998	606318	559910	563700	418948	462747	452058	394283	499454	507482	C15221	-
MW0113284	6-({2-[4,6-dihydroxy-2-methoxy-3-(3-methylbut-2-en-1-yl)phenyl]-2-hydroxyacetyl}oxy)-3,4,5-trihydroxyoxane-2-carboxylic acid	Organic acid and Its derivatives	Organic acid and Its derivatives	C20H26O12	3	0.5359	-	TRUE	TRUE	TRUE	10711	11441.1	11760.4	10377.4	11336.9	11804.9	8387.26	7824.23	8133.65	7954.26	6851.19	7820.73	14474.4	14846.3	15176	16410.7	9963.47	14986.3	10650.1	12016.6	10026.6	9370.37	8387.54	8743.51	-	-
MW0061721	[(2R)-3-[hydroxy-[(5R)-2,3,4,5,6-pentahydroxycyclohexyl]oxyphosphoryl]oxy-2-[(Z)-octadec-11-enoyl]oxypropyl] (Z)-octadec-11-enoate	GP	PI	C45H83O13P	3	0.5332	-	TRUE	FALSE	FALSE	2356.4	3571.82	3579.39	3916.12	7516.97	12124.8	16864.5	14461	19206	15902.9	13648.9	12784.3	1940.34	526.826	816.555	719.945	1744.26	3058.48	14717.7	15818.6	18360.6	20417.5	18944.6	20367.8	-	-
MW0049512	1-Myristoyl-3-osbondoyl-sn-glycerol	GL	DG	C39H66O5	3	0.5259	-	FALSE	TRUE	FALSE	417101	444419	440666	404048	430310	443999	336259	364041	353654	358515	332318	336940	410289	420040	420866	470332	424134	441367	418350	409812	367648	365494	401214	540161	-	-
MW0054526	LysoPC(18:3(6Z,9Z,12Z))	GP	PC	C26H48NO7P	3	0.5105	-	FALSE	TRUE	TRUE	304.819	476.759	364.009	490.64	188.168	189.189	548.73	907.455	505.97	580.19	379.102	1153.31	365.656	151.855	151.563	330.119	593.189	324.33	141.255	325.517	28.632	42.156	390.609	310.334	C04230	ko00564,ko05231
MW0142187	25-Hydroxy-24-epi-brassinolide	Heterocyclic compounds	Heterocyclic compounds	C28H48O7	3	0.505	-	FALSE	TRUE	TRUE	19258.2	23199.6	22348.2	18300.2	13378.1	23530.6	26394.6	24085.9	24855.6	22175.2	25332.8	24477	20276.1	18363.2	26015.2	28557.1	21842.6	20388.7	14242	12236.3	7141.06	11530.3	13784.9	13022.9	-	-
MW0063549	SM(d18:0/22:3(10Z,13Z,16Z))	SL	SM	C45H85N2O6P	3	0.5006	-	TRUE	FALSE	FALSE	42244.7	42712.7	9638.03	32563	50788.3	33482	39176.1	30846.3	10044.6	37341.3	45633.1	40359	9306.92	2120.65	690.03	388.261	552.241	18658.2	53973.8	43830.8	45331.9	44315.2	56042	41728	C00550	ko00600,ko01100,ko04071,ko04217
MW0108634	N-Acetyl-L-aspartic acid	Amino acid and Its metabolites	Amino acid derivatives	C6H9NO5	1	0.9614	997-55-7	TRUE	FALSE	FALSE	106700	77067.5	101651	89996.3	113782	101091	214617	217647	251256	212792	218060	241964	61207.5	67907.6	58968.3	71858.9	67485.7	67065.8	225285	213465	208978	210349	218206	212588	C01042	ko00250,ko01100
MEDL01997	Prunasin	Benzene and substituted derivatives	Benzene and substituted derivatives	C14H17NO6	2	0.589	99-18-3	TRUE	FALSE	FALSE	53840.8	49135.6	55083	50132.6	56345.9	64285.3	28456.8	29102.7	27919.8	25086.6	28199.2	34600.3	28899	43308.7	34522.2	38789.2	34516	32019.8	28438.5	33738.1	30775	26648.9	31089.8	29381.9	C00844	ko01100
MW0158823	Urdamycin A	Benzene and substituted derivatives	Benzene and substituted derivatives	C43H56O17	3	0.5828	98474-21-6	FALSE	TRUE	FALSE	0.376	0.973	0.478	103.647	103.424	145.335	783.584	379.984	750.436	927.104	761.727	808.165	129.541	95.038	0.541	0.603	1.482	126.074	2465.14	3234.36	2557.85	1812.42	2253.51	2911.8	-	-
MW0146861	Brevetoxin A	Heterocyclic compounds	Heterocyclic compounds	C49H70O13	3	0.7808	98112-41-5	FALSE	TRUE	FALSE	651.349	579.007	7.08	509.334	12.753	617.974	11022.3	6905.99	8528.42	9909.62	10242.3	10671.6	5.903	12.939	21.914	2.175	22.216	877.369	14482	16559.8	14444.7	9287.73	14637	15443.4	-	-
MW0124701	Lomefloxacin	Others	Medicine	C17H19F2N3O3	2	0.777	98079-51-7	TRUE	FALSE	FALSE	6338.85	5292.75	6641.02	7367.72	6619.76	6624.58	56928.9	43111	60714.1	76695.9	66314.5	64814.5	10036.9	12088.5	11736.4	16780.5	11116.6	10881.8	55570.2	84337.7	68848.2	52700.7	75231.2	89640.4	C07078	-
MW0106221	Cyclohexanecarboxylic acid	Organic acid and Its derivatives	Organic acid and Its derivatives	C7H12O2	1	0.7295	98-89-5	TRUE	FALSE	FALSE	39304.5	37337.7	46611.3	37870.8	41129.2	41677.3	16005	9266.4	24505.2	9329.23	11427.9	14146.3	47520.4	49735.1	47132.3	48706	40568.3	42575.6	28670.7	26710	19992.5	12436.6	17119.4	25544.6	C09822	ko01100
MW0107948	Pyroglutamic acid	Amino acid and Its metabolites	Amino acid derivatives	C5H7NO3	1	0.9746	98-79-3	TRUE	TRUE	FALSE	488393	411010	478610	464850	515704	522607	148012	155069	162526	168695	141799	150495	293533	331142	300400	343504	313981	324390	174229	177511	177206	172958	167302	164842	C01879	ko00480,ko01100
MW0005090	4-Hydroxybenzenesulfonic acid	Organic acid and Its derivatives	Sulfonic acids	C6H6O4S	1	0.9554	98-67-9	TRUE	FALSE	FALSE	162139	152352	124788	152827	152101	142113	9519.61	16827.6	17261.4	17197.9	16271.1	18807.8	120336	113429	118835	136978	61454.5	120312	19629.7	9234.08	17750.4	10316.7	14227.1	6836.93	-	-
MEDN0068	S-(5-Adenosy)-L-Homocysteine	Amino acid and Its metabolites	Amino acid derivatives	C14H20N6O5S	1	0.9426	979-92-0	FALSE	TRUE	FALSE	37585.8	35918.2	59129.3	40256.4	47256.2	49747.2	3927.21	4291.8	2674.34	4565.67	3371.33	4029.05	40506.2	49524.6	44305.6	72012.4	49067.9	45748.7	937.973	1328.25	1204.56	95.213	2142.71	2073.63	C00021	ko00270,ko01100,ko01230,ko01240,ko05208
MW0015117	7,12-Dihydroxy-3,11,15,23-tetraoxolanost-8-en-26-oic acid	Organic acid and Its derivatives	Organic acid and Its derivatives	C30H42O8	3	0.5578	97653-94-6 | 942950-96-1 | 100761-17-9	TRUE	TRUE	FALSE	37293.7	43845.1	51771.9	39605.4	43279.6	40264.9	25670.7	25752.4	26767.6	29457.8	30993.9	39071.7	27382.1	29577.3	29131.3	38510.5	30367.7	35376	36480.8	37159	36776.5	31370.8	37229.7	38657.6	-	-
MEDN1426	9(S),12(S),13(S)-TriHOME	FA	Oxidized lipids	C18H34O5	1	0.84	97134-11-7	TRUE	FALSE	TRUE	13710.1	19024	18667.7	15795	13771.6	18768.7	12323.1	10737.5	21784.7	11014.3	9849.41	15223.2	10773.1	9916.1	8244.57	9457.7	8230.88	7963.69	18147.1	7608.51	9581.1	9934.37	16666.3	12427.1	C14833	ko00591
MW0122769	Allantoin	Heterocyclic compounds	Heterocyclic compounds	C4H6N4O3	1	0.6518	97-59-6	FALSE	TRUE	TRUE	10978.3	9086.62	11155.1	10828.7	16591.1	19900	9808.02	10248.5	7651.1	8298.59	10773.9	10574.6	12321.9	15928.1	19028.9	27108.6	15717.2	20352.2	30725.7	55867.2	38571.7	30019.4	31833.5	35210.9	C01551	-
MW0139633	Salvianolic acid A	Organic acid and Its derivatives	Organic acid and Its derivatives	C26H22O10	2	0.6916	96574-01-5	TRUE	FALSE	FALSE	181541	191463	197194	183113	206464	217648	148518	148168	163379	154661	147358	159228	158790	180965	167589	192321	168333	173805	164756	169803	156222	158869	163550	153462	-	-
MW0103352	2'-Deoxyuridine 5'-monophosphate	Nucleotide and Its metabolites	Nucleotide and Its metabolites	C9H13N2O8P	3	0.7877	964-26-1	FALSE	TRUE	FALSE	58330.3	72763.6	83125.3	84924.9	86506.9	103528	49497.3	37480.2	56029.8	61822.4	44313.1	50916.9	81544.2	117256	76554.3	136064	79564.7	102346	33093.1	22470.5	27116.8	29510.2	24997.1	28998.6	C00365	ko00240,ko01100,ko01232,ko01523
MW0114275	Dihydroxyacetone	Aldehyde,Ketones,Esters	Ketones	C3H6O3	3	0.9283	96-26-4	TRUE	FALSE	TRUE	6555.25	2895.97	6518.33	5149.65	4919.32	3557.62	724.735	383.859	1656.64	1243.63	2386.15	1726.44	961.27	1530.41	771.129	2144.88	1615.99	1503.25	1356.15	1829.38	1487.26	1501.22	2017.94	853.76	C00184	ko00561,ko01100,ko01200
MW0009667	Rhamnalpinogenin	Benzene and substituted derivatives	Benzene and substituted derivatives	C17H12O7	3	0.6284	95796-47-7	TRUE	FALSE	FALSE	24303.1	33084.2	28847.1	28770.8	25373.6	27878.1	18465.3	10399	14772.7	17252.1	16806	10090.2	30622.7	37400.4	32560.8	32104.6	27471.6	34386	22023	21838.3	17502	18553.5	10521.4	12900.4	-	-
MW0002223	2,4-Toluenediamine	Benzene and substituted derivatives	Benzene and substituted derivatives	C7H10N2	3	0.9595	95-80-7	TRUE	TRUE	FALSE	1.07216e+06	1.09886e+06	1.16994e+06	1.1117e+06	1.18597e+06	1.26819e+06	888237	841331	924378	914784	845828	881675	908040	1.04189e+06	941631	1.06454e+06	927985	1.02857e+06	972350	1.12287e+06	1.04045e+06	1.00266e+06	1.04587e+06	1.07176e+06	C14401	-
MW0053905	Nbd-ceramide	Benzene and substituted derivatives	Benzene and substituted derivatives	C30H49N5O6	2	0.6109	94885-02-6	TRUE	FALSE	TRUE	70868.5	65050.8	78585.3	50698.3	78265	59991.4	87805.2	53373.9	48570.2	125048	68311.5	56386.2	100647	105335	103082	139896	125993	97982.7	84815.6	82776.4	76116.9	72877.9	72528.6	73033.8	-	-
MW0007217	Fosphenytoin	Benzene and substituted derivatives	Benzene and substituted derivatives	C16H15N2O6P	1	0.6659	93390-81-9	TRUE	FALSE	TRUE	7794.91	7700.74	9035.83	9226.66	10680.6	9979.66	6633.79	5817.25	6753.42	6582.29	5951.1	6439.09	5452.43	5287.74	4877.62	7240.91	5434.23	5861.34	5709.15	4950.01	6806.71	6015.77	6966.48	7069.1	C07840	-
MW0111806	1D-myo-inositol 4,5-bisphosphate	Organic acid and Its derivatives	Organic acid and Its derivatives	C6H14O12P2	2	0.7387	93060-87-8	TRUE	TRUE	TRUE	24266.2	29028.3	22603.4	21698.9	13867.7	18595.2	10559.2	14747.9	13525	15740.8	7313.39	14151.5	107937	36903.6	55915.2	54388.9	39056.4	28971	134480	104978	86419.9	82246.1	81994.4	48794.5	C04064	-	0.239069
MW0161744	5-Methoxy-6-methylbenzimidazole	Benzene and substituted derivatives	Benzene and substituted derivatives	C9H10N2O	3	0.5682	92799-41-2	FALSE	TRUE	FALSE	16228.5	13972.4	14684.8	16498.2	15951.6	15364.1	30794.6	24842.2	29630.9	32292.6	29248.6	30005.7	14586.9	21002.6	18828.3	27515.4	18615	18616.8	13832.7	16623	14764.5	14994.9	18085.2	16844.6	-	-
MW0011918	1,2-Dipalmitoyl-sn-glycero-3-phosphoethanolamine	GP	PS	C37H74NO8P	2	0.5185	923-61-5	FALSE	TRUE	TRUE	129897	155394	179587	90634.6	36913.8	45869.1	145778	177594	74887.5	153041	138447	157959	1362.09	370.403	131177	166332	34541.2	66209.9	68365.8	57816.4	41021.6	59004.5	5331.85	81229.6	-	-
FDATN01441	Phosphocreatine sodium	Others	Medicine	C4H8N3Na2O5P	1	0.7696	922-32-7 | 6190-45-0	TRUE	TRUE	TRUE	371.83	35.258	23108.4	114.398	199.095	224.218	223.435	2379.94	2080.51	382.954	1136.71	641.274	22955	15461.9	20637.7	20555.3	99.667	19726.2	2301.36	4237.72	4689.53	1264.11	2190.28	2816.67	-	-	0.264231
MW0005838	6-Phosphogluconic acid	Organic acid and Its derivatives	Organic acid and Its derivatives	C6H13O10P	2	0.8817	921-62-0	FALSE	TRUE	FALSE	46132.8	48787	45714.2	48705	48927.7	49401.8	32013.6	29347.5	29767.6	27485.5	28323.5	30890.5	51616.4	51567.5	47441.6	51602.1	46429.4	49165.1	39107.4	37958	35582.1	37836.2	33831.7	29256.1	C00345	ko00030,ko01100,ko01200
MW0005314	4-Phenylphenol	Benzene and substituted derivatives	Benzene and substituted derivatives	C12H10O	2	0.7141	92-69-3 | 1322-20-9	FALSE	TRUE	FALSE	12915.5	11989.4	14306.1	12241.3	11846	14092.7	5476.7	5230.43	5449.19	5224.09	5197.16	5075.98	12244.6	12708.6	12997.4	13418.9	11561.9	11804.3	7161.55	7704.29	5390.15	6845.11	5345.2	5753.36	-	-
MW0106594	Enniatin B	Heterocyclic compounds	Heterocyclic compounds	C33H57N3O9	3	0.7162	917-13-5	FALSE	TRUE	FALSE	4.172	4.661	0.895	2.352	5.108	5.943	507.946	394.84	569.309	735.224	606.602	729.724	3.524	6.925	1.069	7.452	1.508	10.821	779.042	1107.93	882.107	744.488	1010.35	1070.17	-	-
MW0055442	2-({4-Chloro-6-[(2,3-dimethylphenyl)amino]pyrimidin-2-yl}sulfanyl)octanoic acid	FA	FFA	C20H26ClN3O2S	2	0.6126	916482-17-2	FALSE	TRUE	TRUE	6313.71	4379.49	5006.69	10136.4	6780.55	4950.25	15901.2	15169.7	15988.1	19131.6	17087.2	18674.6	6104.38	7660.65	6936.17	5593.53	7469.45	7126.31	5578.35	2569.4	978.304	1184.21	4952.47	6411.49	-	-
MW0107136	Glycyl-H 1152 dihydrochloride	Amino acid and Its metabolites	Small Peptide	C18H26Cl2N4O3S	2	0.6247	913844-45-8	TRUE	FALSE	FALSE	72688.1	69426.3	75398.5	70998.5	78034.4	81526.6	55972.5	52459.3	56836.7	54881.3	51131	62633.3	57751.2	65903.3	60188.5	66332.2	59902.1	67391.1	57384.3	61770.2	60440.6	58750.4	62641.9	59848.8	-	-
MW0063246	Pyrrolidino PAF C-16	Others	Others	C28H56NO7P	2	0.8653	91021-63-5	TRUE	TRUE	FALSE	5230.39	4990.47	4314.5	4439.6	3472.37	5339.16	7061.56	7585.03	9710.45	6654.27	7856.03	8198.05	13214.2	8697.16	13512.2	13129.6	7760.56	8142.42	3651.7	4688.18	3878.05	2948.63	3402.8	4469.88	-	-
MW0124530	Janthitrem G	Heterocyclic compounds	Heterocyclic compounds	C39H51NO6	3	0.5407	90986-51-9	FALSE	TRUE	FALSE	155.786	9.202	3.846	179.305	117.95	178.017	6333.95	6023.27	5731.03	4882.94	6177.1	5681.31	66.342	10.264	229.119	72.575	202.929	168.822	3631.16	2600.37	2683.69	5194.37	4007.95	1894.86	-	-
MW0109259	(R)-3-Amino-4-(3-hexylphenylamino)-4-oxobutylphosphonic acid	Organic acid and Its derivatives	Organic acid and Its derivatives	C16H27N2O4P	2	0.7369	909725-61-7	TRUE	FALSE	FALSE	424.751	354.082	954.651	519.621	745.2	992.605	8828.78	6682.73	7352.61	8410	11263.4	10097.7	3836.63	1632.93	1600.4	1579.24	1487.09	1596.39	9263.64	14275.4	10800.2	8882.64	11160.7	13519.2	-	-
MEDN0602	Deoxyguanosine 5'-monophosphate(dGMP)	Nucleotide and Its metabolites	Nucleotide and Its metabolites	C10H14N5O7P	1	0.915	902-04-5	TRUE	TRUE	FALSE	844022	959422	1.2746e+06	1.33863e+06	1.39254e+06	1.59402e+06	914155	956891	950531	1.21399e+06	758898	1.23489e+06	1.53096e+06	1.85764e+06	1.45016e+06	2.57962e+06	1.81209e+06	1.74931e+06	406051	165855	286209	376454	253669	189365	C00362	ko00230,ko01100,ko01232
MW0114854	Methyl cellulose	Carbohydrates and Its metabolites	Sugars	C20H38O11	3	0.6041	9004-67-5	TRUE	TRUE	FALSE	46246.5	47866.9	45977.4	39739.1	48408.2	50706.9	30058.3	34523.1	32624.7	31851.3	28570.9	33377.2	37149.6	42685.7	46284.8	38614.1	35338.2	40627.6	35872.7	40334.9	40292.1	41476.1	42096.1	32534.9	-	-
MW0138201	Furcelleran	Heterocyclic compounds	Heterocyclic compounds	C31H27NO4	3	0.6141	9000-21-9	FALSE	TRUE	FALSE	25234.6	33098.6	43056.5	34555.6	31905.8	39009	46628.5	44389.8	43893.9	35435	41562.4	50824	22052.8	23281.6	30236.3	50958.3	28364.8	26027.5	38713.5	35882.4	37916.1	30298.3	36709.4	32860.6	-	-
MW0114498	D-Galactosamine	Alcohol and amines	Amines	C6H13NO5	3	0.97	90-76-6	TRUE	TRUE	FALSE	1591.6	269.65	1738.5	1214.58	1789.73	2362.2	91777.7	99721.7	117490	93475.2	72730.9	91956.2	619.488	307.213	73.322	938.547	563.765	936.094	116799	103062	116611	127179	120992	102715	C02262	ko00052,ko01100
MW0108576	N2-Succinyl-L-ornithine	Amino acid and Its metabolites	Amino acid derivatives	C9H16N2O5	3	0.9437	899816-95-6	TRUE	TRUE	TRUE	13607.2	8561.24	14315.1	12428.9	16086.1	10287.5	26133.3	15968.2	17919.3	23239.7	30573.9	23291.4	20873.4	15497.9	31146.3	21610.8	18791.8	25947.6	55947.7	72776.7	61390.9	40530.4	56682.7	63355.9	C03415	ko00330,ko01100	0.438367
MEDN0362	LPE(18:1/0:0)	GP	LPE	C23H46NO7P	1	0.9707	89576-29-4	FALSE	TRUE	FALSE	390795	635287	677801	560657	480649	638822	950520	936351	1.01028e+06	878237	1.04315e+06	1.14076e+06	536515	568103	765043	1.02041e+06	618861	588092	656228	641658	621883	528302	617913	576655	-	-
MW0015122	7,7-Dimethyl-(5Z,8Z)-eicosadienoic acid	FA	Oxidized lipids	C22H40O2	2	0.5924	89560-01-0	TRUE	TRUE	TRUE	2996.9	2190.84	3401.66	1829.02	2674.2	2239.09	5828.54	6939.29	6669.33	6377.49	6577.67	8778.75	437.259	671.864	906.388	1309.04	745.164	511.778	322.028	585.057	382.05	490.145	274.584	454.847	-	-	7.96913
MW0123850	Erythorbic acid	Organic acid and Its derivatives	Organic acid and Its derivatives	C6H8O6	2	0.5925	89-65-6	FALSE	TRUE	FALSE	57489.6	49059	68722.6	43452.3	51765.5	70736.3	42235.2	37465.5	58926.9	36916.6	46398.8	24648.6	39482.4	172534	44970.5	36731.8	40737.6	55252.8	59054.9	71247.8	60100.1	68040.2	51620.9	56858.8	C20364	-
MEDL02514	8-Hydroxy-2'-deoxyguanosine	Nucleotide and Its metabolites	Nucleotide and Its metabolites	C10H13N5O5	2	0.669	88847-89-6	FALSE	TRUE	FALSE	4147.25	542.225	1648.38	2011.14	3865.22	1305.87	8169.91	8059.5	9241.17	10275	8803.98	2032.77	2942.35	3753.03	4305.2	3990.25	988.968	4159.01	2916.61	358.813	1507.76	1860.39	1931.09	1648.13	-	-
MEDN1837	3,5-Di-tert-butyl-4-hydroxybenzyl alcohol	Benzene and substituted derivatives	Benzene and substituted derivatives	C15H24O2	1	0.9355	88-26-6	TRUE	FALSE	TRUE	23956.5	27925.6	27242.9	24759.7	26034.8	24930.5	23856.9	24447.3	23731.4	28918	27256.1	29447.8	33969.2	33556.8	33726	38274	23699.9	28009.8	26590.4	31956.3	24843.5	29569.3	22883.3	49439.7	-	-
MW0103140	Withaperuvin D	Steroids	Steroid	C28H40O9	3	0.567	87749-17-5	TRUE	FALSE	TRUE	8035.91	15023.7	19381.4	12695.3	9805.7	16510	6436.32	10396.1	11438.7	11254.7	10836.8	15214.2	15626.2	25107.9	17094	25976.4	14057.1	24139.4	14336.6	12780.3	8437.48	11838.4	17400.1	11894.1	-	-
MW0010454	2-[[7-Hydroxy-1-(4-hydroxy-3,5-dimethoxyphenyl)-3-(hydroxymethyl)-6,8-dimethoxy-1,2,3,4-tetrahydronaphthalen-2-yl]methoxy]-6-(hydroxymethyl)oxane-3,4,5-triol	Lig-s and Coumarins	Lig-s	C28H38O13	3	0.5867	87585-32-8	TRUE	TRUE	FALSE	6227.46	6587.05	9774.21	8754.57	8578.54	9423.62	4714.09	6842.8	7534.59	5571.24	4446.5	5551.34	6574.02	6498.62	4930.56	5720.73	4977.48	5614.34	7964.73	12887.8	6829.28	5044.22	10867.9	12446.3	-	-
MW0109524	Ramipril	Others	Medicine	C23H32N2O5	2	0.7968	87333-19-5	TRUE	FALSE	FALSE	70138.1	56255.4	105355	86488.4	102854	94811.1	190281	157173	204996	219528	156101	217356	100180	99561.6	135013	96541.2	138034	123609	186733	227984	219558	171943	223982	234670	-	-
MW0156581	Inositol	Alcohol and amines	Alcohols	C6H12O6	1	0.5032	87-89-8 | 643-12-9 | 488-59-5 | 6917-35-7 | 488-58-4 | 551-72-4 | 41546-34-3 | 643-10-7 | 488-55-1 | 488-54-0 | 576-63-6 | 38876-99-2	FALSE	TRUE	FALSE	2.33783e+06	3.39612e+06	2.83797e+06	3.25563e+06	2.47224e+06	3.02858e+06	2.24457e+06	2.21233e+06	2.60243e+06	2.67665e+06	2.02229e+06	1.90242e+06	2.70111e+06	3.39286e+06	2.84726e+06	3.55382e+06	2.72326e+06	3.31349e+06	2.62174e+06	2.69847e+06	2.3605e+06	2.73886e+06	2.64247e+06	2.71094e+06	C00137 | C06151 | C06152 | C06153 | C19891	-
MW0152783	L-(-)-Sorbose	Carbohydrates and Its metabolites	Sugars	C6H12O6	3	0.9731	87-79-6	FALSE	TRUE	FALSE	13190.2	13238.3	6960.76	6446.66	12356.2	7776.22	2002.82	3550.97	2530.16	2219.4	3171.16	1935.76	8777.41	8332.71	9400.57	9843.79	11865	11336.9	1997.71	4706.94	6065.43	3723.38	4641.61	4748.24	-	-
MW0009620	1,2,3-Trihydroxybenzene	Benzene and substituted derivatives	Phenolics	C6H6O3	3	0.6315	87-66-1	TRUE	FALSE	FALSE	1230.23	1370.73	1760.49	1499.18	1578.73	1441.43	8303.39	7486.98	8901.88	11007.9	9797.27	9575.52	1967.32	2384.43	2238.96	2934.12	1298.02	2033.32	7931.34	9245.75	7435.8	6478.33	7406.44	9285.8	C01108	-
MW0159351	Vinblastine	Aldehyde,Ketones,Esters	Esters	C46H58N4O9	2	0.5575	865-21-4	FALSE	TRUE	FALSE	2820.37	1667.22	1442.51	2765.82	1647.86	1372.61	5002.07	4223.17	6215.46	5819.11	4082.92	4619.57	1290.06	1652.13	2002.86	1898.67	2833.06	1799.36	3669.68	3507.51	2199.73	3456.93	5141.87	3726.64	-	-
MW0001663	1-Naphthylacetic acid	Benzene and substituted derivatives	Benzene and substituted derivatives	C12H10O2	2	0.7701	86-87-3	TRUE	TRUE	FALSE	3.63661e+06	3.69805e+06	3.85503e+06	3.69615e+06	3.96919e+06	4.12316e+06	2.85829e+06	2.75589e+06	2.84226e+06	2.95775e+06	2.82038e+06	2.83124e+06	3.34394e+06	3.45244e+06	3.45652e+06	3.96121e+06	3.35852e+06	3.38553e+06	3.38142e+06	3.49258e+06	3.30244e+06	3.34207e+06	3.36623e+06	3.4236e+06	C13014	-
MW0103598	Inosine diphosphate	Nucleotide and Its metabolites	Nucleotide and Its metabolites	C10H14N4O11P2	2	0.6155	86-04-4	TRUE	TRUE	FALSE	368624	504163	551475	508157	543768	570914	462736	453170	435143	519783	416124	469752	580880	724071	590808	864173	549963	650763	246229	147835	174867	201753	184090	151828	C00104	ko00230,ko01100,ko01232
MW0142142	2-{5-[3-(6-Benzoyl-1-propylnaphthalen-2-yloxy)propoxy]indol-1-YL}ethanoic acid	Benzene and substituted derivatives	Benzene and substituted derivatives	C33H31NO5	2	0.7179	853652-40-1	FALSE	TRUE	TRUE	50240	58399.8	67681.9	53979.3	51737	57576.6	73823.3	62850.9	72287.8	61496.5	64858.1	67824	53485.7	66925.5	75201.3	66699.3	60574.8	47463.1	37641.4	36864.2	37658.1	37054.7	38926	38401.9	-	-
MW0057057	PC(18:2(9Z,12Z)/18:3(9Z,12Z,15Z))	GP	PC	C44H78NO8P	3	0.5115	85046-19-1	TRUE	TRUE	FALSE	28059.8	18695.9	51729.2	18849.5	39494.7	96306.7	51241.3	33015.8	28272.6	37885.2	17290	20810.9	7705.5	6095.77	29031.7	4474.91	1168.2	10812.3	61500.1	62000.1	66681.2	37097.9	69250.8	61663.4	-	-
MW0103590	Guanosine-5'-monophosphate	Nucleotide and Its metabolites	Nucleotide and Its metabolites	C10H14N5O8P	1	0.9499	85-32-5 | 128952-18-1 | 29593-02-0	FALSE	TRUE	FALSE	657919	754694	996191	1.07152e+06	1.22114e+06	1.25994e+06	939149	904655	1.02138e+06	1.32055e+06	927246	1.26354e+06	761955	1.33424e+06	829351	1.9569e+06	980417	1.38679e+06	405934	341662	445599	528775	487220	381772	C00144	ko00230,ko01100,ko01232,ko01523,ko04022,ko04740,ko04742,ko04744
MW0143251	(4-Amino-2-methylpyrimidin-5-yl)methyl trihydrogen diphosphate	Organic acid and Its derivatives	Organic acid and Its derivatives	C6H11N3O7P2	3	0.7037	841-01-0	TRUE	FALSE	FALSE	815.414	1436.82	3239.22	714.36	2181.26	1709.22	1736.06	2046.06	2262.24	1159.15	959.121	1646.29	983.632	518.821	1092.14	842.337	384.827	341.477	953.875	4229.34	2685.8	4046.68	881.925	1062.55	C04752	ko00730,ko01100,ko01240
FDATN01259	Roquinimex	Others	Medicine	C18H16N2O3	1	0.5328	84088-42-6	TRUE	TRUE	FALSE	495754	545104	499106	472696	517510	538211	76266.2	78805.1	68315.3	79846.5	83526.6	88282.4	426611	350073	417831	435465	384715	466804	145679	176971	141942	160318	152146	175538	-	-
MW0103380	3'-Uridylic acid	Nucleotide and Its metabolites	Nucleotide and Its metabolites	C9H13N2O9P	3	0.8647	84-53-7	FALSE	TRUE	TRUE	5312.79	6962.51	9685.72	11354.9	12573.5	11532.3	12944.1	10731.5	14363	17186.4	10611.2	19496.9	7410.64	14204	7742.4	18662.1	12117	12102.7	3143.14	942.977	4349.61	4633.53	5017.08	3537.91	C01368	ko00240,ko01100
MEDL02151	3'-Adenylic acid	Nucleotide and Its metabolites	Nucleotide and Its metabolites	C10H14N5O7P	1	0.7585	84-21-9	TRUE	TRUE	FALSE	6.58184e+06	7.09413e+06	8.82312e+06	8.48499e+06	8.89008e+06	9.29882e+06	6.33735e+06	6.21741e+06	6.42318e+06	7.69454e+06	6.12816e+06	7.52908e+06	9.38305e+06	1.016e+07	9.21266e+06	1.22976e+07	9.43196e+06	9.55571e+06	4.16719e+06	2.7978e+06	3.57781e+06	3.70315e+06	3.33864e+06	2.69401e+06	C01367	ko00230,ko01100
MW0055405	N-Palmitoyl Taurine	FA	FFA	C18H37NO4S	2	0.9388	83982-06-3	TRUE	TRUE	TRUE	15259.2	37175.8	23827.1	15488.1	34237.6	29822.9	22764.5	15913.3	18655.7	17896.7	21660.4	25295.1	4882.89	4917.57	15273.7	11151.6	12509.4	11870.2	434.553	691.674	263.379	363.793	479.65	531.432	-	-	4.38689
MW0139904	Uniconazole-P	Heterocyclic compounds	Heterocyclic compounds	C15H18ClN3O	2	0.7033	83657-17-4	TRUE	FALSE	TRUE	46678.1	41474.1	36720.7	28794.8	27631.9	53234.5	84492.6	76264.8	82517.8	45684.3	68174.9	71563.3	119002	53185.5	115942	60832	139567	124181	60227.7	53726	60265.2	82298.5	67117.8	40560.7	C18494	-
MW0113101	4-Methoxyglucobrassicin	Benzene and substituted derivatives	Benzene and substituted derivatives	C17H22N2O10S2	2	0.5957	83327-21-3	TRUE	TRUE	FALSE	12488	7445.17	16409.6	14239.4	9447.64	19127.3	19.114	9.833	23.861	8.587	12.672	12.931	5700.4	9815.31	8220.98	9570.62	5228.78	11313.7	41.765	46.291	54.858	38.685	28.988	24.333	C08423	-
MW0117082	Indole-3-propionic acid	Organic acid and Its derivatives	Organic acid and Its derivatives	C11H11NO2	1	0.683	830-96-6	FALSE	TRUE	FALSE	10341.2	11898.6	11085.3	10643.6	11721.1	11364.2	8719.66	7702.91	9454.26	10869.5	7915.77	9101.44	9014.45	9555.06	9700.39	12392.6	8801.85	10714.9	10614	12139.5	9593.49	10921.7	9228.99	10675.9	-	-
MEDP0250	Riboflavin	CoEnzyme and vitamins	CoEnzyme and vitamins	C17H20N4O6	3	0.9873	83-88-5	FALSE	TRUE	FALSE	1442.2	365.044	1401.83	1573.58	310.582	1072.06	873.514	588.093	897.244	692.565	635.919	214.014	992.129	764.081	292.037	1633.7	783.777	1632.79	265.641	147.251	518.626	320.891	199.968	287.198	C00255	ko00740,ko01100,ko01240,ko02010,ko04977
MW0055235	Poly-N-acetyllactosamine	FA	Oxidized lipids	C14H25NO11	2	0.8475	82441-98-3	TRUE	TRUE	TRUE	119006	100385	105587	96893.4	116573	108905	143026	146407	156472	143690	150206	148463	57219.1	68681.3	73226.1	81672.3	67906.3	71177.2	39482.1	36121.7	34040.2	29905.2	37875.9	36638.9	-	-	2.42231
MW0152747	Lolitrem B	Heterocyclic compounds	Heterocyclic compounds	C42H55NO7	3	0.732	81771-19-9	TRUE	FALSE	FALSE	8.504	6.472	11.749	1.057	2.627	14.221	708.074	409.869	409.793	1161.8	1273.59	749.611	31.797	18.782	19.952	66.785	27.346	58.799	582.915	1280.07	713.731	354.384	850.205	1737.38	C20551	-
MW0000158	Cabergoline	Alkaloids	Alkaloids	C26H37N5O2	3	0.615	81409-90-7	FALSE	TRUE	FALSE	4372.2	5232.38	8009.82	5281.19	3789.83	6612.54	18570.5	16743.9	18791.2	15319.9	18039.3	21483.9	5267.36	6124.4	9437.72	9983.46	4959.42	5764.76	13868.5	11705.9	13483.3	15933.7	11568.7	9999.92	C08187	-
MW0015555	Acetylvalerenolic acid	Terpenoids	Sesquiterpenoids	C17H24O4	2	0.8575	81397-67-3	TRUE	TRUE	TRUE	244.716	227.791	292.444	146.193	410.67	294.856	5096.58	5529.92	5388.77	5338.8	6467.81	6385.18	6.516	22.043	8.48	4.93	13.073	16.656	98.377	6.731	88.744	52.539	10.881	22.288	-	-	101.987
MW0153221	Lys-Gln-Ala-Gly-Asp-Val	Amino acid and Its metabolites	Small Peptide	C25H44N8O10	2	0.6281	80755-87-9	FALSE	TRUE	FALSE	14.699	1.954	34.122	17.695	51.427	10.811	2506.45	1709.33	2197.3	3637.18	2470.87	2616.52	9.264	27.66	21.187	15.72	24.945	24.357	1888.16	1910.98	1552.41	1447.88	1659.45	1847.73	-	-
MW0013213	5Z,8Z,11Z,14Z-Eicosatetraenedioic acid	FA	FFA	C20H30O4	1	0.6483	79551-84-1	TRUE	FALSE	FALSE	4835.6	7636.08	7509.34	3637.15	6416.16	5800.54	5098.74	6145.27	7238.02	5388.79	7057.05	7823.54	8237.7	7559.15	6572.59	9423.39	8200.52	10559	5168.33	7255.02	6145.73	4365.43	5613.9	12540	-	-
MW0109041	Pantothenic acid	CoEnzyme and vitamins	CoEnzyme and vitamins	C9H17NO5	1	0.9126	79-83-4	TRUE	TRUE	FALSE	379624	320784	381722	349912	398291	402652	50956.8	47530.4	49599.6	51882.9	49630.7	50552.6	240569	240496	250588	286228	247841	261697	35967.2	39654.7	35675.9	36085.5	28509.7	26265.9	C00864	ko00410,ko00770,ko01100,ko01240,ko04977
MW0007512	L-Lactic acid	Organic acid and Its derivatives	Organic acid and Its derivatives	C3H6O3	1	0.9888	79-33-4	TRUE	TRUE	FALSE	809755	654433	761278	794169	883507	816671	219598	328952	282235	254038	331130	408492	524873	549135	535908	699275	542641	667936	577284	680761	614689	602963	559672	559208	C00186	ko00010,ko00051,ko00620,ko00640,ko01100,ko04024,ko04066,ko04922,ko05230
MW0017031	Chamissonolide	Heterocyclic compounds	Heterocyclic compounds	C17H24O6	2	0.6124	78853-98-2	TRUE	FALSE	FALSE	7806.66	7621.48	6318.3	7942.99	8930.2	13774.7	12824.7	6368.66	7608.65	16042.3	7930.66	8429.71	4906	4382.04	4787.27	4722.25	4621.37	10041.8	7271.59	10410.7	9276.11	5549.15	15488.3	8995.1	-	-
MW0108813	N-lactoyl ethanolamine phosphate	Organic acid and Its derivatives	Organic acid and Its derivatives	C5H12NO6P	3	0.7769	782498-03-7	TRUE	TRUE	FALSE	3806.76	1686.19	3304.29	4494.53	4693.05	4241.68	12167.3	12723.8	16878.5	13865.9	10140.1	14296.8	502.424	2116.34	864.357	1597.52	1621.51	839.16	8003.25	8410.66	10607.8	10022.7	9849.09	8521.68	-	-
MW0154985	Penitrem F	Heterocyclic compounds	Heterocyclic compounds	C37H44ClNO5	3	0.6441	78213-65-7	FALSE	TRUE	TRUE	1004.38	433.31	1525.49	723.827	1871.72	560.829	7139.88	9120.51	6907.57	5903.41	7662.84	7248.21	448.251	867.663	1073.01	1081.7	646.031	805.039	367.863	867.599	340.637	298.468	923.82	620.478	C20598	-
MEDN0494	8,15-DiHETE	FA	FFA	C20H32O4	1	0.7621	77667-08-4	TRUE	TRUE	FALSE	1522.22	5110.11	4326.35	2204.76	2923.85	5604.45	1708.14	1575.07	1982.1	3951.22	1877.8	3039.52	5415.44	4323.43	8989.92	8839.36	8318.15	4755.8	707.351	1526.53	282.531	698.931	619.852	485.805	-	-
MW0124417	Indole-3-carboxylic acid	Heterocyclic compounds	Indole and Its derivatives	C9H7NO2	1	0.79	771-50-6	TRUE	TRUE	FALSE	229148	238426	268642	267690	266495	287517	215087	194022	222947	238905	198456	229779	157348	158953	203392	223534	236099	236873	226210	281653	271478	251489	301461	270208	C19837	-
MW0122329	7,8-Dihydro-3-methylpyrrolo[1,2-a]pyrimidin-2(6H)-one	Aldehyde,Ketones,Esters	Ketones	C8H10N2O	3	0.8853	76884-47-4	TRUE	TRUE	FALSE	74376	72054.5	76947.5	76787.3	81874.5	88701.4	45607.9	46260.3	49889.9	44786.6	37664.5	41932.3	53640.4	61718.8	58330	62756.8	51096.6	58821	49762.4	52220.6	54376.6	53749.7	51291.7	65827.4	-	-
MW0053489	Geranyl diphosphate	Organic acid and Its derivatives	Phosphoric acids	C10H20O7P2	2	0.7285	763-10-0	FALSE	TRUE	FALSE	1777.99	32346.4	69251.9	79230.8	95825.5	75846.9	18172.9	34792.7	33152.4	29957.3	30404.8	30750.1	32591.6	58560.3	61417.9	67595.4	60777.8	61088.4	49829.7	60399.6	50334.3	49080.5	40202.4	45779.5	C05847	ko00130,ko01100,ko01240
MW0015446	9E-heptadecenoic acid	FA	Oxidized lipids	C17H32O2	3	0.864	76261-97-7	FALSE	TRUE	FALSE	748.306	4690.78	6306.6	3357.63	6252.64	3645.4	12429.9	8766.25	10823.9	22381.8	13495.5	12556.6	4175.61	3452.62	7879.84	11612.6	8512.43	5415.45	7618.34	7086.74	9496.16	3303.23	7297.92	5637.14	C16536	-
MW0152081	Lacto-N-triaose	Carbohydrates and Its metabolites	Carbohydrates and Its metabolites	C20H35NO16	2	0.7032	75645-27-1	TRUE	TRUE	FALSE	44807.3	39953.9	52518.3	46275.1	53971.8	51893	4705.37	3719.88	3556.87	5334.69	4442.22	4080.54	15509.6	21162.1	15921.7	32126.7	16169.1	20057.3	16148.9	20415.1	14128.5	15397.1	17966.5	16560.8	-	-
MW0156458	S-(2-Chloroethyl)glutathione	Amino acid and Its metabolites	Small Peptide	C12H20ClN3O6S	3	0.5277	75607-61-3	TRUE	FALSE	FALSE	6821.15	5727.43	6811.39	7716.68	3161	15101.7	52345.5	53176.5	54860.6	35452.6	31343.9	42767.3	25554.6	15491.6	30781.1	11836.1	44747.8	27489.5	57322.1	42918.3	54340.5	61575.1	47361.8	32908.1	C20304	ko05204
MW0103485	beta-Nicotinamide ribose monophosphate	Nucleotide and Its metabolites	Nucleotide and Its metabolites	C11H16N2O8P+	3	0.729	75414-16-3	TRUE	FALSE	TRUE	197944	121233	159104	122575	107899	174214	239233	291638	302826	179344	220883	232934	406477	278186	382597	296698	503584	330234	411254	275378	266888	308605	258720	190254	C00455	ko00760,ko01100
MW0124110	Fenpiclonil	Others	Medicine	C11H6Cl2N2	3	0.6546	74738-17-3	TRUE	FALSE	FALSE	382152	429254	393846	416983	408425	425939	318263	303943	334411	304302	290858	278096	540933	450865	507699	505890	410133	460519	393653	335236	302610	303692	374720	336717	-	-
MW0111693	1,2-Dihydroxy-5-(methylthio)pent-1-en-3-one	Aldehyde,Ketones,Esters	Ketones	C6H10O3S	3	0.5628	746507-19-7	TRUE	TRUE	FALSE	41769	41278.3	45532.1	43354.9	46183.9	50313.5	33346.8	30885.2	34851.4	31030.4	31142.4	38205.4	35987.6	39463.4	37031.5	42329.5	36153.2	36024.9	34730.3	38821.1	35545.4	35528.5	39628.8	37260.8	C15606	ko00270,ko01100
MW0062234	Alprostadil	Hormones and hormone related compounds	Hormones and hormone related compounds	C20H34O5	2	0.7355	745-65-3	FALSE	TRUE	FALSE	9.344	284.46	28.697	72.8	653.285	224.95	255.332	422.779	95.498	232.338	144.017	507.718	5628.7	95.346	121.011	65.341	141.563	49.823	1304.21	1057.44	882.589	1069.68	146.128	2464.42	C04741	-
MW0013385	Platelet activating factor	GP	PC	C26H54NO7P	2	0.8327	74389-68-7	TRUE	FALSE	TRUE	25392.4	24137.3	22611.7	14776.6	18477.8	20791.9	16525.8	12981.3	14822.4	19633.3	16151	19431.7	31188.4	28811.5	31928.9	42887.4	28833.7	27356.9	17005	19306.2	15619.5	15279.7	20672.4	22346.7	-	-
MW0157212	Sterculic acid	FA	FFA	C19H34O2	3	0.6765	738-87-4 | 55088-60-3	FALSE	TRUE	TRUE	62.983	73.861	37.826	96.768	28.333	115.551	1239.44	411.494	676.956	1481.19	998.098	1445.85	25.188	9.988	821.892	429.499	18.619	146.265	43.546	77.082	29.027	16.827	31.216	98.824	C08366	-
MADN0506	4-(2-Hydroxyethyl)-1-piperazine ethanesulfonic acid	Heterocyclic compounds	Heterocyclic compounds	C8H18N2O4S	1	0.8221	7365-45-9	TRUE	TRUE	FALSE	202590	134774	201603	207917	250998	243484	20061.1	103632	115920	113357	91711.4	98922.4	118572	191900	142352	180779	156573	159320	144061	209760	116171	219789	214313	200320	-	-
MW0137875	Cerubidin	Heterocyclic compounds	Heterocyclic compounds	C27H29NO10	2	0.6241	73610-99-8	TRUE	FALSE	FALSE	8669.11	11175.6	8392.03	5180.31	9493.3	14544.2	20490.9	6592.59	6559.46	4911.07	5990.41	15090.2	1786.4	2260.55	5128.73	4886.73	3170.81	6836.74	5772.84	8473.36	8893.86	7068.92	12148.9	9819.45	-	-
MW0015393	alpha-Dimorphecolic acid	FA	Oxidized lipids	C18H32O3	1	0.8994	73543-67-6	FALSE	TRUE	TRUE	498.042	903.189	1880.44	954.34	1751.68	1619.59	8082.76	8380.02	8016.83	12198.6	8854.73	13471.5	749.086	718.827	1054.16	718.917	1114.31	512.719	3460.24	2286.99	2399.55	1090.07	2038.71	2191.1	C14767	ko00591,ko03320
MW0159860	2-amino-3,7-dihydropurin-6-one	Others	Others	C5H5N5O	3	0.7635	73-40-5	TRUE	FALSE	FALSE	5683.43	3548.84	7785.69	2922.97	4573.02	7086.13	4005.99	3459.8	3864.54	3846.59	5509.73	4675.05	2248.13	2581.63	2790.98	4005.53	4079.85	3279.09	3527.13	5746.78	5025.24	3264.1	5056.78	4352.7	C00242	ko00230,ko01100,ko01232
MW0193946	L-Tryptophan	Amino acid and Its metabolites	Amino acids	C11H12N2O2	1	0.9555	73-22-3	FALSE	TRUE	FALSE	38398.5	30745.8	36434	36585.9	42551.4	48679.3	48494.3	40191	50820.8	60619.6	54269.8	61693.8	36116.6	37221.9	34574.5	51475.3	43312	42000.3	41624.4	50690.7	44938.1	36708.6	41310.5	34665.5	C00078	ko00260,ko00380,ko00400,ko00970,ko01100,ko01210,ko01230,ko01240,ko04726,ko04974,ko04978,ko05143,ko05230
MW0109170	Phe-Gly	Amino acid and Its metabolites	Small Peptide	C11H14N2O3	1	0.7877	721-90-4	TRUE	TRUE	FALSE	1828.51	1286.11	2241.23	1958.46	1984.61	3355.87	50003.8	33284.3	46502.2	44589	52880	44095.2	3073.62	3270.33	4995.66	3199.44	4596.24	5263.51	69830.8	91003	74877.1	59665.5	82734.9	90473.6	-	-
MW0107960	L-Threonine	Amino acid and Its metabolites	Amino acids	C4H9NO3	3	0.9494	72-19-5	FALSE	TRUE	FALSE	11.745	31.835	35.232	26.386	9.209	48.791	1088.84	635.392	646.824	701.228	1300.75	662.409	18.442	9.122	16.215	18.326	20.239	63.944	2392.31	3833.06	3414.62	3641.78	4584.6	4389.88	C00188	ko00260,ko00290,ko00470,ko00860,ko00970,ko01100,ko01230,ko02010,ko04974,ko04978
MW0000334	Ecgonine methyl ester	Alkaloids	Tropan alkaloids	C10H17NO3	3	0.7891	7143-09-1	FALSE	TRUE	TRUE	58.508	136.561	18.041	17.126	14.588	4.629	733.348	546.466	502.319	503.903	666.092	837.304	48.907	6.599	26.516	80.829	35.321	13.094	53.246	131.1	40.383	16.931	29.199	22.844	-	-
MW0115025	Oxoamide	Alcohol and amines	Amines	C10H12N2O2	2	0.5777	713-05-3	TRUE	FALSE	FALSE	96229.1	87169	97537.1	93452.1	101978	103921	62428.1	65021.4	67603.1	56419.9	65312.5	74350.9	76166.5	75863.1	82975.2	86199.4	92067.5	98287	62700.7	76746.8	85230.6	71485.8	82132.5	69270.2	-	-
MW0157418	Tetracenomycin C	Benzene and substituted derivatives	Benzene and substituted derivatives	C23H20O11	3	0.6718	71135-22-3	FALSE	TRUE	TRUE	24759.6	26756.6	24580.4	24298.5	28333.2	24030.3	27046.9	21855.9	24041.3	26491.5	24566.1	27691.2	26493.9	24601.9	25017.7	28284.3	22296.9	27958.2	21155.3	20218.3	15491.1	17146.8	16168.2	17633.1	C06801	ko01100
MW0011869	1,2-Dipalmitoyl-sn-glycerol 3-phosphate	GP	PA	C35H69O8P	2	0.6172	7091-44-3	FALSE	TRUE	FALSE	814879	657804	1.0462e+06	775482	762972	988006	241202	224210	268169	220568	208483	262167	217648	853844	875642	723280	335758	747407	687022	670002	649942	350200	184466	540423	C00416	ko00561,ko00564,ko01100,ko04024,ko04070,ko04072,ko04666,ko04912,ko04975,ko05200,ko05212,ko05231
MW0013395	1-hexadecanoyl-2-(5Z,8Z,11Z,14Z-eicosatetraenoyl)-sn-glycero-3-phosphoethanolamine	GP	PE	C41H74NO8P	2	0.6735	70812-59-8	TRUE	FALSE	FALSE	853462	685119	1.06506e+06	868147	788124	1.156e+06	309618	247663	294919	302773	437654	533763	349195	677102	672021	560522	380884	730276	765003	847506	726565	340076	465016	394642	-	-
MW0013112	2,3-dinor Prostaglandin E1	Hormones and hormone related compounds	Hormones and hormone related compounds	C18H30O5	2	0.6919	7046-40-4	FALSE	TRUE	FALSE	132.366	1733.98	1008.73	571.91	777.275	975.354	326.421	334.615	247.368	268.572	113.43	716.448	1175.25	986.546	1651.58	1756.29	1524.69	920.086	90.133	65.083	80.775	77.046	100.313	61.594	-	-
MW0103416	6-Methylthiopurine 5'-monophosphate ribonucleotide	Nucleotide and Its metabolites	Nucleotide and Its metabolites	C11H15N4O7PS	3	0.604	7021-52-5	FALSE	TRUE	FALSE	234.202	207.577	311.707	598.682	480.636	1886.66	1737.85	3077.9	2238.58	1905.24	1599.84	2780.35	242.967	1552.96	970.805	2769.79	1226.74	630.871	403.568	373.534	111.012	1002.73	508.677	203.155	C16615	ko00983
MW0063477	Sciadonic acid	FA	FFA	C20H34O2	2	0.646	7019-85-4	TRUE	FALSE	FALSE	127337	139549	136432	107551	125815	132762	105194	103114	120183	185058	175734	182757	175735	144997	244686	206260	188228	193334	128539	117027	102850	73135.5	111490	113858	-	-
MW0169297	Indole-3-carbinol	Heterocyclic compounds	Indole and Its derivatives	C9H9NO	1	0.9499	700-06-1	TRUE	FALSE	FALSE	192739	201666	206489	203015	207354	214938	162985	156278	182429	163980	154895	167834	182240	194692	194638	206608	193084	195077	166540	186610	175552	169184	186082	170437	-	-
MW0159685	Glutathione	Amino acid and Its metabolites	Amino acid derivatives	C10H17N3O6S	3	0.9661	70-18-8	TRUE	FALSE	TRUE	6492.44	966.623	5441.45	3330.93	2116.09	3370.58	14142.6	12592.4	15526.5	7163.61	13438.9	8684.27	8017.49	5786.11	9786.51	2977.84	17609.3	10818.1	20284.5	17846.5	15450	17297.9	16854.5	9050.31	C00051	ko00270,ko00480,ko01100,ko01240,ko02010,ko04216,ko04918,ko04976,ko05208,ko05415
MW0052959	Fusidic acid	Others	Medicine	C31H48O6	2	0.7276	6990-06-3	TRUE	FALSE	TRUE	78059	81984.4	87188.2	85035.1	74967.4	87498	74244.3	66043.4	68413.6	66725.9	78960.2	75119.1	89462.1	104366	105533	109992	79131.3	96583.5	68355.1	87500.1	78321.7	76725.9	85625.5	83248	C06694	-
MW0012919	LPE(18:0/0:0)	GP	PC	C23H48NO7P	1	0.9565	69747-55-3	TRUE	TRUE	TRUE	535903	731221	899806	683422	635252	791475	1.00619e+06	905778	943930	824415	870985	983550	440083	556361	666842	609142	617987	463454	595745	598536	627825	651017	553087	539376	-	-	1.41802
MW0141536	17beta-[Bis(2-hydroxyethyl)amino]androst-5-en-3beta-ol	Alcohol and amines	Alcohols	C23H39NO3	3	0.7977	6956-93-0	TRUE	TRUE	TRUE	27307.6	27256.5	27320.3	31702.5	26209.5	34235.5	123642	101460	103810	105510	106930	118743	11576.5	4405.51	7901.99	5411.79	8476.76	7426.58	43040.7	44134.6	42173.6	37812.3	37547.5	43133.3	-	-	2.84645
MW0108118	Malic acid	Organic acid and Its derivatives	Organic acid and Its derivatives	C4H6O5	3	0.9627	6915-15-7 | 617-48-1 | 143435-96-5	TRUE	TRUE	TRUE	24840.4	17987.7	24739	27330.5	32465.2	32299.2	8836.42	13739.5	27233.8	13419.6	11977.9	15418.3	5402.35	17145.8	11120.6	12116.3	5281.89	13290.3	6097.44	8554.71	8473.12	7082.56	9723.9	9808.54	C00711 | C03668	-	2.19363
MEDN1011	Mannitol	Carbohydrates and Its metabolites	Sugar alcohols	C6H14O6	1	0.5895	69-65-8	TRUE	FALSE	FALSE	2092.1	2851.34	3209.34	3468.64	3649.59	3586.02	1786.9	1467.24	2522.63	1333.97	947.084	1776.65	2222.03	2269.98	2774.71	2523.82	2474.23	2601.22	2551.2	1892.75	2590.01	1392.4	1913.79	3144.88	C00392	ko00051,ko01100,ko02010
MW0116021	(E)-4-[(2-methoxycarbonyl-5-thiophen-2-ylthiophen-3-yl)amino]-4-oxobut-2-enoic acid	Organic acid and Its derivatives	Organic acid and Its derivatives	C14H11NO5S2	2	0.7529	682741-29-3	FALSE	TRUE	FALSE	73199.8	79070.6	81353.1	81384.3	77638.9	86366	46399.1	46496.7	48637.9	45524	43606.2	47925.9	62362.7	79292.4	69491.4	82564.1	64995.2	73732.3	52828.8	56501.1	51010	50067.2	53038.6	48403.2	-	-
MW0146490	Azafenidin	Heterocyclic compounds	Heterocyclic compounds	C15H13Cl2N3O2	3	0.6875	68049-83-2	FALSE	TRUE	FALSE	120818	119828	107731	122699	122340	130360	72593.8	72847	77160.3	76804.2	71492.2	76376.3	110782	120828	114179	135570	105718	117217	89782.1	81279.7	83381.8	79403.7	87182.4	77476.4	C10895	-
MW0108646	N-Acetylproline	Amino acid and Its metabolites	Amino acid derivatives	C7H11NO3	2	0.6686	68-95-1	TRUE	TRUE	FALSE	2.63831e+06	2.62879e+06	2.69475e+06	2.64443e+06	2.75944e+06	2.8564e+06	1.97325e+06	1.9104e+06	2.03024e+06	1.97518e+06	1.82674e+06	1.98143e+06	2.14768e+06	2.53391e+06	2.26724e+06	2.59062e+06	2.20601e+06	2.41075e+06	2.20805e+06	2.47751e+06	2.27106e+06	2.29153e+06	2.41859e+06	2.32137e+06	-	-
MW0159863	Hypoxanthine	Nucleotide and Its metabolites	Nucleotide and Its metabolites	C5H4N4O	1	0.9288	68-94-0	FALSE	TRUE	TRUE	14131.5	12900.3	22498.8	15513.5	20899.1	24802.3	61089.6	49352.2	54303.2	73725.8	65823.8	73481.8	8618.9	22540.7	14858.6	35704.7	16762	16125.7	17769.8	13727.7	14264.6	11895.3	10187.1	9959.61	C00262	ko00230,ko01100,ko01232
MW0137290	Aflatoxin M1	Heterocyclic compounds	Heterocyclic compounds	C17H12O7	3	0.7738	6795-23-9 | 25325-49-9	TRUE	FALSE	FALSE	24203.5	21153.6	23777.2	23231.5	25031.3	25502.4	21597.9	19747.1	22223.8	19970.9	20115	22622.2	18370.6	21217.7	20640	22981.6	18330.7	21208	18927.2	23902.5	21214	19867	24765.7	24693.9	C16756	ko00980
MW0109741	S-Nitroso-N-acetyl-DL-penicillamine	Alcohol and amines	Amines	C7H12N2O4S	2	0.6542	67776-06-1 | 79032-48-7 | 152971-80-7	TRUE	FALSE	FALSE	47561.2	48425.8	49900.1	42462.9	52315.8	45104.4	44009.9	20570.2	21558.9	19187.3	17372.5	21517.5	32614.6	38061.3	35557.9	45007.6	27797.9	35398.5	25838.4	24314.5	31027.9	31776.8	42316.5	24789.7	-	-
MW0007137	Fenpropimorph	Benzene and substituted derivatives	Benzene and substituted derivatives	C20H33NO	3	0.7005	67564-91-4	TRUE	TRUE	TRUE	7802.21	7110.54	7235.93	7216.84	6723.27	8340.53	33863.6	33051.5	33422.2	33631.7	35997.8	37685.5	2945.64	1992.7	6597.06	3628.89	1894.65	1667.23	8915.23	8636.08	7476.31	6696.85	6104.47	20639.5	C18787	-	3.26553
MW0052898	Fenoldopam	Others	Medicine	C16H16ClNO3	2	0.7179	67227-56-9	FALSE	TRUE	TRUE	55526.3	60008.7	59794.7	59494.3	65413.3	64050.6	45142.6	40913.4	43523.7	48970.4	46281.7	44294.6	62760.7	66733.6	59171.6	67597.6	59409.2	67001	53348.2	60770.8	61515.1	54153.6	58703.9	70380.3	C07693	-
MW0149882	12-Butan-2-yl-19-hexyl-6-(1-hydroxyethyl)-9-(hydroxymethyl)-16,18-dimethyl-15-(2-methylpropyl)-1-oxa-4,7,10,13,16-pentazacyclononadecane-2,5,8,11,14,17-hexone	Amino acid and Its metabolites	Small Peptide	C32H57N5O9	3	0.6295	67076-74-8 | 64441-34-5	TRUE	TRUE	FALSE	1.58806e+06	2.02461e+06	2.00186e+06	1.74925e+06	1.86292e+06	1.98267e+06	420741	255756	336246	389186	334487	453981	1.42432e+06	1.48915e+06	1.64689e+06	1.7909e+06	1.49939e+06	1.52457e+06	648395	638333	588094	431423	653212	671570	C01700	-
MW0053753	Glycochenodeoxycholic acid 7-sulfate	Organic acid and Its derivatives	Sulfonic acids	C26H43NO8S	3	0.5768	67030-55-1	TRUE	TRUE	TRUE	430198	558327	612493	547419	551911	563697	245836	253358	252199	221587	235411	204059	769434	613984	647348	796684	557771	623817	399558	475278	433890	516021	414875	331591	-	-	0.710687
MW0107004	L-Glutaminyl-L-tryptophan	Amino acid and Its metabolites	Small Peptide	C16H20N4O4	2	0.5787	66851-83-0	FALSE	TRUE	FALSE	19.917	2.369	3.889	30.671	16.15	20.934	696.121	329.377	630.667	611.027	795.502	666.657	15.046	21.367	7.426	32.93	3.531	13.33	1360.38	2143.58	1905.46	1396.36	2199.83	2250.42	-	-
MW0138365	Hernandezine	Heterocyclic compounds	Heterocyclic compounds	C39H44N2O7	3	0.8726	6681-13-6	TRUE	TRUE	FALSE	43079.9	54833.9	51538.4	41387.3	36225.8	35131.4	10552.8	10445.9	10611.9	9163.86	10162.2	11482	52051.6	84134.5	69329.6	107505	60645.5	60300.4	3952.53	6233.06	6387.65	5601.45	7714.76	4917.97	C09461	-
MW0149104	Evoxanthidine	Heterocyclic compounds	Heterocyclic compounds	C15H11NO4	3	0.7238	668-35-9	TRUE	TRUE	TRUE	73329.7	75711.6	84008.5	77169.6	81432.1	99283.1	72528.4	74023.9	77663	76043.9	78708.3	90825.7	60997.5	64306.8	64123.7	69881.5	61274.9	67364.9	66539.4	71203	64602.9	57776.1	66235.4	67991.7	C10668	-	1.22808
MW0054527	2-Palmitoyl-sn-glycero-3-phosphocholine	GP	LPC	C24H50NO7P	3	0.605	66757-27-5	TRUE	TRUE	TRUE	1.27699e+06	1.43554e+06	1.43428e+06	1.35638e+06	1.57072e+06	1.50326e+06	1.15926e+06	1.00548e+06	1.20381e+06	1.21371e+06	1.26766e+06	1.3482e+06	1.53284e+06	1.58942e+06	1.84422e+06	1.95376e+06	1.45352e+06	1.61117e+06	1.27617e+06	1.72014e+06	1.59904e+06	1.32708e+06	1.50798e+06	1.7318e+06	-	-	0.823899
MW0052939	Forskolin	Heterocyclic compounds	Heterocyclic compounds	C22H34O7	2	0.7451	66575-29-9 | 66428-89-5	FALSE	TRUE	FALSE	131956	196130	111668	181693	115977	218212	166125	181023	186558	245486	170481	191465	172977	323439	29501.4	152363	110615	144102	144618	116617	155637	117338	140132	130838	C09076	-
MW0105579	Alendronic acid	Organic acid and Its derivatives	Organic acid and Its derivatives	C4H13NO7P2	2	0.7919	66376-36-1	TRUE	FALSE	FALSE	15742	13806.5	15504.1	14018.5	15856.4	15728.8	8854.76	11118.1	10968.6	10493.2	297.435	11958.7	10711.2	14011.3	12283.9	15534.6	12190	13194.3	10171.4	10586.3	9162.52	7814.54	9012.15	11391.1	C07752	-
MW0105302	5-Aminopentanoic acid	Organic acid and Its derivatives	Organic acid and Its derivatives	C5H11NO2	2	0.8777	660-88-8	TRUE	TRUE	FALSE	1.17983e+06	1.1814e+06	1.24702e+06	1.20177e+06	1.29178e+06	1.31882e+06	933894	900145	953079	943047	863695	937278	1.02125e+06	1.17098e+06	1.07158e+06	1.2075e+06	982630	1.12259e+06	1.03981e+06	1.12723e+06	1.03523e+06	1.04805e+06	1.13275e+06	1.08169e+06	C00431	ko00310,ko00330,ko00470,ko01100
MW0054489	1-(9Z,12Z-octadecadienoyl)-glycero-3-phosphate	GP	PA	C21H39O7P	3	0.6842	65528-85-0	FALSE	TRUE	FALSE	52697.8	55146.5	57618.1	53064.6	54676.4	57478.7	30776.6	30579.5	32488.7	32432.8	29629.7	34536.6	45113.2	57231.4	49074.8	57201.2	45190.5	52909.6	43765.4	40598.1	38101.9	37376.6	43589.3	39325.4	-	-
MEDL01963	Salicylamide	Benzene and substituted derivatives	Phenolics	C7H7NO2	2	0.7654	65-45-2	TRUE	TRUE	FALSE	2558.75	2542.86	1587.33	721.621	952.102	1281.67	6951.3	8550.97	8041.43	7426.18	8920.42	7127.31	2436.44	3451.53	3198.62	4219.68	1819.34	3659.84	5923.19	2789.83	5588.12	4850.45	5824.58	5100.51	-	-
MW0115957	(5E)-5-[(2,2-Difluoro-1,3-benzodioxol-5-YL)methylene]-1,3-thiazolidine-2,4-dione	Benzene and substituted derivatives	Benzene and substituted derivatives	C11H5F2NO4S	2	0.5636	648449-76-7	FALSE	TRUE	FALSE	2.51728e+06	2.35979e+06	2.00187e+06	1.95534e+06	2.09193e+06	1.95184e+06	352573	321856	377138	352850	351629	440715	2.52061e+06	2.01259e+06	2.13226e+06	2.24147e+06	2.20342e+06	1.68976e+06	592101	544929	700395	557239	735451	652824	-	-
MW0103635	Nicotinic acid adenine dinucleotide	Nucleotide and Its metabolites	Nucleotide and Its metabolites	C21H27N6O15P2+	1	0.971	6450-77-7	FALSE	TRUE	FALSE	4840.09	2715.61	3499.4	1283.15	1450.43	3893.49	171749	159192	205334	154512	156370	147683	812.306	1596.85	1088.14	1358.41	3604.85	894.032	237089	235719	231234	244482	244951	246095	C00857	ko00760,ko01100,ko01240
MW0138810	Longistylin C	Heterocyclic compounds	Heterocyclic compounds	C20H22O2	3	0.7071	64125-60-6	FALSE	TRUE	TRUE	35543.3	55899.6	53655.7	44216.8	68725.9	46723.3	50159.3	42149.2	45637.1	53460.4	42114.3	59145.7	47147	48437.5	69942.8	71813.7	40865.4	65948.5	49813.1	76602.4	70750.2	60598.7	64991.6	81674.8	-	-
MW0053750	Glycochenodeoxycholic acid	Bile acids	Bile acids	C26H43NO5	3	0.8691	640-79-9	FALSE	TRUE	TRUE	12849.5	13088.7	15591.2	14638	12747.6	14659.1	12163.9	12068.6	12159.8	12441.2	13630.7	13673.5	16059.2	15768.9	13737.1	17654.9	14003.1	14665.3	14355.3	15359.1	14783.7	12341.2	15822.7	13679.6	C05466	ko00120,ko04976,ko04979
MW0009934	Tolbutamide	Benzene and substituted derivatives	Benzene and substituted derivatives	C12H18N2O3S	2	0.8666	64-77-7	TRUE	FALSE	FALSE	986.379	1264.42	1109.88	1578	669.743	692.442	1084.64	1061.74	306.993	1492.14	1203.14	1886.03	2956.88	2534.73	2937.39	3764.17	1889.22	961.592	1397.05	1329.26	1775.41	219.659	639.458	1009.87	C07148	-
MW0125809	Nilutamide	Alcohol and amines	Amines	C12H10F3N3O4	2	0.6351	63612-50-0	FALSE	TRUE	FALSE	21815.5	21536.4	20058.3	21346.5	20028.3	21077.6	13475.6	11248.3	14091.9	12699.7	13894.3	16480	19272.6	24287.8	20269.2	21352	19389.7	18938	13734.5	18293.3	17129.5	14674.2	16816.9	16452.1	C08164	-
MEDL00534	D-Malic acid	Organic acid and Its derivatives	Organic acid and Its derivatives	C4H6O5	1	0.7759	636-61-3	TRUE	TRUE	TRUE	93829.5	79248.3	100119	98139.7	116368	113720	44315.1	48037.3	53532.3	48968.7	47835.8	57702.2	36002	44663.6	39167.5	50438.8	51573.5	61289.9	23156.2	29527.3	31889.6	31339	62478.1	33360.5	C00497	ko00650,ko01100	1.82227
MW0106767	gamma-Glutamylcysteine	Amino acid and Its metabolites	Small Peptide	C8H14N2O5S	3	0.9854	636-58-8	TRUE	TRUE	FALSE	10975.2	8202.59	7965.48	10400.9	11068.1	7508.4	1952.34	2105.57	2254.41	2764.69	2887.06	2522.72	4780.7	6426.81	5540.97	7733.01	5519.4	5612.56	6764.8	13994.2	10569.4	3393.24	7626.78	8212.53	C00669	ko00480,ko01100,ko01240,ko04216
MW0123265	5-Thia-1-azabicyclo[4.2.0]oct-2-ene-2-carboxylic acid, 3-[(acetyloxy)methyl]-7-[[(2Z)-2-(2-amino-4-thiazolyl)-2-(methoxyimino)acetyl]amino]-8-oxo-, (6R,7R)-	Others	Medicine	C16H17N5O7S2	2	0.5094	63527-52-6	TRUE	TRUE	FALSE	9326.14	10588.9	9786.71	10043.3	9579	9576.98	8522.31	7653.64	8091.2	8376.13	7671.78	8665.98	7560.68	9465.82	8503.17	9479.94	7011.14	9545.89	7643.82	9746.83	9202.36	9084.33	10903.3	10769.2	-	-
pme3174	Cytidine-5'-monophosphate	Nucleotide and Its metabolites	Nucleotide and Its metabolites	C9H14N3O8P	1	0.8662	63-37-6	TRUE	TRUE	FALSE	233307	288760	319334	342020	344632	339943	378187	349839	374748	511425	332113	396267	431522	533925	314357	689518	391707	392938	177279	124808	153786	183651	168384	128051	C00055	ko00240,ko01100,ko01232
MW0137847	Cyclomorusin	Heterocyclic compounds	Heterocyclic compounds	C25H22O6	3	0.5863	62596-34-3	TRUE	TRUE	FALSE	9781.27	10410.7	10390.2	11363.4	8377.75	10619.2	9451.73	10572.7	10197.3	9685.21	9732.37	11706.1	12445.6	11932	10291.1	12294.2	10653.9	12100.2	8579.14	8297.47	8721.4	8347.9	9314.43	9382.85	C17867	-
MW0114510	Gastrodin	Benzene and substituted derivatives	Benzene and substituted derivatives	C13H18O7	2	0.693	62499-27-8	TRUE	FALSE	FALSE	16084.8	20857.8	20137.9	21418	20650.3	23424.8	21673.8	22525	24316.7	23236.6	25642	24678.8	7813.62	14837.2	14773.9	15533.9	14783.6	16277	23430.2	25763.8	24470.8	24063.8	26561.7	26724.4	C16964	-
MW0004140	3-Methylphenylacetic acid	Benzene and substituted derivatives	Benzene and substituted derivatives	C9H10O2	3	0.8956	621-36-3	TRUE	FALSE	FALSE	5846.97	6523.55	5004.79	5144.13	8445.58	6601.05	13724.4	12637.1	14250.6	28589.4	14983.6	17466.7	6234.68	8375.28	13009.7	13900.6	10264.6	15808.2	14260.4	22727	14331.5	14578.3	9830.65	10221.8	-	-
MW0049069	Cucurbitacin B	Aldehyde,Ketones,Esters	Esters	C32H46O8	2	0.5097	6199-67-3	TRUE	TRUE	FALSE	69526.8	99692.6	96122.6	77487.1	79587.4	93833.4	137647	112562	133930	119340	144556	144068	111018	100733	140929	159147	97574.4	98225.4	95864.3	98796.3	98937.6	76756	102291	105976	C08794	-
MW0168613	4-Methylumbelliferyl glucuronide	Heterocyclic compounds	Heterocyclic compounds	C16H16O9	2	0.7809	6160-80-1	TRUE	FALSE	TRUE	131418	138073	144837	134480	129979	144794	115111	118442	121472	124032	122014	138769	103196	133306	118937	137983	118644	128805	107311	119864	114997	113439	119820	120985	C11584	-
MW0139587	Rifapentine	Heterocyclic compounds	Heterocyclic compounds	C47H64N4O12	3	0.6682	61379-65-5	TRUE	FALSE	FALSE	1.90958e+06	2.27397e+06	2.48088e+06	2.22586e+06	2.37035e+06	2.6328e+06	479874	383783	558021	532194	539731	559577	1.68258e+06	1.82686e+06	1.7765e+06	2.13584e+06	1.77652e+06	1.88395e+06	542505	464426	584959	595119	568284	501703	C08059	-
MW0159391	Watasenia luciferin	Benzene and substituted derivatives	Benzene and substituted derivatives	C26H21N3O9S2	3	0.7887	61369-27-5	FALSE	TRUE	FALSE	4689.27	3318.3	5018.62	2816.7	5991.34	3736.06	4.728	1.115	1.384	0.125	2.351	1.986	1585.38	1701.83	2280.51	2597.01	4230.64	4276.61	12.382	4.678	7.965	7.709	11.926	2.918	C02894	-
MW0000503	(-)-Tylocrebrine	Benzene and substituted derivatives	Benzene and substituted derivatives	C24H27NO4	2	0.6468	61302-92-9	TRUE	FALSE	FALSE	1.409	17.388	9.653	4.736	32.915	27.243	1192.51	613.299	1293.22	1469.49	1426.3	1148.64	28.803	14.602	60.218	26.825	99.34	81.131	1494.27	2036.99	1555.21	986.986	1715.89	2285.84	-	-
MW0120561	4-Hydroxyquinoline	Heterocyclic compounds	Heterocyclic compounds	C9H7NO	2	0.9457	611-36-9 | 529-37-3	FALSE	TRUE	FALSE	1.41226e+06	1.54136e+06	1.55286e+06	1.45901e+06	1.53983e+06	1.56075e+06	1.05224e+06	1.02869e+06	1.07788e+06	1.08079e+06	1.01237e+06	1.0282e+06	1.39714e+06	1.52992e+06	1.47898e+06	1.61413e+06	1.37003e+06	1.45639e+06	1.10444e+06	1.1856e+06	1.08647e+06	1.11017e+06	1.166e+06	1.10669e+06	C06343	-
MW0109053	Penicillin g	Others	Medicine	C16H18N2O4S	2	0.6412	61-33-6	TRUE	TRUE	TRUE	7335.65	5443.48	7981.59	7376.6	8222.47	14107.6	3843.61	4102.81	3392.39	4050.61	5195.66	5023.45	11860	14757.7	16556.5	17475.5	14610.9	16851.3	15162.9	23470.6	18256.8	17451.2	20297.4	25922.4	C05551	ko04976	0.357713
MW0103478	Adenosine monophosphate	Nucleotide and Its metabolites	Nucleotide and Its metabolites	C10H14N5O7P	1	0.9524	61-19-8	TRUE	TRUE	FALSE	8.95353e+06	9.81798e+06	1.13409e+07	1.16148e+07	1.29192e+07	1.31033e+07	8.15012e+06	8.3052e+06	8.40255e+06	9.47878e+06	7.39546e+06	1.01596e+07	1.22519e+07	1.3403e+07	1.28945e+07	1.73833e+07	1.26845e+07	1.37854e+07	5.84079e+06	3.9367e+06	5.11761e+06	5.44228e+06	4.94841e+06	3.75384e+06	C00020	ko00230,ko01100,ko01232,ko01240,ko01523,ko04022,ko04024,ko04068,ko04150,ko04151,ko04152,ko04211,ko04740,ko04742,ko04923,ko04924,ko04925,ko04927,ko04928,ko04934,ko05012,ko05022,ko05032
MW0127942	3-Methoxycinnamic acid	Benzene and substituted derivatives	Benzene and substituted derivatives	C10H10O3	2	0.6367	6099-04-3 | 17570-26-2	TRUE	FALSE	FALSE	68444.5	67314.6	67152.4	62132.6	66614.2	71997.6	40410.8	35809.3	53523	31217.5	41643.3	44055.3	56961.9	53603.6	48816.7	33170.6	55575.6	48629	57231.3	51221.6	38626.6	53855.5	47398.2	68466.2	-	-
MW0114494	Dulcitol	Carbohydrates and Its metabolites	Sugar alcohols	C6H14O6	3	0.8768	608-66-2	TRUE	FALSE	FALSE	39991.7	53650.2	38942	35395.9	45220.9	38778.4	36.758	80.966	5758.24	6942.24	11.858	7195.31	49685.5	48089.3	66021.1	68069.9	59798.4	48322.3	67.797	7023.57	83.299	51.332	5630.96	16.293	C01697	ko00052,ko01100
MW0124192	Furmecyclox	Heterocyclic compounds	Heterocyclic compounds	C14H21NO3	3	0.8299	60568-05-0	FALSE	TRUE	TRUE	43557.6	63840.4	76971.1	54028.7	52086	62982.3	47873.4	42693.3	51553.4	49745.9	51710.6	62769.3	59395.6	62615.2	69362.3	66911.1	61578.6	59283.2	57317.1	59837.3	74086.5	68557.8	54446.7	58049.5	C18912	-
MW0137302	Aklavin	Heterocyclic compounds	Heterocyclic compounds	C30H35NO10	3	0.5209	60504-57-6 | 66676-88-8	TRUE	TRUE	TRUE	8443.79	4436.39	8029.47	3350.45	8317.26	3402.71	6138.43	4138.13	3697.3	4977.89	2608.06	3633.86	9455.87	12950.3	12941.9	11299.3	8498.38	12760.4	4316.62	8750.27	9794.05	5654.7	10262.3	4508.87	C18634	-	0.550158
MW0148672	4,8-Secosenecionan-8,11,16-trione, 15,20-dihydro-12-(acetyloxy)-20-chloro-15-hydroxy-4-methyl-	Carbohydrates and Its metabolites	Carbohydrates and Its metabolites	C21H30ClNO8	3	0.7221	60367-00-2	TRUE	FALSE	FALSE	10305	9635.46	10474.8	8620.15	9847.77	8810.46	7812.73	5966.11	9600.95	6695.9	6287.97	6274.22	14120.5	15618.7	13572.9	17588.7	13118.8	13753.6	6152.59	6698.97	5648.68	4222.55	4654.9	6642.66	-	-
MEDN0383	FFA(18:2)	FA	FFA	C18H32O2	1	0.9644	60-33-3	FALSE	TRUE	FALSE	6634.05	16356.6	20265.4	16073.9	16035.4	22714	27915	18412.4	26505.7	54867.5	26097.8	38919	17673.7	17050.9	49334.5	23039	38022.8	25757.1	11148.8	10851.3	7951.99	4959.12	7714.26	3741.01	C01595	ko00591,ko01040,ko01100
MW0054179	Jasmonic acid	Hormones and hormone related compounds	Hormones and hormone related compounds	C12H18O3	2	0.731	59366-47-1	TRUE	FALSE	FALSE	91681.5	95195.3	101923	100393	107704	113696	73302.8	67974.7	80402.6	81598.1	72474.6	79878.2	82171.4	94900.4	84956.3	99323.1	86555.5	92016.9	80321.6	92900.3	80863.4	79392.9	82220.4	82438.1	C08491	ko00592,ko01100
MW0155513	Phorbol caprate, tiglate	Terpenoids	Ditepenoids	C35H52O8	3	0.571	59086-92-9	TRUE	FALSE	FALSE	409913	355504	367509	300324	341090	312632	356123	300217	345161	374611	303499	362351	579845	608764	548308	623729	471171	587995	293507	340062	287077	278962	311800	294530	C09157	-
MEDP0053	L-Dopa	Amino acid and Its metabolites	Amino acids	C9H11NO4	3	0.8404	59-92-7	FALSE	TRUE	FALSE	1.226	21.55	5.043	1.035	2.016	14.186	1268.71	780.059	1088.24	1127.56	1487.57	1161.4	13.827	14.695	14.739	14.561	7.247	12.067	2734.14	4188.25	3515.39	2440.37	3943.1	4759.69	C00355	ko00350,ko01100,ko04728,ko04917,ko05012,ko05030,ko05031,ko05034
MW0009808	Sulfaquinoxaline	Heterocyclic compounds	Heterocyclic compounds	C14H12N4O2S	2	0.7199	59-40-5	FALSE	TRUE	FALSE	16586.2	15693.9	19572.2	20752	21103.1	18943.7	35494.5	34047.7	38650.6	41943.4	41171	43761.5	17308.1	28785.9	21027.8	26167.1	17334	20984.3	29688.1	23776.8	21599.1	19255.5	21364.2	24630.2	-	-
MW0118636	2-Hydroxyquinoline	Aldehyde,Ketones,Esters	Ketones	C9H7NO	2	0.9267	59-31-4 | 1321-40-0 | 70254-42-1 | 104534-80-7	FALSE	TRUE	FALSE	188183	203728	218020	203703	221881	222194	167993	157406	173735	173756	166315	158850	200574	214661	206999	229213	192146	203637	192857	211553	185688	175106	191054	195475	C06338 | C06415	-
MW0108239	Methotrexate	Heterocyclic compounds	Pteridines and derivatives	C20H22N8O5	2	0.8805	59-05-2	TRUE	TRUE	FALSE	145803	155119	151570	152085	156699	152522	122773	126379	129762	119696	128377	131363	174320	194365	176876	210635	171200	191113	110518	114963	102054	101864	109677	107753	C01937	ko04976
MW0106760	gamma-Glutamylalanine	Amino acid and Its metabolites	Amino acid derivatives	C8H14N2O5	2	0.6528	5875-41-2	TRUE	FALSE	FALSE	1.566e+06	1.61316e+06	1.67752e+06	1.60137e+06	1.69346e+06	1.74677e+06	1.55047e+06	1.5011e+06	1.60182e+06	1.58874e+06	1.56636e+06	1.62464e+06	1.63105e+06	1.84241e+06	1.76137e+06	1.96581e+06	1.75938e+06	1.88386e+06	1.42329e+06	1.55217e+06	1.44127e+06	1.36197e+06	1.545e+06	1.5445e+06	C03740	ko00480,ko01100
MW0106167	cis-Aconitic acid	Organic acid and Its derivatives	Organic acid and Its derivatives	C6H6O6	3	0.5891	585-84-2	TRUE	TRUE	FALSE	10330.5	12987.6	13888.5	12637.5	12024.2	11755	3016.2	2280.02	1796.32	2501.89	1774.63	2366.08	3264.16	3032.51	2984.93	2808.88	2360.21	3277.7	8280.19	11934.7	9777.97	8332.39	10962.9	10737.3	C00417	ko00020,ko00630,ko01100,ko01210
MEDL02772	D-Erythrose 4-phosphate	Organic acid and Its derivatives	Organic acid and Its derivatives	C4H9O7P	3	0.5731	585-18-2	FALSE	TRUE	TRUE	15036.7	8392.91	14709.2	20378.8	21287.3	18227.5	84.499	170.428	90.604	31.345	56.335	18.467	8532.66	8697.21	9607	8742.09	19296.1	14102.5	41275.7	46748.5	47713.2	43982.4	36962.7	60652.8	C00279	ko00030,ko00400,ko00750,ko01100,ko01200,ko01230,ko01240
MW0114155	D-Erythrose	Carbohydrates and Its metabolites	Sugars	C4H8O4	1	0.9995	583-50-6 | 1758-51-6	FALSE	TRUE	FALSE	6.22561e+06	6.48757e+06	6.29167e+06	6.27586e+06	6.90075e+06	7.14357e+06	4.87907e+06	4.82614e+06	4.94414e+06	5.09986e+06	4.91856e+06	4.97588e+06	5.80016e+06	6.04569e+06	5.95926e+06	6.80684e+06	5.98708e+06	6.01996e+06	5.74606e+06	6.07547e+06	5.66065e+06	5.59179e+06	5.78528e+06	6.0171e+06	C01796	-
MW0103709	Uridine-5'-monophosphate	Nucleotide and Its metabolites	Nucleotide and Its metabolites	C9H13N2O9P	1	0.9421	58-97-9	FALSE	TRUE	FALSE	3.27642e+06	3.62642e+06	4.07495e+06	4.27176e+06	5.05859e+06	4.75299e+06	2.89788e+06	2.70184e+06	3.1779e+06	3.70583e+06	2.76164e+06	3.48438e+06	4.18386e+06	5.27034e+06	4.27139e+06	7173128	4.54502e+06	4.76838e+06	1.62778e+06	1.15616e+06	1.56165e+06	1.42663e+06	1.32964e+06	1.24458e+06	C00105	ko00240,ko01100,ko01232,ko01240
MW0159913	Inosine	Nucleotide and Its metabolites	Nucleotide and Its metabolites	C10H12N4O5	1	0.9886	58-63-9	FALSE	TRUE	FALSE	89967.9	66270.4	214164	193952	237086	383280	144468	99566.3	117170	193309	124157	154774	125146	329015	146612	461489	261439	227006	74168.7	47320.9	61399.6	54550.7	35195.6	35350.6	C00294	ko00230,ko01100,ko01232,ko02010
MW0139190	(1R,4E,5'S,6S,6'S,7R,8S,10R,11R,12S,14R,15S,16R,18E,20E,22R,25S,27R,28S)-22-ethyl-7,11,14,15-tetrahydroxy-6'-[(2R)-2-hydroxypropyl]-5',6,8,10,12,14,16,28,29-nonamethylspiro[2,26-dioxabicyclo[23.3.1]nonacosa-4,18,20-triene-27,2'-oxane]-3,9,13-trione	Heterocyclic compounds	Heterocyclic compounds	C45H74O11	3	0.6433	579-13-5	TRUE	FALSE	FALSE	3789.52	3389.06	1410.38	1102.06	411.502	2545.8	5062.55	20642.5	33673	37101.3	34819.8	36807	9880.89	6985.71	6149.66	8861.94	3850.49	3793.78	15608.7	18560.2	26212.2	23405.4	79226.1	34580.3	-	-
MW0062243	Prostaglandin E2 p-benzamidophenyl ester	Hormones and hormone related compounds	Hormones and hormone related compounds	C33H41NO6	2	0.7966	57790-53-1	FALSE	TRUE	FALSE	3.748	154.747	442.447	323.842	370.967	3.982	8027.33	6772.45	6277.34	9692.72	8135.62	7595.95	1.034	3.316	482.853	1.515	17.541	2.551	8363.85	12088.9	9880.92	8841.6	11281.2	13080	-	-
MEDL01764	Maritimetin	Flavonoids	Sinensetin	C15H10O6	1	0.7329	576-02-3	FALSE	TRUE	FALSE	17910	19121.8	5557.97	19572	21404.9	4497.99	14500.8	13865.1	12689.8	15019.3	14172.6	15258.2	15297.5	16693.6	4242.76	17549.1	15179	16781.1	16818.8	18308.6	17084.7	16879.6	18737.1	19687.1	C08720	-
MW0126047	Paxilline	Heterocyclic compounds	Heterocyclic compounds	C27H33NO4	2	0.8712	57186-25-1	FALSE	TRUE	TRUE	62963.7	104014	96995.6	91710	99913.4	116554	210670	189307	193961	199361	211184	210034	46368.8	72643.4	57591.5	134139	113839	89917.7	80325.4	79774	73916.3	60106.4	66391.8	61520.8	C13782	-
MW0007329	Homovanillin	Benzene and substituted derivatives	Phenolics	C9H10O3	3	0.8955	5703-24-2	TRUE	TRUE	FALSE	10962.1	9111.3	10966.7	11857.5	12477.3	12331.3	990.002	939.287	744.302	855.962	849.885	1049.69	4404.58	4943.95	5632.76	6055.31	6724.76	6867.6	373.696	446.81	654.598	642.858	158.829	494.437	C05581	ko00350,ko01100
MW0000246	Ergocornine	Alkaloids	Alkaloids	C31H39N5O5	2	0.7961	564-36-3	TRUE	FALSE	FALSE	68515.4	5993.32	10605.6	59107.6	295480	196594	240654	346534	180897	362468	261351	272487	413186	347469	188007	316920	179657	133426	136380	236014	348045	499347	302539	403972	C09162	-
MW0061080	Persin	FA	Others	C23H40O4	3	0.6327	56164-07-9	FALSE	TRUE	FALSE	9619.69	13725.5	15362.5	12254.1	6653.24	11491.2	4099.61	4907.8	4331.16	4093.49	3116.88	7430.92	7723.1	11348.4	12956.4	14364.7	5415.2	6285.45	1873.71	241.812	176.974	1510.52	509.265	3118.68	-	-
MW0115322	Sucralose	Carbohydrates and Its metabolites	Sugars	C12H19Cl3O8	2	0.7294	56038-13-2	TRUE	FALSE	FALSE	25101.5	11898.7	18025.1	16769.6	20726.8	19205.4	10396.9	16586.6	16779.5	10276.9	12996.7	17239.9	9432.18	11899.8	10636.1	10947.1	11914	8940.08	22443.8	9488.89	23225.8	22863.6	26289	25295.8	-	-
MW0106988	Glutamine	Amino acid and Its metabolites	Amino acids	C5H10N2O3	1	0.7843	56-85-9	FALSE	TRUE	FALSE	122346	137275	131527	129467	150425	138520	12219.4	14960.2	14457	13380.5	14243.7	10940.2	113188	178680	218686	207753	141321	147624	73722.5	44593	37779.2	27122.5	20295.9	19757.6	C00064	ko00220,ko00230,ko00240,ko00250,ko00470,ko00630,ko00750,ko00910,ko00970,ko01100,ko01230,ko01232,ko01240,ko02010,ko04724,ko04727,ko04964,ko04974,ko04978,ko05230
MEDL02760	Glyceraldehyde	Aldehyde,Ketones,Esters	Aldehydes	C3H6O3	1	0.7763	56-82-6	TRUE	TRUE	FALSE	696082	593752	687101	699531	787040	713968	197231	267811	241493	234333	253383	296740	506068	543753	497822	617498	526386	564212	539058	634764	552936	503195	418667	479134	C02154	-
MW0109669	L-Serine	Amino acid and Its metabolites	Amino acids	C3H7NO3	3	0.9106	56-45-1	FALSE	TRUE	FALSE	234.154	198.139	541.646	744.8	926.815	734.801	28770.8	35721.6	37680	31887	25400.1	31247.2	42.385	184.533	2008.11	311.718	95.521	733.858	42406.6	39488	39269.4	54322.5	43722	39963.8	C00065	ko00260,ko00270,ko00470,ko00564,ko00600,ko00630,ko00920,ko00970,ko01100,ko01200,ko01230,ko01240,ko02010,ko04071,ko04974,ko04978,ko05230
MW0009105	Nitazoxanide	Benzene and substituted derivatives	Benzene and substituted derivatives	C12H9N3O5S	2	0.7394	55981-09-4	TRUE	TRUE	FALSE	93518.4	38484.4	64109.3	74425.6	85064.8	72917.4	46032.3	53654.4	79850.1	50082.5	36153	63535.6	28821	43593.2	31606.6	36162.9	37257.1	29050.1	109491	110875	116157	118429	123893	113799	-	-
MW0052509	Eicosadienoic acid	FA	FFA	C20H36O2	1	0.9583	5598-38-9	FALSE	TRUE	FALSE	22594.1	36818.6	51502.8	22510	39276.2	57083.8	46543	46965.2	46354.3	76804.8	37500	54225.6	34426.6	55733.9	91755.7	109204	61587.1	49461.9	14791.9	16939.9	7127.05	25804.4	15002.9	13437.7	C16525	ko01040
MW0049053	beta-D-gentiobiosyl crocetin	FA	Others	C32H44O14	2	0.5591	55750-85-1	TRUE	FALSE	FALSE	13892.5	13017.3	13601.9	12808.7	12230.2	15189.2	7090.81	7908.97	8873.88	9956.62	7541.57	9760.53	8418.01	10963.9	10089.9	10745.9	7346.27	8720.49	10519.9	10761	9320.66	6780.77	7939.85	12310.3	C19869	ko01100
MW0063789	Tetracosanoic acid	FA	FFA	C24H48O2	2	0.9307	557-59-5	TRUE	FALSE	FALSE	7103.82	26190.6	32228.5	37612.1	41949.5	34825.9	13545.1	7639.56	6533.26	9738.65	9401.52	8786.76	1327.81	944.677	22211.6	24037.1	18557.2	3273.12	36989.9	30245.7	29084.6	16170.3	37926.2	3265.2	C08320	ko01040
MW0054663	Maleamic acid	Alcohol and amines	Amines	C4H5NO3	1	0.7761	557-24-4 | 29996-04-1	TRUE	TRUE	FALSE	99056.9	89447.9	93435.8	82484.1	82507.3	92781.3	253235	228405	264237	253106	258281	260760	75367.9	63481.8	77600.6	83503.1	76751.9	85691.3	185269	189494	180831	174599	196569	188944	C01596	ko00760,ko01100
MW0000175	Cepharadione B	Alkaloids	Alkaloids	C19H15NO4	3	0.8601	55610-02-1	TRUE	FALSE	FALSE	62199.2	66275	69276.2	69063.9	64035.4	72812.9	54264.9	52725.7	60448.5	56658.7	55383.9	62683.3	52490.8	59652.7	59141.5	60474.1	59437.2	59023.2	58052	61339	59145.5	55855.1	63880.5	65481.3	-	-
MW0107162	Glycylglycine	Amino acid and Its metabolites	Small Peptide	C4H8N2O3	2	0.7184	556-50-3	TRUE	TRUE	FALSE	46745.6	44109.6	45995	45394.6	48085.6	49045.5	32593.8	32368.2	35429.2	32929.8	32265.8	34090.2	38986.9	46100.9	44535.2	45994.1	41189.1	42763.8	37080.5	38802.8	36545	33865.8	44021	36967	C02037	-
MW0009339	Pargyline	Benzene and substituted derivatives	Benzene and substituted derivatives	C11H13N	3	0.7891	555-57-7	FALSE	TRUE	FALSE	194855	200410	224118	201026	218852	225664	148105	143840	149546	145136	145633	148628	178692	209707	192448	219838	184366	192732	173515	191893	178420	166692	172723	173720	C07414	-
MW0126267	protoporphyrin IX	Heterocyclic compounds	Heterocyclic compounds	C34H34N4O4	2	0.7646	553-12-8	TRUE	TRUE	TRUE	5443.66	5931.63	7856.75	5557.56	8056.92	7704.31	5325.1	4591	8133.42	8034.7	8466.14	8297.26	1162.93	3046.92	6420.1	5702.76	3254.62	3090.29	2098.64	1746.99	1977.08	1423.38	920.863	1467.1	C02191 | C75594	-	2.58106
MW0005966	Acitretin	Organic acid and Its derivatives	Organic acid and Its derivatives	C21H26O3	2	0.892	55079-83-9	TRUE	FALSE	FALSE	4220.16	7347.39	10014.1	4783.87	9116.04	5853.42	8208.43	1973.02	8113.4	12982.4	9486.7	6104.85	16608	11673.5	13113.2	11471.9	14511.3	17488.8	6337.6	9176.99	4415.16	5499.65	6108.94	7141.15	-	-
MW0003077	Vanillylmandelic acid	Benzene and substituted derivatives	Phenolics	C9H10O5	2	0.7128	55-10-7 | 2394-20-9	TRUE	FALSE	FALSE	4518.42	4459.4	3711.25	4473.72	3074.79	5828.79	4972.05	3489.36	3174.25	3862.48	3971.92	4712.88	2717.28	3409.85	3165.45	4381.52	3108.22	2461.14	3630.29	4754.62	5891.32	4940.5	3417.01	3380.36	C05584	ko00350,ko01100
MW0014655	5,8-Epoxy-5,8-dihydro-3-hydroxy-8'-apo-b,y-carotenal	Others	Carotenoids	C30H40O3	3	0.5685	54899-35-3	TRUE	FALSE	FALSE	5919.6	6865.2	6922.93	5343.45	8706.19	9853.49	28091.7	31015.9	30030.9	28704.8	35893.5	34534.1	807.37	2737.7	2899.33	2216.32	2751.33	1800.76	32474.3	34890.3	31297.7	32094.3	35530.8	38339.3	-	-
MW0014719	5beta-Cholanic acid	Bile acids	Bile acids	C24H40O2	2	0.8271	546-18-9	FALSE	TRUE	FALSE	255.679	210.31	507.471	306.081	557.499	621.439	7298.92	28079.2	31930.6	44033.9	38042.3	40461.7	17362.9	1340.97	504.803	1017.47	545.207	656.32	11163.1	8058.95	7459.42	5565.69	5555.83	5037.92	C19642	-
MW0109930	Thr-Glu	Amino acid and Its metabolites	Small Peptide	C9H16N2O6	1	0.6362	54532-73-9	TRUE	FALSE	TRUE	220336	165786	217636	208277	241535	226891	27691.5	17521.1	20799.4	22731	25286.7	24964.2	30054.3	40878.7	34699.3	34132	41783.3	31646.2	27149.2	19311.7	25937.8	15682.3	26485.7	43263.7	-	-
MW0103202	Zygadenine	Alkaloids	Alkaloids	C27H43NO7	3	0.5529	545-45-9	FALSE	TRUE	TRUE	317.691	953.824	640.251	326.25	335.817	405.728	1302.06	2855.17	3313.04	3386.1	3771.44	3413.93	1439.58	718.985	358.91	1803.31	269.162	595.374	353.617	336.963	794.41	884.438	947.07	441.757	C10831	-
MW0012222	12S-HHT	FA	Oxidized lipids	C17H28O3	1	0.5951	54397-84-1	FALSE	TRUE	FALSE	14429.2	18548.1	17237	17684.1	17064.8	20545.1	12739.7	13516	16323.9	14166.9	15053.8	15239.2	17194.7	18238.5	16379.2	18400	15736.3	19727.1	15853.2	17338.7	15274.1	16394.7	19687.9	23055.5	C20388	-
MW0063244	(5Z)-5-[(2E,4E,6E,8E)-11-[(4R)-4-hydroxy-2,6,6-trimethylcyclohexen-1-yl]-2,9-dimethylundeca-2,4,6,8-tetraen-10-ynylidene]-3-[(E)-2-[(1S,4S,6R)-4-hydroxy-2,2,6-trimethyl-7-oxabicyclo[4.1.0]heptan-1-yl]ethenyl]furan-2-one	FA	Others	C37H46O5	3	0.7711	54369-11-8	FALSE	TRUE	FALSE	819.199	849.089	763.168	374.684	746.985	416.223	8912.26	4636.46	8681.61	13788.7	7830.41	11884.9	737.866	1418.83	636.045	1763.45	800.97	1073.44	20909.3	29163.6	21865.4	13054.4	19747.2	24951	-	-
MW0126334	Pyridoxal phosphate	Organic acid and Its derivatives	Organic acid and Its derivatives	C8H10NO6P	1	0.7377	54-47-7	FALSE	TRUE	TRUE	30.211	44.102	60.682	59.056	72.584	36.34	453.19	424.861	359.044	264.713	470.51	190.565	43.494	81.009	224	23.175	327.299	309.361	2169.94	4807.24	3675.12	2885.36	3328.65	5070.3	C00018	ko00730,ko00750,ko01100,ko01240,ko04977
MW0001229	1-(naphthalen-2-yl)-2-[(6-nitro-1,3-benzothiazol-2-yl)sulfanyl]ethanone	Others	Others	C19H12N2O3S2	2	0.691	5397-96-6	TRUE	TRUE	FALSE	48714.4	45044.2	48407	44308.5	47616.6	48590.1	38693.2	36518.9	41929.7	37724.8	37128.9	38107.6	27752.4	39355.1	34990.1	35405.6	36046.9	36601.6	38863.4	45452.3	44918.3	42261.6	42547.7	43613.7	-	-
MW0004017	2',5'-Dichlorobiphenyl-3-ol	Benzene and substituted derivatives	Benzene and substituted derivatives	C12H8Cl2O	2	0.6196	53905-29-6	TRUE	TRUE	FALSE	236632	244101	270898	268247	280484	295080	228933	220698	237525	228779	207932	227490	173328	193834	202845	209688	196963	212160	242304	271896	262019	261306	284427	301495	-	-
MW0139118	Nb-Feruloyltryptamine	Tryptamines,Cholines,Pigments	Tryptamines	C20H20N2O3	2	0.6027	53905-13-8	TRUE	TRUE	FALSE	371102	368053	384641	398429	417223	432720	276935	271909	278302	275928	258403	301852	312140	383335	315095	375262	304558	351360	324923	329750	321772	319311	318661	309047	-	-
MW0168231	Miraxanthin-V	Organic acid and Its derivatives	Organic acid and Its derivatives	C17H18N2O6	3	0.9393	5375-64-4	FALSE	TRUE	FALSE	2198.47	1785.91	3011.43	1925.15	1917.28	2242.03	4922.38	7030.08	7096.57	5975.23	9776.19	7708.65	2697.02	2097.32	2744.76	3246.95	3822.46	2436.36	1686.48	3455.58	6152.58	4061.24	4132.09	4035.51	C08557	-
MW0055515	Oxfendazole	Heterocyclic compounds	Heterocyclic compounds	C15H13N3O3S	2	0.69	53716-50-0	FALSE	TRUE	FALSE	208923	217908	221213	214325	214210	220132	148206	138497	150973	157608	148185	150953	195987	210001	203141	218838	193845	212659	163929	170110	163036	159700	157329	168813	-	-
MW0012105	9-oxo-15R-hydroxy-16,16-dimethyl-5Z,13E-prostadienoic acid	Hormones and hormone related compounds	Hormones and hormone related compounds	C22H36O4	2	0.7296	53658-98-3	FALSE	TRUE	FALSE	12085.5	19535.3	20420	11055.2	20450	21711.7	14062.6	14050.9	11855.1	19311.8	11382.9	17401.7	20562.8	12424.1	27990.3	31259.6	27328.5	22055.5	12105.2	14349.6	6976.66	6703.87	8539.47	10857.3	-	-
MW0115332	Sinigrin	Others	Others	C10H17NO9S2	2	0.8145	534-69-0	TRUE	TRUE	FALSE	30519.3	33416.2	35109.8	31464.9	38442.6	40405.2	23084.6	23781.9	24015.3	21340.4	20445.2	22468.9	28817.4	29904.2	31132.5	30568.3	28120.1	31316.1	17661.3	20434.8	18287.8	19473.8	21231.4	18326.2	C08427	-
MW0168142	Lotaustralin	Heterocyclic compounds	Heterocyclic compounds	C11H19NO6	3	0.6665	534-67-8	FALSE	TRUE	FALSE	10933.4	13034.6	9538.48	10241.2	11531.9	9890.71	2529.85	3633.91	3155.29	4828.28	3774.95	3719.28	12355.2	14878.4	8208.46	24046.3	9816.8	11837.5	652.265	1278.53	1839.64	1110.5	1285.2	695.615	C08334	-
MW0009616	Pyrimethanil	Benzene and substituted derivatives	Benzene and substituted derivatives	C12H13N3	2	0.6042	53112-28-0	TRUE	TRUE	FALSE	31722.3	31416.2	31021.1	33215	33298.6	36451.9	18345.3	20365.1	19251.9	19651.9	19604	20553.7	24549	24836.7	27879.2	29213.7	26177.8	30241.7	26611.4	29278.1	26764.3	25336.7	26590.7	27352.2	C11180	-
MW0054786	(2E,4E)-11-Methoxy-3,7,11-trimethyldodeca-2,4-dienoic acid	Terpenoids	Sesquiterpenoids	C16H28O3	2	0.7278	53092-52-7	FALSE	TRUE	TRUE	9.296	6.945	10.227	14.931	7.511	18.929	221.212	300.374	270.233	280.067	265.087	348.722	6.687	10.389	13.194	9.513	6.751	4.832	6.394	0.452	1.095	81.288	8.122	11.302	-	-
MEDP0555	Androsterone	Hormones and hormone related compounds	Hormones and hormone related compounds	C19H30O2	3	0.6494	53-41-8	FALSE	TRUE	FALSE	31.212	2112	32.454	12.64	2226.67	2878.39	7937.49	5381.24	10292.6	9150.04	9468.07	13264.8	1089.62	1513.84	2060.34	3255.42	2252.78	6.047	3539.24	2045.43	2773.48	2901.21	1991.63	4448.09	C00523	ko00140,ko01100
MW0012920	1-Octadecyl Lysophosphatidic Acid	GP	PA	C21H45O6P	2	0.723	52977-29-4	FALSE	TRUE	FALSE	182249	198917	243486	177176	185498	239411	258182	281239	251391	262253	240452	308013	161351	204565	206960	295673	185063	212436	221591	216409	179678	191390	191721	177517	-	-
MW0169361	Kirenol	Heterocyclic compounds	Heterocyclic compounds	C20H34O4	2	0.7157	52659-56-0	TRUE	FALSE	FALSE	5468.94	11297.4	10922.9	4117.48	7943.3	5845.9	8114.63	6069.63	6659.92	10052	9595.53	9622.78	14511.7	10025.6	18723.7	23846.1	8603.8	16605.9	9058.16	10989.9	3843.36	4014.56	4493.69	10349.2	-	-
MW0168224	Debromoaplysiatoxin	Heterocyclic compounds	Heterocyclic compounds	C32H48O10	3	0.7922	52423-28-6	TRUE	FALSE	TRUE	11505.8	11786.8	12144.5	11184.7	11460.3	11257.1	9544.2	8324.95	10086.9	9650.19	11567.7	10509.4	16184	17750.8	17881.5	18772.1	14349.2	17765.7	9989.16	10455.1	11889	10437.1	10788.2	11840.8	C05148	-
MW0126273	Psilocin	Heterocyclic compounds	Heterocyclic compounds	C12H16N2O	3	0.5328	520-53-6	TRUE	TRUE	FALSE	15087.8	14861.7	18236.3	16164.1	18659.9	22353.4	8308.83	12185.6	10043.4	8600.71	7559.74	15751.2	10427.7	9470.76	10679.6	17740.5	11843.6	11348	17947	21296.5	18765	18331.8	13448.3	20456.7	C08312	-
MW0105168	Succinylacetone	Organic acid and Its derivatives	Organic acid and Its derivatives	C7H10O4	2	0.7086	51568-18-4	FALSE	TRUE	TRUE	156321	145141	170925	162162	168484	168742	152357	133810	156795	153873	149203	155184	143075	161887	190387	173291	142439	160500	202578	173484	160870	193166	169759	185610	-	-
MW0124445	Irisxanthone	Flavonoids	Xanthone	C20H20O11	2	0.5871	51419-56-8	TRUE	FALSE	TRUE	72234.2	78362.8	57504.5	63796.4	74196.2	79153.9	62216	59351.5	63593.6	62132.9	62691.2	61299.7	50980.9	56402.1	61715	68556.8	55648.4	61794.6	51192	68682.3	60749.4	62702.1	55727.2	62729.7	C10067	-
MW0159463	Zizyphine A	Heterocyclic compounds	Heterocyclic compounds	C33H49N5O6	3	0.6065	51059-42-8	TRUE	FALSE	TRUE	958.006	1881.82	1036.98	839.876	834.823	417.52	685.342	355.513	671.528	1469.75	682.179	1155.84	2277.66	3436.49	2730.58	976.845	2206.37	2273.97	729.174	1214.73	669.013	1306.5	877.702	1624.35	-	-
MW0105153	4-(Glutamylamino)butanoate	Aldehyde,Ketones,Esters	Esters	C9H16N2O5	3	0.866	5105-96-4	FALSE	TRUE	FALSE	37353.2	19640.3	92301.4	83890	101337	147659	47139.3	36061.7	46006.6	74947.5	48297.9	50887.9	45331.8	100551	50679.3	155065	95561.4	87476.4	17158.4	7446.35	19012.1	14959.6	5226.71	3427.21	C15767	ko00330,ko01100
MW0055369	Norethindrone acetate	Hormones and hormone related compounds	Hormones and hormone related compounds	C22H28O3	2	0.8713	51-98-9	TRUE	FALSE	FALSE	292043	151389	143215	160384	127944	172658	206484	208576	301895	138945	315224	163979	518311	273855	520716	288511	454844	172401	101664	141586	66597.3	217463	115799	156771	C08152	-
MEDTN00896	N-acetyl-5-aminosalicylic acid	Benzene and substituted derivatives	Benzene and substituted derivatives	C9H9NO4	2	0.7277	51-59-2	TRUE	FALSE	FALSE	17604.7	17180.3	15025.2	16569.3	15123.3	16581.9	7742.22	6846.28	8276.44	10749.2	8617.71	8083.52	20728.1	19891.2	22122.5	21800.6	19333.6	20243.9	8458.85	9076.57	7886.46	14118.4	9813.79	7893.7	-	-
MW0144296	Jesaconine	Alcohol and amines	Alcohols	C25H41NO9	3	0.5646	509-20-6	TRUE	FALSE	TRUE	175446	177348	193998	199619	175992	187729	97985.9	63960.1	82877.7	72598.2	97880.1	72182.2	18393.1	152886	65724.9	34699.8	57501.4	146776	136612	102687	119584	38799.1	84827.8	86413.6	C19990	-
MW0054720	3-Hydroxymethylglutaric acid	Organic acid and Its derivatives	Organic acid and Its derivatives	C6H10O5	2	0.7184	503-49-1	FALSE	FALSE	TRUE	4919.4	6104.41	9696.68	3545.33	7587.75	4878.2	6267.22	6958.45	7163.66	7480.65	7033.04	6060.02	2112.87	4073.11	5109.22	5456.37	6965.16	1946.29	6657.82	3097.92	4334.76	6854.26	6629.96	6789.99	C03761	-
MW0009082	Niclosamide	Benzene and substituted derivatives	Benzene and substituted derivatives	C13H8Cl2N2O4	2	0.6272	50-65-7	FALSE	TRUE	FALSE	139540	111738	108369	105293	112078	100383	16034.5	12675.8	16673.7	14122.5	14404.1	16468.8	144436	125106	115051	124529	104858	88583.5	28774.8	29783.6	26339.9	26472.1	38736.1	36492.5	-	-
MW0115118	Gluconasturtiin	Benzene and substituted derivatives	Benzene and substituted derivatives	C15H21NO9S2	2	0.7861	499-30-9	TRUE	FALSE	FALSE	314467	254575	343140	329251	358371	345715	169103	241937	259119	207438	155746	214818	208277	328220	248143	291145	279893	254111	234327	228021	237557	264766	283478	224778	C08417	ko01210
MW0114557	Glucotropaeolin	Benzene and substituted derivatives	Benzene and substituted derivatives	C14H19NO9S2	2	0.6683	499-26-3	TRUE	TRUE	FALSE	28933.4	30664.8	25436.2	25702.3	25328.5	30594.5	14763.6	11788.7	14032.4	15503.2	12207.7	12219.3	22700.2	24968.5	22829.4	22175.2	23111	24594.1	16507.1	16858	16502.1	15301.6	16994.9	17299.7	C02153	ko01210
MW0152660	L-glyceraldehyde	Carbohydrates and Its metabolites	Sugars	C3H6O3	3	0.8836	497-09-6	TRUE	FALSE	FALSE	8391.98	2330.55	5804.08	4310.72	5747.39	2882.76	14100.7	13586.2	15075.8	12663.9	11494.9	17046.8	4490.85	1877.32	1698.43	2087.05	1547.57	2306.89	15527.5	16345.9	8665.39	9880.99	14907	15164.9	C02426	ko00040,ko01100
MW0154890	Pantetheine	Alcohol and amines	Polyamines	C11H22N2O4S	2	0.8573	496-65-1	FALSE	TRUE	FALSE	5884.48	8967.18	11245.8	9174.16	10760.3	10538.5	8948.03	8651.21	7613.67	17446.1	12293.1	11046.6	7536.87	11394.5	9630.72	16690.7	10098.2	7661.32	4610.82	6845.74	5704.67	5327.26	5786.98	6560.01	C00831	ko00770,ko01100
MW0007319	Hippuric acid	Organic acid and Its derivatives	Organic acid and Its derivatives	C9H9NO3	1	0.7728	495-69-2	TRUE	FALSE	TRUE	4336.06	6121.15	5515.73	4929.61	5335.59	6045.75	4032.97	4506.36	4424.24	4131.61	5047.39	4379.35	4904.15	2133.35	3471.16	4662.87	3719.45	4804.03	5332.05	5207.06	3806.27	3287.57	4420.64	3082.35	C01586	ko01100
MW0126762	Thiamine phosphoric acid ester	Organic acid and Its derivatives	Organic acid and Its derivatives	C12H17N4O4PS	2	0.6234	495-23-8	TRUE	TRUE	FALSE	28917.3	21589	31912.1	34399	36022.6	33668.7	27343.7	26780.2	30912.9	25363.4	22757.5	28404.9	11879.8	17686.5	14346.9	17649.3	16970.6	17343.6	34593.5	36157.5	40722.6	40141.2	47752.8	44053.4	-	-
MW0153477	Mesoporphyrin IX	Heterocyclic compounds	Heterocyclic compounds	C34H38N4O4	2	0.6548	493-90-3	TRUE	TRUE	FALSE	25088	22625.7	24608.6	16797.4	16540.2	18116.7	28149.8	23975.1	31457.3	24928.8	29914.6	26684.7	33401.1	46647.9	48122.4	33894.7	29081.7	25608.9	12822.5	11486.4	15408.2	15376.2	14060.4	15871.8	-	-
MW0169364	Kynurenic acid	Organic acid and Its derivatives	Organic acid and Its derivatives	C10H7NO3	2	0.9339	492-27-3	FALSE	TRUE	FALSE	53741.6	52857.6	57440.8	68123.2	63465.8	55934.6	43362	39504.6	46256.6	45146.3	43626.5	45634.1	49484.8	56642.2	47993.4	58791.5	49569.8	53093.9	46406.1	55475.8	51560.1	54555.7	57539.7	62899.5	C01717	ko00380,ko01100
MW0168845	Biochanin A	Flavonoids	Isoflavones	C16H12O5	2	0.7172	491-80-5	TRUE	FALSE	FALSE	7859.41	7842.73	5255.54	5902.54	6390.05	5286.11	7435.61	6479.41	7687.6	6959.41	7351.2	7497.6	6849.2	7832.36	10751.5	8347.85	6671.86	9444.12	5129.46	8986.23	4083.51	6811.41	6634.6	7824.66	C00814	ko01100
MW0169318	Isofraxidin	Heterocyclic compounds	Heterocyclic compounds	C11H10O5	2	0.6552	486-21-5	TRUE	FALSE	TRUE	31505	40656	41482.2	39636.2	45395	45753.3	33958.6	33146	34963	34559.3	37403.8	42079.2	27301.2	31741.1	30031.4	36953.8	29128.3	30836.7	40711.6	40376.5	34963.4	37748.7	34698.6	38025.5	C17480	-
MW0009671	Rhein	Benzene and substituted derivatives	Benzene and substituted derivatives	C15H8O6	2	0.6564	478-43-3	TRUE	FALSE	FALSE	17704.6	21205.9	20804.2	24049.4	23475.3	22207.5	15428.1	15521.5	15283.2	15048.1	14184.7	16808.6	15397.3	15378.1	16730.5	18204.5	17087.7	19158.8	13900.4	14749	15581.7	15828.7	18033.7	17706.2	C10401	-
MW0103474	Adenosine diphosphate ribose	Nucleotide and Its metabolites	Nucleotide and Its metabolites	C15H23N5O14P2	3	0.9991	47775-00-8	TRUE	TRUE	FALSE	134830	73067.8	85665.3	89777.7	100572	104895	2.14896e+06	2.26629e+06	2.57006e+06	2.14826e+06	2.11164e+06	2.30311e+06	59169.1	51928.6	77420.9	42397.9	84485.5	57149.5	3.11803e+06	3.25984e+06	3.04748e+06	2.92332e+06	3.10149e+06	2.85927e+06	C00301	ko00230,ko01100
MW0117288	Tofacitinib	Heterocyclic compounds	Heterocyclic compounds	C16H20N6O	2	0.792	477600-75-2	TRUE	FALSE	FALSE	23816.4	22317.6	14027.9	8120.86	18414.8	14595.6	10397.2	8821.82	10437.9	18981.3	12560.2	11538.8	30197.5	19173.3	23687.1	21095.5	20916.9	31641.7	12680.4	13797.1	8206.48	7921.08	11724.9	11851.1	-	-
MW0105212	4-Guanidinobutyric acid	Organic acid and Its derivatives	Organic acid and Its derivatives	C5H11N3O2	2	0.7278	463-00-3	FALSE	TRUE	FALSE	4542.15	5648.12	4310.83	5013.79	5142.27	5432.78	3181.82	3086.01	3402.15	3241.27	3461.59	3391.98	4407.67	4947.24	4547.66	5362.69	4579.04	4440.81	3863.03	4111.58	3504.14	3891.19	4193.67	3941.05	C01035	ko00330,ko01100
MEDN0428	N6-Succinyl Adenosine	Nucleotide and Its metabolites	Nucleotide and Its metabolites	C14H17N5O8	1	0.8364	4542-23-8	TRUE	TRUE	TRUE	704.356	743.108	693.232	916.978	856.743	905.934	2447.71	2726.78	2639.84	2630.89	2822.8	2714.02	122.669	41.352	6.955	243.536	115.483	275.45	461.164	171.462	792.292	544.268	762.222	632.509	-	-	4.98935
MW0000203	Cuscohygrine	Alkaloids	Alkaloids	C13H24N2O	3	0.6036	454-14-8	FALSE	TRUE	FALSE	4644.75	9208.01	6405.35	8401.5	5950.33	9024.6	2218.84	1724.63	1575.88	2932.26	2626.59	3206.52	5740.86	5766.25	6027.07	12357.2	4110.09	7061.63	1019	951.87	810.446	237.993	277.697	768.067	C06521	-
MW0105739	Arg-Met	Amino acid and Its metabolites	Small Peptide	C11H23N5O3S	1	0.5617	45243-23-0	FALSE	TRUE	FALSE	11124.9	13492.1	14228.4	12459.6	12269.8	13908.8	9446.61	8735.83	9455.96	9093.57	9578.57	9554.1	11042.8	11981.8	12033.1	13044.6	12443.1	12685.9	10370.6	12139.2	10358.2	10144.4	10055	11445.7	-	-
MW0115409	Trehalose-6-phosphate	Carbohydrates and Its metabolites	Phosphate sugars	C12H23O14P	1	0.6723	4484-88-2	FALSE	TRUE	FALSE	4856.98	5506.7	5354.92	5601.52	7912.55	2977.01	892.009	636.991	1064.2	893.462	1086.63	512.101	4952.96	4790.23	3856.44	5985.97	6033.62	6834.24	1566.54	1310.1	2200.5	1198.52	2112.36	1266.7	C00689	ko00500,ko01100,ko04723
MW0123305	Chlorophenol red	Others	Medicine	C19H12Cl2O5S	3	0.6731	4430-20-0	TRUE	FALSE	TRUE	30804.2	31991.7	32692.4	35914	39284.8	42737.2	37750.6	39775.6	40096.2	36665.8	39688.6	46841.5	13988.7	17421.2	21395.2	24563.5	23006.6	24618	32027.8	36186	39776.8	36339.1	45761.4	45003.1	C05720	-
MW0054217	KOdiA-PC	GP	PC	C32H58NO11P	2	0.6886	439904-33-3	TRUE	TRUE	FALSE	11751.2	9753.46	9871.86	7705.31	6464.35	9658.81	7201.91	5118.57	5835.37	5469.41	8062.45	5691.73	16099.7	19163.6	27308.2	29750.7	17607.2	13713.4	3856.94	1608.79	3656.1	2546.69	3861.86	4128.82	-	-
MW0009084	Niflumic acid	Benzene and substituted derivatives	Benzene and substituted derivatives	C13H9F3N2O2	2	0.8815	4394-00-7	TRUE	FALSE	FALSE	162516	163285	172679	175762	187833	183670	119461	113289	119901	123388	114138	115664	150438	157243	143024	166267	141693	156976	117226	124398	114703	108788	120321	120174	C13698	-
MEDL02411	5-hydroxy-L-tryptophan	Amino acid and Its metabolites	Amino acid derivatives	C11H12N2O3	1	0.7398	4350-09-8	FALSE	TRUE	FALSE	2596.1	4756.64	4535.95	3481.22	5679.55	6662.53	8675.36	7750.37	5055.22	10574.8	3917.89	10390.6	5893.57	5447.38	4391.31	7171.96	2698.09	3984.21	5855.17	4421.12	5799.92	2912.19	3956.36	2623.35	C00643	ko00380,ko01100,ko04726
MW0054394	Lithocholic acid	Bile acids	Bile acids	C24H40O3	2	0.7054	434-13-9	FALSE	TRUE	FALSE	83.352	123.727	153.61	191.282	248.631	320.652	40471.1	34500.2	38805	53653.5	47072	58857.3	120.962	6981	136.617	162.832	20.995	73.355	19983.5	23878.9	12944.6	14174.6	19290.2	20937	C03990	ko04976
MW0123559	Deacetyldiltiazem	Heterocyclic compounds	Heterocyclic compounds	C20H24N2O3S	2	0.8444	42399-40-6	TRUE	TRUE	TRUE	152258	3449.53	77561.6	117632	53932.7	18411	147673	143608	150124	143115	144671	154206	366356	94712.6	384678	325485	149572	318385	197132	204912	192072	181876	182215	189265	-	-	0.468892
MW0141030	1-(5-O-phosphono-beta-D-ribofuranosyl)-1,4-dihydropyridine-3-carboxamide	Nucleotide and Its metabolites	Nucleotide and Its metabolites	C11H17N2O8P	3	0.9864	4229-56-5	FALSE	TRUE	FALSE	12181.6	3.7552e+06	4.98216e+06	5.03658e+06	4.32586e+06	1437.34	86175.6	77556.7	102185	44456.3	185546	78572.1	3.2509e+06	3.12483e+06	2.95915e+06	4.9541e+06	4.07434e+06	7760.07	435174	707380	894405	389376	789463	1.09378e+06	C21113	-
MEDN0657	D-Xylulose 5-phosphate	Carbohydrates and Its metabolites	Phosphate sugars	C5H11O8P	2	0.6888	4212-65-1	TRUE	TRUE	FALSE	35749.6	37621.8	40331.8	40171.3	67115.2	43749.5	11846.6	6923.47	5668.55	23887.1	8380.81	11902.5	10126	42369.7	14252.1	38372.9	29340.3	6891.2	33647.7	33832.4	34922.4	33819.2	41357.1	39693.5	C00231	ko00030,ko00040,ko00053,ko01100,ko01200,ko01230,ko04918
MW0103525	Deoxyuridine-5'-diphosphate	Nucleotide and Its metabolites	Nucleotide and Its metabolites	C9H14N2O11P2	3	0.5087	4208-67-7	FALSE	TRUE	FALSE	70.151	145.068	375.464	475.779	422.47	1113.91	8088.94	5058.02	6113.9	8644.98	10414.6	4271.9	59.988	1364.76	676.444	1376.12	249.087	51.807	2861.22	1218.26	1786.49	1038.66	1366.81	718.773	C01346	ko00240,ko01100,ko01232
MW0055404	C16-0(Palmitoyl)ceramide	SL	Cer	C34H67NO3	3	0.7804	4201-58-5 | 24696-26-2	FALSE	TRUE	TRUE	532432	195704	134538	186397	165920	172633	285039	631752	700272	591302	433743	567682	223881	318.283	619671	496199	125361	7550.04	89112	134377	88550.5	160406	90740.1	838.721	-	-
MW0126869	Tricyclazole	Heterocyclic compounds	Heterocyclic compounds	C9H7N3S	2	0.6238	41814-78-2	TRUE	FALSE	TRUE	50317.2	56139.4	49601	47380	47821	51627.1	42247.1	38118.6	41885.6	38745.6	45478.1	41099.4	33838.8	42421.6	43143.7	47073.1	43197.7	45432.1	33510.1	42307.1	39059.9	40365.8	42812.4	36354.7	C18492	-
MW0115233	D-Ribulose 5-phosphate	Carbohydrates and Its metabolites	Phosphate sugars	C5H11O8P	1	0.9371	4151-19-3	FALSE	TRUE	FALSE	23064.2	14412.7	27431.9	26153.5	25637.3	33688.1	245455	185331	191458	236505	231550	220849	15535.5	59890.4	18089.9	74841.3	31600.7	20013.8	92205.1	74517.1	85962.8	79057.7	67611.3	73018.1	C00199	ko00030,ko00040,ko00740,ko01100,ko01200,ko01230,ko01240,ko01250
MW0124067	Etodolac	Organic acid and Its derivatives	Organic acid and Its derivatives	C17H21NO3	2	0.5817	41340-25-4	FALSE	TRUE	FALSE	10.038	2.34	1.793	1.273	0.803	1.707	251.662	175.846	359.307	748.232	323.091	432.457	21.727	0.727	2.484	1.253	2.153	23.111	521.042	1381.95	852.82	636.644	1075.58	2164.13	C06991	-
MW0168381	Bussein B	Others	Others	C43H54O18	2	0.7025	41060-14-4	FALSE	TRUE	FALSE	4.567	2.22	0.619	1.823	1.249	9.165	416.564	194.326	370.385	901.079	618.063	512.623	8.574	4.581	3.518	1.158	1.335	3.505	614.329	1621.85	1013.24	499.678	1209.48	1922.3	-	-
FDATN01282	Uridine triacetate	Others	Medicine	C15H18N2O9	1	0.7923	4105-38-8 | 293738-13-3	TRUE	FALSE	FALSE	16065.4	17270.9	14233	18488.7	15193.7	21206	11101.4	9324.55	10878.1	11257.5	10305.2	14281.5	9863.53	14859	8053.64	15960.4	12198.5	12615.8	11988.6	11996.1	13186	14865.4	11761.3	13613.5	-	-
MADN0594	Tyrosine-Isoleucine	Amino acid and Its metabolites	Small Peptide	C15H22N2O4	1	0.8874	40829-32-1	FALSE	TRUE	FALSE	3.127	2.919	4.576	0.723	93.667	10.122	673.796	364.932	526.369	541.707	679.888	625.661	29.908	1.326	46.046	6.469	38.95	40.241	1621.09	2396.13	2008.73	1487.91	1907.07	2540.61	-	-
MW0112028	Suprofen	Benzene and substituted derivatives	Benzene and substituted derivatives	C14H12O3S	2	0.6667	40828-46-4	TRUE	TRUE	FALSE	25445.7	25731.6	29111.6	29649.1	32631.9	36385.2	26550.5	24839.8	25863.2	26174.7	27505.4	29627.1	9180.53	12178.7	13848.7	14179.1	15372.3	18275.8	29223	40472.9	43780.5	37037.7	46914.3	48926.9	C07320	-
MW0193968	Phosphoserine	Amino acid and Its metabolites	Amino acid derivatives	C3H8NO6P	1	0.6234	407-41-0	FALSE	TRUE	FALSE	26772.3	31245.1	18761.7	16120.8	35381.6	33517.3	24653.7	21364.4	26108.4	29697.8	29854.3	32969.1	17019.6	40137.3	25302.4	29501	25950.8	33420.6	34735.2	34985.3	36516.7	25853.6	43168.7	35658.5	C01005	ko00260,ko00270,ko00970,ko01100,ko01200,ko01230
MW0109035	Pamidronate	Organic acid and Its derivatives	Organic acid and Its derivatives	C3H11NO7P2	2	0.6567	40391-99-9	TRUE	TRUE	FALSE	87442.6	80339	89149.2	81871.9	86047.1	94877.5	40145.9	39206	39875.1	34847.6	32953.2	39470.9	73592.9	73879.6	79590.4	92373	71260.5	76868.6	55944.8	55582.2	49472	48793.7	50251.9	44139.8	C07395	-
MW0125830	Nitrendipine	Heterocyclic compounds	Heterocyclic compounds	C18H20N2O6	2	0.8809	39562-70-4	FALSE	TRUE	TRUE	95699.7	92347.9	118628	101082	111298	107662	100673	79095.1	99662.4	144242	116034	113818	78425.3	100898	82766	115474	81414.3	96412.2	80647	76531.5	67930	54920.6	71223.8	77504.8	C07713	-
MW0104392	beta-D-Glucose pentaacetate	Aldehyde,Ketones,Esters	Ketones	C16H22O11	3	0.6055	3891-59-6	FALSE	TRUE	FALSE	33780.7	33550.6	31598.6	31974.9	34081.7	34311.1	28152	34834.7	31818.4	34575.1	35923.6	36590.7	33458.3	33652.5	29374.5	29750.1	28109	33702.3	31142.4	75454.9	34864.3	66898.4	93198.9	89324.1	-	-
MW0108024	Lys-Trp-Lys	Amino acid and Its metabolites	Small Peptide	C23H36N6O4	2	0.8287	38579-27-0	TRUE	TRUE	TRUE	3700.42	3774.16	4118.59	4186.84	4024.05	3977.28	6637.16	6139.12	6581.67	6193.71	6681.98	7732.73	20.783	22.471	19.464	16.29	31.611	13	22.639	22.047	14.312	59.179	89.996	11.349	-	-	185.777
MW0149295	Frutinone A	Aldehyde,Ketones,Esters	Ketones	C16H8O4	3	0.7151	38210-27-4	TRUE	FALSE	FALSE	77945.5	84977.9	88097.4	87110.2	84309	93834.5	61477.6	61821.8	67243.4	72017.2	63034.6	66928.8	67554.8	76335.9	65847.1	79492.5	66026.8	76642.7	68422	70934.3	66963.5	69225	70529.7	72498.7	C09008	-
MW0007546	Mandipropamid	Benzene and substituted derivatives	Benzene and substituted derivatives	C23H22ClNO4	2	0.6048	374726-62-2	TRUE	TRUE	FALSE	9544.81	8292.63	11336	13900.8	13061.3	6681.95	34566.4	30637.8	34359.3	39568.7	37966.9	44083.5	13816.1	23077.9	18120.3	28820.3	14122.2	13762.4	14777.9	14011.7	12649.7	9775.9	14226	13233.8	C18522	-
MEDN0380	FFA(16:1)	FA	FFA	C16H30O2	1	0.9988	373-49-9	FALSE	TRUE	FALSE	35969.4	76364.1	82948.1	47495.7	70087.7	122229	48621.7	38281.9	44069.8	87701.3	44734.8	79592.2	85364.2	62461.5	155623	166208	132512	92013.7	34198.8	30285.9	19826.1	23559.4	25501.9	47756.6	C08362	ko00061,ko01100
MW0008594	N-[(E)-(6-Bromoimidazo[1,2-a]pyridin-3-yl)methylideneamino]-N,2-dimethyl-5-nitrobenzenesulfonamide	Benzene and substituted derivatives	Benzene and substituted derivatives	C16H14BrN5O4S	2	0.5026	372196-67-3 | 945619-31-8	TRUE	FALSE	FALSE	22922.4	23210.7	27470	23657.7	24318	29831.5	19706.5	18956.5	23444.6	21041.9	20575.6	23507.1	21549.9	23583.8	19734.1	23552.2	19876.5	18426.9	22403.7	26488.9	22323.5	19388.1	20969.4	19432.6	-	-
MW0004972	4-Fluoro-3-nitrobenzotrifluoride	Benzene and substituted derivatives	Benzene and substituted derivatives	C7H3F4NO2	2	0.6744	367-86-2	TRUE	TRUE	FALSE	56704.7	60038.1	62439.9	61393.1	59076.3	66406.1	32419.5	31156.3	33225.8	33847.8	32269.8	31866	36307.6	38920.3	38186.5	42541.4	36468.5	40180.4	47818.6	53170.8	50959.9	46633.3	53652.5	53772.5	-	-
FDATN00416	Dinoprostone	Hormones and hormone related compounds	Hormones and hormone related compounds	C20H32O5	3	0.8178	363-24-6	FALSE	TRUE	TRUE	1586.2	3983.58	3791.08	2409.87	1856.23	3672.26	1059.97	786.381	1550.98	971.625	688.586	745.92	2836.2	3328.77	4378.73	2618.88	2430.54	3593.28	2741.42	3684.26	5094.22	2857.18	4357.88	4280.2	C05103	ko00100,ko01100
MW0140008	13,14-Dihydro-15-keto-PGE2	FA	Oxidized lipids	C20H32O5	1	0.939	363-23-5	TRUE	FALSE	FALSE	30569.4	40907.3	29790.4	28827.9	28575.5	25789.7	11677.3	10053	12250.8	12341.2	15070.6	14138.3	21958	20438.4	26148.2	29579	18348.6	24752.2	13244.2	14687.9	13234	15007.8	16175.9	23668.6	C04671	-
MW0144865	Rhamnose	Carbohydrates and Its metabolites	Sugars	C6H12O5	1	0.8584	3615-41-6	TRUE	TRUE	FALSE	613174	438413	383911	436474	564704	490980	435429	505840	533515	387584	461371	424016	388305	337456	424036	278876	329125	376410	645023	735538	688433	669555	733109	709981	C00507	ko00051,ko01100
MW0005557	5-Aminoimidazole-4-carboxamide	Alcohol and amines	Amines	C4H6N4O	2	0.7203	360-97-4	TRUE	TRUE	TRUE	86.476	47.988	24.195	9.999	42.507	128.961	586.411	410.328	435.065	369.276	405.627	629.053	250.758	45.276	413.275	34.079	367.817	318.917	2959.5	5051.06	4086.97	2935.35	4469.4	6236.79	C04051	ko00230,ko01100	0.116893
MW0053743	Deoxycholic acid glycine conjugate	Organic acid and Its derivatives	Organic acid and Its derivatives	C26H43NO5	1	0.9007	360-65-6	FALSE	TRUE	FALSE	4841.88	6404.26	4491.14	3447.33	3538.85	4049.91	532.792	1053.2	1014.45	1348.89	587.575	799.705	4578.3	3646.63	5166.21	5299.59	3027.92	4823.05	340.703	671.741	467.452	397.359	700.592	620.613	C05464	-
MW0012476	15-Keto-PGF2alpha	Hormones and hormone related compounds	Hormones and hormone related compounds	C20H32O5	3	0.7974	35850-13-6	TRUE	FALSE	FALSE	4841.64	5952.38	4197.79	3794.16	4028.85	3710.49	92.774	97.328	139.154	56.646	43.673	64.246	2189.61	2286.29	2166.49	2255.44	1112.63	1800.24	108.149	163.992	74.159	157.811	327.333	292.957	C05960	ko00590
MW0011223	(3beta,5alpha,6beta,9alpha,22E,24R)-5,9-Epidioxyergosta-7,22-diene-3,6-diol	Alcohol and amines	Alcohols	C28H44O4	3	0.8905	348611-57-4	TRUE	TRUE	TRUE	1571.68	996.427	1731.92	1945.81	1834.26	2380.88	1532.32	1175.01	1161.85	1637.67	1633.32	1173.59	50.821	578.826	1067.13	1323.62	953.727	68.672	511.83	581.989	394.527	448.135	545.992	346.918	-	-	2.73199
MEDL00860	D-Ornithine	Amino acid and Its metabolites	Amino acids	C5H12N2O2	3	0.7596	348-66-3	FALSE	TRUE	FALSE	1568.31	371.793	1506.62	445.343	1037.65	450.22	391131	307875	398360	451741	369625	377748	569.128	341.502	1216.54	620.54	1687.92	1346	433233	458453	471899	442851	460127	421850	C00515	ko00470,ko01100
MW0137629	Cetraxate	Aldehyde,Ketones,Esters	Esters	C17H23NO4	3	0.5631	34675-84-8	FALSE	TRUE	FALSE	9363.79	7676.26	12393.5	10364.6	9055.94	8808.85	12224.6	14737.3	13424.9	14164.7	14104	15181	9666.87	21631.7	10938.2	20745.8	8166.99	10193.6	9423.92	9261.71	7901.96	7746.15	10206.7	9628.85	C01564	-
MW0160313	Sulfolithocholic acid	Organic acid and Its derivatives	Organic acid and Its derivatives	C24H40O6S	3	0.7884	34669-57-3	TRUE	TRUE	TRUE	403.18	421.026	438.79	744.035	475.449	333.622	887.988	1366.68	2200.62	1365.36	713.755	1840.32	16.091	567.255	28.268	17.684	109.577	7.836	23.68	22.107	7.379	70.497	409.185	142.472	-	-	7.8696
MW0057740	1,2-Dihexanoyl-sn-glycero-3-phosphocholine	GP	PC	C20H40NO8P	2	0.5473	34506-67-7	FALSE	TRUE	FALSE	46621.2	47483.1	59143.9	50966	51088.1	52763.5	28017.2	28548.6	35663.3	31515.8	30113.2	34293.2	37956.3	73940	41868.7	43388.7	42617.8	70634.9	40594.9	44226.8	43613.1	37260.4	37252.5	41129.7	-	-
MW0151235	Hippomane factor M1	Aldehyde,Ketones,Esters	Ketones	C34H48O8	3	0.6946	33465-16-6	TRUE	TRUE	FALSE	48038.2	80009.3	63849.5	55352.3	48533.6	62439.8	85476.2	81809.6	91126	75095.5	100824	96011.1	91289.7	84749	118934	146934	82311.8	92023	72726.1	62374.6	65441.9	51361	63879.1	59215.2	-	-
MW0118118	2-(2-(4-Bromophenyl)-6-methylpyrimidin-4-ylamino)ethanol	Heterocyclic compounds	Heterocyclic compounds	C13H14BrN3O	2	0.6594	330981-72-1	FALSE	FALSE	TRUE	6842.02	9433.29	11289.9	9868.05	7273.05	10448.9	5377.77	7208.03	6189.03	7227.39	9931.81	10390.5	8562.51	8627.39	13728.9	14054.5	11153.3	10241.6	10850.7	12345.9	11311.9	6131.22	7795.45	10283.6	-	-
MW0159394	Withanolide A	Steroids	Steroid	C28H38O6	3	0.6447	32911-62-9	TRUE	TRUE	FALSE	111279	113658	113491	107139	117664	118084	83973.1	83370	83735.5	81890.6	81515.6	87214.6	79058.7	93326.6	92655.7	102755	83649.8	87034.4	87595.9	98807.6	97344.3	95509.6	105128	99202.8	-	-
MW0006644	Coniferyl alcohol	Benzene and substituted derivatives	Phenolics	C10H12O3	1	0.6712	32811-40-8	FALSE	TRUE	FALSE	43000.8	44122.8	44641.1	41874.7	40728.2	41062	28419.1	29732.8	25676.6	28542.7	26240	26690.3	36300.7	45244.3	40890.6	44395.4	37018.4	35617	29449.3	34633.6	28602	32618.5	31712.9	34336.1	C00590	ko01100
MEDP0519	L-Norleucine	Amino acid and Its metabolites	Amino acids	C6H13NO2	3	0.5556	327-57-1	TRUE	TRUE	FALSE	69436	74220.9	65673.5	65287.2	53655.8	62317.4	45625.9	46584.2	57860.9	46004.3	46434.9	56704.3	47909.2	53987.3	53787.1	40008	43933.3	34741.8	61575.9	66863.2	64245.1	59175.5	72026.3	77993.5	C01933	-
MEDTN03187	p-Cresol sulfate	Organic acid and Its derivatives	Organic acid and Its derivatives	C7H8O4S	2	0.7214	3233-58-7	FALSE	FALSE	TRUE	17976.6	15043.8	32659.1	24736.6	31951.7	18538.3	18939.4	19854	23736.1	31471.3	32739.4	47020.8	17016.8	13821.2	15331.2	26023.9	9050.95	13155.7	19996.9	25151.5	29183.1	18334.8	26263.8	15801.4	-	-
MW0147037	Cammaconine	Heterocyclic compounds	Heterocyclic compounds	C23H37NO5	3	0.6254	32152-70-8	FALSE	TRUE	FALSE	100.275	436.262	155.145	123.921	470.424	302.465	86.702	90.44	54.985	70.014	115.953	47.755	319.963	117.886	675.23	370.597	287.794	225.871	32.399	41.086	12.845	14.866	2.589	35.576	C08666	-
MW0103633	Nicotinate mononucleotide	Nucleotide and Its metabolites	Nucleotide and Its metabolites	C11H15NO9P+	2	0.7154	321-02-8	TRUE	TRUE	FALSE	25631.2	24724.5	26026.7	29646.1	24647	30136.4	28713.9	31875.2	33716.5	36716.1	27058	36365.1	35010.3	42331.2	35934.6	46637.4	30527.8	27224.7	19957.7	21795.2	16984.1	17813.1	24872.2	22596.3	C01185	ko00760,ko01100,ko01240
MEDN0445	Orotidine	CoEnzyme and vitamins	CoEnzyme and vitamins	C10H12N2O8	1	0.7869	314-50-1	FALSE	TRUE	FALSE	3.53019e+06	3.70091e+06	4.65493e+06	5.30246e+06	5.22669e+06	5.8045e+06	3.48441e+06	3.39694e+06	3.61778e+06	4.45802e+06	3.34521e+06	4.12109e+06	4.59783e+06	6.56328e+06	4.76462e+06	7.47644e+06	5.4503e+06	5.34066e+06	1.76617e+06	1.35009e+06	1.52654e+06	1.54575e+06	1.41049e+06	1.32649e+06	C01103	ko00240,ko01100,ko01240
MW0004531	4-[[4-(4-Chlorophenyl)-2-thiazolyl]amino]phenol	Benzene and substituted derivatives	Benzene and substituted derivatives	C15H11ClN2OS	2	0.6856	312636-16-1	TRUE	TRUE	FALSE	84730	38418.9	46733.8	47360.1	63741.5	48031.1	59984.4	83788.5	94247.9	46547.5	44134.1	69239.8	32096.1	25245.7	32502.7	26516.7	35082	32392.3	121007	132867	128762	125299	133495	129874	-	-
MW0108608	Spaglumic acid	Amino acid and Its metabolites	Amino acid derivatives	C11H16N2O8	1	0.8078	3106-85-2	FALSE	TRUE	FALSE	28310.4	118522	53557.4	28744.9	69792	124792	155422	88493.8	126505	177578	154564	175766	76752.6	137014	90868	89814.7	25827.4	126362	220042	231341	224762	215295	180046	169545	C12270	ko00250,ko01100,ko04080
MW0009715	4-Chloro-5-sulfamoylanthranilic acid	Benzene and substituted derivatives	Benzene and substituted derivatives	C7H7ClN2O4S	2	0.7601	3086-91-7	FALSE	TRUE	FALSE	622009	627665	628271	594566	607738	625004	351096	357942	365660	361250	356286	356143	1.00192e+06	666298	639173	700386	934409	588980	485559	495447	431329	406377	450471	315707	-	-
MW0103520	cytidine monophosphate N-acetylneuraminic acid	Nucleotide and Its metabolites	Nucleotide and Its metabolites	C20H31N4O16P	2	0.9236	3063-71-6	FALSE	TRUE	TRUE	616295	502423	614349	577565	625324	666995	819242	857389	932341	854001	822777	930773	536674	586850	542396	693660	597913	584202	504966	462695	454617	474303	545189	532064	C00128	ko00520,ko01100,ko01250
MW0016406	Carnosine	Amino acid and Its metabolites	Amino acid derivatives	C9H14N4O3	2	0.7251	305-84-0	TRUE	TRUE	TRUE	16545.6	13627.5	20607.4	19540.8	17840.2	29528.2	11637.5	12578.6	7769.26	11509.3	13257.2	9806.41	31815.4	36773.4	41254.6	45147.9	38006.5	43243.1	46786.9	69918.3	52165.9	41719.5	60441.7	74307.9	C00386	ko00340,ko00410,ko01100	0.316805
MW0006526	Chlorambucil	Benzene and substituted derivatives	Benzene and substituted derivatives	C14H19Cl2NO2	2	0.8478	305-03-3	TRUE	TRUE	FALSE	16700.9	17788.6	17372	19503.7	19525.4	21160.5	14755.5	17049.9	14842.5	14351.5	16390.8	18207.9	11634.4	11787.7	14967.7	17071.3	12954.9	16022.9	16877.3	20341.1	19435.4	19892.8	15983.2	19712	C06900	-
MW0062382	Dipalmitoylphosphatidylserine	GP	PS	C38H74NO10P	2	0.6151	3036-82-6	TRUE	FALSE	FALSE	53373.3	92641.4	148991	109626	70792.2	75310.5	30197.9	34311.5	24047.3	22853.9	21779.7	13650.3	11031.2	48545.4	49679.7	66929.6	59902.1	47267.1	32376.4	46335.4	35743.8	52108.8	20504.3	20366.3	-	-
MW0103476	AICA ribonucleotide	Nucleotide and Its metabolites	Nucleotide and Its metabolites	C9H15N4O8P	2	0.6023	3031-94-5	TRUE	FALSE	FALSE	4228.66	3266.34	5596.59	3437.04	3367.76	7464.12	11072.8	8397.68	12933.2	6979.51	7531.22	11240.3	12296.4	8167.13	12695.1	9333.44	21053.6	11506.9	2614.22	5453.94	7927.53	10317.8	7041.6	3738.22	C04677	ko00230,ko00340,ko01100,ko04152
MW0105036	3-Hydroxybutyric acid	Organic acid and Its derivatives	Organic acid and Its derivatives	C4H8O3	1	0.713	300-85-6 | 625-71-8 | 26063-00-3	TRUE	TRUE	FALSE	50505.6	49348.5	51189.9	56403.4	67827.9	55973.3	45330.5	64371.3	64149.8	44003.2	34935.5	57839.4	26847.3	37955.1	43542.7	42233.3	37763	33884.4	79503.1	69646.9	79237.2	77616.9	78044.4	73355.6	C01089	ko00650,ko01100,ko04024
MW0119641	3-Indoleacrylic acid	Organic acid and Its derivatives	Organic acid and Its derivatives	C11H9NO2	1	0.8101	29953-71-7	TRUE	FALSE	FALSE	18014.3	17938.7	22235.8	24045.2	22144.2	23924.4	25048.5	24636.5	25849.8	25089.4	22622	25006	10452	13103.2	14982.1	24360.1	13800	17454.4	18971.2	28195.7	27090.7	26522.4	28465.9	31233.6	-	-
MW0113931	Amygdalin	Benzene and substituted derivatives	Benzene and substituted derivatives	C20H27NO11	3	0.7794	29883-15-6	TRUE	FALSE	FALSE	34.313	26.285	11.561	8.951	7.761	5.969	960.388	479.282	992.529	1533.63	1329.5	1228.51	44.104	25.869	30.047	68.869	21.871	33.057	985.867	1875.1	1038.53	421.45	770.529	1257.55	C08325	ko01100
MW0055336	Octyl-Beta-D-Glucopyranoside	Carbohydrates and Its metabolites	Sugars	C14H28O6	2	0.5382	29836-26-8 | 144388-20-5 | 78168-20-4	TRUE	FALSE	TRUE	8573.43	5501.87	10047.9	8345	11055.7	11720.7	26957.8	16144.8	19021.5	23812.3	28315.7	20432.4	17567	16769.5	19961.3	19702.3	13939.4	18575.9	33171.5	31988.3	25248.5	15926.9	26563.9	37830	-	-
MW0115369	Tizoxanide glucuronide	Benzene and substituted derivatives	Benzene and substituted derivatives	C16H15N3O10S	3	0.5051	296777-75-8	FALSE	TRUE	FALSE	1122.56	354.89	2851	3013.02	2122.1	6573.21	1632.13	796.638	388.704	2199.95	394.663	2082.94	673.719	4675.26	1660.77	5959.6	3924.89	1311.23	97.206	143.539	773.196	118.251	326.702	6.956	-	-
MW0103704	Galactose-uridine-5'-diphosphate	Nucleotide and Its metabolites	Nucleotide and Its metabolites	C15H24N2O17P2	3	0.9662	2956-16-3	FALSE	TRUE	FALSE	22478.4	25788.9	16989.5	20224.9	18198.1	18444.7	1998.2	3764.95	4846.8	3030.45	5623.68	5335.41	17354.5	12428.4	24255.8	43870.5	18461.7	23227.8	7185.14	11994.1	8708.46	5717.48	9085.92	10267.8	C00052	ko00052,ko00520,ko01100,ko01250
MW0120986	Leukoaminochrome	Heterocyclic compounds	Heterocyclic compounds	C8H9NO2	3	0.7305	29539-03-5	TRUE	TRUE	TRUE	84.627	143.385	91.966	153.363	185.368	307.574	85.488	120.671	121.587	102.036	141.366	120.595	145.02	346.898	361.808	513.47	302.765	206.074	744.678	2208.19	1425.48	1029.32	835.296	1190.18	C17756	-	0.178107
MW0143431	4-O-beta-D-mannopyranosyl-D-glucopyranose	Carbohydrates and Its metabolites	Sugars	C12H22O11	3	0.9691	29276-55-9 | 28072-80-2	TRUE	TRUE	FALSE	37672.4	25736.5	41079.8	32672.9	40620.1	40371.9	11496.1	15971.8	20368.7	12726.2	12024.3	16006.6	25116.3	31507.8	24692.2	25643.2	30519.8	27775.4	31703.8	27078.4	31805.3	37261	28918.5	24851.6	C20236	-
MW0054949	Methylprednisolone hemisuccinate	Hormones and hormone related compounds	Hormones and hormone related compounds	C26H34O8	2	0.721	2921-57-5	FALSE	TRUE	FALSE	96102	90314.6	119953	137172	119659	176426	74378.5	61176.2	75107.9	102090	55182.1	82314.6	94225.4	165958	54643.6	80157.7	66312.5	68231.6	141325	131436	194871	166252	65991.2	181102	-	-
MEDN1086	FFA(22:4)	Organic acid and Its derivatives	Organic acid and Its derivatives	C22H36O2	1	0.6816	28874-58-0	FALSE	TRUE	FALSE	903.962	2700.47	1930.43	2009.36	2933.48	2373.06	9519.49	8777.04	9015.01	16217.3	9820.7	14680.1	2530.88	1701.71	7415.21	4209.37	2135.21	1469.07	5142.19	5349.44	2318.84	2488.38	3243.79	7076.6	C16527	ko01040,ko04216
MW0063578	2-(((R)-2,3-Dihydroxypropyl)phosphoryloxy)-N,N,N-trimethylethanaminium	GP	PC	C8H21NO6P+	2	0.9321	28319-77-9	FALSE	TRUE	FALSE	1384.74	49.09	1450.11	1177.47	569.426	1896.85	131229	153022	165647	136169	121959	135661	31424	1488.4	176.391	541.858	1864.08	1918.1	206376	189607	201883	215064	197987	187445	C00670	ko00564,ko00565,ko05231
MW0014129	3-Hydroxytetradecanoylcarnitine	Organic acid and Its derivatives	Organic acid and Its derivatives	C21H41NO5	3	0.803	282523-64-2	TRUE	TRUE	TRUE	16379.8	16781.4	15626.5	16242.7	16774.7	17664.5	49437.7	54158	54623	51327.1	56583.3	62838.5	6915.62	5880.98	12129.6	14025.9	7939.41	9978.76	18739.7	16795.4	15545.2	13913.5	12569.4	22752	-	-	2.72568
MW0169647	Phenylacetylglutamine	Amino acid and Its metabolites	Amino acid derivatives	C13H16N2O4	2	0.6282	28047-15-6	FALSE	TRUE	FALSE	115068	116335	122146	120225	124444	123627	76834.2	76038.9	82594.6	82767.3	81625.3	84233.5	120292	122434	119481	132753	111025	123623	95728.5	102541	92695.5	89746	92063.2	97656.7	C04148	ko00360
MW0005071	4-Chloro-4'-hydroxybiphenyl	Benzene and substituted derivatives	Benzene and substituted derivatives	C12H9ClO	2	0.7159	28034-99-3	TRUE	TRUE	FALSE	92686.5	62827.3	65325.8	65610.3	82723.1	71845.9	64535.2	82673.6	82285.1	55391.2	64744.6	63388.1	49017.7	48512	52273.1	47501.6	53290.6	52646.4	98460.9	107402	106603	103200	111298	110360	-	-
MW0137496	(E)-3-(2-chloro-4-((3-(2,6-dichlorophenyl)-5-isopropylisoxazol-4-yl)methoxy)styryl)benzoic acid	Organic acid and Its derivatives	Organic acid and Its derivatives	C28H22Cl3NO4	2	0.8637	278779-30-9	TRUE	FALSE	TRUE	535.602	1306.19	585.355	866.779	1000.99	1974.5	588.926	1660.37	480.677	396.424	1372.24	370.371	108.831	85.885	142.587	203.964	843.273	163.129	364.488	446.537	658.007	763.92	634.414	504.937	-	-
MW0054269	Lamiide	Heterocyclic compounds	Heterocyclic compounds	C17H26O12	2	0.544	27856-54-8	TRUE	FALSE	FALSE	6034.69	5024.98	7036.81	5787.89	5253.44	7310.96	5705.75	5682.37	5615.76	5339.63	5205.32	9564.6	8627.23	9585.93	8414.19	9423.57	7316.45	6735.01	6354.3	4981.79	3834.83	5225.59	4000.53	3234.91	-	-
MW0015362	8-Oxohexadecanoic acid	FA	Oxidized lipids	C16H30O3	3	0.8053	2777-52-8	FALSE	TRUE	TRUE	73.175	83.81	32.516	53.603	63.779	49.171	670.488	868.101	595.521	1051.39	802.165	1107.86	32.961	70.09	93.991	106.667	73.263	81.592	11.406	33.477	43.709	27.44	53.89	47.462	-	-
MW0117883	2,4,6-Trimethyl-1,3,5-trithiane	Heterocyclic compounds	Heterocyclic compounds	C6H12S3	3	0.6068	2765-04-0	TRUE	FALSE	TRUE	143602	99760.1	108398	103269	117062	108926	59806.3	67425.5	77131.3	85149.9	90286.9	100583	154305	183088	157080	177296	141384	150352	61284.8	102038	82395.5	92626	97771.5	117571	-	-
MW0149247	Fluphenazine enanthate	Heterocyclic compounds	Heterocyclic compounds	C29H38F3N3O2S	3	0.5872	2746-81-8	TRUE	TRUE	FALSE	57771.3	80369.1	115932	107383	97552.1	165386	89809.1	88555.3	99508.2	76536.1	78205.4	64821.8	15326	18931.2	43988	60670.7	55554.9	45149	145506	144113	132615	90676.5	108591	100468	C07955	-
MEDP0495	LPC(0:0/18:2)	GP	LPE	C26H50NO7P	1	0.9608	27304-12-7	FALSE	TRUE	TRUE	150725	212003	253594	284430	256433	280612	194082	203153	346320	357549	374307	342274	119893	165742	232277	299324	159101	85958	109376	130102	94655.3	91181.3	85015.5	90985.5	-	-
MW0114309	D-Mannose 1-phosphate	Carbohydrates and Its metabolites	Phosphate sugars	C6H13O9P	1	0.9247	27251-84-9	FALSE	TRUE	TRUE	10116.3	16292.5	33402	28887.4	33244.9	28135.7	3794.38	12414.2	24802.3	23084.8	16848.4	2248.67	21013.8	29927.2	19293.6	27036.1	19886.6	21356.4	274886	245698	284792	285558	252593	240845	-	-
MEDP1216	3-Methylhippuric acid	Organic acid and Its derivatives	Organic acid and Its derivatives	C10H11NO3	2	0.7298	27115-49-7	TRUE	FALSE	FALSE	334717	345263	353705	337638	334778	358395	205103	186315	203739	195604	194347	190293	386127	392561	382603	413188	347185	361724	255342	239310	200504	197438	207056	204706	-	-
MW0109026	Oxiglutatione	Amino acid and Its metabolites	Small Peptide	C20H32N6O12S2	1	0.9424	27025-41-8	FALSE	TRUE	FALSE	171.478	13264	70.31	11820.7	8.394	44.922	10479.7	10557.4	14789.5	3484.48	9279.47	10164.4	2714.01	542.607	2219.33	543.601	5365.72	1439.96	1879.61	1490.81	3266.76	9152.54	4938.41	684.131	C00127	ko00480,ko01100,ko01240,ko04216,ko04918,ko05208,ko05415
MW0063622	Sphingosine 1-phosphate	SL	SM	C18H38NO5P	1	0.7217	26993-30-6	FALSE	TRUE	FALSE	13.963	106493	114879	103071	109754	121910	153020	149625	159042	163269	159418	167055	77909.8	84588.7	82239.9	15.011	82900.2	87275.1	108413	112692	105631	100212	100210	104087	C06124	ko00600,ko01100,ko04020,ko04071,ko04072,ko04080,ko04371,ko04666,ko05152
MEDN1082	8-isoprostaglandin F1α	Hormones and hormone related compounds	Hormones and hormone related compounds	C20H36O5	1	0.9516	26771-96-0	TRUE	FALSE	FALSE	613073	485923	624617	604214	650371	675033	222411	216288	255.618	215545	217889	271.697	159995	169384	159338	198720	169505	171247	296899	170.774	289279	273923	112.558	285052	-	-
MW0013543	1-hexadecanoyl-2-(9Z,12Z-octadecadienoyl)-sn-glycero-3-phosphoethanolamine	GP	PE	C39H74NO8P	2	0.9062	26662-95-3	TRUE	FALSE	FALSE	1.92077e+06	2.0796e+06	3.01877e+06	2.2465e+06	2.43033e+06	2.66797e+06	1.11239e+06	1.05428e+06	1.13919e+06	1.23952e+06	941819	964713	205544	616746	1.8596e+06	1.89198e+06	790137	1.44281e+06	2.04052e+06	2.32425e+06	2.13672e+06	1.55949e+06	525942	1.74358e+06	-	-
MW0137394	Apiin	Flavonoids	Flavonoid	C26H28O14	2	0.7205	26544-34-3	TRUE	TRUE	TRUE	6206.85	6139.84	6353.94	5382.3	5639.85	7219.94	2896	2956.96	3310.15	2757.99	2820.76	4150.36	29.002	30.34	39.047	1409.2	979.316	48.011	5.88	63.251	11.469	23.535	526.544	26.293	C04858	-	17.4928
MW0115265	Sedoheptulose 7-phosphate	Carbohydrates and Its metabolites	Phosphate sugars	C7H15O10P	3	0.7522	2646-35-7	FALSE	TRUE	TRUE	21527.9	15811.4	30039.9	31702.8	29734.7	35327.6	13405.6	14560.1	18417.6	15291.4	14001.6	9220.67	23892.4	28969.8	20366.8	28593.8	29155.4	28324.1	61347.9	51415.2	42388.2	47999.4	40130	50889.2	C05382	ko00030,ko01100,ko01200,ko01230,ko01250
MW0012474	15-keto-prostaglandin E2	Hormones and hormone related compounds	Hormones and hormone related compounds	C20H30O5	2	0.8362	26441-05-4	FALSE	FALSE	TRUE	9655.36	11927.4	14978.8	12335	11791.3	12673.3	8597.76	11094	10254.6	11483	11610.1	13023.4	14016.7	14677.8	11203.4	13439.6	13580.3	13381.1	12124.6	15613.2	13409.2	9346.58	12469	20194.5	C04707	-
MW0063596	Sorbitan, monohexadecanoate	FA	Others	C22H42O6	2	0.7028	26266-57-9	TRUE	TRUE	TRUE	58969.9	72072	67818.2	64339.5	63761.9	75635.1	91590.1	99197.4	93331.1	87890.9	95683.8	110001	22145.4	26907.3	26068.9	28832.7	25131.7	24953.8	162.854	17203.2	14881.4	210.137	8656.95	23.931	-	-	5.02254
MW0103685	Uridine diphosphate glucuronic acid	Nucleotide and Its metabolites	Nucleotide and Its metabolites	C15H22N2O18P2	1	0.8317	2616-64-0	TRUE	FALSE	TRUE	333067	618368	921656	1.12453e+06	1.37448e+06	1.00138e+06	885547	852031	1.03584e+06	1.17798e+06	1.10494e+06	1.17025e+06	49296.3	52822.9	19395.5	41809.9	293752	296025	868086	1.07811e+06	964121	1.00428e+06	1.18433e+06	947063	C00167	ko00040,ko00053,ko00520,ko01100,ko01240,ko01250
MEDL02773	Indoleacetaldehyde	Heterocyclic compounds	Indole and Its derivatives	C10H9NO	1	0.9462	2591-98-2	TRUE	FALSE	FALSE	75150.3	69357.4	78936.1	75666.1	83008.3	80406.3	73267	63041.7	77122.2	86203	75960.9	83977.8	81011.8	86674.8	87761	100800	86236.2	87540	80323.6	78756	71757.6	61942.4	64808.9	61575.5	C00637	ko00380,ko01100
MEDN1654	Gemfibrozil	Benzene and substituted derivatives	Benzene and substituted derivatives	C15H22O3	1	0.6102	25812-30-0	TRUE	FALSE	FALSE	3990.77	4354.09	4173.81	4857.95	4352.86	2062.44	3793.43	2668.26	4149.02	3680.95	2346.99	2687.26	7847.84	6529.21	4857.69	7358.86	4402.02	4923.45	2866.91	3327	3210.54	2567.38	3467.63	3150.59	C07020	ko05207
MW0016353	Cannabigerol	Alcohol and amines	Alcohols	C21H32O2	2	0.645	25654-31-3 | 2808-33-5	TRUE	FALSE	FALSE	9322.46	4396.62	1937.29	2202.37	1531.01	2662.21	27604.5	27158.4	25490.2	15706.3	16232.5	29997.1	240.993	222.199	309.178	276.47	459.619	361.936	17237.8	20308.7	17698.6	17168.4	22920.9	18759.7	C20219	-
MW0049211	delta-Tocotrienol	Hormones and hormone related compounds	Hormones and hormone related compounds	C27H40O2	2	0.7138	25612-59-3	FALSE	TRUE	TRUE	1355.91	1439.43	2019.66	2610.84	1092.79	2776.51	2777.7	1506.4	1911.67	2775.71	2508.82	3462.01	801.912	940.86	1214.27	2438.57	2224.91	1498.17	579.281	380.729	824.88	421.443	483.754	362.135	C14156	ko00130,ko01100
MEDN1751	2-Hexyldecanoic acid	FA	FFA	C16H32O2	2	0.7225	25354-97-6	TRUE	FALSE	FALSE	5187.37	5185.28	5134.59	1988.75	3578.79	6634.71	4291.15	4049.52	3688.96	6672.9	3429.41	4451.91	7220.7	12532.1	6958.92	16173.6	7497.02	7591.12	3018.05	3970.68	2233.28	3349.33	3962.22	6223.02	-	-
MEDP1505	5-Methoxytryptophan	Amino acid and Its metabolites	Amino acid derivatives	C12H14N2O3	1	0.6477	2504-22-5	FALSE	TRUE	FALSE	27121.3	28045.6	31101.6	29099.8	28766.7	29076.6	19956.9	19250.4	18990.3	18266.6	17129.7	18502.9	26466.9	29680.9	24428.1	28603.5	25117.9	26468.8	21592.3	21234.8	20068.7	19118.3	19765.9	20622.5	-	-
MEDL02162	FFA(22:5)	FA	FFA	C22H34O2	1	0.7199	24880-45-3	FALSE	TRUE	FALSE	1717.22	8191.32	11807.6	6854.5	11064.5	12948.4	25569.6	17046.7	26600.3	39006.1	24243.7	30308.2	5249.62	3143.24	2674.53	6464.7	9745.69	6154.09	18829.7	16865.1	10556.9	14423	13720.2	17035.9	C16513	ko01040
MW0126012	Oxypurinol	Heterocyclic compounds	Heterocyclic compounds	C5H4N4O2	3	0.9297	2465-59-0 | 184764-63-4 | 187486-05-1 | 187486-06-2	TRUE	TRUE	FALSE	2383.87	2050.95	2316.95	1933.15	2088.24	2642.56	77.675	245.336	69.178	101.94	43.071	41.126	1510.14	1660.36	1554.84	1972.51	1651.08	2126.38	1025.16	1237.86	601.179	793.156	962.788	1082.84	C07599	-
MW0133689	4'-Hydroxywarfarin	Heterocyclic compounds	Heterocyclic compounds	C19H16O5	2	0.7071	24579-14-4	TRUE	TRUE	FALSE	9.09794e+06	9.44259e+06	9.70241e+06	9.6744e+06	1.02259e+07	1.01676e+07	7.85938e+06	7.30088e+06	8.06432e+06	7.99135e+06	7.74969e+06	7.90437e+06	8.35585e+06	9.07814e+06	8.57797e+06	9.79283e+06	8.31339e+06	9.14723e+06	8.37089e+06	9.1824e+06	8.72282e+06	8.12336e+06	9.46156e+06	9.51104e+06	-	-
MW0002412	2,6-Di-tert-butylhydroquinone	Benzene and substituted derivatives	Benzene and substituted derivatives	C14H22O2	3	0.9286	2444-28-2	FALSE	TRUE	FALSE	16434.2	19039.5	27489.3	20360.6	21377.5	19299	13257.4	15833	16085.9	16922.5	16506.4	17486.5	17900.5	19280.6	21662.3	25626.7	19647.9	20231.1	24022.9	20671.8	22639.2	15967.7	15929.1	23143.1	-	-
MW0143899	6-tuliposide B	Aldehyde,Ketones,Esters	Esters	C11H18O9	3	0.6788	244105-18-8	TRUE	FALSE	TRUE	4079.68	5472.17	2879.11	4549.66	3554.8	3366.48	2363.48	2045.57	2955.54	3761.86	1734.4	3540.8	3316.43	2346.58	2973.17	3158.63	1997.11	872.297	1499.41	2243.03	2606.83	3367.61	1707.37	3347.82	C21186	-
MW0124488	2,4-Dihydroxypyrimidine-5-carboxylic acid	Nucleotide and Its metabolites	Nucleotide and Its metabolites	C5H4N2O4	2	0.5475	23945-44-0 | 59299-01-3 | 394-40-1 | 76821-79-9	FALSE	TRUE	FALSE	293845	298441	309036	310080	308587	325772	209124	197053	214425	213999	210723	213807	298774	324191	302461	382752	291089	297900	240708	262884	235292	217211	237982	282386	C03030	-
MW0002865	2-Chloro-4-biphenylol	Benzene and substituted derivatives	Benzene and substituted derivatives	C12H9ClO	2	0.5349	23719-22-4	FALSE	TRUE	TRUE	32702.2	144040	154453	133324	165176	94200	33434.2	11203.5	24194.5	127073	55106.4	30815	63838.9	195774	37212.5	35838.5	125585	78948.1	224817	235709	243536	203222	85870.3	248896	-	-
MW0054414	L-Palmitoylcarnitine	FA	CAR	C23H45NO4	2	0.5865	2364-67-2	FALSE	TRUE	TRUE	18260.4	54686.8	74417.3	141443	130725	45952.2	11760.4	30860	27276.9	27861.1	32790.5	62258.5	8144.38	19101.2	26649.9	41952.1	44745	23871.9	20009.8	15476.6	12931	5583.84	5196.37	2475.1	C02990	ko00071,ko01212
MW0014242	3-Oxocholic acid	Organic acid and Its derivatives	Organic acid and Its derivatives	C24H38O5	2	0.5425	2304-89-4	TRUE	TRUE	TRUE	3209.68	3631.75	2019.84	3643.11	2836.86	2852.45	11297.6	11459.5	12288.4	10483.8	12975.9	13115.7	22.588	121.981	23.403	106.917	43.214	48.692	27.515	22.138	32.753	72.379	32.408	65.367	-	-	145.013
MEDN1324	5-Phenylvaleric acid	Organic acid and Its derivatives	Organic acid and Its derivatives	C11H14O2	1	0.7578	2270-20-4	TRUE	TRUE	FALSE	58037.1	63857.2	63222.4	59311.4	66021.7	70201.8	44809.5	44047.3	46662	48933	52514.1	54135.7	50397.4	60038.7	51038.6	59058.9	55973.5	63916	54717.9	58809.8	58802.9	54022.5	58382.2	73024	-	-
MW0168812	Benfotiamine	Organic acid and Its derivatives	Phosphoric acids	C19H23N4O6PS	2	0.705	22457-89-2	TRUE	TRUE	FALSE	20566.4	21294.9	22410.5	21294.7	22019	22837.8	16917.4	15187	16527.8	18186.2	17226.3	18115.3	18839.7	20369.4	20452.5	22110.8	20558.1	20507.1	18283.1	20633.3	19650.1	18703.2	21545.4	20059.4	-	-
MW0054403	Loganic acid	Organic acid and Its derivatives	Organic acid and Its derivatives	C16H24O10	2	0.7047	22255-40-9	TRUE	FALSE	FALSE	19048.1	17648.4	17221.6	19772	17386.7	19903.7	19852.8	12682.9	8828.93	19503.1	18253.2	18565.6	24541.2	29517.2	26860.3	25725.8	23293.4	23972.7	14236.8	16149.4	14291.1	14193.4	12411	16389.8	C01512	-
MW0137933	Derrubone	Aldehyde,Ketones,Esters	Ketones	C21H18O6	2	0.6195	22044-58-2	TRUE	FALSE	FALSE	67866.9	62171.5	72418.5	66089.2	75533.8	75051.6	80234	68821.7	82226.1	82400	76789.4	82510.3	41790.3	43910.1	48818.5	57526.1	51678.7	56129	56374	79441.4	75245.3	76284.7	92108	82403.3	-	-
MW0153942	Molybdopterin	Heterocyclic compounds	Pteridines and derivatives	C10H14N5O6PS2	3	0.7122	220399-50-8	FALSE	TRUE	FALSE	78196.8	84225.4	82560.3	82212.4	80619.8	82271.1	52537.6	46260.6	48106.1	53798.2	51273.8	52317.1	74865.8	81634.8	75162.8	87501	69237.5	75988.3	55629.5	56193.2	58368.1	51440.6	57467.2	53785.5	C05924	ko00790,ko01100,ko01240,ko04122
MW0007182	Fluometuron	Benzene and substituted derivatives	Benzene and substituted derivatives	C10H11F3N2O	2	0.8688	2164-17-2	TRUE	TRUE	FALSE	133595	136366	142531	134487	145345	156525	108717	100621	113244	107270	103730	111347	121169	139529	129898	139221	117925	127782	117172	138562	117167	118242	141172	131434	C18853	-
MW0005671	ONO-8711	Benzene and substituted derivatives	Benzene and substituted derivatives	C22H30ClNO4S	2	0.7295	216158-34-8	FALSE	TRUE	FALSE	43686.7	49617.3	48661.5	47374.1	48294.5	58046.9	34475.7	31118.2	33058.6	31527	35121.7	33221.3	42008.4	44709	41530.1	54385.1	46265.3	55539.6	46641.5	58688.9	41316.9	47006.8	39841.8	51935.1	-	-
MW0103639	Orotidylic acid	Nucleotide and Its metabolites	Nucleotide and Its metabolites	C10H13N2O11P	2	0.7729	2149-82-8	TRUE	TRUE	FALSE	531407	530069	548657	511259	495819	523694	109611	101506	106956	111937	111734	116195	652921	614039	634694	702605	584932	608309	198932	191063	172313	166229	142002	140950	C01103	ko00240,ko01100,ko01240
MW0106796	Dapt	Amino acid and Its metabolites	Amino acid derivatives	C23H26F2N2O4	2	0.6143	208255-80-5	TRUE	TRUE	FALSE	8837.38	9255.89	5354.03	9090.2	11547.3	11554.5	10744.9	8606.47	10978.6	10667	10067.9	12231.8	2352.58	2910.3	4198.2	3343.46	394.151	5329.23	11228.4	13409	13994.1	12242.1	17604.6	14422.4	-	-
MW0103471	Adpribose	Nucleotide and Its metabolites	Nucleotide and Its metabolites	C15H23N5O14P2	3	0.9398	20762-30-5	FALSE	TRUE	FALSE	421.314	23.657	150.282	788.924	155.423	169.916	304.771	1629.09	2322.31	270.552	1512.13	2012.56	151.638	27.444	672.957	215.65	392.509	661.301	4274.23	6543.4	2573.66	5150.12	2721.84	5330.57	C00301	ko00230,ko01100
MW0052608	Ergosterol peroxide	Hormones and hormone related compounds	Hormones and hormone related compounds	C28H44O3	3	0.8447	2061-64-5	FALSE	TRUE	TRUE	121.446	4.359	10761.7	9687.44	11161.1	9347.89	18.374	9136.2	9808.67	11781.4	10383.1	12143	4711.98	226.549	210.696	814.157	299.937	934.167	2340.53	8.308	38.894	46.829	7.819	15.599	-	-
MW0059055	GPEtn(16:0p/22:6(4Z,7Z,10Z,13Z,16Z,19Z))	GP	PE-O	C43H74NO7P	3	0.5817	206059-97-4	FALSE	TRUE	FALSE	43533.1	33090.5	27708.2	23655.9	20677.2	22865.8	13935.9	12488	21697.8	17539.7	20168.5	16214.2	31.927	3258.03	48630	38893	13518.9	13458.4	8431.2	9245.15	16799.9	8352.07	3050.85	8197.72	C00350	ko00563,ko00564,ko01100,ko04136,ko04140,ko04723,ko05130,ko05167
MEDL00377	Glu-Phe	Amino acid and Its metabolites	Small Peptide	C14H18N2O5	1	0.7337	20556-22-3	TRUE	TRUE	FALSE	21377.5	17334.1	21003.1	20301.2	20484.5	25151.9	110054	81014	100973	108141	109505	101994	27152.7	27690.4	32159.9	34512.9	31309.5	30911.8	156739	202969	168692	125093	163348	179677	-	-
MW0132545	3,7,4'-Trihydroxyflavone	Flavonoids	Flavonoid	C15H10O5	2	0.7245	2034-65-3	FALSE	TRUE	FALSE	25662.2	29687.7	27743.2	27704.9	27061.4	35173.5	23877.6	21373.4	23000	22495.7	22138.6	22436.9	25536.7	30276.5	25303.9	31774.9	23942.7	25633.4	23373.7	25596.5	25042.9	22646.4	23898.6	28839.7	C10037	-
MW0139619	(2S)-2-(2-hydroxypropan-2-yl)-9-[(2S,3R,4S,5S,6R)-3,4,5-trihydroxy-6-(hydroxymethyl)oxan-2-yl]oxy-2,3-dihydrofuro[3,2-g]chromen-7-one	Heterocyclic compounds	Heterocyclic compounds	C20H24O10	2	0.701	20320-81-4	TRUE	TRUE	FALSE	102216	99153.1	92201.3	103278	107137	114558	66937.7	64062.7	71373.8	72555.3	64677.5	71000.5	84295.1	96903.2	95617.2	99885.7	85431.6	89605.9	74707.4	81012.5	70567.1	71266.9	72977.1	73594.1	C09309	-
MW0143587	5-Chloro-3-(4-methylsulfonylphenyl)-2-pyridin-3-ylpyridine	Heterocyclic compounds	Heterocyclic compounds	C17H13ClN2O2S	3	0.6817	202409-31-2	TRUE	TRUE	FALSE	384982	161969	212976	201766	280825	212166	230415	378580	400805	200098	191846	260573	132318	119225	131602	84022.7	146797	127900	522267	608263	576929	539814	633246	593884	-	-
MEDN1485	Glycerophospho-N-Arachidonoyl Ethanolamine	GP	LPE	C25H44NO7P	2	0.7837	201738-25-2	TRUE	FALSE	FALSE	1.28104e+06	1.60187e+06	2.46946e+06	2.04309e+06	1.8643e+06	2.64658e+06	1.15659e+06	1.3556e+06	1.55992e+06	1.64025e+06	1.46227e+06	1.38085e+06	429164	356812	1.02905e+06	1.72482e+06	1.54442e+06	779761	1.84358e+06	1.9887e+06	1.83028e+06	1.31186e+06	1.75839e+06	876640	-	-
MW0109211	Phenylalanylphenylalanine	Amino acid and Its metabolites	Small Peptide	C18H20N2O3	1	0.8849	201023-39-4	FALSE	TRUE	FALSE	15.761	10.783	64.012	63.018	26.392	149.339	854.99	906.368	831.907	1015.21	989.335	1169.75	69.669	69.043	150.367	45.498	98.925	116.779	3229.09	4318.41	3579.2	2825.26	3255.34	4327.79	-	-
MW0139971	Xanthotoxol	Heterocyclic compounds	Heterocyclic compounds	C11H6O4	2	0.6643	2009-24-7	TRUE	FALSE	TRUE	313801	304707	314785	322551	314994	288699	131421	438238	478537	222021	512164	502606	622285	667044	625903	735523	591483	364093	526939	191590	504015	477760	258740	498981	C00841	-
MW0149077	Eupachloroxin	Heterocyclic compounds	Heterocyclic compounds	C20H25ClO8	3	0.7644	20071-52-7	TRUE	FALSE	TRUE	55016.8	58053.9	62101.8	54132.8	57866.7	65928	54527.8	53788	59206.4	63690.6	60921.9	62161.7	47345.5	52946.3	52330.5	60070	52395.9	50355.2	61222.8	55892.2	52272.4	50757.2	61072	59286.9	C09425	-
MW0105439	Adouetine X	Amino acid and Its metabolites	Amino acid derivatives	C28H44N4O4	3	0.7018	19542-37-1	FALSE	TRUE	FALSE	822154	1.05773e+06	979285	875446	1.08058e+06	1.08831e+06	996595	922036	959138	830344	957022	1.00156e+06	770547	829578	948653	1.0866e+06	736949	833980	1.13652e+06	1.26693e+06	1.27755e+06	1.0898e+06	1.15891e+06	1.21671e+06	C09993	-
MW0113928	Amiodarone	Aldehyde,Ketones,Esters	Ketones	C25H29I2NO3	3	0.8138	1951-25-3	TRUE	TRUE	FALSE	4794.91	2993.88	5363.59	4485.34	5470.41	6144.85	4031.74	4492.81	3267.12	2240.3	2837.03	3333.26	1870.93	2334.9	2556.84	2721.22	3863.76	2484.44	12094.1	9594.52	18626.8	24314.1	16194.3	8650.28	C06823	-
MW0054535	1-(9Z-octadecenoyl)-sn-glycero-3-phosphocholine	GP	LPC	C26H52NO7P	2	0.964	19420-56-5	TRUE	TRUE	FALSE	295857	430992	410202	310837	292521	374215	506375	513464	488925	452218	580036	584457	533833	452007	663028	796464	459186	479456	379062	371564	334394	298872	385465	352168	-	-
MW0120830	(1S-endo)-5-(4-Chloro-3-methylphenyl)-1-((4-methylphenyl)methyl)-N-(1,3,3-trimethylbicyclo(2.2.1)hept-2-yl)-1H-pyrazole-3-carboxamide	Heterocyclic compounds	Heterocyclic compounds	C29H34ClN3O	2	0.7185	192703-06-3	FALSE	TRUE	TRUE	574.186	2476.4	2228.36	383.556	1951.46	1927.78	8208.16	7801.25	7831.39	8649.71	7779.48	7627.54	919.018	2099.45	1123.15	349.655	106.119	1419.31	2888.03	1764.14	2801.82	1319.01	456.116	498.503	-	-
MW0005220	N'-Hydroxy-4-methylbenzenecarboximidamide	Benzene and substituted derivatives	Benzene and substituted derivatives	C8H10N2O	2	0.6901	19227-13-5 | 923023-83-0 | 69113-24-2	TRUE	TRUE	FALSE	24253.1	25298.9	26215.5	26324.6	27008.6	29699.1	12298.2	12247.6	13060.9	10967.3	9449.14	10768.9	16601.2	20837.4	16715.4	19276.4	18412.8	19148.7	15150.7	13919.7	12961.2	15145.9	15423.1	18037	-	-
MW0138901	Marshdimerin	Heterocyclic compounds	Heterocyclic compounds	C48H54O8	3	0.7222	192189-93-8	TRUE	TRUE	FALSE	4.704	9.17	3.923	21.07	20.919	2.302	1754.46	368.018	1511.85	2344.24	1742.89	856.969	29.361	17.205	25.655	12.333	21.619	16.154	3050.43	3681.13	3029.58	2068.33	3095.3	3849.89	-	-
MW0103482	Adenylosuccinic acid	Nucleotide and Its metabolites	Nucleotide and Its metabolites	C14H18N5O11P	3	0.8923	19046-78-7	FALSE	TRUE	FALSE	26722.4	17957.5	26270.9	19429.1	33426.3	34146.7	146.594	140.587	105.815	160.468	176.254	80.624	15581.3	16291.5	21596.2	15330.1	26213.3	24827.4	150.429	250.095	183.921	220.079	161.994	297.891	C03794	ko00230,ko00250,ko01100,ko01232,ko01240
MW0147019	Callystatin A	Heterocyclic compounds	Heterocyclic compounds	C29H44O4	3	0.6819	189883-16-7	FALSE	TRUE	TRUE	155.418	30.307	229.59	328.046	339.396	411.548	132.646	130.069	276.535	284.345	235.779	418.297	97.245	69.747	327.974	315.539	106.677	196.141	94.394	107.591	88.2	167.186	108.474	86.126	C16891	-
MW0154242	2-(Acetylamino)-3-O-[(1r)-1-Carboxyethyl]-2-Deoxy-1-O-Phosphono-Alpha-D-Glucopyranose	Organic acid and Its derivatives	Organic acid and Its derivatives	C11H20NO11P	3	0.6641	18867-73-7	FALSE	TRUE	FALSE	44250.5	59011.5	65388.4	66952.8	72175.1	69338.2	36827.3	38911.4	41809.1	54047.4	38669.6	43902	58941.6	99814.1	64237.4	126127	61471.2	78890.7	28527.7	23437.6	23553.5	23079.3	21602.3	23457.8	C21027	ko00520,ko01100,ko01250
MW0006406	Boscalid	Benzene and substituted derivatives	Benzene and substituted derivatives	C18H12Cl2N2O	2	0.6741	188425-85-6	TRUE	FALSE	FALSE	6309.49	9303.43	8134.76	7611.42	7789.68	9091.97	4229.57	4255.46	5699.62	4323.58	3491.47	5677.8	5498.26	7708.63	6114.48	4192.32	6490.11	7885.07	6088.94	5280.45	5226.64	5855.09	5604.65	4780.97	C18547	-
MW0105040	3-Hydroxydodecanoic acid	Organic acid and Its derivatives	Organic acid and Its derivatives	C12H24O3	3	0.8368	1883-13-2 | 53941-38-1	TRUE	TRUE	FALSE	23500.6	26261.5	28703.8	27932.6	25251	31985.8	3965.12	4449.57	3250.25	3929.8	3910.75	5019.31	18749.8	15465.6	13191	25971.5	20548.6	20238.7	2565.52	2159.51	2389.57	1855.7	2195.06	3082.34	-	-
MW0012972	1-Palmitoyl-2-oleoyl-sn-glycero-3-(phospho-rac-(1-glycerol))	GP	PG	C40H77O10P	2	0.6584	185435-28-3	TRUE	FALSE	TRUE	39216.6	61350.4	237385	218034	107264	61898	97227.8	165952	122490	223087	188758	54093	6215.27	4878.86	8351.77	8147.86	17973.9	14561.6	90767.4	121504	100355	173809	105525	163041	-	-
MW0114283	Diprogulic Acid	Organic acid and Its derivatives	Organic acid and Its derivatives	C12H18O7	2	0.666	18467-77-1 | 68539-16-2	FALSE	TRUE	FALSE	12059.7	15378.2	14627.7	15124.4	8808.82	16172.1	38078.8	40527.6	38017.2	37515	45409	51384.5	13443.5	12840.3	17814.6	19692	15070.5	14754.2	30987.9	32539.1	32032.2	31406.6	29155.2	31925	C18825	-
MW0151751	Integerrine	Benzene and substituted derivatives	Benzene and substituted derivatives	C35H39N5O4	3	0.6822	18397-13-2	TRUE	TRUE	FALSE	12365.5	17036.5	13571.9	8417.89	9509.32	20047.6	17393.3	17098.4	14018.2	15046.9	18680.7	16266.2	30489.9	21527.5	18985.1	23932.7	16604.7	15479.6	6867.88	5912.73	7751.08	5242.7	8176.24	6794.54	C10007	-
MW0015869	Arachidonoyl Serinol	FA	Others	C23H39NO3	2	0.9293	183718-70-9	TRUE	TRUE	TRUE	21326.5	22156	22381.3	20275.1	18844.7	24134.3	46341.3	53921.3	51182.9	51192.2	55379.2	62414.5	4159.88	1612.81	9194.86	5059.69	2876.63	3847.93	12430.3	18057.9	14830.1	13823.3	8511.33	28579.9	-	-	3.65533
MEDN0579	N-lactoyl-phenylalanine	Amino acid and Its metabolites	Amino acid derivatives	C12H15NO4	1	0.6731	183241-73-8	TRUE	FALSE	FALSE	16124.7	15155.8	21868.2	17209.1	17462.1	22140.3	12001.3	11613.6	12436.6	13921.4	10065.2	11188.9	12993.8	14606	13538	15774.3	12420	14499.7	15932.9	13483.5	11072.5	14050	12818.6	11654.4	-	-
MW0114852	Methyl beta-D-galactopyranoside	Carbohydrates and Its metabolites	Carbohydrates and Its metabolites	C7H14O6	1	0.5798	1824-94-8	TRUE	FALSE	FALSE	133756	150463	149841	144024	148642	158944	119911	122060	119479	128250	127863	125603	123702	130340	125322	146659	130596	137205	133942	126802	120067	117229	128576	124700	C03619	ko02010
MW0110464	Vignatic acid A	Organic acid and Its derivatives	Organic acid and Its derivatives	C30H39N3O7	3	0.6644	181485-19-8	TRUE	TRUE	TRUE	64527.6	53506	39046	35406	46816.4	41350.6	53980.7	52933.1	52171.4	39207	37424	40502.8	130024	104610	105925	105492	81975	84905.5	154451	102354	72753.8	73918.7	80822.2	73458.6	-	-	0.475678
MW0000104	7-Ethyl-10-(4-N-aminopentanoic acid)-1-piperidino)carbonyloxycamptothecin	Alkaloids	Alkaloids	C33H38N4O8	2	0.582	181467-56-1	TRUE	FALSE	FALSE	2.197	1.641	1.449	3.534	7.844	4.497	1655.88	1319.85	1633.05	1909.28	1738.69	1834.09	12.948	9.922	9.355	1.847	11.447	10.79	1875.34	1920.49	1601.81	1412.65	1941.87	2197.9	-	-
MW0154040	Myxochelin C	Benzene and substituted derivatives	Benzene and substituted derivatives	C27H29N3O9	3	0.5951	179751-76-9	TRUE	TRUE	TRUE	36437.9	33170.3	32330.3	36252.9	37912.4	39094.3	40774.1	40021.7	42920.8	41870.7	41536.2	50595.5	21190.8	28876.7	26986.1	35005.3	26388.4	28803.9	38436.4	35879.2	31417.3	27819.4	32113.7	35324.1	C06450	-	1.28426
MW0004094	3-Methoxy-4-hydroxyphenylglycolaldehyde	Benzene and substituted derivatives	Phenolics	C9H10O4	3	0.9507	17592-23-3	TRUE	TRUE	TRUE	17424.1	14637.5	20106.5	19771.1	21887.6	23224	3241.7	3440.37	3951.72	2446.93	2887.51	3040.09	6216.68	5478.78	8010.01	10806.7	10420.7	10880	109.492	532.773	683.903	533.534	511.693	649.847	C05583	ko00350,ko01100	2.48129
FDATN00849	Tavaborole	Others	Medicine	C7H6BFO2	1	0.6161	174671-46-6	FALSE	TRUE	FALSE	19374.2	18091.5	18933.4	18253.1	19022	19699.1	8687.02	8431.08	9299.29	8688	9732.79	8598.14	19752.6	20293.2	18835.1	23654.6	16648.5	17998.1	13313.6	12980.5	9031.43	11296.1	10181.6	10718.7	-	-
MW0169026	Dehydroabietic acid	Organic acid and Its derivatives	Organic acid and Its derivatives	C20H28O2	1	0.8885	1740-19-8	TRUE	FALSE	TRUE	39851.2	41556.1	47594.8	36067.3	47985.4	37347.8	38977.9	35755.4	32445.1	47412.7	40974.2	51753.3	54301.4	50706.3	65951.2	74580.3	63154.3	69943.1	45554.7	50799.5	54280.7	37258.2	29938.4	35750.6	C12078	-
MW0143158	4-(beta-D-ribofuranosyl)aminobenzene 5'-phosphate	Organic acid and Its derivatives	Organic acid and Its derivatives	C11H16NO7P	3	0.7178	173932-55-3	FALSE	TRUE	FALSE	2554.73	1938.08	1957.6	2574.44	1219.51	2807.31	17060.6	9416.3	12984	30021	16231.6	14697.4	1690.59	1825.31	1327.24	978.985	5124.26	4225.71	33522.1	42126.3	39187.1	30279.8	39217.4	41711.1	C20559	ko00790
MW0124277	Gymnodimine	Heterocyclic compounds	Heterocyclic compounds	C32H45NO4	3	0.6639	173792-58-0	TRUE	TRUE	FALSE	124861	176187	154259	139888	119238	168124	182672	191502	199416	188834	225605	247035	219067	190604	296408	363583	210798	219040	143161	141852	133203	121817	149142	131697	C20025	-
MW0109139	Phenylalanyltyrosine	Amino acid and Its metabolites	Small Peptide	C18H20N2O4	2	0.8829	17355-18-9	TRUE	TRUE	FALSE	12.14	4.6	9.575	17.201	15.674	78.376	1388.1	902.391	1294.05	1156.09	1386.96	1439.95	43.933	64.607	84.216	22.651	65.175	95.07	3310.72	4779.97	3904.3	3035.28	3575.49	4609.96	-	-
MW0105580	Aliskiren	Benzene and substituted derivatives	Benzene and substituted derivatives	C30H53N3O6	2	0.6142	173334-57-1	FALSE	FALSE	TRUE	44529.3	47992.5	44361	42819.9	47959.6	49320.3	41133.9	38904.3	40506.9	37986	37627	46067.8	45576.1	48516.7	48759.6	54748.7	48578.5	49305.8	41453.4	49477.9	44566.4	39435	48564.2	51324.9	-	-
MW0016119	beta-Glycerophosphoric acid	GP	GP	C3H9O6P	2	0.8092	17181-54-3	FALSE	TRUE	FALSE	164368	160484	168039	163110	167653	174825	101624	101378	110911	106673	103106	104203	160296	170951	154280	178777	149517	162418	131987	134753	125941	118867	125756	131057	C02979	-
MEDP2280	4-[4-(2,3-Dihydro-1,4-benzodioxin-6-YL)-3-methyl-1H-pyrazol-5-YL]-6-ethylbenzene-1,3-diol	Benzene and substituted derivatives	Benzene and substituted derivatives	C20H20N2O4	2	0.729	171009-07-7	TRUE	TRUE	TRUE	456627	441094	474158	460301	522828	538930	473115	437450	489729	532973	484031	554712	366278	444572	425236	479482	418024	424489	461323	456388	418082	378709	447533	440943	-	-	1.13658
MW0143561	5-amino-6-(D-ribitylamino)uracil	Heterocyclic compounds	Heterocyclic compounds	C9H16N4O6	3	0.7143	17014-74-3	FALSE	TRUE	FALSE	8.92	0.562	3.306	10.258	10.728	31.387	1197.56	815.36	955.942	890.409	1270.87	1003.69	36.624	4.181	74.443	3.071	53.785	63.211	2677.68	4074.3	3397	2511.86	3556.76	4363.83	C04732	ko00740,ko01100,ko01240
MW0103548	dTDP-4-dehydro-6-deoxy-alpha-D-glucose	Nucleotide and Its metabolites	Nucleotide and Its metabolites	C16H24N2O15P2	3	0.6239	16752-71-9	FALSE	TRUE	FALSE	47654.5	58116.6	45246.6	48361.3	67409.6	62130.9	9894.76	15397.3	12728	7649.68	12453.1	13920.7	129879	45703.6	103884	108398	48951.8	100283	38391.9	28793.6	27961.4	21066.1	37024.7	27269.1	C11907	ko01100,ko01250
MW0107599	N-Isovaleroylglycine	Amino acid and Its metabolites	Amino acid derivatives	C7H13NO3	2	0.6767	16284-60-9	TRUE	FALSE	FALSE	21056.3	19306.3	22059.8	22111.7	23411.8	25315.6	14963.4	13158.3	14595.7	15417.6	13295.2	14727.6	17692.5	17896.4	14852.8	20695.8	15874.5	18098.6	17936.6	14051.6	14453	15502.1	15786.1	18217.7	-	-
MW0142659	Combretum caffrum	Organic acid and Its derivatives	Organic acid and Its derivatives	C17H12O8	3	0.7212	1617-49-8 | 5145-53-9	FALSE	TRUE	FALSE	142273	236964	253704	81077.2	157548	91597.5	54207.2	77850	95588.6	76074	70084.4	59676	69200.7	171067	159608	175806	129060	157120	125167	108796	64845.5	160269	199961	113983	C10836	-
MW0144423	Aflatoxin-M1-8,9-epoxide	Heterocyclic compounds	Heterocyclic compounds	C17H12O8	3	0.8624	161596-64-1	TRUE	FALSE	FALSE	55122.7	53353.2	47201.5	45943	57173.6	63765.1	31133.4	38046.9	29318.1	25549.4	32271	32322.6	33382	40821.6	35440.2	44812.3	53867	21967.6	30137.2	22344.5	42377.8	26541.5	36897.8	34753.5	C19594	ko00980
MW0000111	8-Methyldihydrochelerythrine	Alkaloids	Alkaloids	C22H21NO4	3	0.7801	159465-79-9	TRUE	TRUE	FALSE	30009	31208.2	31716.5	32926.3	31501.4	35109.1	24097.2	22850.7	24899.9	29549.8	23135.6	25424.2	20778.9	26900.2	27344.9	24755.1	22638.8	29690	25017	31479.2	30096.5	27961.8	30989.9	29952.5	-	-
MW0148376	(6R)-6-(Hydroxymethyl)-alpha-D-mannopyranose 1-phosphoric acid	Organic acid and Its derivatives	Organic acid and Its derivatives	C7H15O10P	3	0.6911	159000-62-1	TRUE	FALSE	FALSE	7469.64	8338.25	9094.37	8438.69	9338.14	8552.08	6861.2	7059.31	6594.08	9133.95	8575.37	10582.2	6900.2	8876.17	6793.05	8227.51	5978.98	7518.34	7459.12	7892.36	6916.48	7035.98	7549.7	11844.7	C19880	ko01100,ko01250
MEDN1477	D-Mannitol 1-phosphate	Carbohydrates and Its metabolites	Phosphate sugars	C6H15O9P	3	0.9167	15806-48-1	TRUE	TRUE	FALSE	27925.7	26310.8	30069.1	28675.2	33167.8	34796.6	27078	28817.5	29386.7	23049.1	24069.8	26417.1	13813.1	19303.3	18225.4	19613.9	19910.8	18432.5	27052.2	30902.4	32076	31781.4	35496.1	31109	C00644	ko00051,ko01100
MW0123579	Desthiobiotin	Heterocyclic compounds	Heterocyclic compounds	C10H18N2O3	3	0.8667	15720-25-9	TRUE	FALSE	FALSE	24.177	26.274	53.054	40.661	47.275	48.378	1519.64	1052.44	1634.99	3204.27	994.507	2826.49	40.364	10.175	25.925	15.479	27.376	10.276	2120.6	2783.7	2278.13	2136.37	3040.88	3372.9	C01909	ko00780,ko01100,ko01240
MW0123282	Cephalexin	Others	Medicine	C16H17N3O4S	2	0.5777	15686-71-2	TRUE	TRUE	FALSE	43448.7	40250.8	75696.8	54588.2	41993.6	99838.8	34025.5	34240.5	28773.2	13726.7	16288.2	13186	26154.3	19586	44404.1	31761.3	46375.6	26598.4	66337.2	69812.7	53119.1	21761.6	38006.9	38419.2	C06895	-
MW0052866	Oleic estolide	FA	FFA	C36H68O4	2	0.8145	154086-90-5	TRUE	TRUE	FALSE	3558.67	5884.28	7990.55	7270.52	5463.38	6350.15	4771.03	5349.87	6346.3	10856.3	6796.78	6465.84	11853.1	10855.1	14247.6	11441.2	14608.8	8948.45	2387.37	3047.99	3909.01	3218.36	3660.81	5897.7	-	-
MEDL02483	5-Hydroxytryptophol	Alkaloids	Plumerane	C10H11NO2	3	0.9957	154-02-9	TRUE	FALSE	TRUE	14862.4	15338	14163	13090	15991.3	15164	14298.9	14545.9	14327.7	14135	13494.3	14270.2	10660	12709.6	13552.3	13641	12865	14289.7	11337.6	12986.7	12203.7	11652.7	15383	15249.8	-	-
MW0193995	Taurolithocholic acid 3-sulfate	Bile acids	Bile acids	C26H45NO8S2	2	0.7473	15324-65-9	TRUE	FALSE	TRUE	41715	39100.2	128520	110473	68208.1	60191.7	42989.5	44443	65348.1	68925.5	60441.5	54398.3	7575.86	7776.77	14597.5	50485.6	37496	36604.8	51649	66616.1	53900.9	46052	28589.3	25465.4	C03642	ko04976
MEDN0227	alpha-D-glucose-6-phosphate	Carbohydrates and Its metabolites	Phosphate sugars	C6H13O9P	1	0.977	15209-11-7	FALSE	TRUE	FALSE	390613	290850	480219	436063	525503	620916	1.41747e+06	1.17597e+06	1.28596e+06	1.31738e+06	1.34553e+06	1.24575e+06	431511	1.50179e+06	442059	1.72209e+06	787489	675642	1.13049e+06	737770	751768	805618	762481	713432	-	-
MW0148648	Dmg-mino	Heterocyclic compounds	Heterocyclic compounds	C27H35N5O8	3	0.5854	151922-16-6	TRUE	TRUE	FALSE	2103.45	1202.91	1436.84	780.513	1267.87	2214.07	4187.94	3688.23	5790.48	3839.48	4331.56	7138.4	6038.45	6309.97	5968.54	7695.2	2351.86	3718.66	2452.39	2254.13	3507.43	1631.95	2992.12	2014.03	-	-
MW0006786	Dichlorprop-P	Benzene and substituted derivatives	Benzene and substituted derivatives	C9H8Cl2O3	2	0.745	15165-67-0	TRUE	TRUE	FALSE	127094	139571	147865	144872	143942	147064	45073.5	46383.7	46264.2	47698.3	47663.9	49967	67856.7	76721.3	65756.9	84476.1	64346.1	72013.3	113808	128146	117155	106913	122301	120653	C20685 | C72877	-
MW0161649	(1R,10R,12S,17R)-5-amino-11,11,14-trihydroxy-14-oxo-13,15,18-trioxa-2,4,6,9-tetraza-14lambda5-phosphatetracyclo[8.8.0.03,8.012,17]octadeca-3(8),5-dien-7-one	Others	Others	C10H14N5O8P	3	0.8689	150829-29-1	FALSE	TRUE	FALSE	72484.7	88717.1	89120	98484.3	117694	135205	156006	133979	162027	208362	165717	198654	98470.3	203089	121677	422448	162597	190323	47408.9	50171.8	69158.9	67324.4	57404.2	48163.5	C18239	ko00790,ko01100,ko01240,ko04122
MW0114405	Erythritol	Carbohydrates and Its metabolites	Carbohydrates and Its metabolites	C4H10O4	2	0.6392	149-32-6	TRUE	TRUE	FALSE	1.83812e+06	1.77223e+06	1.91791e+06	1.8185e+06	2.40865e+06	2.04759e+06	1.49286e+06	1.43878e+06	1.52088e+06	1.45753e+06	1.43527e+06	1.52679e+06	1.49685e+06	1.69814e+06	1.62857e+06	1.8199e+06	1.55886e+06	1.63752e+06	1.69975e+06	1.91222e+06	1.71957e+06	1.65238e+06	1.89882e+06	1.79368e+06	C00503	ko02010
MW0052901	Desferal-iron(III)	Heterocyclic compounds	Heterocyclic compounds	C25H48FeN6O8	3	0.5732	14836-73-8	TRUE	TRUE	FALSE	9370.56	12678.9	12703.8	10100.7	8117.55	7954.68	15602.2	10769.3	16356.6	14735	18629.9	14146	24417.6	23180.7	24277.3	26689.6	15931.1	19124.6	10802.2	10332.6	8864.64	6320.64	11399.1	10078.3	-	-
MEDL02046	2-Indolecarboxylic acid	Heterocyclic compounds	Indole and Its derivatives	C9H7NO2	1	0.8015	1477-50-5	TRUE	FALSE	FALSE	881022	927700	1.00911e+06	912056	1.02944e+06	1.14056e+06	927997	896284	971605	943403	893356	1.02439e+06	730342	775726	818010	876621	848032	938879	817649	1.02968e+06	952756	903311	1.0344e+06	1.05139e+06	-	-
MW0154453	N-Formyldemecolcine	Benzene and substituted derivatives	Benzene and substituted derivatives	C22H25NO6	3	0.7115	14686-61-4	FALSE	TRUE	FALSE	368.306	412.569	269.268	118.958	184.841	855.335	2569.33	2326.16	2433.12	1262.45	2068.61	1854.43	68.256	255.484	249.867	55.295	325.463	208.601	3727.63	3737.99	2997.13	3877.62	3710.95	3874.13	-	-
MEDP1225	Urobilinogen	Tryptamines,Cholines,Pigments	Pigments	C33H44N4O6	3	0.708	14684-37-8	FALSE	FALSE	TRUE	29224.7	24415.7	23328.4	24235.1	26929.5	32065	20989.7	21763.2	20687.5	20433.7	21768.7	19247.7	28284.9	29667.7	29073.3	30836.2	28043.2	33527.7	20351.4	25241.5	26325.6	19979	28795.1	26426.5	C05790	ko00860
MW0138171	Alvocidib	Heterocyclic compounds	Heterocyclic compounds	C21H20ClNO5	2	0.6085	146426-40-6 | 131740-09-5	FALSE	TRUE	FALSE	95999.9	103215	122051	114344	123267	132955	65551.5	68043.3	70118.1	81241.5	68971.1	75413.5	108699	185932	119742	202218	114676	136011	59107.7	39856.1	55359.6	48742	49744.6	40656.1	-	-
MEDP1058	Tauroursodeoxycholic acid	Bile acids	Bile acids	C26H45NO6S	2	0.72	14605-22-2	FALSE	TRUE	FALSE	3.483	2.159	32.839	24.723	40.985	4.814	1118.41	958.472	1539.81	1937.38	981.476	1805.16	5.856	1.466	2.548	41.323	40.289	2.32	2118.6	3740.26	2228.54	1748.58	2244.16	3174.63	-	-
MW0170020	Xanthosine	Nucleotide and Its metabolites	Nucleotide and Its metabolites	C10H12N4O6	1	0.9634	146-80-5	TRUE	TRUE	TRUE	3235.68	2141.99	3455.86	2862	3582.62	3169.71	16214.1	16509.4	17859	15583.4	16171.3	18040.5	1425.05	1430.23	1441.6	2128.91	1510.67	1327.62	9215.18	10747.7	8476.5	8651.65	7091.78	5029.23	C01762	ko00230,ko00232,ko01100,ko01232,ko02010	2.03203
MW0103561	Flavin mononucleotide	Nucleotide and Its metabolites	Nucleotide and Its metabolites	C17H21N4O9P	3	0.7052	146-17-8	TRUE	FALSE	FALSE	9198.74	9252.29	15584.4	6344.22	12371.2	14817.9	27069.8	25273.2	38891.1	40899.1	25029	30935.3	2672.99	3266.84	1919.63	10346.5	7613.54	4098.39	23327.3	28472.6	39424	40206.2	35469.5	28315.4	C00061	ko00190,ko00740,ko01100,ko01240,ko04977
MW0126097	Phenol red	Heterocyclic compounds	Heterocyclic compounds	C19H14O5S	3	0.8597	143-74-8	TRUE	TRUE	FALSE	634116	686919	626681	603866	685955	753615	179243	171972	168146	179430	189474	189531	425812	365264	493256	487014	513165	586167	300424	335498	312272	311812	292767	308490	-	-
MW0105037	3-Hydroxydecanoic acid	Organic acid and Its derivatives	Organic acid and Its derivatives	C10H20O3	3	0.8782	14292-26-3 | 5561-87-5 | 33044-91-6	TRUE	TRUE	FALSE	22935.8	18551.8	21483.1	20768	22356.7	23536.4	1602.32	2027.64	2094.63	1690.73	1859.99	2575.75	13890.8	14256	12832	18161.6	16128.5	14610.2	1226.73	1153.1	1288.84	1202.58	1234.09	1638	-	-
MEDP1057	D-inositol-4-phosphate	Alcohol and amines	Alcohols	C6H13O9P	1	0.8207	142760-33-6	FALSE	TRUE	FALSE	16480.4	6241.31	19261.7	17257.7	22204.4	25172.3	76070.9	77836.5	73768.5	84082.4	74972.5	69533.7	11193	82598	15817	87970.5	43073.7	29004.6	58370.5	39344.6	38295.8	43748.4	44144.6	35708.1	C03546	ko00562,ko01100,ko04070
MW0055721	PA(18:1(9Z)/18:1(9Z))	GP	PA	C39H73O8P	2	0.735	14268-17-8	TRUE	FALSE	FALSE	6394.93	26166.2	58083.8	58914.1	40737.1	61835.7	23301.4	20794.4	27655.1	53589.7	20326.6	24797.2	3500.55	1770.58	1699.36	8850.82	7596.31	1707.5	75336.4	48453.8	40621.6	34380.8	37533.8	13706.7	-	-
MW0113946	Asperuloside	Others	Others	C18H22O11	2	0.627	14259-45-1	TRUE	FALSE	FALSE	604044	523253	149093	112837	112442	117953	88681.7	88456.6	88535	90138.3	94495.2	80751.7	671602	684561	622105	746326	595511	635071	99357.3	101368	97077.5	87164.7	91931.2	117127	C09769	-
MW0006945	D-Vacciniin	Benzene and substituted derivatives	Benzene and substituted derivatives	C13H16O7	3	0.8198	14200-76-1	TRUE	TRUE	FALSE	188904	183380	196440	191322	219545	222001	173138	168791	180369	166359	161448	173849	124105	147590	148531	155281	143984	143501	177413	208795	197255	200691	220313	219255	-	-
MW0005094	4-Hydroxybenzeneacetonitrile	Benzene and substituted derivatives	Benzene and substituted derivatives	C8H7NO	3	0.9978	14191-95-8	TRUE	FALSE	FALSE	13595.2	15922.1	14289.4	13912.8	15110.6	17189.4	13079.7	13281.7	18932.2	12985.1	14858.8	14528.1	13750	12501.6	12865.4	15444.5	11997.5	12083	12259.9	14913.9	14599.7	14916.8	14850.9	15395.9	C03766	-
MW0012229	12-Hydroxyjasmonic acid	FA	Oxidized lipids	C12H18O4	2	0.8996	140631-27-2	TRUE	TRUE	TRUE	5819.84	4035.09	7288.33	7211.75	6288.65	10019.3	4378.41	4495.68	5435.69	3924.48	4815.86	4410.71	11726.3	12531.6	13382.6	15869.6	13470.2	14200.2	17447.2	24245.4	18010.2	15468.4	21699.7	27495.8	C21385 | C21669	-	0.331427
MW0053773	Goshonoside F6	Benzene and substituted derivatives	Benzene and substituted derivatives	C31H52O12	3	0.5073	138614-60-5	TRUE	TRUE	FALSE	93443.6	111488	105446	81924.8	74828.9	75355.6	225740	234147	233648	216853	228580	222935	90233.1	158790	124419	154251	105967	116742	155139	157928	170341	208130	226755	204604	-	-
MEDN0560	Marmesin	Heterocyclic compounds	Heterocyclic compounds	C14H14O4	3	0.5362	13849-08-6	TRUE	TRUE	FALSE	28930.1	34174.1	31474.6	31419.1	33715.7	35992.3	25837.3	24655.4	28094.5	29800.6	27808.5	31012.5	22472.6	22252.9	23372.6	26986.7	22470.1	29601.9	29283.4	34145.8	31700.6	34334.4	32584.8	38290.5	C09276	-
MW0151925	Juvenile hormone I	Hormones and hormone related compounds	Hormones and hormone related compounds	C18H30O3	3	0.5273	13804-51-8	TRUE	FALSE	FALSE	2297.89	2046.05	3474.34	2374.17	2529.47	2175.8	839.999	1237.17	2154.83	2854.92	2877.47	2367.98	3183.27	4086.8	3434.63	4684.33	2708.07	3036.58	1605.5	1659.24	2173.89	2572.86	1369.28	3619.14	C19613	-
MW0009707	Salicin	Benzene and substituted derivatives	Benzene and substituted derivatives	C13H18O7	2	0.7147	138-52-3	FALSE	TRUE	FALSE	423205	416716	448794	434214	486677	469188	347189	331974	365692	369568	358944	366183	377320	421538	389385	459187	386260	420796	376891	423405	415502	390270	433392	437211	C01451	ko00010,ko04742
MW0169672	Picolinafen	Benzene and substituted derivatives	Benzene and substituted derivatives	C19H12F4N2O2	2	0.7026	137641-05-5	FALSE	TRUE	FALSE	72932.5	73538.2	82250.7	71730.8	82503.2	90206.4	64074.2	59940.3	62174.4	65839.3	67444.7	69462.5	71557.5	85894.8	77335.3	79590.9	72386.1	81662.6	79784.7	80104.3	76860.9	69849.6	72923.3	71993.6	-	-
MW0009328	N-[2-(3,4-Dihydroxyphenyl)ethyl]hexadecanamide	Benzene and substituted derivatives	Phenolics	C24H41NO3	2	0.9225	136181-87-8	TRUE	TRUE	TRUE	15209.9	16134.7	17480.4	17675.6	20173.6	21873.3	41190.5	41273.3	41708.8	39565.4	46141.5	47902.4	2553.75	1447.26	2518.82	2453.38	1014.11	20.089	900.598	2961.06	2659.07	8087.37	1328.24	3195.12	-	-	12.5718
MW0126426	Repaglinide	Heterocyclic compounds	Heterocyclic compounds	C27H36N2O4	2	0.6424	135062-02-1	FALSE	TRUE	FALSE	9388.68	7269.23	8011.05	6715.11	577.553	12623.1	12015.3	12004.4	13149.6	13912.1	12475	10254.4	10121.2	27290.1	495.115	2643.19	1731.57	1193.9	6869.46	620.298	10363.2	7139.25	6724.05	3820.11	C07670	-
MEDN0683	2-Naphthol	Benzene and substituted derivatives	Benzene and substituted derivatives	C10H8O	1	0.9913	135-19-3	FALSE	TRUE	FALSE	137515	151669	149120	145050	140857	157223	112773	108113	115591	123557	120119	111680	126091	133100	127714	154029	125909	141577	126185	141992	146542	127771	128775	173196	C11713	ko00980
MW0137504	beta-Glucogallin	Heterocyclic compounds	Heterocyclic compounds	C13H16O10	3	0.5153	13405-60-2 | 554-37-0	TRUE	FALSE	FALSE	7055.45	5376.97	5978.52	5793.87	6754.84	7694.44	3341.05	2919.7	3631.39	2760.25	1856.71	3333.58	8444.69	7960.29	6503.24	11391.7	8253.21	8442.26	6171.07	5535.25	2102.18	2021.37	2448.27	1219.77	C01158	-
MW0103684	Uridine-5'-diphosphate-glucose	Nucleotide and Its metabolites	Nucleotide and Its metabolites	C15H24N2O17P2	1	0.8133	133-89-1	TRUE	FALSE	FALSE	4.80974e+06	1.38727e+06	5.83396e+06	5.67649e+06	6.8076e+06	7.01807e+06	715314	3.59471e+06	6.77853e+06	5.25408e+06	5.90443e+06	6.17458e+06	3.546e+06	3.11627e+06	1.78184e+06	1.09496e+06	4.52984e+06	1.61708e+06	3.88619e+06	4.8464e+06	4.71612e+06	5.025e+06	4.66284e+06	5.47781e+06	C00029	ko00040,ko00052,ko00053,ko00500,ko00520,ko00524,ko00561,ko01100,ko01240,ko01250
MW0012503	(8Z,11Z,13E)-15-hydroxyicosa-8,11,13-trienoic acid	FA	Oxidized lipids	C20H34O3	2	0.6114	13222-49-6	FALSE	TRUE	TRUE	249075	296604	323593	290329	309175	97.231	109726	107804	112449	112332	116020	117045	219466	238286	231717	278587	231719	245733	305399	317452	297561	281765	282289	293212	-	-
MW0114177	D-Arabinose-5-phosphate	Carbohydrates and Its metabolites	Phosphate sugars	C5H11O8P	1	0.9653	13137-52-5	FALSE	TRUE	TRUE	148158	127830	191751	236956	195506	237894	82645.9	106766	106578	95055.4	83846.3	93114.8	138510	173869	208647	300777	194862	183944	343081	282344	310082	300076	261585	349527	C01112	ko01100,ko01250
MEDN1420	(±)14(15)-EpETE	FA	Oxidized lipids	C20H30O3	1	0.8287	131339-24-7	TRUE	FALSE	TRUE	3064.24	3107.95	3502.12	1685.69	2883.53	3196.44	2711.49	2186.8	3181.44	3717.69	3392.31	3836.39	4859.22	5365.67	5229.86	7127.89	5009.93	4159.34	3355.19	4128.69	3725.18	3351.09	2563.72	4476.25	-	-
MW0103600	Inosinic acid	Nucleotide and Its metabolites	Nucleotide and Its metabolites	C10H13N4O8P	1	0.9313	131-99-7 | 30918-54-8 | 25249-22-3	FALSE	TRUE	FALSE	1.27401e+06	1.53983e+06	1.59883e+06	1.61966e+06	1.70439e+06	1.75859e+06	1.36415e+06	549371	1.69564e+06	1.55279e+06	1.24099e+06	1.55766e+06	1.50394e+06	1.65115e+06	1.66817e+06	1.76673e+06	1.67979e+06	1.57425e+06	719348	539925	591134	686637	502136	538689	C00130	ko00230,ko01100,ko01232,ko01240,ko01523,ko04742
MEDN0058	N-Acetylneuraminic Acid(SA)	Amino acid and Its metabolites	Amino acid derivatives	C11H19NO9	1	0.9717	131-48-6	TRUE	FALSE	FALSE	70480.1	47431.5	71623.3	79157.6	118598	86849.7	39254.9	30956.6	46843.9	53250.5	50150	68787.8	45564.2	54674.5	22783.5	48720.6	49750.8	41848.5	59810.3	46194.9	50747.1	62873.5	49448.6	45043.8	C19910	-
MW0000222	Deserpidine	Alkaloids	Alkaloids	C32H38N2O8	3	0.7686	131-01-1	TRUE	FALSE	FALSE	2.809	0.968	8.175	19.005	1.941	4.696	1205.12	963.86	1682.53	1791.92	1150.13	2168.51	19.791	28.885	22.312	12.39	25.26	21.377	1470.39	2362.34	2213.98	1310.16	2135.28	2619.16	C06541	-
MW0140013	6a,7,8,10a-Tetrahydro-1-hydroxy-6,6-dimethyl-3-(pentyl-5,5,5-D3)-6H-dibenzo(b,D)pyran-9-carboxylic acid, (6aR,10aR)-	Heterocyclic compounds	Heterocyclic compounds	C21H28O4	2	0.8086	130381-15-6	TRUE	FALSE	TRUE	3387.35	4450.11	5383.17	4010.33	4605.12	4175.79	3993.63	3340.05	4550.19	3568.19	4106.75	6244.71	6616.59	8015.69	9344.76	6734.15	4917.88	7645.66	5080.82	5997.12	5410.16	5567.5	4227.72	7525.47	-	-
MW0103558	Faicar	Nucleotide and Its metabolites	Nucleotide and Its metabolites	C10H15N4O9P	3	0.8042	13018-54-7	FALSE	TRUE	FALSE	2922.23	2860.59	9193.61	7570.94	11061.8	16447.7	6284.69	4153.08	4995.11	8210.3	5099.66	6619.94	4810.82	14434.1	6558.87	19738.1	11161.7	9806.86	2545.08	1971.44	1028.62	1779.11	1491.34	1443.92	C04734	ko00230,ko01100
MW0103443	Acetyl adenylate	Nucleotide and Its metabolites	Nucleotide and Its metabolites	C12H16N5O8P	3	0.7994	13015-87-7	FALSE	TRUE	TRUE	6391.79	5674.08	7480.84	4905.61	5597.49	6524.1	9401.68	12956.7	11574	11812.6	13584.9	14520.3	5823.74	7297.93	6540.14	7391.79	6509.53	6779.72	6961.39	5358.9	3733.9	3514.39	6075.36	2788.93	C05993	ko00230,ko00620,ko01100
MW0009329	Pamoic acid	Benzene and substituted derivatives	Benzene and substituted derivatives	C23H16O6	2	0.6065	130-85-8 | 108626-78-4	TRUE	FALSE	FALSE	119423	123113	125981	127695	105066	141250	115300	90949.5	114891	115560	111302	125478	81017.6	112482	104169	105803	102108	125975	112693	129760	128358	141437	123326	106211	-	-
MW0113863	2'-Adenylic acid	Nucleotide and Its metabolites	Nucleotide and Its metabolites	C10H14N5O7P	2	0.9457	130-49-4 | 81012-86-4	TRUE	TRUE	FALSE	352255	387980	588224	668522	668341	697144	237774	420014	300658	557214	352057	562917	609521	989585	664903	1.34849e+06	879791	785854	138987	29749.3	69160.9	79226	88504.2	52940.5	C00946	-
MW0103204	Zymosterol	Hormones and hormone related compounds	Hormones and hormone related compounds	C27H44O	3	0.9381	128-33-6	FALSE	TRUE	TRUE	7.2395e+07	8.21696e+07	7.75837e+07	7.45789e+07	8.08324e+07	8.5549e+07	6.90678e+07	6.89677e+07	7.04143e+07	6.79118e+07	7.45645e+07	7.76036e+07	7.67488e+07	8.79985e+07	8.58659e+07	1.00638e+08	6.65792e+07	7.70754e+07	7.43032e+07	8.81506e+07	8.35975e+07	8.0278e+07	8.75555e+07	8.94853e+07	C05437	ko00100,ko01100
MW0015905	Armillarilin	Benzene and substituted derivatives	Benzene and substituted derivatives	C24H30O7	3	0.6287	127500-59-8	TRUE	TRUE	FALSE	35256.9	55337.4	57547.5	44735.8	29490.7	63043.4	51856.8	42367.8	57166.7	65833.2	47312.8	45472	89596	79636.9	68776.6	70307	74454	74134	45443.6	40513.6	35053.3	38082.1	41788.7	33189.3	-	-
MW0009792	Sulfamerazine	Benzene and substituted derivatives	Benzene and substituted derivatives	C11H12N4O2S	2	0.7897	127-79-7	TRUE	FALSE	FALSE	43340.7	31735.1	51220.7	43127.1	46647.2	48688.4	30060.2	31178.9	29409.6	31155.5	32444.5	24885.9	55843.2	57007.9	53481.2	55921	49361.9	56406.3	34413.2	33554.8	29335.4	30215	32105.4	28463.5	-	-
MW0149874	Glutaminyl-arginine	Amino acid and Its metabolites	Small Peptide	C11H22N6O4	2	0.8278	126590-89-4	FALSE	TRUE	TRUE	501.797	709.78	859.405	730.875	1220.49	875.516	334.436	224.727	319.171	215.787	167.687	617.715	355.978	470.421	456.362	720.046	478.151	1253.09	726.21	1303.18	1570.17	1603.3	1489.92	998.768	-	-
MW0055136	Mupirocin	FA	Others	C26H44O9	2	0.9033	12650-69-0	FALSE	TRUE	FALSE	6.041	9.252	35.679	4.487	11.156	29.165	1315.03	722.133	1572.79	2770.76	1265.65	1797.73	48.799	19.184	64.62	4.554	13.491	153.36	1707.88	4640.28	2868.84	1858.15	3965.11	5664.92	C11758	-
MW0002614	Tyrphostin A51	Benzene and substituted derivatives	Phenolics	C13H8N4O3	2	0.6823	126433-07-6 | 122520-90-5	FALSE	TRUE	FALSE	28210.8	8875.32	13936.5	7593.83	21596.9	16827.3	18092.3	30547.4	16437.7	13715.5	10232.4	20789.6	10815	10039.7	11858.4	8350.72	11277.1	11112.8	44203.1	47546.3	42461.9	40425.8	44960.3	33251.6	-	-
MW0017085	Cholesterol sulfate	Hormones and hormone related compounds	Hormones and hormone related compounds	C27H46O4S	3	0.9676	1256-86-6	TRUE	FALSE	TRUE	351827	407763	642487	563663	507145	678167	322819	435761	511057	445984	392559	438420	99801.8	81659.3	265406	437656	383289	186307	510510	518853	495793	354628	472508	226593	C18043	ko00140,ko01100
MW0114116	Coniferin	Benzene and substituted derivatives	Benzene and substituted derivatives	C16H22O8	3	0.6657	124151-33-3	FALSE	TRUE	FALSE	66.192	55.814	225.213	103.183	138.379	289.956	2853	2297.53	2510.49	2584.41	3214.38	2740.86	160.059	387.508	164.791	304.848	131.41	493.98	4172.91	5264.35	3899.55	3640.97	4342.07	4722.25	C00761	-
MW0103500	Clofarabine	Nucleotide and Its metabolites	Nucleotide and Its metabolites	C10H11ClFN5O3	2	0.63	123318-82-1	FALSE	TRUE	FALSE	90586.3	109687	98121.8	105448	99729.4	102861	88109.2	77553.5	84857.4	89063.1	87829.2	95771.1	110687	103056	108872	125275	102354	109481	84893.2	84599.9	74981.6	69891.6	74169.5	70803.7	-	-
MW0143501	Icosa-5,14-dienoic acid	Organic acid and Its derivatives	Organic acid and Its derivatives	C20H36O2	2	0.6218	122055-58-7	TRUE	TRUE	TRUE	1858.09	1540.69	1601.13	2074.22	1278.29	1498.03	3882.07	3876.91	4155.2	3875.61	4510.53	4257.06	104.776	199.104	206.492	322.467	374.328	305.713	127.357	146.386	196.739	150.254	236.272	243.669	-	-	13.1651
MW0118232	7,8-Dihydroneopterin	Heterocyclic compounds	Pteridines and derivatives	C9H13N5O4	3	0.5936	1218-98-0	FALSE	TRUE	FALSE	51.542	184.763	839.004	489.263	2863.54	131.809	4061.74	2775.55	5429.44	1337.6	6379.9	4825.35	2426.24	611.881	622.523	793.988	1750.57	361.329	6249.18	8688.85	7439.67	8576.73	9485.64	8538.41	C04874	ko00790,ko01100,ko01240
MW0056909	Pov-pc	GP	PC	C29H56NO9P	2	0.6119	121324-31-0	TRUE	FALSE	FALSE	2.15897e+06	2.57096e+06	2.80735e+06	2.51656e+06	2.67992e+06	2.97665e+06	837486	504661	1.06628e+06	1.21521e+06	856578	697240	1.90233e+06	2.06545e+06	1599.63	3350.89	2.00854e+06	2.13e+06	1.00748e+06	1.22985e+06	933400	512869	1.06882e+06	1.49273e+06	-	-
MW0113923	Amidosulfuron	Heterocyclic compounds	Heterocyclic compounds	C9H15N5O7S2	2	0.6807	120923-37-7	TRUE	TRUE	FALSE	177974	264083	213544	220646	230520	228939	110507	90222	89435.2	109282	112147	113971	310632	256859	299557	331424	266432	300533	71614.7	48642.2	61691.3	65628.1	56060.5	47504.4	-	-
MW0107537	Indole	Heterocyclic compounds	Indole and Its derivatives	C8H7N	3	0.6542	120-72-9	FALSE	TRUE	FALSE	67454.9	69439.8	71977.6	73380.3	69281.8	81477.4	54331	51695.3	52540.3	55951.5	55638.1	54661.3	65404	70695.6	66288.4	76084	63963.9	71769	62587.3	65641.7	59608.9	55922.3	60579.4	69231.2	C00463	ko00380,ko00400,ko01100,ko04974
MW0003285	2-Naphthoxyacetic acid	Benzene and substituted derivatives	Benzene and substituted derivatives	C12H10O3	2	0.7148	120-23-0	TRUE	TRUE	FALSE	514695	566863	555928	540260	533471	625767	411301	379854	417561	408873	399184	427989	469895	411926	502732	561343	463684	517064	459106	521562	477424	407732	461800	487496	C18750	-
MW0055248	N-Arachidonoyl Taurine	FA	FFA	C22H37NO4S	2	0.9241	119959-65-8	TRUE	TRUE	TRUE	58517.6	110105	104517	103198	101624	150845	37654.8	34255.2	35715.7	37815.3	37634.8	42493	44480.1	34233	62678.1	68726.4	62261.8	42760.7	569.805	558.58	445.022	152.419	964.265	342.383	-	-	2.68526
MW0147918	cyclic ADP-ribose	Carbohydrates and Its metabolites	Sugars	C15H21N5O13P2	1	0.9621	119340-53-3	TRUE	TRUE	FALSE	184559	128815	151356	150374	188267	178814	2.40309e+06	2.42637e+06	2.78844e+06	2.38941e+06	2.32318e+06	2.44708e+06	115119	92633	125150	80640.5	131235	98342	3.51404e+06	3.33669e+06	3.29165e+06	3.20618e+06	3.46631e+06	3.2229e+06	-	-
MW0015792	Anhydroamarouciaxanthin B	Terpenoids	Triterpene	C40H50O3	3	0.6526	119286-10-1	TRUE	FALSE	TRUE	11873	13246.4	10938.2	11574.2	12838.3	11834.6	10096.3	8951.6	11336	10315	9982.71	11238.9	13761.6	16776.5	17468	16534.1	14004.9	14613.3	8824.66	10635.5	12649.3	10730.1	9943.86	12245.4	-	-
MEDL02605	Licoflavanone	Flavonoids	Dihydroflavone	C20H20O5	2	0.5743	119240-82-3	FALSE	TRUE	TRUE	13298	14332.9	13424.4	11325.5	14334.1	14184.1	12347.1	13497.7	14118.9	11894.6	11574.8	13322.6	10446	13997.4	15206.2	15179.9	12441.3	13824.5	15441.2	15753.6	17240.6	24306.5	19327.8	14499.6	-	-
MW0114960	N-acetyl-alpha-D-glucosamine 1-phosphate	Organic acid and Its derivatives	Organic acid and Its derivatives	C8H16NO9P	3	0.7422	119185-04-5 | 119185-08-9 | 25249-56-3	TRUE	TRUE	TRUE	7190.92	3797.68	5685.5	4591.55	4511.37	7101.36	12721.6	12374	17163.4	9465.41	8761.14	11773.7	20245.4	7565.84	19288.6	10154.7	21893.4	26655.5	30141.2	24664.6	18912.8	21935.3	14785.9	12259.8	C04501	ko00520,ko01100,ko01250	0.460115
MW0124176	Fumitremorgin C	Heterocyclic compounds	Heterocyclic compounds	C22H25N3O3	2	0.6985	118974-02-0	FALSE	TRUE	FALSE	3249.99	3190.71	3994.84	3787.91	3875.73	3611.01	2221.85	1399.8	2435.45	1210.06	2529.47	1828.44	3111.88	3654.37	2125.49	4492.69	5414.19	4322.47	2919.84	2387.7	3229.07	2550.92	3235.74	4462.73	-	-
MW0108641	N-Acetylleucine	Amino acid and Its metabolites	Amino acid derivatives	C8H15NO3	1	0.7396	1188-21-2	TRUE	FALSE	FALSE	2983.54	2149.76	3525.93	3177.07	4083.45	3581.99	1211.92	1483.45	2092.6	1639.51	1452.52	2686.15	2425.4	2397.83	2716.97	2016.73	2923.93	2500.04	1562.44	1657.1	2992.66	1797.88	2268.09	1903.96	C02710	-
MW0103526	Deoxyuridine triphosphate	Nucleotide and Its metabolites	Nucleotide and Its metabolites	C9H15N2O14P3	2	0.8394	1173-82-6	FALSE	TRUE	FALSE	135198	131277	134390	132789	133235	141282	58187.4	58637.6	59841.1	50734.4	53963.8	54355.5	119253	139115	127781	136628	114148	118519	87419.6	80571.2	69313	64564.3	68465.2	65440.3	C00460	ko00240,ko01100,ko01232
MW0150659	Guanosine-3'-monophosphate	Nucleotide and Its metabolites	Nucleotide and Its metabolites	C10H14N5O8P	3	0.5752	117-68-0	FALSE	TRUE	TRUE	3603.18	2171.27	1699.84	2226.45	2231.4	3015.31	1317.86	1925.09	1507.64	1391.17	1005.76	1622.67	2242.2	3130.63	3171.61	3955.81	2600.04	4073.59	41832.4	36942.7	34910	31693.7	31934.2	37002.8	C06193	ko00230,ko01100
MW0137738	Coumafuryl	Heterocyclic compounds	Heterocyclic compounds	C17H14O5	2	0.7206	117-52-2	TRUE	TRUE	FALSE	31201.4	30190.1	27741.2	27932.1	32083.6	33094.2	17159	17532.2	19881.5	18329.3	17829.9	19660.3	22542.6	24174.9	26732.5	25082.7	23189.1	28246.7	24376	24653.4	24166.6	21102	21251.3	25560.6	C18599	-
MW0125869	N-Nitrosothialdine	Heterocyclic compounds	Heterocyclic compounds	C6H12N2OS2	3	0.5246	114375-58-5	FALSE	TRUE	FALSE	17076.8	12703.9	13793.8	13547.6	18159.2	14126.2	25332.6	28494.3	26973	26915.9	31653.8	29664.2	13874.5	29500.8	18148.1	29055.9	16781.7	18608.1	14047	11643.8	11756.9	11586.1	14164.7	9548.39	-	-
MW0109523	Raltitrexed	Amino acid and Its metabolites	Amino acid derivatives	C21H22N4O6S	2	0.8092	112887-68-0	TRUE	FALSE	TRUE	66190.8	66060.8	64179.8	62900.2	64342.4	71062.2	72156.2	70083.5	77615.6	74847	70759.2	81578.1	37802.1	47427.7	59485.2	67534.3	48723.6	53777.7	53862.6	74800.7	67199	68573.9	86312.5	65469.1	-	-
MADN0589	N-ethylene glycol neuraminic acid	Amino acid and Its metabolites	Amino acid derivatives	C11H19NO10	1	0.5534	1113-83-3	TRUE	FALSE	FALSE	680228	461746	697770	488862	438884	798981	2.21985e+06	2.2215e+06	2.72887e+06	1.57864e+06	1.83395e+06	2.22613e+06	1.42489e+06	947976	1.56513e+06	977756	2.18141e+06	1.552e+06	1.86998e+06	1.62905e+06	1.75666e+06	2.1529e+06	1.81026e+06	1.11033e+06	C03410	ko00520
MW0155528	phosphoribosyl-AMP	Nucleotide and Its metabolites	Nucleotide and Its metabolites	C15H23N5O14P2	3	0.98	1109-75-7	FALSE	TRUE	FALSE	33142.8	23247	30728.5	17313.3	32547.5	41912.3	13868.6	17586.8	22315.6	10983.5	11705.9	13657.5	22583	4318.19	24512.5	170632	22833.5	20708.3	24474.5	31085.4	33697.5	27884	40855.8	33314.3	C02741	ko00340,ko01100,ko01230
MW0139191	(1S,4E,5'R,6R,6'R,7S,8R,10S,11R,12R,14R,15R,16S,18E,20E,22S,25R,27S,28R,29S)-22-ethyl-7,11,15-trihydroxy-6'-(2-hydroxypropyl)-5',6,8,10,12,14,16,28,29-nonamethylspiro[2,26-dioxabicyclo[23.3.1]nonacosa-4,18,20-triene-27,2'-oxane]-3,9,13-trione	Heterocyclic compounds	Heterocyclic compounds	C45H74O10	3	0.5475	11052-72-5	TRUE	FALSE	FALSE	1200.84	2709.78	4814.43	8367.38	13438.5	13274.5	775.596	901.074	617.834	1972.83	3371.28	4201.39	167.599	469.055	412.408	1216.35	1480.04	1983.16	8236.82	4704.66	2093.56	1798.98	1371.67	781.908	-	-
MW0154732	Einecs 234-275-5	Heterocyclic compounds	Heterocyclic compounds	C45H72O12	2	0.6998	11050-94-5	TRUE	FALSE	TRUE	6564.97	7664.94	2571.4	5459.65	2978.18	6213.22	2768.27	4010.54	1171.47	1285.55	3169.68	2019.65	642.599	1368.22	2961.47	3601.11	182.491	1686.86	2607.57	464.818	1076.3	2150.27	1304.69	2114.67	-	-
MW0015605	Agnuside	Benzene and substituted derivatives	Phenolics	C22H26O11	2	0.7411	11027-63-7	TRUE	FALSE	FALSE	67147.2	71360.7	71776.9	69789.8	63961.4	70239.4	38503.2	45919.5	41657.1	37405.2	35585.5	45104.9	44136	55558.5	53963.4	54415.6	47005	52432.8	39879.7	43879.4	37703.8	40650.3	40115.3	38788.1	C09765	-
MW0007585	Mepanipyrim	Benzene and substituted derivatives	Benzene and substituted derivatives	C14H13N3	2	0.5967	110235-47-7	TRUE	TRUE	FALSE	687064	734989	740836	757582	835095	875480	724611	689088	761221	747477	748619	789142	487610	514870	638710	594287	636198	663763	760068	940033	951108	895966	989075	1.05386e+06	-	-
MW0169232	Glutaric acid	Organic acid and Its derivatives	Organic acid and Its derivatives	C5H8O4	2	0.6944	110-94-1	TRUE	TRUE	FALSE	527.456	852.944	1491.62	1916.41	2645.84	1732.37	763.499	971.68	1649.72	1162.64	1949.29	1301.29	35.306	60.587	8.36	78.125	155.563	723.532	2543.93	2468.85	3592.83	2480.85	2511.67	1414.72	C00489	ko00071,ko00310,ko01100
MW0169880	Succinic acid	Organic acid and Its derivatives	Organic acid and Its derivatives	C4H6O4	1	0.7984	110-15-6	FALSE	TRUE	FALSE	18749.4	9744.56	13173	8131.24	13053.8	20473.8	5937.82	5639.41	5798.15	5332.94	6142.9	5813.96	14195.3	9853.2	11084.5	18050.7	10972.3	12475.3	4411.48	4319.12	4717.46	3494.2	3734.66	3324.23	C00042	ko00020,ko00190,ko00250,ko00310,ko00350,ko00360,ko00620,ko00630,ko00640,ko00650,ko00760,ko00920,ko01100,ko01200,ko04024,ko04727,ko04922,ko05230
MW0012179	12-Hydroxyeicosapentaenoic acid, (12R)-	FA	Oxidized lipids	C20H30O3	2	0.6631	109430-12-8	FALSE	TRUE	FALSE	16670.2	25987.3	12185.2	20641.4	12004.4	28291.3	21384.6	23117.9	23495.6	34026.7	21917.2	23639.4	22017.1	42505.6	2656.88	20760.4	12960.8	15030.4	14391.4	11718.8	16435	16092.9	16657.8	17273.5	-	-
MW0103486	Nicotinamide mononucleotide	Nucleotide and Its metabolites	Nucleotide and Its metabolites	C11H15N2O8P	3	0.5349	1094-61-7	TRUE	FALSE	TRUE	169928	119917	202292	178197	209714	229237	157531	197093	222332	182926	149939	214876	114454	153827	132789	159958	162423	140052	186160	146869	155042	169007	153687	139470	C00455	ko00760,ko01100
MW0108714	N-Caffeoyltryptophan	Amino acid and Its metabolites	Amino acid derivatives	C20H18N2O5	3	0.6795	109163-69-1	TRUE	TRUE	TRUE	49615.2	49350.9	49992.1	52096.7	49013.7	53368.6	65047.9	68870.1	65735.4	66939.2	71460.2	69824	32791.8	36432.7	44938.1	49048.2	42190.2	39137.9	47474.9	45612.6	41343.7	49274.3	45826.9	40797.2	-	-	1.38154
MW0124723	Lumichrome	Heterocyclic compounds	Heterocyclic compounds	C12H10N4O2	1	0.9457	1086-80-2	FALSE	TRUE	TRUE	43856.7	42486.8	47791.6	42072.9	43019.5	45593.6	43066.9	43240.7	45642.4	44036.8	46070.7	51555	41967.7	40519.2	43617.1	45641.8	42413	39508.6	39586.3	38271.4	39458.3	41077.1	42522.5	38278.8	C01727	ko00740
MW0054539	1-Eicosanoyl-sn-glycero-3-phosphocholine	GP	LPC	C28H58NO7P	2	0.5837	108341-80-6	TRUE	FALSE	FALSE	892624	838452	871912	776254	842661	791519	155989	726967	805260	871618	144405	847469	1.20268e+06	1.24625e+06	1.14018e+06	1.32017e+06	697384	1.22863e+06	656303	741473	644907	635346	713515	665920	C04230	ko00564,ko05231
MW0000212	Cytochalasin Opho	Hormones and hormone related compounds	Hormones and hormone related compounds	C28H37NO4	3	0.6188	108050-26-6	TRUE	TRUE	FALSE	160793	295321	485728	454756	438545	776272	197979	184318	167187	181912	173655	162415	35423.8	39490	48171.2	211345	276762	226309	390013	527526	486566	334065	435995	344203	-	-
MEDN1458	11β-13,14-dihydro-15-keto Prostaglandin F2α	Hormones and hormone related compounds	Hormones and hormone related compounds	C20H34O5	1	0.9418	107615-77-0	TRUE	FALSE	FALSE	23920.1	22432.1	23295.7	22774.9	24415.9	24124.2	1082.21	8.241	7.655	3.71	3.412	7.498	7983.39	8127.41	7266.16	9666.12	8212.57	8825.69	1862.17	20.547	2.102	10.537	1801.35	29.072	-	-
MW0010504	Anwulignan	Lig-s and Coumarins	Lig-s	C20H24O4	2	0.653	107534-93-0	TRUE	TRUE	FALSE	36239.5	36486.2	38991	35901.5	32709.5	41824.6	63056.6	67890.4	70321.8	69210.8	74061.9	75846.8	36739.3	40520.2	46279.4	50490.2	43174.6	40787.4	53536.5	50921.1	49316.8	50790.4	52232.5	48582.5	-	-
MW0124421	Indole-4-carboxaldehyde	Heterocyclic compounds	Indole and Its derivatives	C9H7NO	1	0.9563	1074-86-8	FALSE	TRUE	FALSE	1.79834e+06	1.83918e+06	1.89362e+06	1.79155e+06	1.85856e+06	1.99102e+06	1.33029e+06	1.27688e+06	1.38582e+06	1.34316e+06	1.27844e+06	1.30376e+06	1.90026e+06	2.04862e+06	1.99125e+06	2.12802e+06	1.75423e+06	1.88956e+06	1.54895e+06	1.62171e+06	1.45563e+06	1.42285e+06	1.59428e+06	1.56848e+06	-	-
MW0161724	Hydron;2-hydroxypropane-1,2,3-tricarboxylate	Aldehyde,Ketones,Esters	Esters	C6H8O7	3	0.8754	106168-20-1 | 106809-03-4 | 117148-05-7 | 125139-08-4 | 125139-09-5 | 125139-13-1 | 153301-06-5 | 16922-05-7	FALSE	TRUE	TRUE	13674.2	30100.9	6351.98	7472.34	6486.2	17846.8	42367.4	27096.7	30403.9	20406.8	32170.9	13167.1	9177.55	3594.35	15081.7	2699.88	22518.8	19288.1	2238.39	2115.43	1908.35	5758.82	8594.7	6462.68	-	-
MW0168596	4-Chlorophenol	Benzene and substituted derivatives	Benzene and substituted derivatives	C6H5ClO	1	0.7493	106-48-9	FALSE	TRUE	FALSE	56146.1	51839.8	59084.2	55712.2	56199.7	60185.3	33300.5	33564.2	37033.4	34352.5	31911.7	34005.6	54556.8	55615.2	53835	58668.7	53115.2	52678.9	44664.6	41318.3	42298.9	39195.5	42424	43937.2	C02124	ko01100
MW0125658	N-benzyl-1-methyl-1H-pyrazolo[3,4-d]pyrimidin-4-amine	Benzene and substituted derivatives	Benzene and substituted derivatives	C13H13N5	2	0.6824	105903-56-8	FALSE	FALSE	TRUE	33828.2	36040.9	34537.9	33527	37326	34899.9	37279.7	34170.3	36743	42444.8	37608.2	36186.6	24993	29692.8	30098.6	36208.1	34417.7	33126.3	29215	37431.8	36207.9	35420	39468.3	32874	-	-
MW0123207	Epsilon-caprolactam	Heterocyclic compounds	Heterocyclic compounds	C6H11NO	3	0.9102	105-60-2	TRUE	TRUE	FALSE	255754	268383	268537	267836	283752	287800	200367	193464	205648	208600	188230	200808	225346	252588	239078	256354	220221	253397	220972	250231	229738	225369	241051	234598	C06593	ko01100
MW0137425	Ascomycin	Heterocyclic compounds	Heterocyclic compounds	C43H69NO12	2	0.7075	104987-12-4 | 11011-38-4	FALSE	TRUE	FALSE	25054.6	18011.6	43112.4	44255.2	4402.96	79087.2	30970.2	28550	26323.5	16044.3	14070	13125.8	25259.3	18989.1	1839.22	1491.71	17471.4	10458.6	37390.9	147933	168537	95587.3	91785.2	37676.8	-	-
MW0011183	(3beta,22E,24R)-Ergosta-4,6,8(14),22-tetraen-3-ol	Alcohol and amines	Alcohols	C28H42O	3	0.8379	104729-39-7	TRUE	TRUE	TRUE	1682.63	875.732	1136.06	1128.47	1716.35	1209.97	7998.86	5712.81	6973.53	6399.16	7051.01	7535.06	112.181	65.202	79.5	213.993	114.25	62.438	52.538	42.655	24.515	300.867	2112.27	498.773	-	-	13.4323
MW0124645	Lansoprazole	Heterocyclic compounds	Heterocyclic compounds	C16H14F3N3O2S	2	0.5579	103577-45-3	FALSE	TRUE	FALSE	296452	335062	410605	401397	497828	422699	267519	271268	282276	344628	274220	322842	349250	578571	354135	685269	383276	463058	197697	128161	156382	165344	152473	162047	-	-
MW0005933	Acetaminophen	Benzene and substituted derivatives	Phenolics	C8H9NO2	1	0.6101	103-90-2	TRUE	TRUE	FALSE	44875.9	46638	45422.3	40655.6	44483.7	45084.8	19203.7	16871.9	19048.9	18377.1	19222.5	18025.5	51992.6	52496.7	49652.8	50339.5	43741.1	47877.4	28128.5	26050.8	22964.1	22935.8	21304.2	20082.5	C06804	ko04976
MW0154884	Pandamine	Alcohol and amines	Amines	C31H44N4O5	3	0.7542	10233-81-5	TRUE	TRUE	TRUE	44249	44561.3	41026.7	47280	42936.8	44659.9	34843.2	29912.7	37302.2	32414.4	30070.1	27025.8	58864.4	62951.1	71301.9	70655	56071.8	65390.6	35125.5	39197.1	39247.8	33642.4	43256.5	45167.3	C10012	-	0.734905
MW0007143	Fenuron	Benzene and substituted derivatives	Benzene and substituted derivatives	C9H12N2O	2	0.7471	101-42-8	FALSE	TRUE	FALSE	129561	123541	135334	126263	132388	136720	88897.1	84787.3	89396.2	84963.2	83082	90607.3	125076	129483	126458	137123	119618	124172	98355.2	111484	105183	93538.7	101915	92152.3	-	-
MW0053734	Glycerophospho-N-Palmitoyl Ethanolamine	GP	PE	C21H44NO7P	2	0.7398	100575-09-5	FALSE	TRUE	FALSE	14757.7	24265	32698.4	25346.7	32096.1	47946.4	51445.5	56391.7	60771.7	56209.9	60368.1	60920.1	18435.7	11841.9	44265.9	44605.8	34584.3	40532.6	35197	41128.6	42942.8	36974.9	46851.3	19542.3	-	-
MW0061027	Pentadecanoic acid	FA	FFA	C15H30O2	3	0.8984	1002-84-2	TRUE	FALSE	FALSE	3291.97	5160.4	5745.32	4253.15	4901.43	3412.24	5967.76	4766.19	5844.3	11651.2	6984.23	10667.8	7795.21	6331.84	7052.81	8942.86	6714.42	6598.66	5108.66	5635.72	3268.33	3928.6	10408.7	7715.65	C16537	-
MW0057020	Dioleoyl phosphatidylcholine	GP	PC	C44H84NO8P	3	0.5504	10015-85-7 | 68737-67-7	FALSE	TRUE	FALSE	1417.48	14770.7	100538	134755	124146	109991	108813	78076	94848.6	64896.8	32141.9	40547.9	33049.7	35973.8	23084.7	12515.2	6138.05	3184.74	206097	152670	71097	127322	102904	94051.5	-	-
MW0193942	Methenamine	Heterocyclic compounds	Heterocyclic compounds	C6H12N4	3	0.6739	100-97-0	TRUE	TRUE	FALSE	494695	502640	525482	505599	539583	564386	381159	367088	403243	392564	353499	391921	414950	447732	438176	477843	408586	445886	419653	486899	434284	415861	454069	477816	-	-
FDATN01470	DL-Citrulline	Others	Medicine	C6H13N3O3	1	0.9972	-	TRUE	TRUE	FALSE	74.08	50295.7	177.939	55.326	171.725	82723.8	290654	239157	284254	325368	255208	285112	60785	81034.4	66534.4	84134.7	62242.6	71409.2	319145	348151	343555	324262	338441	328210	-	-
MW0103699	Uridine-diphosphate-n-acetylgalactosamine	Nucleotide and Its metabolites	Nucleotide and Its metabolites	C17H27N3O17P2	1	0.9755	-	TRUE	FALSE	TRUE	20021	43688.7	15898	431.333	8820.11	20530.6	22090.4	15953.3	14001.7	1352.17	26592.9	20014.9	84633.8	44955.3	49191.2	79935.9	32745.6	63738.6	42812.3	37775.2	40947.9	30025.4	34671.9	37684.8	-	-
MW0054593	LPE(0:0/22:6)	GP	LPE	C27H44NO7P	1	0.9639	-	TRUE	TRUE	TRUE	1.79409e+06	1.86183e+06	1.81036e+06	1.78123e+06	1.97657e+06	2.02259e+06	2.60453e+06	2.0621e+06	2.2889e+06	2.1516e+06	2.69564e+06	1.97301e+06	2.77207e+06	2.44382e+06	2.69848e+06	3.04563e+06	1.98354e+06	2.18539e+06	2.57828e+06	3.17058e+06	3.09481e+06	2.71214e+06	2.44301e+06	2.5048e+06	-	-
MW0054586	LPE(0:0/20:5)	GP	LPE	C25H42NO7P	1	0.9624	-	TRUE	TRUE	FALSE	1.49326e+06	1.75615e+06	1.67895e+06	1.65815e+06	1.81667e+06	1.93198e+06	766410	714556	673738	710173	702239	609497	1.82854e+06	1.97318e+06	2.16492e+06	2.24409e+06	2.33241e+06	2.12455e+06	1.19152e+06	1.155e+06	984495	951531	917546	937133	-	-
MW0054571	LPE(0:0/18:0)	GP	LPE	C23H48NO7P	1	0.9569	-	FALSE	TRUE	TRUE	38666.3	67714.2	59304.1	48085.7	43930.1	52125.9	88395.6	76713.5	75787.6	69863.2	82075.7	86033.6	37601.1	38213.4	61487.9	60929.2	37180.7	40597.4	26795.9	24322.6	8498.77	10150.5	32780.8	28916.7	-	-
MW0195169	Glutathione Reducedform	Amino acid and Its metabolites	Small Peptide	C10H17N3O6S	1	0.9461	-	TRUE	FALSE	FALSE	475833	282144	458592	337215	300610	510857	1.35023e+06	1.18788e+06	1.61107e+06	778195	1.12997e+06	1.22813e+06	940174	639321	888931	644346	1.33632e+06	673449	1.45295e+06	1.14697e+06	1.2913e+06	1.57195e+06	1.28023e+06	853153	C00051	ko00270,ko00480,ko01100,ko01240,ko02010,ko04216,ko04918,ko04976,ko05208,ko05415
MW0109045	4-Chloro-L-phenylalanine	Amino acid and Its metabolites	Amino acids	C9H10ClNO2	1	0.9388	-	TRUE	TRUE	FALSE	1.2727e+06	1.25749e+06	1.33425e+06	1.27369e+06	1.34475e+06	1.40114e+06	959069	929302	971127	937147	894276	995016	1.04744e+06	1.15904e+06	1.08975e+06	1.2514e+06	1.06348e+06	1.10318e+06	1.05018e+06	1.15721e+06	1.12448e+06	1.01336e+06	1.13169e+06	1.12891e+06	-	-
MW0114809	Mannose 6-phosphate	Carbohydrates and Its metabolites	Phosphate sugars	C6H13O9P	1	0.9203	-	FALSE	TRUE	TRUE	228309	218988	94995.6	97573.9	88542.7	319058	89401.9	94397.3	114734	106455	129451	132774	90117.6	129722	92865.2	114359	108623	215598	1.2905e+06	443884	1.45034e+06	1.43265e+06	276744	310535	C00275	ko00051,ko00520,ko01100,ko01240,ko01250,ko04142
MEDN1267	LPE(0:0/22:5)	GP	LPE	C27H46NO7P	1	0.9108	-	TRUE	FALSE	FALSE	79210.2	87437.2	87645.1	81872.6	102307	72482.2	177262	245648	218264	212710	214048	190903	270922	178666	138900	143834	84998.6	123951	249940	232385	232124	226985	186464	177190	-	-
MW0103593	9-[(3S,4S,5R)-3,4-dihydroxy-5-(hydroxymethyl)oxolan-2-yl]-1H-purin-6-one	Nucleotide and Its metabolites	Nucleotide and Its metabolites	C10H12N4O5	1	0.8981	-	TRUE	TRUE	FALSE	943.151	860.357	2149.8	2348.23	2054.52	1522.12	2733.68	1492.71	1436.56	4361.44	2047.76	1442.75	3088.75	6931.63	4252.23	9474.36	5819.58	6847.36	685.567	171.942	327.174	306.945	286.282	201.669	-	-
MW0143813	D-Quinovose	Carbohydrates and Its metabolites	Carbohydrates and Its metabolites	C6H12O5	1	0.8434	-	TRUE	FALSE	FALSE	108480	103566	96265.8	90184.5	117844	111663	69584.8	73776.2	92896.4	80659.6	87379.1	85715.2	131869	128243	98905.5	127900	111270	133475	70076.2	93129.7	77541.9	87110.1	103228	96161.6	C02522	-
MW0147319	Maltose	Carbohydrates and Its metabolites	Sugars	C12H22O11	1	0.8158	-	TRUE	TRUE	FALSE	4.36703e+06	3.82988e+06	4.55201e+06	4.63942e+06	5.93663e+06	5.4343e+06	1.84328e+06	1.79129e+06	1.88406e+06	1.89095e+06	1.89927e+06	1.76277e+06	3.35618e+06	4.35664e+06	3.62027e+06	4.30059e+06	3.84391e+06	4.23579e+06	3.07246e+06	3.06032e+06	2.76715e+06	3.27182e+06	3.00469e+06	2.76801e+06	C00208	ko00500,ko01100,ko02010,ko04742,ko04973
MW0004918	2-Dodecylbenzenesulfonic acid	Benzene and substituted derivatives	Benzene and substituted derivatives	C18H30O3S	1	0.7995	-	FALSE	TRUE	FALSE	44673.8	86697.6	130108	59581.3	70769.9	104384	37321	91467	82195	70476.2	89662.4	50538.3	107509	81278.9	80212.9	69772	65120.2	107455	40735.1	40547	27514.1	31405.3	42711.7	45223.2	-	-
MEDN0832	D-Glucosamine 6-Phosphate	Carbohydrates and Its metabolites	Phosphate sugars	C6H14NO8P	1	0.78	-	TRUE	FALSE	FALSE	13313.4	6855.49	13517.2	14544.7	11618.5	14063.7	11094.8	7542.45	12203.9	9127.48	5755.38	10505.9	3732.58	8540.86	4260.94	8832.93	7745.84	6326.06	13526.6	11318.2	10390.1	11577.5	10856.4	8074.05	-	-
MEDN1285	LPE(0:0/16:0)	GP	LPE	C21H44NO7P	1	0.7772	-	TRUE	FALSE	TRUE	11681.8	22562.3	32001.6	20866.4	12026	19384.8	15541.5	12902.4	17620.7	16179.6	20252.7	25512.3	5543.03	7772.87	4697.41	4806.44	4397.75	6021.62	16448.1	20972.8	10021	18333.7	22853.6	20493.2	-	-
MEDN1649	Barbital	Heterocyclic compounds	Heterocyclic compounds	C8H12N2O3	1	0.7317	-	TRUE	TRUE	FALSE	4.71945e+06	4.74551e+06	5.03228e+06	4.83814e+06	5.13097e+06	5.4222e+06	3.69512e+06	3.57116e+06	3.84288e+06	3.74493e+06	3.47648e+06	3.85475e+06	4.04862e+06	4.37318e+06	4.30352e+06	4.63214e+06	3.99049e+06	4.3845e+06	4.08079e+06	4.69526e+06	4.19415e+06	3.98299e+06	4.41211e+06	4.70018e+06	-	-
MADP0594	Gly-Ala-Pro-Met-Phe-Val-NH2	Amino acid and Its metabolites	Small Peptide	C29H45N7O6S	1	0.7306	-	TRUE	TRUE	FALSE	17511.1	12271	14196.4	5812.5	12083.1	10875.1	27257.4	26196.6	26351.9	23815.2	26211	27741.8	32262	24033.9	38173.6	36713.2	29371.8	30203	11694.5	18220.6	17675.2	15804.2	19995.4	17654.2	-	-
MEDTN01418	2-Hydroxyoctadecanoic acid	FA	FFA	C18H36O3	1	0.6839	-	TRUE	TRUE	FALSE	328251	390888	455280	383176	410792	452570	301501	293202	306505	292194	295371	314838	289230	314031	305383	367144	305377	323845	402478	418363	392149	371332	372023	386418	-	-
MEDN1256	LPI(18:3/0:0)	GP	PI	C27H47O12P	1	0.6543	-	TRUE	TRUE	TRUE	37792	40490	39624	36635	36112	43414.2	35063.1	36241.7	39403.5	37997.9	35233.4	36969.4	42620	48484.9	48535.2	58157.7	38171.3	46282.7	40110.9	49730.8	45750.3	35438	47362.6	48063.6	-	-
MEDN0529	Fluorescein	Benzene and substituted derivatives	Benzene and substituted derivatives	C20H12O5	1	0.6192	-	TRUE	FALSE	FALSE	23171	38852.6	37612.5	26444	33885.1	40373.7	52304	44843.8	48985.5	58454.1	56242.3	57344.8	11373.4	15692.1	22572.7	22033.7	22453.7	32636.7	32610.8	58754.7	48895.6	47413.8	60399.7	60261.5	-	-
MW0126396	Quinoline-4-carboxylic acid	Organic acid and Its derivatives	Organic acid and Its derivatives	C10H7NO2	1	0.6174	-	FALSE	TRUE	FALSE	114177	122356	125356	119622	125058	132361	75805.9	74517.8	85121.5	73593.4	70497.8	76025.3	121908	131633	124434	133014	113528	132605	85086.2	88225.3	79789.7	79028.6	80085	83423.2	C06414	-
MEDN1254	LPI(18:1/0:0)	GP	PI	C27H51O12P	1	0.6036	-	FALSE	TRUE	TRUE	15314.4	21098.1	29533.8	25285	26654.9	20156.9	87879.8	97426.3	92440.5	98970.4	72955.1	102209	20060.4	13096	16711.3	20931.1	20773.1	16351.1	27122.4	16532.5	19507.5	17849.1	24324.3	23499.1	-	-
MW0007548	Manidipine	Benzene and substituted derivatives	Benzene and substituted derivatives	C35H38N4O6	1	0.595	-	TRUE	TRUE	TRUE	81912.4	76583	51921.6	78223.9	77262	86132	70322.1	54810.5	69240.3	59448.3	73210.5	59266.5	130332	116319	127679	117283	94575	92196.5	75422.8	102396	91784.9	87001.7	76729.9	77650	-	-
MW0124123	Flibanserin	Others	Medicine	C20H21F3N4O	1	0.5358	-	TRUE	FALSE	FALSE	516952	474912	536177	558005	531907	635341	374658	355439	354403	356694	328850	394246	360143	429276	412461	448775	370757	401442	344886	416967	362680	346002	371451	412286	-	-
MW0060366	PE-NMe2(18:1(9Z)/18:1(9Z))	GP	PE	C43H82NO8P	2	0.9581	-	FALSE	TRUE	FALSE	33789.1	217469	435364	427763	365249	577714	493997	552538	602433	583367	635696	474149	203921	270861	103835	116022	129021	44881.4	831906	869597	766060	911915	731630	715745	-	-
MW0155032	PG(16:0/18:1(9Z))[U]	Heterocyclic compounds	Heterocyclic compounds	C40H77O10P	2	0.9494	-	TRUE	FALSE	TRUE	393266	316876	411880	300382	247311	279749	216841	245340	264804	276843	290956	304810	76926.5	244700	251791	170956	131400	351077	226422	228478	160883	94162.2	136198	307510	-	-
MW0012846	[2-hydroxy-3-[(9Z,12Z)-octadeca-9,12-dienoyl]oxypropyl] 2-(trimethylazaniumyl)ethyl phosphate	GP	PC	C26H50NO7P	2	0.9482	-	FALSE	TRUE	TRUE	26033.7	35469.1	29687.5	30481.6	31473.5	33505.3	76179.5	75264.9	85166.6	75693.7	92181.2	84459.6	28173.1	24875.1	31660.3	36275	21347.2	21725.9	18143.8	15022.6	14734.9	13045.9	16120.1	16307.6	-	-
MW0055337	Oleoyltaurine	FA	FFA	C20H39NO4S	2	0.9304	-	TRUE	TRUE	TRUE	169141	98997.2	94291.4	164044	221872	182499	100305	211646	96023.1	121104	223543	127163	79977.1	25810.1	74915.4	123154	92879.4	87881	25451.1	10640.3	8506.43	14750.8	17128.3	22779.9	-	-
MW0006925	4-Dodecylbenzenesulfonic acid	Benzene and substituted derivatives	Benzene and substituted derivatives	C18H30O3S	2	0.9276	-	TRUE	FALSE	FALSE	316760	833055	569957	181053	655901	576452	670304	451031	416337	853155	619017	595732	908177	551796	936606	763843	711385	884632	537890	578517	345204	335498	656713	493007	-	-
MW0168303	N-Oleoyl-L-Serine	Amino acid and Its metabolites	Amino acid derivatives	C21H39NO4	2	0.9172	-	TRUE	FALSE	TRUE	3381.88	3746.2	5617.88	3919.14	1012.07	4889.29	26470.5	26330	31216.4	30538.1	31827.9	36736.8	14020.3	15450.3	25169.3	27688.3	17979.2	24401.1	27250.1	57842.5	39416.6	33628.9	47649.2	37723.3	-	-
MW0154299	N-Arachidonoyl-3-hydroxy-Aminobutyric Acid	Amino acid and Its metabolites	Amino acid derivatives	C24H39NO4	2	0.91	-	FALSE	TRUE	FALSE	2273.56	47.18	122.047	8.941	16.458	54.912	7222.52	9223.47	7728.9	8384.49	9057.32	8922.19	504.718	678.292	904.466	896.553	429.25	478.636	380.858	391.853	283.191	276.931	492.648	341.093	-	-
MW0013226	2-(19-Hydroxynonadeca-5,8,11,14-tetraenoylamino)ethanesulfonic acid	FA	Oxidized lipids	C21H35NO5S	2	0.9097	-	FALSE	TRUE	TRUE	394.848	592.862	639.369	223.011	626.381	698.587	10298.8	19748	16708.2	34819.9	19681.8	23027.7	893.2	1169.19	45.484	47.659	55.226	1430.27	3455.71	2638.22	1277.82	17.298	76.42	1342.99	-	-
MW0151682	Ile-Nap-OH	Amino acid and Its metabolites	Small Peptide	C24H24N2O6	2	0.9017	-	TRUE	TRUE	FALSE	90986.9	92097.6	89543.3	96981.9	84481	91614.4	89804.6	77997.2	91539.8	94125.7	81866.3	94323.4	92531.9	109342	107010	138132	105764	125816	83624.5	79422.2	76139.9	65734.9	74809.9	78867.1	-	-
MW0012811	1-Hexadecanoyl-2-(9Z-octadecenoyl)-sn-glycero-3-phospho-(1'-myo-inositol)	GP	PI	C43H81O13P	2	0.8988	-	TRUE	FALSE	FALSE	50040.8	108503	140566	119202	121988	122637	134264	108118	177263	103655	103978	115902	86288.2	57190.4	87318.5	9682.83	20962.8	10075.2	125763	131759	109086	160731	204993	148206	-	-
MW0108727	N-cis-octadec-9Z-enoyl-L-Homoserine lactone	Aldehyde,Ketones,Esters	Esters	C22H39NO3	2	0.8967	-	TRUE	TRUE	TRUE	344062	354888	368385	349802	351708	360582	368402	368271	370591	317722	357645	403554	1.14032e+06	1.23761e+06	1.36723e+06	1.4442e+06	1.36074e+06	1.34157e+06	1.5831e+06	1.64558e+06	1.54247e+06	1.46059e+06	1.46331e+06	1.51992e+06	-	-
MW0152618	Leu-Nap-OH	Amino acid and Its metabolites	Small Peptide	C24H24N2O6	2	0.8873	-	TRUE	FALSE	FALSE	83060	82434.4	86608.3	81842.4	81441.3	90569.6	82738.3	78846.8	81776.9	78833.7	76290.4	83287.1	93811.4	107140	101925	113186	90403.8	98511.5	66922.6	76281.5	71015.4	85915.6	73543.2	76661.5	-	-
MW0145931	Asn-Tyr-Glu-Asp	Amino acid and Its metabolites	Small Peptide	C22H29N5O11	2	0.8867	-	FALSE	TRUE	TRUE	6446.53	9376.99	12313.9	10260.2	13550.5	11927.7	9442.34	6521.44	6072.74	18907	11141.7	9164.08	5821.82	13697.9	6643.29	9400.45	7009.66	10627.8	4808.24	2868.87	3801.66	2099.39	3666.83	2795.5	-	-
MW0153024	Lys-Leu-Ala-Glu	Amino acid and Its metabolites	Small Peptide	C20H37N5O7	2	0.8827	-	FALSE	FALSE	TRUE	10458.2	22411.6	15801.4	21882.8	23066.2	16347.8	25811.8	50040.8	28858.4	56739.5	39983.9	61430.3	10950.9	11817.3	10936.2	14251.9	11742.7	95.659	15142.1	35.221	13133.6	10054.6	17559.9	11789	-	-
MW0159024	Val-His-Ile-Glu	Amino acid and Its metabolites	Small Peptide	C22H36N6O7	2	0.882	-	TRUE	FALSE	FALSE	2.532	1.463	4.701	7.451	3.391	5.815	884.606	501.326	605.153	1139.6	1048.17	833.484	6.318	8.756	7.701	14.105	9.591	10.108	1207.06	1840.42	1366.18	690.06	1163.95	1433.04	-	-
MW0155501	Phe-TyrMe-OH	Amino acid and Its metabolites	Small Peptide	C24H22N2O7	2	0.8766	-	TRUE	TRUE	FALSE	44324.2	45009.1	42500.5	40472.1	40821.3	46150.8	41659.4	40980.6	45146	39755.3	35910.7	45032.2	52283.6	61341.6	60296.2	66467	52690.5	59793	28682.7	35584.3	33479.6	29365.6	34599.5	19335.6	-	-
MW0151357	Ile-Asn-Val-Asp	Amino acid and Its metabolites	Small Peptide	C19H33N5O8	2	0.8754	-	TRUE	FALSE	FALSE	988.949	636.539	1586.4	1017.05	1160.95	1346.21	18690	13526.2	18812.6	28661.1	17742.6	23832.2	1173.24	1913.44	2148.87	1236.96	2544.19	1561.8	14609.6	29614.3	24229	16304.1	28694.9	37869.2	-	-
MW0058014	LPE(14:0/0:0)	GP	PE	C19H40NO7P	2	0.8697	-	FALSE	TRUE	FALSE	1900.43	2103.8	2285.23	668.561	1206.78	1377.97	11039	12137.8	12659.4	10197.3	13304.3	11392.5	1909.15	1475.94	3439.76	2294.99	1455.87	2041.32	3692.49	3343.99	4211.97	3064.67	4518.36	3822.69	-	-
MW0153929	Misoprostol(free acid)-d5	Hormones and hormone related compounds	Hormones and hormone related compounds	C21H31D5O5	2	0.8678	-	TRUE	FALSE	TRUE	32395.7	31447.2	32037	30243.2	27524.4	36437.7	66438.7	70158.1	72145.6	70995.3	74664.7	79450	58.673	12.022	6.015	15.805	11418.1	20.841	27283.8	32852.7	21610.8	19586	77.665	23910.4	-	-
MW0134593	5-Hydroxypseudobaptigenin	Flavonoids	Flavonoid	C16H10O6	2	0.8565	-	TRUE	FALSE	FALSE	28785.6	30635.9	33768	34532.8	34816.9	39028.3	20803.5	21492.3	22339.4	20788.4	20607.9	22741.9	26562.9	31628.1	29067.7	33352.8	27066.9	28303.9	20979	22972.8	22549.4	21455.9	21095.4	25143.5	C19727	-
MW0151377	Ile-Asp-Tyr-Lys	Amino acid and Its metabolites	Small Peptide	C25H39N5O8	2	0.8481	-	TRUE	TRUE	TRUE	2.01774e+06	2.34406e+06	2.10229e+06	2.03488e+06	2.28341e+06	2.378e+06	1.80192e+06	1.72102e+06	1.75685e+06	1.76851e+06	1.95332e+06	1.86986e+06	2.57641e+06	2.93544e+06	2.85312e+06	3.1346e+06	2.03951e+06	2.29673e+06	1.96432e+06	2.21385e+06	2.23281e+06	2.06469e+06	2.41042e+06	2.40357e+06	-	-
MW0158456	Tyr-Glu-Gln-Asp	Amino acid and Its metabolites	Small Peptide	C23H31N5O11	2	0.8476	-	FALSE	TRUE	TRUE	2268.99	4752.02	4291.18	2202.97	3403.91	4756.73	9539.28	7916.58	7808.97	5193.45	8291.37	7793.46	1855.08	2329.61	2890.25	4128.71	2900.92	2421.65	3434.02	3480.18	3271.29	3044.95	4138.53	4246.94	-	-
MW0153348	Malyngamide C acetate	Aldehyde,Ketones,Esters	Ketones	C26H40ClNO6	2	0.8472	-	FALSE	TRUE	FALSE	2.716	3.571	72.775	3.598	2.126	88.183	2098.04	1363.02	2095.49	1998.08	2213.15	2447.93	6.22	16.677	6.183	20.548	4.379	7.053	2984.69	3524.36	2962.16	2304.54	2780.84	3139.26	-	-
MW0158707	TyrMe-Met-OH	Amino acid and Its metabolites	Small Peptide	C21H24N2O7S	2	0.8432	-	FALSE	TRUE	TRUE	1069.1	2463.41	3296.15	2304.38	521.012	3101.32	3536.16	3218.12	3573.41	3665.6	4140.05	5733.11	1727.8	2358.16	521.867	760.924	357.042	353.652	1305.82	688.759	2617.77	2203.42	1595.12	1967.78	-	-
MW0150880	His-Asp-Tyr-Lys	Amino acid and Its metabolites	Small Peptide	C25H35N7O8	2	0.8432	-	FALSE	TRUE	FALSE	4.122	3.17	0.436	3.195	3.138	1.04	579.473	537.329	676.047	742.115	664.772	849.834	4.213	1.215	5.203	6.943	3.549	4.165	1023.4	1225.17	1099.55	887.744	1134.67	1150.74	-	-
MW0155334	Phe-Ser-Lys-Glu	Amino acid and Its metabolites	Small Peptide	C23H35N5O8	2	0.843	-	FALSE	TRUE	FALSE	71.703	1.214	5.263	1.69	2.029	3.935	1101.58	832.379	1173.22	1833.41	1131.46	1817.16	182.675	3.689	4.432	0.383	9.518	5.482	1398.68	4014.96	3189.07	2183.62	3823.3	5106.56	-	-
MW0011922	1,2-Dipentadecanoyl-sn-glycero-3-phosphocholine	GP	PC	C38H76NO8P	2	0.8414	-	TRUE	FALSE	TRUE	11705.9	30165	53534.7	33027.3	34850.2	43392.4	14683.4	12218.3	20857.6	28030.7	15871	11042.5	16953.2	126.873	18293	20784.5	2381.96	4345.48	28945.5	29381	32808.9	10797.6	4307.09	6449.11	-	-
MW0145518	Arg-Thr-Ile-Glu	Amino acid and Its metabolites	Small Peptide	C21H39N7O8	2	0.8405	-	TRUE	FALSE	FALSE	217718	290197	433554	410875	365609	519262	238585	272319	300835	320802	309085	254841	71666.4	59908.1	180339	296479	243480	132873	406057	408852	342460	268450	347247	181699	-	-
MW0006838	Dihydroconiferyl alcohol	Benzene and substituted derivatives	Phenolics	C10H14O3	2	0.8399	-	TRUE	FALSE	FALSE	11706.9	10673.3	12081.1	11681.4	11983.6	15199.7	884.495	4.802	6.976	10.426	29.99	13.826	12562.6	16565.5	15271.9	18860	15430.5	19198.8	14.684	1795.01	1644.85	13.085	4.37	18.756	C10448	-
MW0152324	Leu-Glu-Lys-Glu	Amino acid and Its metabolites	Small Peptide	C22H39N5O9	2	0.8285	-	TRUE	FALSE	TRUE	38965.3	47574.4	97168.7	101273	88816	102848	51899.3	65478.1	90161.6	92656.4	87724	72411.6	10627.3	10289.1	31805.5	44737	49962.6	36878.7	88062.6	102678	63791.5	91100.8	61353.7	53842.9	-	-
MW0002287	2,4-Dinitrophenol	Benzene and substituted derivatives	Phenolics	C6H4N2O5	2	0.8227	-	TRUE	TRUE	FALSE	397943	397848	417615	391538	425764	442097	320030	297384	315654	304321	286140	315021	326530	355078	361632	395652	329629	353748	336479	380831	365426	339162	373241	375905	C02496	-
MW0151036	His-Phe-Arg-Asp	Amino acid and Its metabolites	Small Peptide	C25H35N9O7	2	0.8199	-	TRUE	FALSE	TRUE	15305.6	24657.7	24767.2	22712.3	17584.9	22691.8	17657.3	22536	24705.5	19959.5	25791.1	17335.2	4427.11	5907.41	13417.3	23515.5	11905.4	14526.5	22472.2	10680.8	16249.8	12361.5	16201.1	25071.9	-	-
MW0150910	His-Gln-Val-Lys	Amino acid and Its metabolites	Small Peptide	C22H38N8O6	2	0.8166	-	TRUE	TRUE	TRUE	59418.9	61254.1	79293.9	82240.9	73450.3	97642.3	397317	389834	405877	406302	421878	435815	23872.9	22541.5	39172.4	30152.7	35971.5	22701.9	165123	191898	171558	123775	179942	228028	-	-
MW0110954	Chlorsulfuron	Heterocyclic compounds	Heterocyclic compounds	C12H12ClN5O4S	2	0.797	-	TRUE	FALSE	FALSE	73020.7	81500.2	85207.6	81032.7	83595	84561.2	60310.4	54979.4	60411.5	56808.9	55078.9	60226.6	66335.8	74086.8	67978.1	73588.3	67431.4	71285.2	53831.5	57554.2	61477.2	55186.4	55748.3	57904.5	C05071	-
MW0194178	2-Amino-3,4-dihydroxy-2-(hydroxymethyl)-14-oxo-6-eicosenoic acid	FA	Others	C21H39NO6	2	0.7966	-	FALSE	TRUE	FALSE	154373	69.571	200574	181843	196152	224707	133438	135484	138782	144680	143044	159304	136022	148310	143609	172664	143577	152301	189281	196752	184424	174634	174959	181728	-	-
MW0062217	Prostaglandin A2-biotin	Hormones and hormone related compounds	Hormones and hormone related compounds	C35H56N4O5S	2	0.7956	-	TRUE	TRUE	TRUE	592942	686702	746052	678235	739701	794945	335750	167547	241941	405783	336841	394679	503366	555977	545186	640858	526722	550611	672304	1.17059e+06	828555	542203	956633	1.14862e+06	-	-
MW0158736	U-46619 Glycine methyl ester	Aldehyde,Ketones,Esters	Esters	C24H39NO5	2	0.7943	-	FALSE	TRUE	TRUE	1476.9	2335.64	1805.67	1742.18	2148.22	911.863	13354.4	23528.7	14926.2	24848.1	21601.2	25538	4183.34	18.069	10.52	26.584	4240.71	3431.03	5639.52	14.528	4047.72	20.411	15.017	19.87	-	-
MW0156741	Ser-Glu-Phe-Arg	Amino acid and Its metabolites	Small Peptide	C23H35N7O8	2	0.7894	-	TRUE	FALSE	FALSE	28955.2	24147.9	35827.8	21053.2	17400	20976.7	11810.3	13749.1	16971.2	13894	11736.9	15570.9	20334.8	70348.6	45572.2	47983.2	69533.7	42112.4	9388.18	7623.55	11177.1	7764.66	21885.5	15994.4	-	-
MW0114876	NCGC00386087-01_C43H60N2O12_(2S)-N-[(2E,4E,6S,7R)-7-{(3S,4R)-3,4-Dihydroxy-5-[(1E,3E,5E)-7-(4-hydroxy-2-oxo-1,2-dihydro-3-pyridinyl)-6-methyl-7-oxo-1,3,5-heptatrien-1-yl]tetrahydro-2-furanyl}-6-methoxy-5-methyl-2,4-octadien-1-yl]-2-{(2R,3R,4R,6S)-2,3,4-trihydroxy-5,5-dimethyl-6-[(1E,3E)-1,3-pentadien-1-yl]tetrahydro-2H-pyran-2-yl}butanamide	Heterocyclic compounds	Heterocyclic compounds	C43H60N2O12	2	0.7879	-	FALSE	TRUE	FALSE	601247	715979	781127	700831	202.668	828960	184112	94815.5	81226.3	498821	206619	251981	529774	575202	559345	672487	425.125	593178	572383	1.23516e+06	917113	410442	666532	1.00755e+06	-	-
MW0155408	Phe-Val-His-Arg	Amino acid and Its metabolites	Small Peptide	C26H39N9O5	2	0.7822	-	FALSE	TRUE	TRUE	64758.7	77954.1	80167.3	48985.9	71784.7	82638.4	73824.8	77630.8	67496.4	64098.2	90060.3	67346.3	92466	111245	98197.6	52386.5	62655.3	88731.7	68496.2	109408	104677	96115.8	111873	107739	-	-
MW0006787	Dichlorprop	Benzene and substituted derivatives	Benzene and substituted derivatives	C9H8Cl2O3	2	0.761	-	TRUE	TRUE	FALSE	416638	436655	467871	478160	475205	512770	348968	369212	381925	384755	362257	381914	291772	344021	355607	383424	325960	365624	403034	473805	465126	423675	488682	508830	C11020	-
MW0158488	Tyr-His-Phe-Lys	Amino acid and Its metabolites	Small Peptide	C30H39N7O6	2	0.7591	-	TRUE	TRUE	FALSE	31773.1	38402.9	40762.4	30125.2	30705	36364.2	67863	62818.4	74466.6	68692.3	71561.5	70935.3	53384	50149	51992.5	56174.8	40038.2	45390.2	53117.7	60286.3	54994.6	48334.2	66522.2	62227.9	-	-
MW0053732	2,3-Dihydroxypropyl 2-[(octadec-9-enoyl)amino]ethyl hydrogen phosphate	GP	LPG	C23H46NO7P	2	0.7588	-	FALSE	TRUE	FALSE	567610	443709	431365	1.11902e+06	1.40014e+06	2.4814e+06	1.60323e+06	1.36149e+06	1.37857e+06	1.34776e+06	1.3929e+06	1.16428e+06	1.35603e+06	1.05302e+06	1.36744e+06	1.23801e+06	1.03601e+06	698203	2.36047e+06	2.99587e+06	2.46456e+06	1.7225e+06	2.10108e+06	2.38894e+06	-	-
MW0154271	Nap-Asp-OH	Amino acid and Its metabolites	Small Peptide	C22H18N2O8	2	0.7533	-	TRUE	FALSE	FALSE	120514	130117	161464	193050	143545	154565	194835	172752	198447	203626	192439	219329	79906.2	118736	102157	123371	98642.7	113377	130382	237195	268672	194374	312415	294664	-	-
MW0157815	Thr-Thr-Gly-Leu-Ile	Amino acid and Its metabolites	Small Peptide	C22H41N5O8	2	0.7527	-	TRUE	TRUE	FALSE	402943	574715	445268	466460	360408	637097	428048	494651	410542	343264	234452	214027	398405	229402	260987	319151	279479	280066	812617	736524	836712	618534	669503	920552	-	-
MW0158510	Tyr-Ile-Val-Glu	Amino acid and Its metabolites	Small Peptide	C25H38N4O8	2	0.7504	-	FALSE	TRUE	FALSE	39644.2	50824.4	52289.1	46202.7	38677.8	51129.6	51573.7	47458.9	52397.9	50828.5	51986.8	63403.8	47125.6	55391.8	71888.9	89718.8	52425.5	48298.1	38631.1	34036.8	38717.8	30622.9	36939.7	34899.9	-	-
MW0150445	Gly-Phe-Asn-Thr-Phe	Amino acid and Its metabolites	Small Peptide	C28H36N6O8	2	0.7483	-	FALSE	TRUE	FALSE	55353.2	41015.6	42674.7	58559.7	34815.7	59695.9	17448.9	14598.5	11141	13475.3	15565.6	13742.3	35804.8	52820.6	66655.6	45951.1	53136.9	45002.5	29564.8	20678.5	30512.4	31435.5	32738.9	24666.7	-	-
MW0169194	Amebacilin	Heterocyclic compounds	Heterocyclic compounds	C26H34O7	2	0.7476	-	TRUE	FALSE	TRUE	54589.4	72408.9	71897.3	65004.6	18446.8	83903.6	73139.5	64841.9	75673.7	72321.3	65029.4	77292.7	172426	95806.9	98772.1	117380	109439	89650.6	69082.7	75640.9	59797.9	62505.3	66444.7	62481.5	-	-
MW0146362	Aspartylmethionine	Amino acid and Its metabolites	Small Peptide	C9H16N2O5S	2	0.7447	-	TRUE	FALSE	FALSE	61209.1	59660.7	65962.2	63038.1	66103.7	66067.9	47554.3	41379.5	47980.1	48943.7	47121.1	46589.3	74870.3	81071.2	75220	82266.5	67334	74779.7	47835.9	46870.2	43025.4	44686	45108.4	45756.1	-	-
MW0155422	Phe4Cl-Asp-OH	Amino acid and Its metabolites	Small Peptide	C18H15ClN2O8	2	0.7435	-	TRUE	FALSE	FALSE	91132.1	103136	110227	102208	116423	119486	78640.2	76803	74695.3	69668.5	56254.6	92780.1	83250.8	92753	98265.2	99759.5	80444.1	89987.7	79726	82035.4	88638.9	77406.3	80639.5	80909.7	-	-
MW0013006	1-Stearoyl-2-myristoyl-sn-glycero-3-phosphocholine	GP	PC	C40H80NO8P	2	0.7433	-	TRUE	FALSE	FALSE	572821	727761	607780	670243	798481	139999	337861	364115	227781	297944	401748	486157	2440.18	119813	258670	249564	1432.73	279885	679395	769075	427753	357744	91775.5	79626.7	-	-
MW0139075	N-(4-methyl-2-oxochromen-7-yl)icosa-5,8,11,14-tetraenamide	Alcohol and amines	Amines	C30H39NO3	2	0.7418	-	TRUE	TRUE	TRUE	18274.4	18196.2	20088.4	14782	15642.8	19245.8	54528.4	56239.3	63684.1	59311.2	63859.8	69842.4	5430.01	7129.94	10844.9	12780.2	7844.97	9924.8	20989.3	24436.1	17976.1	15769.2	17446.9	22657.1	-	-
MW0006100	Aurin	Benzene and substituted derivatives	Benzene and substituted derivatives	C19H14O3	2	0.7398	-	FALSE	TRUE	TRUE	53053.4	54929.6	53928.6	50707.8	48706.8	61762.6	89034.9	86903.2	86600.9	88033.3	98255.3	104111	52849.8	55497.2	64691.2	74080.4	58717.5	50804.3	57526	57360.7	57441.7	56701.4	58056	56829.7	C14213	-
MW0049056	trans-Crotonyl CoA	CoEnzyme and vitamins	CoEnzyme and vitamins	C25H40N7O17P3S	2	0.7373	-	FALSE	TRUE	TRUE	1102.08	3256.65	4851.31	3917.79	3965.92	5154.32	985.207	2989.62	2249.42	2124.37	1961.32	3077.68	2192.26	2072.55	2467.35	2710.2	3023.43	3302.22	5194.23	10162.3	10545.1	10948.7	9694.93	9648.7	-	-
MW0125356	N-(3-amino-3-oxopropyl)-5-(dithiolan-3-yl)pentanamide	Amino acid and Its metabolites	Amino acid derivatives	C11H20N2O2S2	2	0.7358	-	FALSE	TRUE	FALSE	72483.4	122439	126889	66902.5	63187.4	101976	65149	59277.8	61939.7	65078.6	63802.2	68203.4	122291	72934.4	117097	126013	52934.6	78778.7	110334	74999.9	77963.6	75522	112284	153826	-	-
MW0149921	Glu-Arg-Phe-Asp	Amino acid and Its metabolites	Small Peptide	C24H35N7O9	2	0.7333	-	TRUE	TRUE	FALSE	20114.5	15909.2	17889.6	12808.8	13857.9	17310.2	20842.9	20308.3	19617.3	17276.8	16137.1	19710	26446.3	31965.3	29084.6	32584.3	21445.2	22420.6	17576.7	16008.9	14895	12111.9	11016.1	14572.2	-	-
MW0168457	1-Hexadecyl-sn-glycerol 3-phosphate	GP	LPA	C19H41O6P	2	0.7295	-	FALSE	TRUE	FALSE	637263	945415	1.11628e+06	859352	736560	1.00629e+06	1.0317e+06	1.08192e+06	1.09379e+06	955818	1.08743e+06	1.32719e+06	724049	841015	1.03949e+06	1.45086e+06	878798	774339	889677	868779	860699	674947	824865	782301	-	-
MW0157688	Thr-Ile-Lys-Glu	Amino acid and Its metabolites	Small Peptide	C21H39N5O8	2	0.7281	-	FALSE	TRUE	FALSE	16138.6	14356.6	9876.98	9997.05	10111.1	11020.6	625.116	290.897	241.607	374.594	335.21	296.217	5118.64	13914.4	13851.4	11969.4	10607.6	13016	1580.23	1141.03	797.174	454.421	553.508	488.861	-	-
MW0015479	12(13)Ep-9-KODE	FA	Oxidized lipids	C18H30O4	2	0.7263	-	FALSE	TRUE	FALSE	2069.18	2405.8	2333.3	605.281	2696.95	1647.19	3669.51	3417.61	4061.04	5908.2	3692.82	5867.61	2689.54	3010.82	4385.56	4310.21	1655.33	2133.52	1597.56	3074.08	3706.91	1710.27	3425.59	2145.71	-	-
MW0194316	L-Asparagine, N-[2-(acetylamino)-2-deoxy-beta-D-glucopyranosyl]-	Amino acid and Its metabolites	Amino acid derivatives	C12H21N3O8	2	0.7245	-	TRUE	TRUE	FALSE	30617.6	33160.9	37853.4	36121	35073.4	36688.7	23915.5	25764.4	24871.3	22967.1	24085.2	27817.2	23835.6	34735.8	30407.9	32565.3	25215.7	31470.8	25128.5	29847.6	28982.3	28350.6	27285.9	26927.8	-	-
MW0144650	Ala-Leu-Val-Arg	Amino acid and Its metabolites	Small Peptide	C20H39N7O5	2	0.7223	-	TRUE	FALSE	FALSE	28728	27755.8	26427.3	28149.3	22133.1	25494.1	30582.6	38943.5	36259.4	36703.8	45809.9	44565.3	15280.2	18411.1	16098.7	14849.6	15539.3	13059.4	43858.7	45906.7	41553.9	41646.2	39250.7	45440.3	-	-
MW0158444	Tyr-Gln-Thr-Lys	Amino acid and Its metabolites	Small Peptide	C24H38N6O8	2	0.7218	-	FALSE	TRUE	FALSE	14235.9	14716	16557.8	11602.9	9741.04	13201.2	17092.4	19209	24685.7	17015	23382.4	22004	15948.5	15394	25092.3	29150.5	14415.6	13970.4	9710.42	8776.51	8511.78	9741.71	10315.1	11082.3	-	-
MW0007161	Fluazifop	Benzene and substituted derivatives	Benzene and substituted derivatives	C15H12F3NO4	2	0.7215	-	FALSE	TRUE	FALSE	30640.8	26648	32425.6	32452.2	35367.4	32927.4	32033.7	33156.4	32633.5	37486.2	36858.7	36565.3	30445.4	38815.6	35822.7	44969.9	32014.5	34441.7	25524.9	23526.3	21773.2	19797.1	22936.4	26552.4	C18527	-
MW0006518	Cetaben	Benzene and substituted derivatives	Benzene and substituted derivatives	C23H39NO2	2	0.7213	-	TRUE	TRUE	TRUE	49317.4	48853.5	52509.7	53194.6	47833.9	58592.2	131427	132502	128618	130296	138226	148977	19808.6	10203.5	19904.2	13618.3	19910.6	16540.8	78888.4	83449.7	72551.7	73014.1	90312.9	93363.3	-	-
MW0006069	antimycin A1	Benzene and substituted derivatives	Benzene and substituted derivatives	C28H40N2O9	2	0.721	-	TRUE	FALSE	FALSE	11661.9	11623.2	11748	10092	9348.97	12959.6	16298.3	17130.3	23032.3	17162.8	22416.4	26971.2	16375.3	21166.8	22338.8	31892.5	14438.6	14768.4	15037.7	13012.5	16963.7	12538.6	16341.9	20185.2	C11339	-
MW0054672	Malyngamide I	Alcohol and amines	Amines	C26H42ClNO5	2	0.7208	-	TRUE	FALSE	FALSE	716777	836259	1.2527e+06	1.01337e+06	896633	1.29657e+06	465520	528912	570109	542391	491514	506038	246432	225738	600712	860964	850221	367545	819271	868165	785868	457672	695734	389303	-	-
MW0158430	Tyr-Gln-Asn-Glu	Amino acid and Its metabolites	Small Peptide	C23H32N6O10	2	0.7202	-	FALSE	TRUE	FALSE	1714.04	910.037	2805.89	1925.03	2288.68	3026.97	9467.73	8541.44	10497.2	7094.65	7632.02	9046.84	926.07	1943.89	1776.97	1587.99	2380.39	2123.63	13204.2	12738.3	11525.3	11095.7	11510.6	10128.4	-	-
MW0151313	Ile-Ala-Leu-Arg	Amino acid and Its metabolites	Small Peptide	C21H41N7O5	2	0.72	-	TRUE	TRUE	TRUE	6012.06	6162.88	6522.59	6317.68	5201.37	6107.31	12466.8	11138.8	13874.6	12785.3	13555.9	14770.7	1520.04	1363.21	1836.17	1883.35	635.211	582.782	12.958	1391.62	12.98	1418.88	1145.12	1694.5	-	-
MW0062166	Pregnenolone sulfate	Hormones and hormone related compounds	Hormones and hormone related compounds	C21H32O5S	2	0.7175	-	FALSE	TRUE	FALSE	303.848	256.679	523.703	1599.8	867.027	897.75	4025.25	5735.51	2756.57	5856.06	3416.75	4004.31	226.811	2343.36	1371.22	3836.23	1340.98	587.372	1573.38	626.878	812.76	1542.06	499.834	689.496	C18044	ko00140,ko01100
MW0168814	Bentazone	Benzene and substituted derivatives	Benzene and substituted derivatives	C10H12N2O3S	2	0.717	-	TRUE	TRUE	TRUE	11935.8	10771.3	11297.1	12473.2	14267.5	18176.7	7253.64	8862.18	7350.44	9638.56	8937.22	6975.41	13181.6	21703.6	20107.3	28482.4	21837.4	24108.4	21407	28288.9	21201.7	19187.4	20995.6	26133.5	C10965	-
MW0114674	Ketanserin	Heterocyclic compounds	Heterocyclic compounds	C22H22FN3O3	2	0.7153	-	FALSE	TRUE	FALSE	188121	165745	338240	206899	238033	256446	144459	125682	147594	143419	134630	171112	232723	227160	327566	134843	370034	288264	155327	253288	220322	154791	213469	252149	C07464	-
MW0145679	Asn-Arg-Phe-Lys	Amino acid and Its metabolites	Small Peptide	C25H41N9O6	2	0.7136	-	TRUE	TRUE	FALSE	8630.35	8952.77	12819.8	9926.39	6181.03	10073.8	14017	11535.6	13509.7	13089	14640.3	14633.4	11996.2	14739.7	17718.8	11950.3	15910	9436.56	5878.83	5400.44	7266.33	7625.42	7812.03	5361.65	-	-
MW0157865	Thr-Val-Leu-Thr-Ser	Amino acid and Its metabolites	Small Peptide	C22H41N5O9	2	0.71	-	TRUE	TRUE	FALSE	22567	26329.6	31454.7	25221.6	21188.3	27815.3	25286.4	28170.5	28653.4	29700.3	30074.3	35997.8	29878.3	36864.2	41040.5	48605.9	32267.6	30954	20885.9	17147.8	20446.2	17625.7	21251.2	22728.6	-	-
MW0152284	Leu-Gln-Asn-Arg	Amino acid and Its metabolites	Small Peptide	C21H39N9O7	2	0.705	-	FALSE	TRUE	FALSE	62526.4	76980.1	50555.8	48014.5	46998.9	63825.3	30683.3	10536.6	20204.1	14540.8	13221.7	11284.9	77519	53936.1	84450.5	121340	44127.2	106718	12129.7	8990.02	4929.75	8593.74	8852.39	3747.68	-	-
MW0007440	Isoxaben	Benzene and substituted derivatives	Benzene and substituted derivatives	C18H24N2O4	2	0.6978	-	TRUE	FALSE	FALSE	7097.28	6345.6	10759.3	8254.47	8013.34	6483.22	21064.6	17154.4	21850	38949	20175.6	29681.5	10488.7	14760.9	12651.7	14079.3	14800.3	11940.5	12053	34871.9	24821.8	15466.4	33359.2	44414.6	C18504	-
MW0149761	Gln-Lys-Phe-Arg	Amino acid and Its metabolites	Small Peptide	C26H43N9O6	2	0.6947	-	FALSE	TRUE	TRUE	3235.92	3267.95	3184.53	2129.85	2904.14	3033.62	5822.68	2891.75	4463.23	3371.97	3957.79	3668.84	2335.85	4037.16	1844.29	3809.01	3657.28	2517.08	1111.13	1110.17	906.659	582.32	1057.83	762.452	-	-
MW0122774	Allobarbital	Heterocyclic compounds	Heterocyclic compounds	C10H12N2O3	2	0.6907	-	TRUE	FALSE	FALSE	32723.5	34097.8	34835.1	34876.4	33387	37268.8	23411.1	22285.5	24348.7	22999.7	23681.3	23638.4	29232.9	32722.5	31777.9	34183.5	29746.2	30589.1	24039.4	26767	26611.6	22620.8	24842.5	25259.2	-	-
MW0011889	1,2-Dimyristoyl-sn-glycero-3-phospho-l-serine	GP	PS	C34H66NO10P	2	0.6884	-	TRUE	TRUE	FALSE	285.94	356.917	422.048	640.613	291.575	403.752	3246.64	3241.36	3194.93	4864.61	4016.3	4441.35	144.413	150.585	157.897	139.472	470.882	177.792	2670.43	2169.68	2797.53	2008.99	2152.33	2395.58	-	-
MW0008696	N-(2,2,2-Trifluoroethyl)-N-{4-[2,2,2-trifluoro-1-hydroxy-1-(trifluoromethyl)ethyl]phenyl}benzenesulfonamide	Benzene and substituted derivatives	Benzene and substituted derivatives	C17H12F9NO3S	2	0.6883	-	TRUE	FALSE	FALSE	110308	102674	112990	102466	108360	107498	91971.9	87246.1	100297	100496	93834.2	102723	115723	127671	128156	148627	109917	112695	113483	113111	96200.9	83761	92736.2	75837.7	C15630	-
MW0155333	Phe-Ser-Leu-Phe-Asp	Amino acid and Its metabolites	Small Peptide	C31H41N5O9	2	0.6878	-	TRUE	TRUE	TRUE	64292.7	68888.6	67274.3	62736.6	70151	63351.1	35494.3	36607.9	40933.8	45061.2	42307	45414.9	100022	104776	100158	107979	76262.6	81824.7	45311.2	54382.6	49782.1	44512.2	50219.2	57898.5	-	-
MW0008666	N-[2-[4-[[3-butyl-5-oxo-1-[2-(trifluoromethyl)phenyl]-1,2,4-triazol-4-yl]methyl]phenyl]phenyl]sulfonyl-3-methyl-2-thiophenecarboxamide	Benzene and substituted derivatives	Benzene and substituted derivatives	C32H29F3N4O4S2	2	0.6843	-	TRUE	TRUE	FALSE	40605.5	35804.4	71999.2	54693.7	41866.7	75383.4	208273	204703	248084	139368	145255	229629	155369	127976	138226	116901	268217	170420	133053	66279.7	118813	160788	100384	57285.6	-	-
MW0147083	Carbaprostacyclin-biotin	Others	Others	C36H60N4O5S	2	0.6823	-	FALSE	TRUE	FALSE	908.148	835.003	737.855	1604.17	913.46	632.671	1790.71	1357.62	1781.27	1317.68	1363.73	1495.88	943.091	863.059	1410.86	1646.57	1187.6	1308.2	1570.72	852.631	442.227	711.882	501.574	1147.2	-	-
MW0057932	PC(P-18:0/20:4(5Z,8Z,11Z,14Z))	GP	PC-P	C46H84NO7P	2	0.6805	-	FALSE	TRUE	FALSE	255.849	102.664	1070.97	4265.71	2719.22	3463.46	1974.9	1954.22	2737.19	3067.34	1758.14	2969.68	1169.96	1898.46	2783.87	2190.09	42.345	1387.69	910.699	1551.7	2255.81	525.81	617.793	1833.44	-	-
MW0137859	Daidzein 4'-O-glucuronide	Flavonoids	Isoflavones	C21H18O10	2	0.6774	-	TRUE	TRUE	FALSE	1944.33	1196.14	1759.34	1369.72	1070.65	1083.07	7062.11	7436.51	7850.08	6463.27	7788.65	8224.92	1336.77	2448.29	2339.66	2074.43	2013.56	2467.23	6579.66	6313.25	6917.09	6736.66	6202.62	6409.83	-	-
MW0109935	Threoninyl-Isoleucine	Amino acid and Its metabolites	Small Peptide	C10H20N2O4	2	0.6756	-	TRUE	FALSE	TRUE	48780.6	40450.5	54081.7	49614.1	53778.6	57392	44947.4	35665.4	41029.9	44859.5	37358.3	45789.4	32135.6	42975.5	37288.8	22107.1	24367.8	43094.4	42071.5	54321.1	29200.4	43617.4	44165.7	42941.7	-	-
MW0111319	Thiolutin	Heterocyclic compounds	Heterocyclic compounds	C8H8N2O2S2	2	0.6756	-	FALSE	TRUE	FALSE	14723.4	14987.3	16790.8	14752.3	15577.9	15884.5	8469.66	8868.49	9698.94	9921.01	8626.45	8930.3	13777.4	15229.8	13118.5	16480.9	12888.7	13859.1	10622.7	10476.8	10300.4	10206.3	10117.4	8919.6	-	-
MW0144693	Ala-Phe-Ile-Arg	Amino acid and Its metabolites	Small Peptide	C24H39N7O5	2	0.6683	-	FALSE	TRUE	FALSE	13597.5	16506.7	18392.3	17060.5	14136.7	15488.1	8630.09	11710	9514.21	8059.31	9954.47	8818.97	7485.23	11969.6	19643.4	26033.1	23572.8	16971.9	6600.98	3349.37	4168.13	2487.79	2438.39	2051.85	-	-
MW0126499	Saccharin	Heterocyclic compounds	Heterocyclic compounds	C7H5NO3S	2	0.6675	-	TRUE	TRUE	FALSE	2.70111e+06	2.55986e+06	2.67869e+06	2.92097e+06	3.03017e+06	3.30659e+06	2.49692e+06	2.43129e+06	2.58608e+06	2.52856e+06	2.3451e+06	2.52651e+06	1.79749e+06	2.15484e+06	2.11833e+06	2.34146e+06	2.07545e+06	2.28871e+06	2.52805e+06	2.98677e+06	2.84676e+06	2.83773e+06	3.11101e+06	3.28772e+06	C12283	ko04742
MW0158377	Tyr-Arg-Ile-Glu	Amino acid and Its metabolites	Small Peptide	C26H41N7O8	2	0.6671	-	FALSE	FALSE	TRUE	2219.91	451.95	808.365	1061.83	1270.55	1599.78	1963.54	751.89	1696.2	1942.38	1679.29	362.516	1454.49	1738.93	2862.42	1505.1	1812.48	591.593	1030.61	2576.74	2496.22	2535.37	3311.93	4221.11	-	-
MW0000105	7-Ethyl-10-hydroxycamptothecin	Alkaloids	Alkaloids	C22H20N2O5	2	0.6647	-	TRUE	FALSE	FALSE	23575.3	17690.4	19108.9	17659	28553.8	23313.6	57804.7	40481.2	43746.4	47109.3	49384.7	52404.3	7641.67	6827.28	10950.8	9384.01	13392.3	16649.4	37859.4	40622.7	42571.4	43585.8	60200.5	69019.7	C11173	ko00983
MW0002672	2-Amino-5-benzoylbenzimidazole	Benzene and substituted derivatives	Benzene and substituted derivatives	C14H11N3O	2	0.663	-	FALSE	TRUE	FALSE	50952.5	38120.1	55111.8	65380.6	53107.8	96513.4	34650.4	30272.3	39485.3	39044.1	29772.8	36539.1	39922.5	39620.2	45944.2	50366	46654.9	49891.4	37666.3	38055	40583.2	49623.1	41786.7	44158.8	-	-
MW0004629	4-amino-6,7-dihydro-5H-cyclopenta[b]pyridin-2-yl 4-methylbenzenesulfonate	Benzene and substituted derivatives	Benzene and substituted derivatives	C15H16N2O3S	2	0.6622	-	TRUE	TRUE	FALSE	41061.8	55924.9	42871.8	42203.4	59407.7	62057.9	35016.8	32492	27286.1	34856.9	34063.4	34716.7	33613.2	41528.1	39489.9	44737.8	39027.8	38796.9	46900.7	40427.5	67114	35963.5	47327.4	41407.5	-	-
MW0156476	S1P Lyase Fluorogenic Substrate	Benzene and substituted derivatives	Benzene and substituted derivatives	C14H18NO8P	2	0.6616	-	FALSE	TRUE	TRUE	2176.77	363.434	2171.16	1918.38	2270.98	1700.1	3817.01	4267.36	3725.41	1529.71	4134.19	4740.84	1329.41	2473.04	1134.72	2273.34	1659.43	1102.71	727.679	1050.46	1221.06	795.494	1095.74	676.465	-	-
MW0055272	2-O-alpha-L-Rhamnopyranosyl-D-glucopyranose	Carbohydrates and Its metabolites	Sugars	C12H22O10	2	0.6587	-	TRUE	FALSE	FALSE	448380	366582	393002	383754	378818	397739	487323	259401	351057	590813	314135	461938	442918	401785	452944	506054	433266	477069	354435	724801	274469	278268	298424	384549	C08244	-
MW0147117	Carmamycin B	Others	Others	C25H45N3O7S	2	0.6564	-	TRUE	TRUE	FALSE	82568.4	80409.4	63280.4	32980.4	52303.7	56351.4	111622	85137.2	86135.1	65592.1	117341	67114.8	75036.9	77809.5	88414.8	126526	63575	103772	45194.9	61606.2	62611.9	41776.6	49906	57597.2	-	-
MW0003225	2-[(1-{3-[4-(Biphenyl-4-ylcarbonyl)-2-propylphenoxy]propyl}-1,2,3,4-tetrahydroquinolin-5-yl)oxy]-2-methylpropanoic acid	Benzene and substituted derivatives	Benzene and substituted derivatives	C38H41NO5	2	0.6553	-	TRUE	TRUE	FALSE	9181.35	11831.7	9001.72	8312.43	8605.03	11404.4	7279.69	7557.7	8327.82	6802.59	9387.02	8092	17588.3	13148.2	20789.1	28184.1	13059.1	13244.6	3871.21	3233.43	2105.07	1786.8	5797.07	4984.39	-	-
MW0168281	Dioleoylphosphatidic acid	GP	PA	C39H73O8P	2	0.6553	-	TRUE	TRUE	FALSE	2.45271e+06	2.8901e+06	3.21218e+06	2.26631e+06	3.08207e+06	4.34758e+06	2.24093e+06	1.58577e+06	1.61592e+06	1.14724e+06	1.64514e+06	1.88908e+06	362314	578037	1.08957e+06	988491	263451	830350	3.14171e+06	3.44004e+06	3.29074e+06	2.12546e+06	2.53217e+06	3.09842e+06	-	-
MW0054311	19-[(2S,3S)-3,6-Dihydro-3-methyl-6-oxo-2H-pyran-2-yl]-17-ethyl-6-hydroxy-3,5S,7S,9R,11,15R,hexamethyl-8-oxo-2E,10E,12E,16Z,18E-nonadecapentaenoic acid	FA	Others	C33H48O6	2	0.6537	-	TRUE	FALSE	FALSE	103040	140646	114078	85523.3	84094	97619.2	29491.2	29915.6	40935.1	37327.4	37411.6	32202	19414	21679.7	9545.22	36209.4	74625.5	88806.6	98239.4	6922.75	41405.2	52061	51061.3	35847.2	-	-
MW0144244	Acetoxy-10-gingerol	Benzene and substituted derivatives	Benzene and substituted derivatives	C23H36O5	2	0.6484	-	TRUE	TRUE	TRUE	3787.62	3389.79	3521.72	3746.7	3318.52	4251.62	9783	9969.86	10607.9	9999.02	11237.4	11598.9	24.928	80.022	33.363	76.917	47.578	55.157	27.853	26.508	39.506	73.269	90.356	50.314	-	-
MW0009445	4-Tetradecanamidobenzylphosphonic acid	Benzene and substituted derivatives	Benzene and substituted derivatives	C21H36NO4P	2	0.6459	-	FALSE	TRUE	TRUE	10925.8	15600.2	9530.65	15507.4	15486.6	19790.8	14267.8	10903.1	17979.5	16638.1	15349.5	15311.3	8165.69	8911.25	11451.1	4726.61	16397.6	21583.1	9233.4	10619.5	11592.1	10277.2	11534.1	14089.2	-	-
MW0105006	1,3,4-Trihydroxy-5-oxocyclohexane-1-carboxylic acid	Organic acid and Its derivatives	Organic acid and Its derivatives	C7H10O6	2	0.644	-	FALSE	TRUE	FALSE	1.4051e+06	1.19106e+06	1.55161e+06	1.61478e+06	1.89353e+06	1.8021e+06	650719	586817	628544	620416	638623	576636	1.18633e+06	1.54658e+06	1.28898e+06	1.5533e+06	1.37756e+06	1.53016e+06	1.02624e+06	1.0204e+06	926393	1.0861e+06	1.00787e+06	938074	-	-
MW0002741	2-Benzyl-4-chlorophenol	Benzene and substituted derivatives	Benzene and substituted derivatives	C13H11ClO	2	0.6418	-	TRUE	FALSE	TRUE	125228	116871	143913	145174	147921	168184	123354	117960	122761	114305	112325	136193	96234.3	97973.4	107697	133604	78040.6	129950	118166	131472	126865	122069	78326.6	128478	-	-
MW0137517	(1E,4Z,6E)-5-hydroxy-1,7-bis(4-hydroxyphenyl)hepta-1,4,6-trien-3-one	Aldehyde,Ketones,Esters	Ketones	C19H16O4	2	0.6362	-	FALSE	FALSE	TRUE	2692.87	5181.2	693.689	2429.58	3201.58	2630.44	2012.16	2202.93	2814.11	3033	2982.89	2105.16	1343.76	1060.84	2364.85	2122.97	560.554	1641.52	347.922	2331.32	2643.51	3666.8	1210.88	2449.17	C17743	-
MW0103146	Wortmannin from Penicillium funiculosum	Heterocyclic compounds	Heterocyclic compounds	C23H24O8	2	0.6349	-	TRUE	FALSE	FALSE	3324.62	3030.06	3351.75	3388.13	3283.29	5051.62	2908.71	2268.86	3046.32	3436.41	3068.03	5114.69	3110.34	1758.82	3131.02	2995.49	1695.05	1342.67	2160.49	1753.99	4259.91	3414.78	2741.3	4039.77	-	-
MW0155430	Phe4Cl-Nap-OH	Amino acid and Its metabolites	Small Peptide	C27H21ClN2O6	2	0.6323	-	TRUE	FALSE	FALSE	26117.5	24593.1	32222.1	26344	29157	34218.7	13048.6	15757.5	14018.9	12176.5	12741.4	14344.7	27943	26556.3	19890.2	24945.9	22542.5	23608.1	10786.6	15704.8	4941.48	10069.9	15488.3	13020.2	-	-
MW0105248	Valeryl-4-hydroxyvalsartan	Amino acid and Its metabolites	Amino acid derivatives	C24H29N5O4	2	0.6322	-	FALSE	TRUE	FALSE	2778.66	2510.47	3160.59	1464.39	3163.46	3737.3	28089.9	23250.5	28676.7	25428.4	27228.8	28000.5	2651.72	2225.57	3109.63	1699.74	3039.26	3362.14	29612.8	33379.9	31461.6	31748.7	34135.3	36921.8	-	-
MW0159118	Val-Phe-Asp-Arg	Amino acid and Its metabolites	Small Peptide	C24H37N7O7	2	0.6252	-	FALSE	TRUE	TRUE	6816.18	5904.25	9291.56	6796.67	5678.31	5916.81	10536.6	9722.92	12236.1	7381.48	11150.5	12859.5	7293.45	8214.7	10490.9	10670	6068.1	5171.82	4351.74	3486.1	3519.93	3590.42	4949.71	5359.3	-	-
MW0157537	Thr-Ala-Phe-Val-Glu	Amino acid and Its metabolites	Small Peptide	C26H39N5O9	2	0.6248	-	FALSE	TRUE	FALSE	3091.08	1238.1	1344.49	788.414	1726.56	2991.67	9749.86	6605.6	9635.13	8335.15	10220.6	9948.96	2559.24	966.905	2683.18	7849.74	1425.48	497.287	4745.95	5682.35	5624.11	4596.28	6674.27	5261.42	-	-
MW0155108	Phe-Asn-Ile-Glu	Amino acid and Its metabolites	Small Peptide	C24H35N5O8	2	0.6242	-	TRUE	FALSE	FALSE	152174	175512	193218	194161	160823	187089	73901	77248	83446.2	84982.4	77664.8	25263.5	107504	105272	78638.6	71868.3	109607	155603	146998	144843	81286.5	73922.3	107854	81780.1	-	-
MW0112155	4,7-dichloro-3-hydroxy-3-[2-(4-methoxyphenyl)-2-oxoethyl]-1H-indol-2-one	Aldehyde,Ketones,Esters	Ketones	C17H13Cl2NO4	2	0.6122	-	TRUE	FALSE	FALSE	34136.5	25158.3	44617.6	13500.9	65923.8	55087.4	40976.2	28413.2	79079.4	16322.4	162.673	56912	20332.3	26573.7	20815.5	14851.4	19960.8	9043.1	132122	122085	110995	86539.1	61648.6	81076.9	-	-
MW0149948	Glu-Asp-Lys-Glu	Amino acid and Its metabolites	Small Peptide	C20H33N5O11	2	0.6103	-	FALSE	TRUE	FALSE	11922.4	16676.4	24391.1	19012.7	13698.1	19535.1	38389.9	67773.5	40954.9	30824.3	73061.8	41506.2	15595.3	16253.9	22472.2	33308.1	18133.1	15136.7	26640.4	24357.1	26021.4	20779.1	23441.7	18652.2	-	-
MW0012969	1-Palmitoyl-2-myristoyl-sn-glycero-3-phosphocholine	GP	PC	C38H76NO8P	2	0.6076	-	FALSE	TRUE	FALSE	180426	215523	423808	400521	491854	653575	483887	482539	489788	454942	395836	335998	309611	230877	223643	197777	193751	194410	742265	911822	884319	582434	745536	614311	-	-
MW0152392	Leu-Leu-Asp-Leu-Leu	Amino acid and Its metabolites	Small Peptide	C28H51N5O8	2	0.5883	-	TRUE	TRUE	FALSE	1158.07	618.161	1174.35	645.032	316.124	1107.17	2199.36	2317.35	3609.48	2884.09	2830.04	3175.73	2100.07	1599.46	1762.2	1292.06	1673.11	1339.84	1043.91	1443.2	1518.12	1194.59	986.104	528.863	-	-
MW0011790	1-(1Z-octadecenyl)-2-(4Z,7Z,10Z,13Z,16Z,19Z-docosahexaenoyl)-sn-glycero-3-phosphocholine	GP	PC	C48H84NO7P	2	0.571	-	TRUE	FALSE	FALSE	80162.2	73428.3	94350.7	93975.3	53330.5	48603.9	21900.6	21362.4	25761.6	22951.7	14312	21472.7	47329.4	50558.4	39650.6	69465.5	56109.9	40555.8	38907.8	49957.1	51029.2	42532.9	11304.2	26674.8	-	-
MW0109942	Thr-Thr	Amino acid and Its metabolites	Small Peptide	C8H16N2O5	2	0.5638	-	TRUE	FALSE	FALSE	50280.7	53225.4	51384.5	56552.7	56826.2	61346.3	46193.4	45166.7	53568	49334.7	44324.2	54898.3	42756.3	31329.4	49771.8	54877.5	45358.6	51591.1	47198.9	58986.8	54902.7	51684.7	59753.8	60416.6	-	-
MW0054485	1-Palmitoylglycerol 3-phosphate	GP	LPA	C19H39O7P	2	0.5569	-	FALSE	TRUE	FALSE	3.468	20699	8.28	84.513	65.979	18.402	70903.9	71664.4	70611.4	71488.9	73408.1	77397.8	18.778	67.519	10826.6	13.479	10047.6	7148.43	24.299	7301.17	9.869	31.367	5937.63	45.793	C04036	-
MW0110180	Tumonoic acid I	Organic acid and Its derivatives	Organic acid and Its derivatives	C27H47NO7	2	0.5482	-	TRUE	TRUE	TRUE	56443.8	67817	61444.5	62898.1	73072	76840.2	45844.2	44798.2	51300.7	53544.6	50712.4	61262.6	69346.7	76711.6	88067.4	89584.2	69728.6	73196.1	55842.7	78953.7	72588.2	66602.7	76520.7	69941.5	-	-
MW0055545	1-Myristoyl-sn-glycerol 3-phosphate	GP	PA	C17H35O7P	2	0.5452	-	TRUE	FALSE	TRUE	3014.48	1328.74	3061.16	1472.19	2490.18	1520.13	2555.16	976.266	1954.6	2006.03	2881.16	3145.47	4837.27	4834.7	6934.6	6920.5	4720.29	5976.53	2144.78	3770.16	3423.04	1214.76	2282.81	1555.9	-	-
MW0159193	Val-Thr-Tyr-Lys	Amino acid and Its metabolites	Small Peptide	C24H39N5O7	2	0.5442	-	TRUE	FALSE	TRUE	78721.4	106491	180426	135907	115812	200856	72267.6	94492.8	83723.1	81757.5	81803.2	79744.2	13987.3	15710.7	44448.6	80407	72401.5	42832.7	120930	111418	102459	95445.1	103600	47312.4	-	-
MW0159036	Val-Ile-Asp-Lys	Amino acid and Its metabolites	Small Peptide	C21H39N5O7	2	0.5329	-	TRUE	TRUE	FALSE	19848.7	23716.2	19432	25268.9	15376.7	19871.9	26293.6	25602.6	30445.1	24384.6	29996.8	20009.2	31907.1	30220.8	38977.7	46459.7	28185.2	30001.3	17378.1	18856.4	16851.2	12552.8	18805.1	17083.8	-	-
MW0152934	Lys-Gln-Asp-Lys	Amino acid and Its metabolites	Small Peptide	C21H39N7O8	2	0.5288	-	TRUE	TRUE	FALSE	1.08421e+06	1.01734e+06	1.34823e+06	1.024e+06	956454	1.21493e+06	472178	394296	416040	437749	385013	370458	561090	576446	502310	324435	705425	898798	900371	932367	449018	396303	552070	671483	-	-
MW0013007	1-Stearoyl-2-oleoyl-sn-glycero-3-phospho-(1'-sn-glycerol)	GP	PG	C42H81O10P	2	0.5111	-	FALSE	TRUE	FALSE	774.993	317840	357536	81891.7	249037	595552	391416	349570	301391	103466	114086	325267	173456	133951	47846.7	18016.3	5954.96	13552.8	561488	452374	487833	438944	502813	483218	-	-
MW0166258	4-(6-Hydroxy-pyridin-3-yl)-4-oxobutanal	Heterocyclic compounds	Heterocyclic compounds	C9H9NO3	3	0.9739	-	FALSE	TRUE	FALSE	3090.6	3019.62	4902.26	3638.05	5679.22	3878.26	6322.91	3875.51	4741.86	3646.87	3419.2	5403.54	3508.69	4804.77	3457.73	4555.4	3792.28	5079.69	3381.08	2772.03	3374.08	2135.55	2724.13	4454.3	-	-
MW0014926	N-(6-Aminohexanoyl)-6-aminohexanoate	Benzene and substituted derivatives	Benzene and substituted derivatives	C12H24N2O3	3	0.9627	-	FALSE	TRUE	TRUE	2738.12	1332.84	8809.63	6556.15	8603.21	20588.2	3248.31	3800.14	2926.57	3479.13	6493.73	6909	21915.5	7052.23	27509.8	2049.69	17565	20493.6	20385.7	36007.3	23436.8	18638.7	24136.8	36173.8	-	-
MW0011579	(R)-10-hydroxystearic acid	FA	Oxidized lipids	C18H36O3	3	0.9625	-	FALSE	TRUE	FALSE	561.382	168.7	302.945	74.083	224.727	540.253	4496.49	4305.52	4362.95	4449.2	5920.78	5390.45	394.269	800.642	806.584	1950.56	1333.38	87.938	89.259	791.896	445.286	242.586	340.754	615.506	C03195	-
MW0114353	D-ribofuranose 5-phosphate	Organic acid and Its derivatives	Organic acid and Its derivatives	C5H11O8P	3	0.9511	-	TRUE	TRUE	TRUE	29824.7	26724.8	34533.2	29884.5	30313	29790.5	828.232	1297.2	984.934	930.947	918.455	224.517	27019.2	17408.2	25598.2	16137	27139.4	28819.8	26965.1	34665.7	33413.1	34018.2	34248.4	42097.7	C00117	ko00030,ko00230,ko00440,ko00750,ko01100,ko01200,ko01230,ko01240,ko04918
MW0143407	4-Methylthiobutanaldoxime	Alcohol and amines	Alcohols	C5H11NOS	3	0.9408	-	TRUE	TRUE	FALSE	93198.9	100352	103485	95474.3	106724	106731	76243.7	72193.7	73907.7	70043.1	70019.7	72591.2	83054.6	88335.3	88178	96419.4	82669	89105.2	79035.1	84871.3	81062.1	74314.4	83674.2	83465.8	C17241 | C21535	-
MW0006739	Desmethylcitalopram	Benzene and substituted derivatives	Benzene and substituted derivatives	C19H19FN2O	3	0.9361	-	FALSE	TRUE	FALSE	17218	16923.9	16125	16870.2	17382.7	19520.9	13029.7	11353.3	15206.7	11629.4	12876.2	13580.3	13669.2	16566	15581.7	18380.5	14310	15233.6	15163	17056.1	14367.1	13038.3	15333	14452.5	C16608	ko00982
MW0162398	5a,11a-Dehydrotetracycline	Aldehyde,Ketones,Esters	Esters	C22H22N2O8	3	0.9355	-	FALSE	TRUE	TRUE	4333.3	5931.31	5640.4	6436.69	7726.3	8956.78	10089.2	9038.68	9511.59	8978.92	8342.66	9565.51	3537.39	3859.6	4952.53	6319.76	4678.97	5988.64	4023.32	5780.33	5997.33	6113.23	5762.77	6181.5	-	-
MW0166700	3-Isobutanoyl-4-(isovaleryl)sucrose	Others	Others	C21H36O13	3	0.9102	-	TRUE	TRUE	FALSE	43601	42070.8	64483.9	40099	48198.4	44543.7	14385.4	13741.2	16129	15957.6	13578.4	19865.7	44776.7	70909.8	59620	58060.6	74705.3	64232.6	15329.4	27020.5	23267	19428.9	29251.3	33568.3	-	-
MW0161530	[(3R,4S,5S,6R)-2,4,5-trihydroxy-6-(hydroxymethyl)oxan-3-yl] (E)-3-(4-hydroxyphenyl)prop-2-enoate	Others	Others	C15H18O8	3	0.9	-	TRUE	FALSE	FALSE	1750.53	487.401	581.6	831.468	623.661	315.759	17.039	47.325	132.466	173.083	36.225	225.052	2548.78	1360.75	1404.59	2071.45	1337.17	1246.41	75.737	256.684	339.378	290.747	306.604	63.482	-	-
MW0114549	Glucose 1-phosphate	Organic acid and Its derivatives	Organic acid and Its derivatives	C6H13O9P	3	0.8771	-	FALSE	TRUE	FALSE	898.999	492.064	811.929	2378.39	3094.13	3716.01	87282.8	62324.5	64998.8	63468.6	71437	60650.5	2067.18	76873.1	486.485	65835.8	11519.1	7366.66	25646.1	10951.1	12478	16236.3	10569.5	9071.67	-	-
MW0012812	1-Hexadecanoyl-2-(9Z-octadecenoyl)-sn-glycerol 3-phosphate	GP	PA	C37H71O8P	3	0.8424	-	TRUE	FALSE	TRUE	15007.2	20316.6	18353.5	15496.4	17061	7727.33	20290.4	20230.1	17892.8	17884.5	17881.9	18344.2	39.183	28.033	13005.2	10154	3779.75	2418.9	9721.9	12376.3	11649.8	11683.9	835.672	15482.8	-	-
MW0140348	(3E)-3-[(1R,5R,6S)-5-hydroxy-7-oxabicyclo[4.1.0]heptan-2-ylidene]pyruvic acid	Aldehyde,Ketones,Esters	Esters	C9H10O5	3	0.8411	-	TRUE	TRUE	FALSE	89911.4	107744	106017	97172.8	103117	124486	22998.2	18973.1	22467.7	20870.2	21425.5	23500.2	21145.3	26850.3	23655.7	28020.5	25048.1	25721	91157	98643.4	91286.5	93540.6	99439.2	88572.5	C21086	ko01100
MW0165503	3-Dehydro-scyllo-inosose	Aldehyde,Ketones,Esters	Ketones	C6H8O6	3	0.8376	-	TRUE	FALSE	FALSE	433117	341910	410744	347513	435684	446139	203429	199525	205652	196051	198182	211244	266773	288408	277988	329856	313610	326954	270047	280705	117.051	249149	36.766	259271	C21643	ko00562,ko01100
MW0107684	(R)-cysteate	Organic acid and Its derivatives	Organic acid and Its derivatives	C3H7NO5S	3	0.8341	-	FALSE	TRUE	FALSE	1210.19	52.596	34.426	40.11	1477.85	82.173	7023.55	8869.45	11239.6	10702.4	6882.12	7785.6	42.991	1084.69	61.433	1595.18	119.874	1279.13	3259.24	3166.46	2503.92	3593.21	3886.37	3902.79	C00506	ko00270,ko00430,ko01100,ko04080
MW0147427	Chlorophyllide b	Tryptamines,Cholines,Pigments	Pigments	C35H32MgN4O6	3	0.8263	-	TRUE	TRUE	TRUE	15257.1	11282.2	7818.02	9867.69	9482.11	13475.7	23237.9	20422.2	21904.8	19580.8	18368.2	15286.7	35602.5	32029.7	35157.3	25804.6	22995.3	21628.3	22694.9	29342.2	29162.5	33635.4	29028.2	23979.3	-	-
MW0161475	Benzoyl-beta-D-glucoside	Benzene and substituted derivatives	Benzene and substituted derivatives	C13H16O7	3	0.8218	-	TRUE	FALSE	FALSE	35738.4	30987.1	36742.8	36816.6	38514	36771.4	3527.27	4037.39	3415.82	3776.58	3744.96	3496.59	21308.4	20798.9	21315.7	25944	21164.8	23158.7	2500.53	194.435	2058.58	1713.73	11595	600.327	-	-
MW0161139	(2S)-6-[5-[(3aS,4S,6aR)-2-oxo-1,3,3a,4,6,6a-hexahydrothieno[3,4-d]imidazol-4-yl]pentanoylamino]-2-azaniumylhexanoate	Others	Others	C16H28N4O4S	3	0.7938	-	FALSE	TRUE	FALSE	17.467	33.64	137.647	32.986	89.95	122.529	1381.04	1391.73	1949.17	1890.12	2483.74	1468.42	45.136	478.939	81.699	153.102	327.122	216.441	2106.89	2684.79	3563.79	1727.72	2493.97	2642.21	-	-
MW0166681	(1S,4aS,11R,12R,12aR)-3-carbamoyl-1-(dimethylazaniumyl)-4a,7,11,12-tetrahydroxy-11-methyl-4,5,6-trioxo-1,4,4a,5,6,11,12,12a-octahydrotetracen-2-olate	Aldehyde,Ketones,Esters	Esters	C22H22N2O9	3	0.7658	-	FALSE	FALSE	TRUE	3191.42	2580.29	4019.12	1806.67	6130.35	2847.09	2277.26	4139.98	3840.61	3241.8	2974.01	3115.13	1482.63	1495.53	3808.7	1597.98	1399.23	2637.31	2394.57	1642.44	3291.96	1466.38	3264.68	2366.88	-	-
MW0161372	2-Phenylethyl D-glucopyranoside	Alcohol and amines	Alcohols	C14H20O6	3	0.7654	-	FALSE	TRUE	FALSE	42.575	62.808	74.936	53.978	132.56	91.681	627.763	1525.21	1999.54	2129.18	1405.66	2090.22	103.87	37.84	96.049	23.94	99.173	84.219	3331.06	4553.03	3932.41	3073.35	3154.74	4259.39	-	-
MW0164590	Homolanthionine	Others	Others	C8H16N2O4S	3	0.7491	-	TRUE	TRUE	TRUE	6121.3	1571.9	4063.92	1116.33	2115.18	3407.57	4477.17	3779.76	5034.91	2437.88	2000.58	1398.78	5905.53	5497.88	8373.25	3341.16	9590.99	8868.24	12292.7	5624.18	5430.65	6766.35	4167.87	5709.93	-	-
MW0129939	1-O-Sinapoyl-beta-D-glucose	Benzene and substituted derivatives	Benzene and substituted derivatives	C17H22O10	3	0.7467	-	TRUE	FALSE	TRUE	1811.78	904.171	1494.79	1378.38	2038.95	1118.25	1424.57	989.675	466.02	832.097	1774.64	1964.93	385.835	985.699	878.637	860.351	1110.98	1462.09	548.339	1105.89	1401.58	872.845	795.558	1163.09	C01175	-
MW0103645	{[(2R,3R)-5-[(E)-N'-{4-carbamoyl-1-[(2S,3S,4R,5S)-3,4-dihydroxy-5-[(phosphonooxy)methyl]oxolan-2-yl]-1H-imidazol-5-yl}methenimidamido]-2,3-dihydroxy-4-oxopentyl]oxy}phosphonic acid	Nucleotide and Its metabolites	Nucleotide and Its metabolites	C15H25N5O15P2	3	0.7403	-	FALSE	TRUE	FALSE	2.55848e+06	4.06137e+06	2.84025e+06	2.35086e+06	2.68825e+06	3.47349e+06	4117.53	5237.88	20726.8	3515.01	4623.33	5002.54	2.82532e+06	2.35798e+06	3.80237e+06	1.28737e+06	4.32522e+06	3.98408e+06	44455.8	6044.33	26664.9	21049.3	24300.8	13859.7	-	-
MW0142373	2-Hydroxy-5-(methylsulfanyl)-3-oxopent-1-enyl phosphate	Aldehyde,Ketones,Esters	Esters	C6H11O6PS	3	0.7359	-	TRUE	TRUE	FALSE	15663.8	15111.7	15424.4	13740.9	14502	13941.4	29116.6	26719	27575	30905.9	32376.3	28228.6	18387.6	29701.8	20578	29632.6	18731.3	24750.7	10986	9210	7316.71	7953.03	9331.06	9169.41	-	-
MW0142902	3-deoxy-8-O-phosphono-D-manno-oct-2-ulosonic acid	Organic acid and Its derivatives	Organic acid and Its derivatives	C8H15O11P	3	0.72	-	TRUE	TRUE	FALSE	2741.6	1792.66	3199.34	2196.38	3828.47	2731.43	432.99	336.033	313.977	503.603	494.735	506.807	844.16	600.742	827.245	1501.55	1240.91	1276.46	1092.17	1873.36	2378.64	3449.64	4004.16	7220.05	C04478	ko01100,ko01250
MEDL02338	3-p-Coumaroylquinic acid	Phenolic acids	Phenolic acids	C16H18O8	3	0.7096	-	FALSE	TRUE	TRUE	3929.62	2628.57	3706.5	5024.08	4661.02	3876.8	3900.97	4001.99	4532.89	3509.25	4130.28	4660.58	3114.42	4994.7	3071.33	5372.18	3194.39	3626.45	2223.63	2556.17	2080.34	2525.09	2865.54	2486.69	-	-
MW0130114	2-(3,4-Dihydroxybenzoyloxy)-4,6-dihydroxybenzoic acid	Benzene and substituted derivatives	Benzene and substituted derivatives	C14H10O8	3	0.6993	-	TRUE	TRUE	FALSE	5728.58	5629.82	5550.1	6315.5	6287.24	6144.34	4105.52	3415.56	4157.67	3881.48	4326.2	3616.91	4234.27	5099.28	4211.57	5442.29	5482.28	4974.64	5837.11	5994.81	5976.7	5995.34	5467.73	6298.15	C04524	-
MW0156503	Salicin 6-phosphate	Organic acid and Its derivatives	Organic acid and Its derivatives	C13H19O10P	3	0.6921	-	TRUE	TRUE	FALSE	9588.94	8934.52	11274.4	10421.8	11027.6	9835.23	836.865	972.876	945.944	1021.15	1049.77	1136.95	7213.23	5953.47	4879.47	6053.87	8105.8	3170.82	257.75	493.036	338.001	269.315	376.234	120.636	C06188	ko00010
MW0168003	GDP-L-fucose	Nucleotide and Its metabolites	Nucleotide and Its metabolites	C16H25N5O15P2	3	0.6781	-	FALSE	TRUE	FALSE	13387.8	2245.91	28525.5	11219	18850.6	20236	249.232	137.621	345.827	271.173	208.648	342.889	1686.55	7696.18	10089.1	15544.9	8019.63	10794.2	132.095	93.835	76.846	42.824	35.169	30.69	-	-
MW0161466	WURCS=2.0/2,2,1/[a2122h-1x_1-5][a212h-1a_1-5]/1-2/a6-b1	Alcohol and amines	Alcohols	C11H20O10	3	0.676	-	TRUE	TRUE	FALSE	8.25689e+06	7.06133e+06	8.49765e+06	7.16913e+06	7.34199e+06	8.37045e+06	5.31292e+06	5.17003e+06	5.40151e+06	5.14947e+06	5.20546e+06	5.54852e+06	5.26901e+06	5.71671e+06	5.48795e+06	6.62016e+06	6.42613e+06	7.7163e+06	7.09182e+06	7.37299e+06	6.911e+06	6.54413e+06	6.55632e+06	6.81001e+06	-	-
MW0143834	2-Methyl-6-geranylgeranyl-1,4-benzoquinol	Benzene and substituted derivatives	Benzene and substituted derivatives	C27H40O2	3	0.6759	-	TRUE	TRUE	TRUE	2383.6	2407.85	2271.42	2205.14	2324.22	2451.14	1708.85	1961.82	1837.98	1345.81	1245.75	1180.77	792.26	823.425	1392.17	1280.97	900.912	224.359	1203.03	1017.49	478.671	914.419	736.368	575.561	C20737	ko00130,ko01100
MEDL01887	2-Hydroxybenzaldehyde	Benzene and substituted derivatives	Phenolics	C7H6O2	3	0.63	-	TRUE	TRUE	FALSE	72882.9	74875.9	79349.1	70118.9	78931.4	84087	55585.9	57767	57442.4	54472.4	53469.2	57904.9	62287.8	66317.2	65012.8	73236.6	61202.9	69086.5	61220	66479	62894.2	60448	65840.1	65334.6	C06202	ko01100
MW0148517	8-O-Methyldihydrosterigmatocystin	Heterocyclic compounds	Heterocyclic compounds	C19H16O6	3	0.6262	-	TRUE	FALSE	FALSE	29621.3	31437	28595.9	28430.4	35215.6	67920	34680.5	27252	46747.3	34752.3	35358.2	62664.3	9735.66	6658.11	25425	15023.9	17294	22453	34972.9	71502.6	48771	47712	57123.4	63008.3	C03944	ko01100
MW0140648	(S)-2-Hydroxypropylphosphonic acid	Organic acid and Its derivatives	Organic acid and Its derivatives	C3H9O4P	3	0.6093	-	TRUE	TRUE	FALSE	10013.2	10279.1	10699.5	10033.3	10977	12974.2	1440.25	3678.22	1735.9	1392.6	218.821	1320.61	3091.79	3076.4	1511.16	1810.24	2634.39	1925.03	8375.33	9168.64	8569.98	9110.07	9243.97	9858.22	C06452	ko01100
MW0166761	(S)-4-deoxygadusol	Aldehyde,Ketones,Esters	Ketones	C8H12O5	3	0.6011	-	FALSE	TRUE	FALSE	4304.12	5436.34	5869.97	6313.79	9594.57	7565.47	5753.66	3807.86	5312.82	5414.27	2580.88	5349.23	5042.23	4119.35	5498.29	5089.49	4416.79	5619.3	3622.06	8709.88	8983.6	9870.18	9446.38	7524.21	-	-
MW0002640	2-Amino-3-methylbenzoate	Benzene and substituted derivatives	Benzene and substituted derivatives	C8H9NO2	3	0.5718	-	TRUE	TRUE	FALSE	15772.1	14791.2	14265.9	15564.3	15610.2	17974.7	11001.8	11112.7	12406.6	12038.9	11134.8	8109.03	13114	13801.2	11849.6	14145.1	10949.5	9366.42	13013.3	14893.1	12746.7	13026.1	12975.8	11807.5	C16571	ko00982
MW0161817	N-[(2R,4S,5S)-5-({[(2R,4S,5S)-3-acetamido-5-({[(2R,4R,5S)-3-acetamido-4,5-dihydroxy-6-(hydroxymethyl)oxan-2-yl]methoxy}methyl)-4-hydroxy-6-(hydroxymethyl)oxan-2-yl]methoxy}methyl)-2,4-dihydroxy-6-(hydroxymethyl)oxan-3-yl]acetamide	Alcohol and amines	Amines	C28H49N3O16	3	0.5679	-	FALSE	TRUE	FALSE	6.813	6.233	7.437	3.084	3.482	5.911	871.198	638.678	1201.44	1124.79	1025.17	1535.81	4.199	10.664	15.405	7.803	4.148	8.015	1514.3	2054.56	1646.64	1020.92	1770.94	1967.57	-	-
MW0143677	[(2S,3S,5R,6R)-2,3,5,6-tetrahydroxy-4-[(2S,3R,4S,5R,6R)-3,4,5-trihydroxy-6-(hydroxymethyl)tetrahydropyran-2-yl]oxy-cyclohexyl] 2-(1H-indol-3-yl)acetate	Heterocyclic compounds	Heterocyclic compounds	C22H29NO12	3	0.5238	-	TRUE	FALSE	FALSE	4868.86	5504.77	5650.39	6225.21	2131.21	5772.09	2140.31	4686.8	4457.57	3597.28	3775.39	3183.76	7870.34	10747.8	6633.65	7160.36	8882.64	9333.63	2595.17	2293.19	4099.19	1439.56	4687.13	3927.89	C04695	-
MW0157447	Tetranactin	Heterocyclic compounds	Heterocyclic compounds	C44H72O12	3	0.8921	-	TRUE	TRUE	FALSE	15950.5	59369.3	80132.9	202878	170804	153219	56154.4	47912.9	31242.4	33406.4	26642.4	31954.4	161.081	1176.45	10232.8	16789.2	5449.23	36750.4	150135	126027	226357	80624.4	162052	84436.1	C06764	-
MW0015742	alpha-Tocotrienoxyl radical	Aldehyde,Ketones,Esters	Ketones	C29H43O2	3	0.8708	-	TRUE	FALSE	TRUE	3199.19	3775.83	4134.94	4504.32	3905.2	3917.87	1009.83	3069.78	3387.27	1951.21	3297.72	3261.28	4198.82	5258.84	4813.39	6280.11	3951.8	5476.59	3429.85	2825.26	4270.49	3717.44	3857.02	3724.37	-	-
MW0062181	Celestrol methyl ester	Terpenoids	Triterpene	C30H40O4	3	0.824	-	TRUE	FALSE	FALSE	115.403	71.414	226.962	219.795	348.422	159.947	97.565	261.865	332.704	35.981	373.806	178.071	57.754	58.321	76.539	51.84	85.421	136.548	181.1	687.957	101.187	78.349	51.617	109.135	-	-
MW0158813	Undecylprodigiosin	Amino acid and Its metabolites	polypeptide	C25H35N3O	3	0.8156	-	TRUE	TRUE	TRUE	2054.62	2409.83	5856.91	1537.17	1869.66	2274.77	7086.42	6872.44	7836.6	7882.56	7663.22	11107.2	438.99	87.196	82.766	476.102	768.474	201.976	684.965	635.85	343.407	369.698	1388.22	444.906	-	-
MW0147063	Cannabisin G	Lig-s and Coumarins	Lig-s	C36H36N2O8	3	0.7819	-	FALSE	TRUE	FALSE	24.709	38.587	18.331	3.401	27.974	21.608	1627.12	770.327	1177.91	1512.38	1260.89	1626.85	51.466	47.103	28.715	10.791	32.481	24.919	2057.18	2719.83	1971.39	1441.39	2335.92	2484.47	C17911	-
MW0129947	2-[[3,4-Dihydroxy-5-(3,4,5-trihydroxybenzoyl)oxybenzoyl]amino]acetic acid	Organic acid and Its derivatives	Organic acid and Its derivatives	C16H13NO10	3	0.7783	-	TRUE	TRUE	FALSE	2848.3	3148.56	2596.6	3013.81	3680.26	4079.62	2165.88	2151.72	1804.52	1900.26	1562.84	2025.03	688.584	1004.25	1208.56	1219.62	1422.63	1009.52	2684.63	4242.36	4737.75	3472.09	5812.32	5429.67	-	-
MW0141208	10,11-Epoxy-3-geranylgeranylindole	Heterocyclic compounds	Indole and Its derivatives	C28H39NO	3	0.7727	-	TRUE	FALSE	TRUE	72847.2	73306.4	82085.2	75007.1	70741.3	89291.5	95330.2	96691.8	100432	94230.2	109580	119515	41627.4	43448	46349.1	53886.8	49805.1	45434.5	43841.6	47762.2	46552.3	39903.5	74.508	42428.4	C20526	ko01100
MW0157222	Stigmatellin X	Heterocyclic compounds	Heterocyclic compounds	C28H38O6	3	0.7724	-	TRUE	TRUE	FALSE	68022	66348.4	71881.5	70960.1	72935.3	80517.2	58407.2	62524.6	67597.3	58338.9	54619.5	64136.3	54685.8	57641	67756.9	63978	54468.7	61809.6	63267	74628.1	71292.1	73182.2	86201.7	79166.8	C12149	-
MW0007186	Fluorene	Benzene and substituted derivatives	Benzene and substituted derivatives	C13H10	3	0.7521	-	TRUE	TRUE	FALSE	2.00836e+06	2.03528e+06	2.17888e+06	2.0445e+06	2.22807e+06	2.35064e+06	1.61943e+06	1.51981e+06	1.6796e+06	1.66819e+06	1.53577e+06	1.63424e+06	1.67835e+06	1.75833e+06	1.76579e+06	1.97642e+06	1.74985e+06	1.94139e+06	1.77768e+06	2.05932e+06	1.88324e+06	1.82572e+06	1.92731e+06	1.86601e+06	C07715	ko01100
MW0013061	2-(Methoxycarbonyl)-5-methyl-2,4-bis(3-methyl-2-butenyl)-6-(2-methyl-1-oxopropyl)-5-(4-methyl-3-pentenyl)cyclohexanone	Aldehyde,Ketones,Esters	Ketones	C29H46O4	3	0.7495	-	TRUE	TRUE	FALSE	351.006	2379.82	1786.25	274.543	678.94	2859.1	7905.62	7847.19	12759.9	10152.8	6398.91	5004.21	4122.82	3865.75	6286.05	5394.43	3796.86	3517.1	1432.81	1491.25	1630.21	1283.68	1724.14	1440.8	-	-
MW0104453	2-(1H-indole-3-carbonylamino)acetic acid	Organic acid and Its derivatives	Organic acid and Its derivatives	C11H10N2O3	3	0.731	-	TRUE	TRUE	FALSE	156782	159955	159963	163141	173031	187912	118267	118364	113441	124233	124292	130308	128983	143134	136696	157305	130164	150730	143262	159122	155011	139939	159578	158379	-	-
MW0007597	Metabolite M6	Benzene and substituted derivatives	Benzene and substituted derivatives	C30H42N4O4	3	0.7217	-	TRUE	FALSE	FALSE	101929	131341	132146	140160	132331	136137	99508.8	97721.5	107285	112162	125480	132902	109562	119368	106024	110788	110316	114429	111068	123496	129704	103610	113961	141831	-	-
MW0132716	1,3-Dihydroxy-8,9-dimethoxy-[1]benzofuro[3,2-c]chromen-6-one	Others	Others	C17H12O7	3	0.7152	-	FALSE	TRUE	FALSE	169851	222637	211366	202819	215064	223910	162345	149671	159610	153958	170242	173653	173626	209816	191010	199362	182199	76679.1	174907	188471	187346	169808	176040	205760	-	-
MW0128884	[7-hydroxy-6-(7-hydroxy-4-oxo-4H-chromen-3-yl)-5-methoxy-2,2-dimethyl-3,4-dihydro-2H-1-benzopyran-3-yl]oxidanesulfonic acid	Organic acid and Its derivatives	Organic acid and Its derivatives	C21H20O10S	3	0.7084	-	FALSE	TRUE	FALSE	65294.3	64891.3	74863	70844.6	74970.5	79725.2	53277	56450.1	51464.7	51051.7	55290.2	55585.9	66026.7	70703.4	62185.8	74361	55356.4	73217.1	64520.3	62188.2	61736.5	51202.5	65904.1	70118.4	-	-
MW0054516	LysoPA(i-19:0/0:0)	GP	LPA	C22H45O7P	3	0.7075	-	FALSE	TRUE	FALSE	1072.64	1904.99	2256.08	485.392	958.37	1560.15	13280.1	8598.95	9160.71	9681.75	7386.33	9151.28	1323.25	2474.26	3416.91	3324.39	910.673	1539.46	4228.94	3558.62	3185.21	3334.1	2289.24	2965.13	-	-
MW0116349	2-(1-Piperazinyl)pyrimidine	Heterocyclic compounds	Heterocyclic compounds	C8H12N4	3	0.7048	-	TRUE	TRUE	FALSE	146847	120822	130438	125493	165346	171585	84282.8	76026.8	92091.4	87986.2	77669.2	101321	91545.9	105265	96444.2	117536	93960	106573	128383	136843	131078	105847	103781	117904	-	-
MW0056551	[(2R)-1-(10-methylundecanoyloxy)-3-phosphonooxypropan-2-yl] 10-methyldodecanoate	GP	PA	C28H55O8P	3	0.6983	-	TRUE	TRUE	FALSE	4915.79	6836.35	6617.02	4849.93	5671.34	5500.42	5890.69	4689.46	5330.25	5951.92	5198.57	5469.29	8022.43	9057.44	11596.9	17035.2	9254.33	9472.82	2852.2	3542.79	2879.03	2029.24	3027.86	3465.86	-	-
MW0056444	[(2R)-1-octanoyloxy-3-phosphonooxypropan-2-yl] tridecanoate	GP	PA	C24H47O8P	3	0.6936	-	FALSE	TRUE	TRUE	512.824	309.801	212.417	230.042	599.399	516.992	1402.11	1146.63	1152.21	564.246	2682.55	842.515	109.978	621.208	948.341	759.64	328.422	869.757	6696.59	9523.86	6308.7	6156.32	5755.73	7722.09	-	-
MW0149286	(2S,3S)-2-(dimethylamino)-N-[(2Z,6S,9S,10S)-6-isobutyl-10-isopropyl-5,8-dioxo-11-oxa-4,7-diazabicyclo[10.2.2]hexadeca-1(14),2,12,15-tetraen-9-yl]-3-methyl-pentanamide	Benzene and substituted derivatives	Benzene and substituted derivatives	C28H44N4O4	3	0.6884	-	TRUE	FALSE	FALSE	92453.8	119448	109102	108931	109472	141293	115117	99601.7	109207	117784	114768	110887	85667.7	85608.5	71871.7	80790.8	84144.1	86150.1	130646	214767	168871	129334	127398	109587	-	-
MW0147386	Chloranocryl	Benzene and substituted derivatives	Benzene and substituted derivatives	C10H9Cl2NO	3	0.6873	-	TRUE	TRUE	FALSE	15971.3	13672.9	13935.1	18390.3	17495.6	17630.6	3869.99	9730.31	11159.7	7104.77	6938.85	11504.5	8008.9	11924.9	6690.91	13053.1	9457.8	8199.2	15719.8	16214.3	15047.8	13600	13254.1	17131.5	C19046	-
MW0146468	Avermectin B1a aglycone	Aldehyde,Ketones,Esters	Ketones	C34H48O8	3	0.6858	-	FALSE	TRUE	FALSE	75890.4	89544.3	80029.9	68176.4	75659.2	95258.2	68877.9	60642.2	56397.3	55156.1	64065.1	66115.8	92872.5	91748.1	123174	157306	92580.2	88998.2	42310	41567.9	43376.1	32630.3	34357.7	36904.6	C11979	ko01100
MW0129326	{4-hydroxy-17-methoxy-10-oxo-2-oxatricyclo[13.2.2.1(3),]icosa-1(17),3,5,7(20),15,18-hexaen-8-yl}oxidanesulfonic acid	Others	Others	C20H22O8S	3	0.6829	-	TRUE	TRUE	TRUE	14130.9	13258.4	16226.9	14445.1	17029	17514.4	62312.5	59736.6	17461.4	15941.3	57261.4	18459.4	8763.33	10177.9	11507.6	14113.9	12347.6	13964.1	8140.65	17568.5	11400.7	7981.86	17654.5	17977.4	-	-
MW0013880	33-Deoxy-33-hydroperoxyfurohyperforin	Aldehyde,Ketones,Esters	Ketones	C35H52O6	3	0.6666	-	FALSE	TRUE	TRUE	5221.02	13556.8	11806.5	8258.51	5534.26	7122.97	7162.36	11457.4	8414.18	9604.11	9897.47	8179.63	39203.8	15497.3	13092	14550.5	7458.57	10763.8	22789.1	34872	17412.3	20249.9	18438.6	15497.6	-	-
MW0157440	Tetrahydrogeranylgeranyl diphosphate	Terpenoids	Terpenoids	C20H40O7P2	3	0.6622	-	TRUE	TRUE	FALSE	7550.04	7355.21	10928.9	5282.25	8053.76	8544.51	9234.95	6786.41	10456.7	11185.3	8700.95	7154.51	17933.6	20154.5	21283.3	27064.3	13186	14063.5	3215.37	6235.2	6817.72	5611.42	8423.4	6431.44	C17440	-
MW0129335	{5-[(E)-2-{3,5-dihydroxy-4-[(1E)-3-methylbut-1-en-1-yl]phenyl}ethenyl]-2-hydroxyphenyl}oxidanesulfonic acid	Organic acid and Its derivatives	Organic acid and Its derivatives	C19H20O7S	3	0.6611	-	FALSE	TRUE	FALSE	226605	222348	301323	290799	239510	237797	135817	130890	136032	166196	123904	127313	231737	241312	306869	260419	210974	222241	168574	174582	197549	170023	184941	195979	-	-
MW0053000	(4S)-4-[(6Z,9Z,12Z)-octadeca-6,9,12-trienoyl]oxy-4-(trimethylazaniumyl)butanoate	FA	CAR	C25H43NO4	3	0.6573	-	TRUE	FALSE	TRUE	12120.2	11409.4	12740.8	13253.3	9730.66	11029.9	31888.3	35587.9	37552.1	35553.9	36878.3	40799.4	1463.4	1636.19	1989.36	2641.11	1261.09	1986.79	11188.1	20584.4	24386.5	27943.2	30750	32.068	-	-
MW0055514	Oxepahyperforin	Terpenoids	Ditepenoids	C35H52O5	3	0.6537	-	TRUE	FALSE	FALSE	6444.13	5389.99	7749.74	5407.06	3410.66	3312.42	10766.7	13745.2	11649.4	15083.1	12743	14703.2	4839.3	6573.11	9573.14	9545.06	9111.11	8280.7	18730.9	14120.7	14489.7	14291.1	10814.3	16833.1	-	-
MW0011785	1-(11Z-eicosenoyl)-glycero-3-phosphate	GP	PA	C23H45O7P	3	0.6448	-	TRUE	FALSE	FALSE	17139	23579	86.351	24884.6	25916.9	30462.9	25754.9	20900.3	22098.9	49.736	53.279	101.315	82.738	20719.3	368.336	237.454	237.278	125.461	123.85	21413.9	19592.5	21417.5	20811.2	25260.2	-	-
MW0147026	Calcium;trisodium;2-[[2-[bis(carboxylatomethyl)amino]-3-(4-ethoxyphenyl)propyl]-[2-[bis(carboxylatomethyl)amino]ethyl]amino]acetate	Organic acid and Its derivatives	Organic acid and Its derivatives	C23H28CaN3Na3O11	3	0.6381	-	TRUE	TRUE	FALSE	4142.56	1405.52	155.411	8092.06	5410.6	19826.2	39383.5	50204.2	58984.1	38994.1	40626.4	70285.3	26056.9	16675.2	23745.3	13598.1	21058.4	43943	29245.3	19069	27931.4	44469	11619.7	12613.8	C20358	-
MW0108997	o-O-sulfate rosiglitazone	Others	Others	C18H19N3O7S2	3	0.6372	-	TRUE	FALSE	FALSE	19315.3	16095.1	17523.4	19216.3	16762.8	21889.6	16486.9	13667.1	13421.9	14400.2	16244	15992.9	13851.4	16615	16115.9	16937.5	13623.8	14352.4	16180.6	17776.7	16770.1	14702.1	15776.6	18918	-	-
MW0116233	{[3-(7-hydroxy-6-methoxy-2H-1,3-benzodioxol-5-yl)prop-2-en-1-yl]oxy}sulfonic acid	Others	Others	C11H12O8S	3	0.6363	-	TRUE	FALSE	FALSE	14415.2	18018	21643.5	18526.2	19929.3	20841	18750.2	17864.4	19281.8	16784.8	17433.2	16522.9	5589.32	12564.7	9866.74	11474.2	7010.46	11719.3	17079.4	17290	20658.7	19411.4	21424.4	23915.4	-	-
MW0124717	L-Stercobilinogen	Heterocyclic compounds	Heterocyclic compounds	C33H48N4O6	3	0.6332	-	FALSE	TRUE	FALSE	210.952	144.679	107.709	90.088	303.857	114.51	3237.14	2904.28	3090.78	3670.01	3581.97	3844.04	36.092	115.554	155.952	250.54	202.499	51.93	5650.44	5568.63	5061.53	5088.53	5940.71	6090.43	C05789	ko00860
MW0013661	2-Stearoylglycerophosphoglycerol	GP	PG	C24H49O9P	3	0.626	-	TRUE	TRUE	FALSE	12005.8	26933.2	34922.3	47536.1	39568.2	49342.1	865.05	8702.92	7895.36	12228.7	11158.2	8915	3493.8	816.983	2247.62	16203.5	20987.4	32988.9	27068.4	23680.2	22412	21215.3	15786.5	11768	-	-
MW0145000	2,2':5',2''-Terthiophene	Heterocyclic compounds	Heterocyclic compounds	C12H8S3	3	0.6193	-	TRUE	TRUE	FALSE	39238.3	43127.5	30479.1	42967.8	36020.4	38499.9	15738.9	17897.5	19508.4	17658.7	15790.4	16117	23419.7	33453.3	19578	35364.1	28459.3	28491.2	28739.9	26426.8	24315.7	21093.5	23881.3	25173.6	C08460	-
MW0128992	(11-Hydroxy-16,18-dioxo-6,8,19-trioxapentacyclo[10.7.0.02,9.03,7.013,17]nonadeca-1(12),2(9),4,10,13(17)-pentaen-14-yl) hydrogen sulate	Others	Others	C16H10O10S	3	0.6188	-	TRUE	FALSE	FALSE	71510.8	70810.6	75890.7	77762.4	73139.6	82459.5	62983.5	57757.3	67364.9	68690.7	63304.9	71717.2	58987.6	61659.5	58882	65496	60181.1	65157.2	67723.1	71042.5	74927.3	62415.1	71262.3	74882.7	-	-
MW0159783	Selenophosphoric acid	Others	Metal, Non-metal and related compounds	H3PO3Se	3	0.6171	-	TRUE	TRUE	FALSE	23253.3	17008.8	20035.5	22320.1	26413	22739.9	5643.83	7356.21	8621.8	6864.89	6079.95	6741.2	14039.5	12468.3	12529.8	13599	15287.1	15821.2	27083.6	32513.2	27540.8	23408.7	20692.8	23921.7	C05172	ko00450,ko01100
MW0011783	1-(11Z,14Z-eicosadienoyl)-glycero-3-phosphate	Others	Others	C23H43O7P	3	0.6126	-	FALSE	TRUE	FALSE	44879.9	53444	58307	52313.3	55708.4	61877.4	41222.5	40087.8	41906.7	39950.1	40384.5	43046	39544.8	45.099	41752.1	50195.3	41752.5	44277.6	55028.6	57200.4	53616.3	50770.1	50864.6	52832.8	-	-
MW0062921	PS(22:1(13Z)/20:5(5Z,8Z,11Z,14Z,17Z))	GP	PS	C48H82NO10P	3	0.6105	-	FALSE	TRUE	FALSE	510.276	12889.2	19633.2	22104.6	25099.5	31143.2	70094.6	70921.2	57817.9	64738.6	41815.2	33570.8	21928.1	12200.9	9867.71	2608.32	1867.83	2225.67	96297.8	110976	91081.2	92372.3	79803	96222.2	-	-
MW0103396	5-Fluoro-2'-deoxyuridine-5'-monophosphate	Nucleotide and Its metabolites	Nucleotide and Its metabolites	C9H12FN2O8P	3	0.6088	-	TRUE	FALSE	TRUE	9089.48	12655.2	10012.8	8359.67	8749.06	10579.5	8524.69	7951.63	7492.96	6962.18	9004.05	8811.56	4358.49	8393.34	8280.02	5785.84	6585.36	7226.4	8162.85	7380.38	8100.23	7226.6	9028.69	6041.16	C04242	ko00983
MW0057379	PC(20:4(8Z,11Z,14Z,17Z)/15:0)	GP	PC	C43H78NO8P	3	0.6009	-	TRUE	TRUE	FALSE	2.20729e+06	1.96515e+06	2.2029e+06	1.95343e+06	2.65304e+06	3.97757e+06	1.7508e+06	1.17056e+06	960139	1.14594e+06	1.40871e+06	1.49427e+06	403675	457565	531549	617339	434753	1.08173e+06	2.51203e+06	2.68153e+06	2.50991e+06	1.75984e+06	2.22528e+06	2.82633e+06	-	-
MW0054518	LysoPA(i-21:0/0:0)	GP	LPA	C24H49O7P	3	0.6	-	TRUE	FALSE	TRUE	147399	174984	148381	140602	185132	168448	207379	191998	191534	189635	199073	239303	71961.6	84541	136237	130902	121437	120852	90391.4	103025	76135.5	75263.8	20.064	82228.7	-	-
MW0063483	scytophycin C	Heterocyclic compounds	Heterocyclic compounds	C45H75NO11	3	0.5976	-	FALSE	FALSE	TRUE	113652	162479	172749	185630	117607	140993	123630	109727	140354	139724	122751	108625	57046.6	57659.8	146485	142061	165013	69507.5	115303	115714	99049.4	87868.4	142083	87964.3	-	-
MW0138209	Gallagic acid	Organic acid and Its derivatives	Organic acid and Its derivatives	C28H12O16	3	0.5957	-	TRUE	FALSE	FALSE	9199.06	8332.41	7453.88	9310.65	11557.6	11009.2	3086.05	4631.21	4732.79	3157.82	4108	4965.26	5611.7	2787.36	6782.59	7245.78	7482.11	9188.88	3378.49	4998.29	4014.32	3998.03	4511.84	4019.25	-	-
MW0134125	5,7-Dihydroxy-2-phenyl-8-[3,4,5-trihydroxy-6-(hydroxymethyl)oxan-2-yl]-6-(3,4,5-trihydroxyoxan-2-yl)chromen-4-one	Aldehyde,Ketones,Esters	Ketones	C26H28O13	3	0.5902	-	TRUE	FALSE	FALSE	11373.7	12273.1	15245.5	15281.6	12317	15392.7	6595.47	8332.7	5305.21	6656.61	4832.98	11403.8	10782.6	12438.5	10391.6	9704.19	11368.5	13056.9	6127.19	9110.52	6701.83	6407.72	7325.66	8719.52	-	-
MW0194313	LysoPA(22:1(13Z)/0:0)	GP	LPA	C25H49O7P	3	0.5902	-	TRUE	FALSE	FALSE	23805	26263.4	26872.5	26387.6	59047.7	14015.4	14156.6	10047.3	13797.4	11941.1	12213.9	14966.6	14979.7	15270.6	12154.5	4728.4	7863.08	18961.7	18614.1	22142.5	5443.69	8429.81	18445.2	17662.8	-	-
MW0057326	PC(20:3(8Z,11Z,14Z)/20:3(5Z,8Z,11Z))	GP	PC	C48H84NO8P	3	0.5896	-	FALSE	TRUE	TRUE	7403.65	2561.31	6525.24	10934.5	17786.1	31681.1	10762.1	11651.1	13755.4	19250.7	13886.9	18075.9	56757.6	34360.8	12212.4	12706.4	15233.1	21685.7	27804.3	40107	28888.5	24851.4	11809.3	32679.3	-	-
MW0060276	PE-NMe2(16:1(9Z)/16:1(9Z))	GP	PE	C39H74NO8P	3	0.5853	-	TRUE	FALSE	FALSE	4413.89	12948.8	9831.29	11451.2	16634.3	15062.8	3108.27	2155.33	2556.95	3689.09	3601.83	3585.2	213.782	78.897	972.606	4507.89	6297.96	2177.61	5267.72	5597.65	13250.9	7252.48	6744.45	307.627	-	-
MW0126560	Sinalbin A	Heterocyclic compounds	Heterocyclic compounds	C12H12N2O2S2	3	0.5849	-	TRUE	TRUE	FALSE	37806.7	36421.2	35163.1	35107	31552.1	27521.6	17159.7	18289.4	20162.9	23747.9	22434.7	20041.5	51909.6	48914	41032.5	45602.1	33418.6	41966	24876.1	27479.2	25459.1	24419.5	28111.7	23881.3	-	-
MW0115039	NTP	Benzene and substituted derivatives	Benzene and substituted derivatives	C6H15O13P3	3	0.5847	-	FALSE	TRUE	FALSE	60052.6	56322.1	62168.9	66033.4	69536.1	64539.8	35613.5	29043.5	29647.8	38283.9	28984	37823	65415.4	86561.1	67522.8	106661	52627.5	65259.3	20078.5	10726.2	12900.4	11287.8	14666.3	11836.5	-	-
MW0060365	PE-NMe2(18:1(9Z)/18:1(11Z))	GP	PE	C43H82NO8P	3	0.5687	-	TRUE	FALSE	FALSE	284818	595422	624498	373055	501968	777624	752419	632000	577380	516398	585811	947416	562591	337961	274663	283189	239498	213898	675573	875225	879956	604414	680009	685464	-	-
MW0156186	Psychosine sulfate	SL	SL	C24H47NO10S	3	0.5682	-	FALSE	TRUE	TRUE	91695.6	142274	174052	147984	163529	163091	133997	143704	147969	149075	128047	145824	9281.47	92718.2	119072	128736	42054.2	106751	88062	106570	82999.2	56753.3	42050.8	130305	C02744	-
MW0056981	1-Vaccenoyl-2-myristoleoyl-sn-glycero-3-phosphocholine	GP	PC	C40H76NO8P	3	0.568	-	TRUE	FALSE	TRUE	5147.69	3405.4	2327.51	2444.93	4049.37	4244.64	1763.47	503.2	1343.39	3805	5227.42	5314.94	51.464	96.33	10.582	47.386	135.442	3703.92	1673.71	2600.29	1691.73	1284.39	1834.01	1497.55	C00157	ko00564,ko00590,ko00591,ko00592,ko01100,ko04723,ko05231
MW0128912	{[(3E)-4-(1-oxo-1H-isochromen-3-yl)but-3-en-1-yl]oxy}sulfonic acid	Organic acid and Its derivatives	Organic acid and Its derivatives	C13H12O6S	3	0.5579	-	TRUE	TRUE	FALSE	9508.19	8352.83	8975.36	7988.35	9816.83	8372.55	10750.9	10155.3	12868.9	12245	12719.5	10866.3	11125.9	14327.9	12752.1	18018.7	10482.4	13952.2	8923.12	8809.55	6305.93	5895.34	6444.72	7452.64	-	-
MW0056988	PC(18:1(11Z)/18:2(9Z,12Z))	GP	PC	C44H82NO8P	3	0.5572	-	TRUE	TRUE	FALSE	221147	258058	219641	340780	408704	374075	86774	171175	139792	152522	143683	135949	381.783	1650.57	2057.85	40597.9	258038	341330	269560	307778	253396	220562	239814	393419	-	-
MW0060334	PE-NMe2(18:1(11Z)/16:1(9Z))	GP	PE	C41H78NO8P	3	0.556	-	TRUE	FALSE	FALSE	281.004	2284.01	15158.2	11255.9	10433.7	14689	8086.39	9738.98	4737.74	7788.23	1418.76	4132.87	558.944	924.556	205.59	1163.95	1171.26	1036.17	12344.3	11424.5	9524.87	9504.54	13790	4922.9	-	-
MW0060337	PE-NMe2(18:1(11Z)/18:1(9Z))	GP	PE	C43H82NO8P	3	0.5547	-	FALSE	TRUE	FALSE	3252.25	22079.9	48238.7	48966.3	64592.1	91271.3	102162	92811.5	90950.2	88085.8	56248.4	68806.3	21284.9	24869.5	13319.9	14943.2	3916.77	7228.28	131261	128225	155644	113546	109535	146324	-	-
MW0015878	Araliacerebroside	SL	Cer	C40H77NO10	3	0.5532	-	FALSE	TRUE	FALSE	23461.3	35241.2	50052.4	116667	199005	265728	104813	126294	166251	179932	140480	130931	91541.9	24817.4	9236.73	33696.1	110462	138065	206206	259394	214719	152162	174459	178455	-	-
MW0104602	2-amino-4-({1-[(carboxymethyl)-C-hydroxycarbonimidoyl]-2-{[1-hydroxy-1-(7-methoxy-2-oxo-2H-chromen-6-yl)-3-oxobutan-2-yl]sulfanyl}ethyl}-C-hydroxycarbonimidoyl)butanoic acid	Organic acid and Its derivatives	Organic acid and Its derivatives	C24H29N3O11S	3	0.5531	-	TRUE	FALSE	FALSE	32932.1	26284.9	26734.2	32124.3	33782.2	58988.4	59154	52464.2	65143.1	54708.4	49902.6	64357.9	11017.7	18459.9	18574.6	25527.8	22107.9	20386.5	27126	52873	56536.3	49189.4	62595	61856.6	-	-
MW0057001	1-(11Z-octadecenoyl)-2-(13Z-docosenoyl)-sn-glycero-3-phosphocholine	GP	PC	C48H92NO8P	3	0.5515	-	TRUE	FALSE	FALSE	8305.49	10803.7	7375.39	4774.47	2821.32	18626.8	5278.66	5116.78	4403.32	4173.96	4896.11	7314.71	14864.8	12969.5	23637.1	27056.2	9138.68	14058.1	5320.29	8150.48	2807.94	2799.96	3829.26	6520.82	-	-
MW0056994	PC(18:1(11Z)/20:2(11Z,14Z))	GP	PC	C46H86NO8P	3	0.5506	-	FALSE	TRUE	TRUE	2930.75	2813.27	2810.1	5927.87	8590.6	30518.8	62957.2	55333.4	56729.7	48582.5	53130.3	48546	64369.5	58975.9	52164	23054.4	5204.2	7068.31	83130.4	71380	81035.9	101661	107636	90328.9	-	-
MW0056783	1-Tetradecanoyl-2-pentadecanoyl-sn-glycero-3-phosphocholine	GP	PC	C37H74NO8P	3	0.5489	-	TRUE	TRUE	FALSE	41104.6	76517.3	79898.7	100601	64008.9	76322	29311.3	39933	51837.2	58002.6	62833.7	32930.8	17.261	1382.57	316.721	5967.93	42628.4	44999.8	64212.7	145873	45595.8	75082.3	79776.7	91212.3	-	-
MW0057061	PC(18:2(9Z,12Z)/20:2(11Z,14Z))	GP	PC	C46H84NO8P	3	0.5487	-	TRUE	TRUE	FALSE	61225.6	60021.6	43940.9	69291.2	155864	125789	62251.4	35846.4	25493.1	38996	43924.3	28721.4	12388.4	11791.6	15575.5	8528.77	4988.49	21856.3	81866.4	102145	71461.9	60442.3	60345.8	77977.7	-	-
MW0056882	1-Hexadecanoyl-2-pentadecanoyl-sn-glycero-3-phosphocholine	GP	PC	C39H78NO8P	3	0.5462	-	TRUE	FALSE	FALSE	53031.7	2361.42	9159.41	30701.3	186577	318021	669174	299013	363862	1.36088e+06	1.24806e+06	370735	448824	328794	194464	390310	368836	133897	244398	813953	720452	1.10948e+06	604799	403688	C00157	ko00564,ko00590,ko00591,ko00592,ko01100,ko04723,ko05231
MW0056916	1-(9Z-hexadecenoyl)-2-pentadecanoyl-glycero-3-phosphocholine	GP	PC	C39H76NO8P	3	0.5461	-	TRUE	TRUE	FALSE	141871	171332	351658	400542	442071	526234	121155	147553	163106	143637	141882	137829	825.721	2187.9	62.344	72869.2	192024	211768	421211	512141	451751	334171	449469	474734	-	-
[truncated: 23 more rows]

## Sheet: 30 metabolite with KEGG ID
Index	Compounds	Class I	Class II	Formula	Level	score	CAS	Control-A_vs_PTE-A	Control-N_vs_PTE-N	Control_vs_PTE	PTE-A1	PTE-A2	PTE-A3	PTE-A4	PTE-A5	PTE-A6	PTE-N1	PTE-N2	PTE-N3	PTE-N4	PTE-N5	PTE-N6	Ctrl-A1	Ctrl-A2	Ctrl-A3	Ctrl-A4	Ctrl-A5	Ctrl-A6	Ctrl-N1	Ctrl-N2	Ctrl-N3	Ctrl-N4	Ctrl-N5	Ctrl-N6	cpd_ID	kegg_map	Fold Change
[truncated: 30 more rows]
